# Supplementary material for: Presynaptic Changes in Mouse Rod Photoreceptors During Early Retinitis Pigmentosa
Source: Invest Ophthalmol Vis Sci. 2025 Dec 1;66(15):4. doi: 10.1167/iovs.66.15.4 (PMC12697692; doi:10.1167/iovs.66.15.4)
Supplement: Supplement 2 [file iovs-66-15-4_s002.xlsx]

## Sheet: Supplementary File 1 - scRNA-se
p_val	avg_logFC	pct.1	pct.2	p_val_adj	cluster	gene
0	1.78946	0.878	0.543	0	0	Rp1
0	1.77554	0.66	0.229	0	0	Samd11
0	1.74454	0.746	0.342	0	0	Pde6a
0	1.65894	0.753	0.406	0	0	Pde6b
0	1.60893	0.728	0.386	0	0	Cnga1
0	1.60199	0.629	0.202	0	0	March1
0	1.59542	0.667	0.325	0	0	Nr2e3
0	1.5598	0.657	0.27	0	0	Pex5l
0	1.53219	0.993	0.973	0	0	Rho
0	1.532	0.994	0.929	0	0	Sag
0	1.51126	0.906	0.603	0	0	Rpgrip1
0	1.4788	0.922	0.811	0	0	Gnat1
0	1.45632	0.935	0.851	0	0	Gnb1
0	1.41921	0.559	0.261	0	0	Slc24a1
0	1.41626	0.531	0.398	0	0	Vax2os
0	1.40203	0.743	0.495	0	0	Guca1b
0	1.39375	0.583	0.322	0	0	Casz1
0	1.38788	0.733	0.462	0	0	Dmd
0	1.38759	0.666	0.428	0	0	Cngb1
0	1.3706	0.924	0.811	0	0	Pdc
0	1.37016	0.661	0.389	0	0	Nrl
0	1.36065	0.912	0.785	0	0	Prph2
0	1.35398	0.565	0.322	0	0	Glmn
0	1.32817	0.82	0.528	0	0	Tulp1
0	1.3166	0.631	0.527	0	0	Pcmtd2
0	1.28036	0.84	0.713	0	0	Mir124a-1hg
0	1.22479	0.584	0.314	0	0	Prom1
0	1.22337	0.686	0.57	0	0	Kcnb1
0	1.18579	0.532	0.417	0	0	Ybx3
0	1.16035	0.848	0.807	0	0	Rom1
0	1.15077	0.843	0.738	0	0	Pde6g
0	1.1155	0.61	0.484	0	0	Fam57b
0	1.09324	0.719	0.526	0	0	Epb41l2
0	1.07638	0.625	0.615	0	0	Agpat3
0	1.05768	0.424	0.296	0	0	Reep6
0	1.05356	0.791	0.686	0	0	Rcvrn
0	0.996107	0.977	0.967	0	0	Gngt1
0	0.965313	0.615	0.622	0	0	Epb41
0	0.954355	0.73	0.759	0	0	Kif1b
0	0.910104	0.673	0.618	0	0	Map1b
0	0.872224	0.608	0.699	0	0	Tnrc6b
0	0.851027	0.441	0.528	0	0	Tnpo1
0	0.834132	0.8	0.684	0	0	Guca1a
0	0.802347	0.399	0.464	0	0	Adipor1
0	0.739035	0.662	0.752	0	0	Ldha
0	0.728099	0.678	0.774	0	0	Rsrp1
0	0.653478	0.722	0.841	0	0	Hmgn1
0	0.612744	0.521	0.673	0	0	Tax1bp1
0	-0.452696	0.023	0.306	0	0	Nrn1l
0	-0.462938	0.011	0.27	0	0	Asic4
0	-0.498582	0.014	0.322	0	0	Map6
0	-0.553794	0.013	0.309	0	0	Kcnj9
0	-0.562119	0.012	0.296	0	0	Elmo1
0	-0.572657	0.014	0.338	0	0	Shank1
0	-0.596102	0.016	0.363	0	0	Ttll7
0	-0.61761	0.009	0.355	0	0	Cacna1d
0	-0.623084	0.007	0.305	0	0	A230057D06Rik
0	-0.626519	0.01	0.371	0	0	Sybu
0	-0.633261	0.027	0.344	0	0	Ackr1
0	-0.663521	0.02	0.321	0	0	Iqsec3
0	-0.683184	0.013	0.334	0	0	Ntrk2
0	-0.686616	0.032	0.418	0	0	Camk2b
0	-0.686946	0.012	0.363	0	0	Fry
0	-0.693209	0.018	0.308	0	0	Gabrr1
0	-0.695366	0.013	0.345	0	0	Mtus2
0	-0.700066	0.01	0.312	0	0	Nyap2
0	-0.704229	0.034	0.396	0	0	Hspa12a
0	-0.741459	0.018	0.472	0	0	Prune2
0	-0.747619	0.021	0.37	0	0	Slc4a10
0	-0.749325	0.016	0.327	0	0	Frmd3
0	-0.751028	0.015	0.344	0	0	Runx1t1
0	-0.769163	0.009	0.371	0	0	Dgkh
0	-0.769346	0.036	0.454	0	0	Aplp1
0	-0.800175	0.023	0.419	0	0	Gabrg2
0	-0.811944	0.021	0.435	0	0	4930447C04Rik
0	-0.841669	0.032	0.429	0	0	Gabrb3
0	-0.852434	0.01	0.334	0	0	Fstl5
0	-0.884503	0.012	0.42	0	0	5330434G04Rik
0	-0.892743	0.036	0.462	0	0	Celf3
0	-0.914397	0.032	0.402	0	0	Syt4
0	-0.928571	0.018	0.437	0	0	Thsd7a
0	-0.938513	0.012	0.289	0	0	Fam135b
0	-0.958898	0.012	0.323	0	0	Zfhx3
0	-0.996325	0.021	0.366	0	0	Car10
0	-1.00791	0.109	0.489	0	0	Gm4792
0	-1.01931	0.015	0.423	0	0	Mdga2
0	-1.02016	0.03	0.383	0	0	Spock2
0	-1.03846	0.654	0.912	0	0	Mgarp
0	-1.0412	0.06	0.455	0	0	Sphkap
0	-1.1232	0.042	0.43	0	0	BC030499
0	-1.19454	0.004	0.254	0	0	C130073E24Rik
0	-1.28992	0.052	0.447	0	0	Lrtm1
0	-1.37735	0.018	0.599	0	0	Auts2
0	-1.39604	0.02	0.302	0	0	Ntng1
0	-1.42856	0.056	0.563	0	0	Cadps
0	-1.43953	0.045	0.481	0	0	Kcnma1
0	-1.5241	0.037	0.643	0	0	Ptprd
0	-1.75934	0.052	0.661	0	0	Nrxn3
0	-1.89806	0.049	0.401	0	0	Trpm1
0	-2.06629	0.085	0.595	0	0	Meg3
0	-0.727989	0.013	0.266	0	0	Cntn4
0	-0.629313	0.022	0.337	0	0	Adgrb3
0	-0.642726	0.023	0.309	0	0	Tmem215
0	-0.532443	0.011	0.274	0	0	Kcnk3
0	-0.596495	0.011	0.271	0	0	Dpp6
0	-0.538675	0.029	0.343	0	0	Caly
0	-0.647891	0.006	0.239	0	0	Grm5
0	-0.562033	0.008	0.292	0	0	Tenm4
0	-0.650164	0.032	0.367	0	0	Rit2
0	-0.450767	0.022	0.331	0	0	Klhdc8a
0	-0.616701	0.008	0.396	0	0	Frmd4a
0	0.841071	0.448	0.496	0	0	Elovl4
0	-0.490314	0.015	0.359	0	0	Ddhd2
0	1.22824	0.649	0.403	0	0	Cplx4
0	0.849989	0.638	0.709	0	0	Ktn1
0	-1.05518	0.02	0.38	0	0	Gpr179
0	-0.465049	0.009	0.313	0	0	Abr
0	-0.617865	0.024	0.361	0	0	Faim2
0	-0.532429	0.007	0.249	0	0	Hecw1
0	0.665469	0.385	0.547	0	0	Ssu72
0	-0.523961	0.018	0.376	2.37e-307	0	Arhgef9
0	-0.694608	0.043	0.429	3.54e-306	0	Scg3
0	-0.600255	0.02	0.414	3.4e-305	0	Dennd5b
0	-0.682785	0.033	0.347	3.01e-304	0	Cabp1
4.83e-308	-0.429402	0.014	0.307	8.34e-304	0	Cadm4
3.08e-306	1.10276	0.5	0.416	5.31e-302	0	Frmd4b
6.06e-306	-0.605034	0.01	0.239	1.05e-301	0	Ryr2
7.09e-306	-0.671765	0.029	0.492	1.22e-301	0	Acbd6
8.91e-306	-0.823837	0.029	0.328	1.54e-301	0	Gabra1
1.23e-305	-1.30114	0.057	0.376	2.13e-301	0	Gria2
2.01e-303	0.860531	0.692	0.743	3.47e-299	0	Camk2d
4.48e-303	-0.436426	0.021	0.299	7.73e-299	0	Crmp1
6.5e-303	1.29175	0.481	0.321	1.12e-298	0	Cep164
3.86e-302	-0.618578	0.018	0.435	6.66e-298	0	Scrn1
1.59e-301	-0.699422	0.03	0.475	2.74e-297	0	Mapt
2.03e-301	-0.417472	0.013	0.26	3.51e-297	0	Kcna5
5.26e-300	-0.447428	0.02	0.289	9.08e-296	0	Ina
8.56e-299	-0.783041	0.003	0.336	1.48e-294	0	Gpc6
3.6e-297	1.3045	0.436	0.169	6.21e-293	0	Wdr17
4.52e-297	-0.569785	0.009	0.235	7.8e-293	0	Igf1
6.38e-297	-0.704485	0.011	0.248	1.1e-292	0	Adrb1
3.85e-295	-0.687006	0.039	0.382	6.65e-291	0	Eef1a2
5.64e-295	-0.47946	0.066	0.411	9.74e-291	0	Stmn3
1.1e-294	-0.658857	0.016	0.357	1.9e-290	0	Atp2b2
3.88e-294	-1.06376	0.04	0.358	6.7e-290	0	Cacna2d3
8.73e-294	-0.525795	0.039	0.349	1.51e-289	0	Cadm3
9.75e-294	-1.003	0.187	0.593	1.68e-289	0	Cplx3
2.68e-293	-0.466585	0.011	0.316	4.63e-289	0	Aatk
3.47e-293	1.26495	0.529	0.29	5.99e-289	0	Rdh12
2.8e-292	-0.588128	0.004	0.212	4.83e-288	0	Gm30382
6.13e-291	-0.58921	0.006	0.237	1.06e-286	0	Pou2f2
4.29e-290	-0.323796	0.027	0.295	7.41e-286	0	Slc8a3
3.87e-289	-0.592385	0.011	0.365	6.67e-285	0	Tmcc3
6.06e-289	0.9716	0.377	0.328	1.05e-284	0	Stard7
1.43e-287	0.679057	0.403	0.545	2.47e-283	0	Ahcyl1
1.86e-285	-0.734787	0.015	0.436	3.21e-281	0	Galnt13
6.52e-285	-0.418081	0.025	0.305	1.13e-280	0	Clstn3
2.25e-284	-0.318567	0.006	0.263	3.88e-280	0	Tram1l1
2.05e-283	-1.05452	0.059	0.384	3.54e-279	0	Neurod4
5.83e-283	0.535822	0.818	0.885	1.01e-278	0	Ddx5
7.64e-282	-1.14077	0.031	0.294	1.32e-277	0	Isl1
8.29e-282	-0.555607	0.014	0.403	1.43e-277	0	Trio
8.4e-282	-0.521953	0.022	0.405	1.45e-277	0	Samd14
1.87e-280	-0.397796	0.013	0.257	3.23e-276	0	Igsf21
6.44e-280	0.679518	0.422	0.56	1.11e-275	0	Xiap
1.15e-279	-0.353425	0.008	0.281	1.98e-275	0	Rimklb
7.22e-279	-0.461432	0.012	0.273	1.25e-274	0	Sept3
8.97e-279	-0.714721	0.684	0.923	1.55e-274	0	Ckb
1.2e-278	0.992203	0.658	0.436	2.07e-274	0	Aipl1
2.3e-278	-0.620703	0.014	0.262	3.98e-274	0	Gem
1.49e-277	-0.900771	0.013	0.452	2.58e-273	0	Arid5b
1.68e-277	-1.03468	0.065	0.626	2.89e-273	0	Slc38a1
4.41e-275	-1.29997	0.039	0.526	7.61e-271	0	Prox1
5.07e-275	-0.622181	0.021	0.332	8.76e-271	0	Rgs11
6.07e-275	-0.441577	0.027	0.316	1.05e-270	0	Rtn4rl1
1.36e-274	-0.45496	0.006	0.277	2.35e-270	0	Klhl5
2.85e-274	1.2055	0.484	0.317	4.91e-270	0	Slc4a7
7.11e-274	-0.350543	0.009	0.252	1.23e-269	0	Prickle2
1.12e-272	-0.543168	0.049	0.383	1.94e-268	0	Gng3
3.41e-272	-0.736919	0.024	0.459	5.89e-268	0	Asap2
3.53e-272	-0.409989	0.011	0.245	6.1e-268	0	Rgs8
1.21e-271	0.849891	0.491	0.523	2.09e-267	0	Ptp4a3
3.9e-271	-1.04143	0.046	0.624	6.72e-267	0	Cltb
6.35e-270	-0.87683	0.026	0.552	1.1e-265	0	Zmiz1
7.47e-270	1.43438	0.53	0.259	1.29e-265	0	Tmem108
8.36e-270	-0.562653	0.007	0.335	1.44e-265	0	Pde1c
1.07e-269	-0.436467	0.017	0.344	1.84e-265	0	Tceal5
1.73e-269	1.22591	0.501	0.256	2.98e-265	0	Grk1
4.46e-269	-0.540947	0.018	0.374	7.69e-265	0	Mpp2
9.35e-269	-0.391208	0.009	0.242	1.61e-264	0	Tceal6
3.49e-268	-0.747472	0.01	0.232	6.02e-264	0	Nrxn1
6.58e-268	-0.939711	0.032	0.289	1.14e-263	0	Grm6
1.67e-267	-0.42748	0.018	0.293	2.88e-263	0	Tubb4a
5.68e-267	-1.28767	0.073	0.424	9.8e-263	0	Trnp1
3.88e-266	-1.16385	0.048	0.529	6.7e-262	0	Vsx2
1.35e-264	-0.999834	0.019	0.361	2.33e-260	0	Rnf152
2.05e-264	-0.601305	0.051	0.408	3.54e-260	0	6430548M08Rik
2.39e-264	-0.492198	0.01	0.246	4.12e-260	0	Rgs7
9.61e-263	-0.476865	0.034	0.31	1.66e-258	0	Fmn1
1.24e-262	-0.616279	0.021	0.406	2.14e-258	0	Gucy1b1
1.26e-262	-0.491466	0.054	0.392	2.17e-258	0	Epb41l3
5.96e-261	-0.486465	0.023	0.397	1.03e-256	0	Mapk8ip1
6.11e-261	-0.857326	0.075	0.455	1.06e-256	0	Nap1l5
7.09e-261	-0.586102	0.03	0.296	1.22e-256	0	Gabrr2
2.38e-260	-0.415154	0.046	0.397	4.11e-256	0	Hap1
2.22e-259	1.35182	0.436	0.148	3.83e-255	0	Pdzph1
7.81e-259	-1.03424	0.064	0.445	1.35e-254	0	B3galt2
1.42e-258	-0.412316	0.012	0.341	2.44e-254	0	Arhgef17
1.35e-257	-0.91374	0.019	0.477	2.34e-253	0	Pak3
1.6e-257	-0.340579	0.008	0.206	2.75e-253	0	Elfn2
2.14e-257	-1.12615	0.037	0.46	3.7e-253	0	Ccdc136
1.09e-256	1.12376	0.366	0.224	1.88e-252	0	Arhgef26
1.17e-256	-0.32128	0.009	0.25	2.02e-252	0	Shank2
3.72e-256	-0.709019	0.011	0.444	6.42e-252	0	Zfp608
4.85e-256	-0.615182	0.023	0.419	8.38e-252	0	Diras2
1.32e-255	-0.333392	0.007	0.24	2.27e-251	0	Speg
4.4e-254	-0.617576	0.01	0.36	7.59e-250	0	Robo2
5.16e-254	0.773393	0.34	0.406	8.9e-250	0	Mbnl1
4.62e-253	-0.732996	0.02	0.339	7.97e-249	0	Lin7a
1.55e-252	-0.295646	0.014	0.22	2.67e-248	0	Asic3
7.23e-252	0.525556	0.387	0.604	1.25e-247	0	Ndufs2
1.1e-251	1.01769	0.509	0.346	1.9e-247	0	Rs1
2.02e-251	-0.549487	0.005	0.209	3.49e-247	0	Kalrn
2.69e-251	-0.553429	0.028	0.423	4.65e-247	0	Igsf8
9.1e-251	0.483644	0.514	0.734	1.57e-246	0	Hnrnpu
9.19e-251	-0.482086	0.006	0.323	1.59e-246	0	Sorcs2
4.35e-250	-0.501769	0.022	0.271	7.51e-246	0	Kcnc1
2.34e-249	0.753564	0.432	0.548	4.04e-245	0	Ndrg3
2.94e-248	-0.807946	0.023	0.351	5.08e-244	0	C230004F18Rik
4.8e-248	-0.386338	0.008	0.215	8.28e-244	0	Tenm3
9.96e-248	0.931899	0.466	0.499	1.72e-243	0	Cspp1
1.37e-246	-0.361606	0.006	0.202	2.37e-242	0	Cbfa2t3
1.59e-246	-0.276243	0.031	0.3	2.74e-242	0	Reep2
2.48e-246	-0.56436	0.034	0.438	4.29e-242	0	Adgrl1
7e-246	-0.525555	0.016	0.31	1.21e-241	0	Prkcb
4.44e-245	1.10668	0.439	0.333	7.67e-241	0	Rabgef1
9.2e-245	0.743215	0.85	0.853	1.59e-240	0	Unc119
2.18e-244	-0.502719	0.01	0.22	3.76e-240	0	Myt1l
6.27e-244	-0.351589	0.011	0.217	1.08e-239	0	Lynx1
1.06e-243	-1.1547	0.018	0.424	1.83e-239	0	Epha5
1.99e-243	-0.361868	0.009	0.258	3.44e-239	0	Stat5b
2.67e-243	1.18112	0.457	0.265	4.6e-239	0	Ankrd33b
2.96e-243	-0.666138	0.025	0.286	5.11e-239	0	Nrxn2
3.17e-243	-0.465747	0.036	0.4	5.47e-239	0	Magi1
9.14e-243	-0.588653	0.066	0.524	1.58e-238	0	Snrpn
4.37e-242	0.559135	0.369	0.534	7.55e-238	0	Atf4
8.25e-242	-1.17845	0.047	0.553	1.42e-237	0	Gpm6a
9.36e-242	0.570218	0.448	0.659	1.62e-237	0	Kmt2a
1.5e-241	-0.503696	0.01	0.331	2.59e-237	0	Tnik
2.39e-241	0.744903	0.426	0.562	4.12e-237	0	Ap2a2
3.88e-241	-0.40821	0.052	0.37	6.7e-237	0	Tmem59l
7.13e-241	-0.369671	0.008	0.272	1.23e-236	0	Tet1
9.12e-241	-0.334829	0.021	0.257	1.57e-236	0	Pgbd5
2.13e-240	0.749969	0.384	0.492	3.68e-236	0	Hook3
2.89e-240	-0.366023	0.015	0.25	5e-236	0	Map7d2
5.98e-240	-0.541548	0.01	0.209	1.03e-235	0	Bhlhe23
2.5e-239	-0.720935	0.046	0.538	4.32e-235	0	Slc22a17
3.96e-239	1.23195	0.356	0.115	6.83e-235	0	Rnf207
5.9e-239	-0.831352	0.804	0.944	1.02e-234	0	mt-Co1
2.17e-238	-0.560642	0.03	0.388	3.75e-234	0	Pnmal2
6.54e-238	-0.432611	0.067	0.477	1.13e-233	0	Zcchc18
9.89e-238	-0.956375	0.032	0.276	1.71e-233	0	Cabp5
5.33e-237	-0.41267	0.015	0.266	9.2e-233	0	Chd5
6.51e-237	-0.351069	0.017	0.261	1.12e-232	0	Csrnp3
6.54e-237	0.892104	0.426	0.502	1.13e-232	0	Agtpbp1
1.39e-236	-0.435071	0.01	0.216	2.41e-232	0	Tnr
2.28e-236	0.788827	0.589	0.639	3.93e-232	0	Gnb5
4.54e-236	-0.611152	0.024	0.426	7.84e-232	0	Kif5c
6.38e-236	0.81196	0.36	0.404	1.1e-231	0	Ebpl
2.32e-235	0.799118	0.356	0.363	4e-231	0	Faim
3.65e-235	-0.267346	0.019	0.234	6.3e-231	0	Cend1
6.6e-235	-0.646333	0.01	0.373	1.14e-230	0	Cntnap2
2.14e-234	-0.573397	0.012	0.364	3.69e-230	0	Tbx2
2.9e-234	-0.361081	0.023	0.339	5.01e-230	0	Mtus1
3.94e-234	-0.788525	0.085	0.514	6.8e-230	0	Sv2a
1.06e-233	-0.232178	0.015	0.226	1.83e-229	0	Prkar1b
1.55e-233	0.859119	0.343	0.328	2.67e-229	0	Slc31a2
2.11e-233	-0.386629	0.014	0.215	3.64e-229	0	B3gat1
3.82e-233	-0.714996	0.013	0.416	6.6e-229	0	Adgrl2
5.44e-233	-0.488843	0.016	0.236	9.39e-229	0	Casp7
5.76e-233	-0.894824	0.014	0.361	9.94e-229	0	Unc13c
5.87e-233	0.581013	0.31	0.47	1.01e-228	0	Wapl
7.74e-233	1.12836	0.469	0.315	1.34e-228	0	Fam161a
1.61e-232	-0.447024	0.02	0.311	2.78e-228	0	Plppr4
3.12e-232	-0.602361	0.019	0.233	5.39e-228	0	Cacna1h
3.2e-232	-0.69725	0.008	0.245	5.53e-228	0	Nebl
3.89e-232	-0.373166	0.012	0.286	6.71e-228	0	Hivep2
4.49e-232	-0.868231	0.022	0.453	7.75e-228	0	Ncald
7.01e-232	-1.0306	0.035	0.489	1.21e-227	0	Six3
1.19e-230	1.26425	0.397	0.191	2.05e-226	0	Fam53b
1.21e-230	-0.432237	0.047	0.381	2.09e-226	0	Myo5a
2.67e-230	-0.739935	0.012	0.383	4.62e-226	0	Nrcam
1.88e-229	-0.295243	0.015	0.261	3.25e-225	0	Gprasp2
3.4e-229	-0.338316	0.008	0.266	5.87e-225	0	Pde1b
5.37e-229	-0.414247	0.025	0.324	9.27e-225	0	Arfgef3
2.59e-228	-0.265964	0.006	0.205	4.47e-224	0	St6galnac4
3.73e-228	0.60982	0.334	0.498	6.44e-224	0	Fbxl5
4.5e-228	-0.383438	0.032	0.388	7.77e-224	0	Bscl2
5.62e-228	-0.266438	0.022	0.259	9.7e-224	0	Mllt11
1.09e-227	-1.15502	0.026	0.471	1.88e-223	0	Tgfb2
5.95e-227	-0.322887	0.008	0.203	1.03e-222	0	Celf5
7.07e-227	1.1606	0.597	0.351	1.22e-222	0	Mpp4
1.01e-226	0.986915	0.369	0.32	1.75e-222	0	Kdm4c
1.9e-226	-0.46666	0.056	0.42	3.29e-222	0	Bex1
7.6e-226	0.664938	0.309	0.361	1.31e-221	0	Fam3c
1.47e-225	-0.486842	0.022	0.422	2.54e-221	0	Ahcyl2
2.28e-225	-0.482111	0.017	0.347	3.93e-221	0	Jam3
2.32e-225	-0.686079	0.02	0.23	4e-221	0	Lhx4
2.47e-225	-0.370966	0.006	0.222	4.27e-221	0	Socs2
7.8e-225	-0.591229	0.035	0.372	1.35e-220	0	Olfm1
3.27e-224	0.36343	0.355	0.597	5.64e-220	0	Arhgap5
3.31e-224	-0.501725	0.009	0.245	5.72e-220	0	Amigo2
1.21e-223	-0.319804	0.004	0.223	2.09e-219	0	Ldb2
1.42e-223	0.981063	0.3	0.219	2.45e-219	0	Galnt7
2.67e-223	-0.408996	0.03	0.303	4.61e-219	0	Pygm
3.5e-223	-0.581699	0.012	0.405	6.04e-219	0	Tmod2
9.88e-223	-0.374895	0.041	0.343	1.71e-218	0	Pdxp
1.65e-222	1.00182	0.361	0.195	2.84e-218	0	Sgk1
3.33e-222	-0.500179	0.014	0.253	5.75e-218	0	Rgs16
5.41e-222	-0.245391	0.007	0.204	9.33e-218	0	B230217C12Rik
6.66e-222	0.557068	0.665	0.767	1.15e-217	0	Rps2
1.61e-221	-0.504619	0.055	0.508	2.77e-217	0	Ndn
2.23e-221	-0.449341	0.013	0.279	3.85e-217	0	Rap1gap
2.67e-220	0.761495	0.42	0.513	4.6e-216	0	Dlg4
3.25e-220	-0.84513	0.017	0.441	5.61e-216	0	Cntn1
3.29e-220	-0.370929	0.007	0.273	5.67e-216	0	Cyth3
3.89e-220	-0.242553	0.04	0.313	6.71e-216	0	A830010M20Rik
5.09e-219	-0.614367	0.016	0.424	8.79e-215	0	Dusp3
5.65e-219	-0.544209	0.018	0.208	9.75e-215	0	Fam19a3
1.75e-218	-0.628243	0.023	0.47	3.01e-214	0	Tcaf1
3.07e-218	-0.31723	0.006	0.209	5.3e-214	0	Pnmal1
3.56e-218	-1.36047	0.228	0.503	6.15e-214	0	Gng13
4.05e-218	0.600906	0.346	0.492	6.99e-214	0	Tob2
5.96e-218	0.822917	0.388	0.427	1.03e-213	0	Herc3
8.83e-218	-0.846422	0.044	0.554	1.53e-213	0	Syt11
9.58e-218	0.87091	0.352	0.279	1.65e-213	0	Tnfsf12
9.63e-218	0.891109	0.328	0.285	1.66e-213	0	Syne2
9.81e-218	-0.463134	0.057	0.407	1.69e-213	0	Cyfip2
1.84e-217	0.483035	0.408	0.614	3.17e-213	0	Mbnl2
2.66e-217	-0.293858	0.023	0.26	4.59e-213	0	Abcd2
1.03e-216	0.365126	0.311	0.571	1.78e-212	0	Nipbl
1.75e-216	-0.620959	0.008	0.383	3.02e-212	0	Tmtc2
4.09e-216	-0.401747	0.012	0.239	7.06e-212	0	Inpp4b
4.21e-216	-0.363492	0.01	0.317	7.27e-212	0	Pkia
5.2e-216	-0.268829	0.006	0.209	8.97e-212	0	Fam189a2
5.38e-216	-0.747209	0.016	0.233	9.29e-212	0	Zfhx4
7.17e-216	-0.794044	0.02	0.308	1.24e-211	0	Ptprz1
7.47e-216	-0.472884	0.049	0.459	1.29e-211	0	Bicd1
7.75e-216	0.776346	0.3	0.303	1.34e-211	0	Hmgb2
9.51e-216	-0.631727	0.013	0.216	1.64e-211	0	Strip2
1.21e-215	0.691997	0.296	0.385	2.1e-211	0	Med13l
1.47e-215	-0.238696	0.02	0.266	2.54e-211	0	Slc6a8
4.89e-215	-0.294195	0.008	0.235	8.45e-211	0	Lonrf2
1.11e-214	-0.374504	0.02	0.241	1.92e-210	0	Syt9
1.61e-214	-0.26693	0.037	0.326	2.78e-210	0	Pdxk
1.86e-212	-1.23771	0.082	0.424	3.22e-208	0	Scg2
4.05e-212	-0.282279	0.015	0.288	6.98e-208	0	Pfkm
1.65e-211	-0.386505	0.04	0.399	2.85e-207	0	Bex4
1.73e-211	-0.255349	0.023	0.235	2.98e-207	0	Lrrc24
2.68e-211	0.323689	1	0.999	4.62e-207	0	Malat1
2.7e-211	0.635697	0.402	0.542	4.66e-207	0	Map2
3.46e-211	-0.337029	0.073	0.412	5.98e-207	0	Gpr162
7.09e-211	-0.994571	0.021	0.23	1.22e-206	0	Car8
1.87e-210	-0.593505	0.019	0.448	3.23e-206	0	Dab2ip
1.88e-210	0.592746	0.317	0.491	3.25e-206	0	Atxn1
8.96e-210	-1.03228	0.07	0.657	1.55e-205	0	Hmgn3
2.46e-209	0.602534	0.827	0.908	4.25e-205	0	Tma7
4.21e-209	-0.492412	0.022	0.24	7.27e-205	0	Epha7
4.51e-209	-0.567254	0.058	0.394	7.78e-205	0	Pgm2l1
5e-209	-1.32971	0.032	0.469	8.63e-205	0	Ndnf
1.89e-208	-0.366115	0.005	0.271	3.26e-204	0	Parp8
2.64e-208	-0.320234	0.007	0.261	4.56e-204	0	Arhgap23
3.07e-208	0.858991	0.537	0.597	5.29e-204	0	Zcchc7
3.41e-208	-0.284222	0.009	0.241	5.89e-204	0	Cpt1c
3.82e-208	-0.540613	0.015	0.273	6.59e-204	0	Pde10a
5.79e-208	-0.842075	0.029	0.308	1e-203	0	Qpct
6.35e-208	-0.260939	0.036	0.328	1.1e-203	0	C1qtnf12
8.16e-208	0.800954	0.581	0.585	1.41e-203	0	Neurod1
1.01e-207	-0.342012	0.012	0.203	1.75e-203	0	Mir670hg
2.01e-207	-0.487759	0.009	0.219	3.47e-203	0	Cacna2d1
2.37e-207	0.388675	0.346	0.563	4.09e-203	0	Hnrnpf
3.34e-207	-1.67909	0.186	0.427	5.77e-203	0	Pcp2
3.81e-207	-0.312654	0.006	0.225	6.58e-203	0	Igsf9b
6.01e-207	0.570471	0.517	0.711	1.04e-202	0	Rbm25
8.97e-207	0.820101	0.347	0.387	1.55e-202	0	Atp11b
1.4e-206	-0.500618	0.014	0.362	2.41e-202	0	Zfp467
3.21e-206	-0.496962	0.011	0.202	5.54e-202	0	Drd1
3.61e-206	-0.63125	0.058	0.513	6.22e-202	0	Vegfa
3.69e-206	-0.348502	0.011	0.315	6.37e-202	0	Ube2e2
6.14e-206	-0.282721	0.01	0.232	1.06e-201	0	Car11
8.19e-206	0.668646	0.339	0.477	1.41e-201	0	Zfp445
1.12e-205	-0.266295	0.011	0.223	1.93e-201	0	Smyd2
1.47e-205	-0.358299	0.009	0.285	2.54e-201	0	Wscd1
2.29e-205	-0.383678	0.014	0.253	3.96e-201	0	Elovl6
1.06e-204	0.899033	0.438	0.43	1.83e-200	0	Cep290
1.28e-204	-0.40762	0.036	0.359	2.21e-200	0	Dzip3
1.94e-204	-0.663537	0.094	0.425	3.36e-200	0	Rd3l
2.09e-204	-0.285461	0.006	0.201	3.6e-200	0	A230050P20Rik
2.68e-204	-0.402951	0.066	0.386	4.62e-200	0	Gsdme
3.27e-204	-0.5342	0.019	0.209	5.65e-200	0	Samsn1
5.64e-204	-0.300607	0.028	0.241	9.73e-200	0	Usp29
6.27e-204	-0.856793	0.015	0.375	1.08e-199	0	Pcdh9
1.03e-203	0.751939	0.253	0.322	1.77e-199	0	Hadha
1.46e-203	-0.280272	0.009	0.229	2.52e-199	0	Tspan9
2.23e-203	-0.468844	0.018	0.352	3.85e-199	0	Fscn1
2.96e-203	0.805634	0.344	0.37	5.11e-199	0	Rhot1
3.76e-203	-0.24191	0.018	0.216	6.5e-199	0	Hr
4.85e-203	-0.263556	0.025	0.241	8.37e-199	0	Atp6v1g2
4.93e-203	-0.547043	0.01	0.311	8.51e-199	0	Dab1
8.24e-203	0.459401	0.282	0.487	1.42e-198	0	Ppp2r5c
8.59e-203	0.342063	0.504	0.718	1.48e-198	0	Msi2
1.1e-202	-0.433431	0.024	0.301	1.89e-198	0	Cttnbp2
1.39e-202	-0.26122	0.029	0.283	2.41e-198	0	Cep170
3.37e-202	1.20922	0.374	0.168	5.82e-198	0	Pitpnm3
4.68e-202	0.653979	0.596	0.725	8.08e-198	0	Ankrd12
1.82e-201	-0.488343	0.062	0.399	3.14e-197	0	Podxl2
7.04e-201	-0.249087	0.018	0.244	1.22e-196	0	Hdac11
8.34e-201	-0.642377	0.013	0.36	1.44e-196	0	Pam
9.1e-201	-0.31166	0.016	0.296	1.57e-196	0	Rasl10b
1.02e-200	-0.390947	0.05	0.352	1.75e-196	0	Ppm1e
1.37e-200	-0.270853	0.016	0.298	2.36e-196	0	Nbdy
3.47e-200	1.19148	0.572	0.306	5.99e-196	0	Hk2
3.56e-200	1.20898	0.479	0.232	6.14e-196	0	Mak
9.92e-200	-0.397072	0.016	0.279	1.71e-195	0	Tmem132a
1.2e-199	-0.338283	0.01	0.207	2.07e-195	0	Susd4
2.84e-199	-0.316006	0.008	0.259	4.91e-195	0	Fgf13
3.66e-199	-0.253954	0.014	0.219	6.32e-195	0	Cln6
1.74e-198	0.452044	0.371	0.59	3e-194	0	Hspa4l
3.04e-198	0.608217	0.359	0.553	5.25e-194	0	Gpatch8
4.33e-198	-0.397795	0.016	0.217	7.48e-194	0	Tmem130
7.1e-198	1.08246	0.422	0.216	1.22e-193	0	Rgs9
8.9e-198	-0.543598	0.058	0.499	1.54e-193	0	Tubb2a
1.84e-197	-0.551891	0.037	0.449	3.18e-193	0	Trim9
4.14e-197	0.689914	0.318	0.398	7.14e-193	0	Vps37a
4.67e-197	0.693952	0.291	0.385	8.07e-193	0	Taok3
7.39e-197	-0.324703	0.028	0.353	1.27e-192	0	Bcr
7.92e-197	-0.398475	0.012	0.255	1.37e-192	0	Rgs3
2.53e-196	0.853325	0.589	0.411	4.38e-192	0	Rtbdn
3.17e-196	-0.356636	0.02	0.302	5.47e-192	0	Pde4b
3.4e-196	-0.470814	0.016	0.213	5.87e-192	0	Rab3c
5.15e-196	-0.35146	0.048	0.41	8.88e-192	0	Evl
7.75e-196	-0.306783	0.034	0.384	1.34e-191	0	B3gat3
7.94e-196	-0.742448	0.032	0.457	1.37e-191	0	Gucy1a1
8.66e-196	-0.250315	0.003	0.207	1.49e-191	0	Sat2
1.2e-195	-0.502903	0.015	0.361	2.07e-191	0	A730017C20Rik
1.31e-195	-0.646514	0.027	0.465	2.27e-191	0	Clip3
1.39e-195	-0.319599	0.029	0.339	2.4e-191	0	Pld3
2.39e-195	-0.422087	0.005	0.271	4.12e-191	0	Sdk2
3.13e-195	-1.12978	0.048	0.519	5.41e-191	0	App
4.53e-195	-0.529865	0.004	0.268	7.82e-191	0	Nckap5
5.68e-195	-0.384062	0.012	0.304	9.8e-191	0	Mapk10
7.07e-195	-0.248558	0.013	0.248	1.22e-190	0	Cbarp
1.97e-194	-0.501561	0.018	0.212	3.4e-190	0	1810041L15Rik
2.43e-194	0.770211	0.383	0.38	4.2e-190	0	Arl6
3.18e-194	-0.253392	0.033	0.307	5.48e-190	0	Ttc39b
3.18e-194	-0.286258	0.014	0.22	5.5e-190	0	Slc2a3
6.64e-194	0.751495	0.503	0.359	1.15e-189	0	Vtn
1.46e-193	-0.489348	0.013	0.393	2.52e-189	0	Lasp1
3.03e-193	0.486826	0.309	0.477	5.24e-189	0	Kdm5b
6.05e-193	-0.377755	0.007	0.276	1.04e-188	0	Zfp704
6.39e-193	-0.343336	0.008	0.238	1.1e-188	0	Psd3
8.83e-193	1.02698	0.316	0.13	1.52e-188	0	Susd3
1.01e-192	-0.442336	0.034	0.455	1.75e-188	0	Nenf
1.44e-192	-0.225284	0.009	0.224	2.49e-188	0	Cenpv
9.82e-192	0.733007	0.318	0.397	1.7e-187	0	Usp33
1.7e-191	0.76899	0.275	0.295	2.93e-187	0	Nadk2
1.98e-191	-0.270049	0.006	0.219	3.41e-187	0	Cys1
2.41e-191	-1.19981	0.086	0.62	4.16e-187	0	Gnao1
2.81e-191	-0.752566	0.02	0.228	4.86e-187	0	Vstm2b
3.35e-191	-0.305658	0.021	0.287	5.78e-187	0	Fez1
3.61e-191	-0.495801	0.013	0.329	6.24e-187	0	Tox
1.06e-190	-0.232056	0.009	0.206	1.83e-186	0	Selenon
1.52e-190	-0.239771	0.007	0.204	2.63e-186	0	Prdm5
2.14e-190	0.643935	0.296	0.427	3.69e-186	0	Crlf3
2.31e-190	-0.225902	0.04	0.271	3.98e-186	0	Soga3
4.98e-190	0.400101	0.291	0.547	8.59e-186	0	Dync1i2
1.3e-189	-0.323097	0.01	0.277	2.24e-185	0	Mcc
4.42e-189	-0.457682	0.03	0.414	7.64e-185	0	Trim35
5.11e-189	0.524664	0.359	0.536	8.83e-185	0	Hk1
5.79e-189	0.686425	0.286	0.368	1e-184	0	Tet3
7.06e-188	-0.241737	0.02	0.21	1.22e-183	0	Nsg1
9.22e-188	-0.599012	0.007	0.368	1.59e-183	0	Sipa1l1
1.14e-187	-0.301222	0.037	0.392	1.97e-183	0	Stx7
1.14e-187	0.53092	0.278	0.458	1.97e-183	0	Cul5
1.72e-187	-0.928579	0.016	0.391	2.98e-183	0	Cnn3
2.75e-187	-0.363708	0.006	0.209	4.75e-183	0	Efr3b
3.46e-187	-0.499713	0.058	0.33	5.97e-183	0	Edil3
4.91e-187	-0.289136	0.007	0.243	8.48e-183	0	Caskin1
5.35e-187	-0.203962	0.013	0.201	9.24e-183	0	Azin2
5.49e-187	0.496862	0.226	0.371	9.47e-183	0	Kras
1.08e-186	0.923234	0.457	0.352	1.86e-182	0	Prcd
1.58e-186	-0.409201	0.049	0.374	2.73e-182	0	Cygb
3.09e-186	-0.286484	0.05	0.431	5.34e-182	0	Churc1
5.99e-186	-0.680061	0.042	0.524	1.03e-181	0	Selenom
2.64e-185	0.729907	0.242	0.281	4.55e-181	0	Wwc2
2.87e-185	-0.316214	0.01	0.251	4.96e-181	0	1700025G04Rik
3.15e-185	-0.379461	0.067	0.423	5.44e-181	0	Kcnab2
3.85e-185	-0.245295	0.006	0.203	6.65e-181	0	Dpysl5
4.93e-185	-1.48196	0.035	0.526	8.51e-181	0	Gnai2
8.21e-185	-0.655345	0.007	0.342	1.42e-180	0	Lrp1
2.94e-184	-0.5355	0.019	0.357	5.08e-180	0	Ppp1r1a
3.03e-184	-0.35655	0.01	0.316	5.22e-180	0	Fyn
5.09e-184	0.413282	0.339	0.597	8.78e-180	0	Mtdh
5.22e-184	0.752544	0.251	0.238	9.01e-180	0	Dyrk2
6.44e-184	0.625398	0.315	0.395	1.11e-179	0	Cdk2ap2
6.62e-184	-0.237615	0.026	0.236	1.14e-179	0	Tle2
1.12e-183	-0.445735	0.017	0.235	1.93e-179	0	Slc4a3
3.36e-183	0.333956	0.251	0.461	5.8e-179	0	Raly
4.91e-183	-0.315013	0.05	0.415	8.47e-179	0	Rtl8a
5.13e-183	-0.404729	0.009	0.224	8.86e-179	0	Sulf2
8.77e-183	0.891888	0.32	0.272	1.51e-178	0	Klhl18
1.3e-182	0.985491	0.329	0.174	2.25e-178	0	Nxnl1
1.81e-182	0.412763	0.793	0.877	3.13e-178	0	Hsp90aa1
1.82e-182	-0.332059	0.013	0.288	3.14e-178	0	Palm
1.98e-182	-0.379902	0.007	0.277	3.41e-178	0	Ctnnd2
2.21e-182	-0.442767	0.048	0.459	3.82e-178	0	Cry2
4.02e-182	-0.413467	0.01	0.309	6.95e-178	0	Sobp
9.59e-182	-0.30607	0.005	0.216	1.66e-177	0	Apba2
1.21e-181	0.876079	0.402	0.355	2.09e-177	0	Rgs9bp
1.4e-180	-0.302299	0.009	0.263	2.42e-176	0	Afap1
5.51e-180	-0.844594	0.105	0.575	9.51e-176	0	Celf4
5.6e-180	-0.254732	0.025	0.271	9.66e-176	0	Pik3r3
7.67e-180	0.566999	0.422	0.602	1.32e-175	0	Fryl
1.3e-179	-0.570725	0.013	0.28	2.25e-175	0	Slc24a3
1.33e-179	-0.295149	0.009	0.215	2.29e-175	0	Sfxn1
1.39e-179	-0.242352	0.073	0.372	2.4e-175	0	Rundc3a
2.05e-179	-0.752728	0.008	0.306	3.53e-175	0	Adamts5
3.53e-179	0.608792	0.255	0.395	6.09e-175	0	Lztfl1
1.17e-178	-0.632817	0.022	0.383	2.02e-174	0	Six6
3.85e-178	0.860551	0.527	0.511	6.65e-174	0	Crx
1.03e-177	0.460433	0.266	0.496	1.77e-173	0	Supt16
1.18e-177	0.399812	0.345	0.604	2.04e-173	0	Top2b
1.6e-177	-0.54935	0.022	0.201	2.76e-173	0	Kcne2
2.78e-177	-0.671084	0.013	0.353	4.8e-173	0	Chst2
8.95e-177	-1.60227	0.08	0.334	1.54e-172	0	Snhg11
1.22e-176	0.530961	0.288	0.493	2.11e-172	0	Tmcc1
2.49e-176	0.798892	0.331	0.374	4.3e-172	0	Camsap1
3.38e-176	-0.217135	0.017	0.258	5.83e-172	0	Mta1
3.94e-176	0.464334	0.33	0.584	6.8e-172	0	Tra2b
5.93e-176	0.866851	0.295	0.27	1.02e-171	0	Dgke
7.73e-176	0.860038	0.356	0.382	1.34e-171	0	Tle4
7.9e-176	-0.3896	0.024	0.326	1.36e-171	0	Cdk5r1
2.39e-175	0.515043	0.255	0.383	4.13e-171	0	Uqcc3
2.4e-175	0.410207	0.297	0.514	4.14e-171	0	Cul3
4.5e-175	0.689332	0.264	0.232	7.76e-171	0	Ndrg1
8.16e-175	-0.334732	0.041	0.278	1.41e-170	0	Ndrg4
9.29e-175	-0.513001	0.021	0.36	1.6e-170	0	Srgap3
1.23e-174	0.82255	0.54	0.6	2.12e-170	0	Sgip1
1.88e-174	-0.226229	0.028	0.311	3.25e-170	0	Ldb1
2.09e-174	-0.89721	0.075	0.616	3.61e-170	0	Dbp
2.56e-174	1.0247	0.312	0.175	4.41e-170	0	Dpf3
3.89e-174	0.489908	0.292	0.505	6.72e-170	0	N4bp2l2
5.06e-174	-0.485131	0.046	0.478	8.73e-170	0	Asph
7.37e-174	-0.45057	0.048	0.38	1.27e-169	0	Prkce
7.72e-174	-0.27075	0.038	0.365	1.33e-169	0	Ncor2
1.06e-173	-1.06476	0.075	0.614	1.83e-169	0	Hlf
1.92e-173	0.943396	0.246	0.089	3.31e-169	0	Nt5e
1.69e-172	-0.523092	0.006	0.205	2.91e-168	0	Tpbg
2.78e-172	0.312122	0.243	0.512	4.79e-168	0	Ankrd11
2.78e-172	0.878448	0.299	0.253	4.79e-168	0	Fsd1l
2.99e-172	-0.305227	0.005	0.219	5.17e-168	0	Nfkb1
3.89e-172	-0.261356	0.019	0.279	6.71e-168	0	Mpnd
4.3e-172	0.945354	0.292	0.141	7.42e-168	0	Kcnj14
5.24e-172	-0.257397	0.007	0.245	9.05e-168	0	Ap1s1
7.55e-172	-0.350513	0.087	0.513	1.3e-167	0	Tef
9.86e-172	-0.265441	0.043	0.351	1.7e-167	0	Pip5k1c
1.02e-171	-0.324792	0.02	0.262	1.76e-167	0	Ppm1l
1.07e-171	-0.21181	0.057	0.379	1.85e-167	0	Abhd14b
1.11e-171	-0.204683	0.025	0.229	1.92e-167	0	Slc43a2
1.28e-171	-0.537632	0.073	0.383	2.22e-167	0	Chga
1.29e-171	-0.238843	0.009	0.21	2.24e-167	0	Usp11
2.11e-171	-0.279788	0.047	0.346	3.64e-167	0	Fam213b
2.19e-171	0.668943	0.285	0.312	3.78e-167	0	Lyar
2.74e-171	-0.281318	0.055	0.375	4.73e-167	0	Appl2
2.97e-171	-0.287426	0.029	0.284	5.13e-167	0	Rnf165
4.39e-171	0.442786	0.315	0.543	7.58e-167	0	Ccnl1
4.9e-171	0.43887	0.347	0.588	8.45e-167	0	Hnrnph3
5e-171	0.703204	0.242	0.296	8.63e-167	0	Wdr47
6.11e-171	-0.488451	0.007	0.369	1.05e-166	0	Tnrc18
8.54e-171	-0.358655	0.053	0.458	1.47e-166	0	Comt
9.46e-171	0.76394	0.229	0.191	1.63e-166	0	Tdrd7
9.77e-171	-0.578337	0.006	0.292	1.69e-166	0	Adgrl3
1.42e-170	0.489291	0.333	0.555	2.45e-166	0	Kmt2c
1.43e-170	-0.894474	0.017	0.373	2.46e-166	0	Lsamp
1.58e-170	0.850716	0.25	0.161	2.73e-166	0	Sntb2
2.39e-170	-0.316727	0.006	0.206	4.13e-166	0	Tmem178b
3.73e-170	-0.514803	0.013	0.343	6.44e-166	0	Tox2
4.73e-170	0.4453	0.453	0.668	8.16e-166	0	Mat2a
8.72e-170	-0.22837	0.039	0.31	1.51e-165	0	Mark4
8.92e-170	-0.357896	0.007	0.243	1.54e-165	0	Rasa4
1.87e-169	-0.430779	0.029	0.396	3.24e-165	0	Tceal3
3.31e-169	0.826626	0.254	0.12	5.72e-165	0	Cdr2
5.4e-169	0.348788	0.269	0.508	9.33e-165	0	Cnot6
6.79e-169	-0.850766	0.02	0.389	1.17e-164	0	Zeb2
8.11e-169	-0.266742	0.014	0.253	1.4e-164	0	Setbp1
9.82e-169	-0.339466	0.013	0.262	1.7e-164	0	Gm17750
9.96e-169	0.478883	0.262	0.423	1.72e-164	0	Rab28
2.34e-168	-0.246919	0.088	0.455	4.05e-164	0	Abcc5
2.69e-168	-0.405149	0.008	0.271	4.64e-164	0	Adam22
3.37e-168	0.774312	0.315	0.254	5.81e-164	0	Ccdc126
5.49e-168	0.41849	0.256	0.485	9.47e-164	0	Ccnl2
5.49e-168	-1.20416	0.159	0.411	9.48e-164	0	Pcp4
6.02e-168	0.309031	0.184	0.426	1.04e-163	0	BC005561
6.06e-168	-0.575258	0.011	0.323	1.05e-163	0	Enho
9.2e-168	-0.232695	0.064	0.402	1.59e-163	0	Flywch1
9.6e-168	0.331644	0.331	0.611	1.66e-163	0	Ash1l
1.36e-167	0.205215	0.193	0.478	2.35e-163	0	Add1
1.48e-167	0.449337	0.175	0.346	2.56e-163	0	Naa35
2.3e-167	1.04716	0.423	0.233	3.96e-163	0	AI847159
2.4e-167	-0.27782	0.063	0.432	4.14e-163	0	Prkaca
2.51e-167	-0.298892	0.006	0.246	4.34e-163	0	Camk1
4.76e-167	0.892455	0.286	0.262	8.21e-163	0	D430042O09Rik
6.01e-167	-0.222249	0.029	0.261	1.04e-162	0	Grik5
7.2e-167	-0.830884	0.027	0.471	1.24e-162	0	Gstm5
7.9e-167	-0.625274	0.014	0.362	1.36e-162	0	Bhlhe40
1.55e-166	0.455519	0.226	0.396	2.67e-162	0	Jarid2
2.33e-166	-0.514677	0.09	0.568	4.03e-162	0	Per3
3.09e-166	-0.898726	0.059	0.591	5.33e-162	0	Itm2c
3.83e-166	-0.294391	0.045	0.33	6.61e-162	0	Ap3m2
4.77e-166	1.00081	0.216	0.036	8.23e-162	0	Gm11342
5.62e-166	0.453372	0.188	0.337	9.7e-162	0	Armc1
2.92e-165	0.224473	0.126	0.362	5.04e-161	0	Bub3
6.26e-165	-0.397224	0.063	0.505	1.08e-160	0	Smim14
1.46e-164	-0.281423	0.005	0.225	2.52e-160	0	Tle3
2.1e-164	0.669269	0.232	0.305	3.62e-160	0	Zfp516
2.11e-164	0.417494	0.426	0.678	3.64e-160	0	Rsrc2
3.41e-164	-0.320589	0.059	0.474	5.88e-160	0	Ube2e1
7.43e-164	0.735519	0.276	0.309	1.28e-159	0	Trafd1
9.72e-164	-0.414935	0.019	0.382	1.68e-159	0	Ckap4
1.2e-163	-0.459176	0.028	0.431	2.08e-159	0	Sqstm1
2.82e-163	0.458035	0.162	0.312	4.86e-159	0	Gm26699
3.66e-163	0.837145	0.351	0.244	6.31e-159	0	Gm48551
5.92e-163	-0.979885	0.147	0.725	1.02e-158	0	Ttc3
6.15e-163	0.343425	0.221	0.445	1.06e-158	0	Golgb1
1.04e-162	0.576772	0.351	0.503	1.8e-158	0	Stk35
1.11e-162	-0.264913	0.013	0.239	1.91e-158	0	Pcgf2
1.49e-162	0.975226	0.388	0.221	2.58e-158	0	Nxnl2
2.16e-162	-0.210331	0.028	0.294	3.73e-158	0	Dtd1
2.75e-162	0.397094	0.202	0.413	4.75e-158	0	Smchd1
3.08e-162	-0.240971	0.011	0.241	5.32e-158	0	Flywch2
6.64e-162	-0.247361	0.044	0.373	1.15e-157	0	Tceal1
1.37e-161	-0.211041	0.022	0.263	2.36e-157	0	Magee1
1.49e-161	-0.384397	0.014	0.319	2.57e-157	0	Mtss1l
1.5e-161	-0.910168	0.047	0.522	2.59e-157	0	Cdh2
2.46e-161	0.31627	0.252	0.461	4.25e-157	0	Sh3glb1
2.67e-161	0.412905	0.314	0.542	4.61e-157	0	Dctn1
3.49e-161	-0.403287	0.01	0.314	6.03e-157	0	Fzd3
5.16e-161	-0.279813	0.019	0.281	8.9e-157	0	Ppp1r9b
8.13e-161	0.322846	0.202	0.447	1.4e-156	0	Kansl1
1.11e-160	0.319762	0.21	0.457	1.92e-156	0	Cnot3
1.12e-160	-0.492579	0.009	0.342	1.94e-156	0	Klf13
1.19e-160	-0.293061	0.056	0.43	2.05e-156	0	Usp22
1.36e-160	0.318455	0.157	0.37	2.35e-156	0	Zfp266
1.87e-160	0.372471	0.212	0.422	3.22e-156	0	Ranbp2
2.56e-160	0.800134	0.383	0.415	4.42e-156	0	Amer2
5.91e-160	0.285901	0.209	0.463	1.02e-155	0	Cfl2
7.21e-160	0.339615	0.227	0.469	1.25e-155	0	Ctcf
1.09e-159	0.329604	0.308	0.592	1.88e-155	0	Rbm5
1.76e-159	0.318086	0.175	0.394	3.03e-155	0	Fam120a
2.78e-159	0.252058	0.145	0.387	4.8e-155	0	Rabgap1
3.16e-159	-0.583232	0.006	0.269	5.46e-155	0	Sulf1
3.43e-159	0.553649	0.211	0.303	5.91e-155	0	AW549877
5.64e-159	-0.369405	0.003	0.237	9.73e-155	0	Prkg1
8.52e-159	-0.239946	0.013	0.219	1.47e-154	0	Usp46
8.8e-159	-0.200145	0.07	0.441	1.52e-154	0	Mocs2
1.46e-158	0.227104	0.19	0.472	2.52e-154	0	Ankrd17
1.61e-158	-0.20867	0.043	0.356	2.77e-154	0	Ptpa
1.69e-158	-0.810704	0.023	0.488	2.92e-154	0	Irf2bpl
1.86e-158	0.531051	0.373	0.571	3.2e-154	0	Man2a2
2.01e-158	0.567682	0.223	0.321	3.47e-154	0	Otud7b
5.09e-158	0.383722	0.238	0.429	8.79e-154	0	Lsm14a
9.93e-158	-0.283214	0.008	0.253	1.71e-153	0	Lysmd2
1.02e-157	-0.567698	0.069	0.532	1.76e-153	0	Sesn3
1.04e-157	0.405782	0.401	0.653	1.79e-153	0	Tra2a
1.45e-157	-0.411861	0.078	0.505	2.5e-153	0	Zwint
1.7e-157	0.373966	0.189	0.386	2.93e-153	0	Raf1
2.02e-157	0.316285	0.199	0.433	3.48e-153	0	Mier1
2.48e-157	0.414346	0.256	0.485	4.29e-153	0	Clasp1
2.88e-157	-0.217191	0.032	0.317	4.97e-153	0	Ccl27a
3.75e-157	-0.20838	0.062	0.405	6.48e-153	0	Trappc2l
5.1e-157	-0.269155	0.006	0.21	8.8e-153	0	Astn1
7.43e-157	0.297464	0.265	0.536	1.28e-152	0	Zfp644
8.18e-157	-0.303794	0.006	0.25	1.41e-152	0	Zfp945
1.52e-156	-0.397688	0.04	0.345	2.62e-152	0	Chd3
1.57e-156	-0.256575	0.007	0.233	2.72e-152	0	Prmt2
2.9e-156	0.360194	0.369	0.623	5e-152	0	Baz2b
3.33e-156	-0.410445	0.049	0.356	5.75e-152	0	Mpp6
4.26e-156	-0.243189	0.011	0.224	7.36e-152	0	Apc2
4.33e-156	1.02397	0.244	0.057	7.47e-152	0	Gm19667
9.08e-156	-0.331982	0.012	0.247	1.57e-151	0	Thrsp
9.43e-156	0.305648	0.208	0.451	1.63e-151	0	Immt
9.49e-156	-0.634387	0.018	0.32	1.64e-151	0	Mt3
1.04e-155	0.244319	0.175	0.44	1.8e-151	0	Atxn2
1.16e-155	0.328918	0.183	0.4	2e-151	0	Usp47
1.77e-155	0.254557	0.189	0.457	3.06e-151	0	Kdm2a
2.13e-155	0.285263	0.149	0.369	3.68e-151	0	Sf3b3
2.91e-155	0.249173	0.396	0.665	5.02e-151	0	Anp32e
7.3e-155	0.287202	0.251	0.533	1.26e-150	0	Psmc6
8.43e-155	0.214389	0.284	0.571	1.46e-150	0	Hmgn2
1.1e-154	0.974433	0.321	0.226	1.91e-150	0	Acsl1
1.13e-154	0.461979	0.217	0.388	1.95e-150	0	Btbd7
1.36e-154	0.278815	0.271	0.567	2.36e-150	0	Mkln1
2.34e-154	-0.295093	0.077	0.427	4.04e-150	0	Chn1
2.39e-154	0.619681	0.259	0.359	4.13e-150	0	Aff1
2.45e-154	0.323274	0.253	0.528	4.23e-150	0	Cdc37l1
2.58e-154	0.517805	0.48	0.683	4.46e-150	0	Nktr
4.21e-154	-0.59488	0.009	0.33	7.26e-150	0	Epha4
5.13e-154	0.572887	0.418	0.525	8.86e-150	0	Cadm2
6.48e-154	0.305704	0.154	0.357	1.12e-149	0	Cnot4
7.35e-154	-0.401043	0.017	0.295	1.27e-149	0	Tmem65
1.08e-153	0.924273	0.38	0.259	1.86e-149	0	Drd4
1.51e-153	-0.266922	0.061	0.433	2.61e-149	0	Herpud1
1.56e-153	-0.516458	0.006	0.24	2.69e-149	0	Gria4
1.59e-153	-0.285851	0.046	0.347	2.75e-149	0	Ids
2.2e-153	-0.21156	0.018	0.258	3.8e-149	0	Maged2
2.41e-153	0.458721	0.237	0.394	4.16e-149	0	Lpcat1
2.45e-153	0.416208	0.189	0.365	4.23e-149	0	Asxl2
9.03e-153	0.248355	0.2	0.448	1.56e-148	0	Mindy2
1.09e-152	-0.263359	0.061	0.419	1.87e-148	0	Snap47
1.42e-152	0.462097	0.321	0.539	2.45e-148	0	R3hdm1
1.98e-152	-0.357398	0.035	0.389	3.41e-148	0	Coq10b
2.8e-152	0.424152	0.213	0.394	4.83e-148	0	Dopey1
3.1e-152	-0.258113	0.006	0.238	5.35e-148	0	Cpq
3.19e-152	0.461117	0.244	0.421	5.5e-148	0	Prpf39
4.93e-152	-0.244567	0.007	0.243	8.51e-148	0	Gyg
5.37e-152	-0.241433	0.019	0.253	9.27e-148	0	St6galnac6
6.18e-152	-0.367083	0.02	0.314	1.07e-147	0	Gm1673
7.56e-152	0.315102	0.193	0.439	1.3e-147	0	Usp19
9.64e-152	0.387797	0.197	0.434	1.66e-147	0	Rbm4b
9.88e-152	0.541556	0.286	0.45	1.71e-147	0	Stag1
1.09e-151	0.331074	0.261	0.541	1.88e-147	0	Brd8
2.83e-151	-0.346366	0.004	0.246	4.88e-147	0	Dusp16
3.15e-151	0.388911	0.282	0.51	5.44e-147	0	Dusp11
3.2e-151	-0.23515	0.056	0.33	5.53e-147	0	Rab3ip
5.71e-151	-0.384163	0.095	0.502	9.86e-147	0	Gprasp1
7.85e-151	-0.307898	0.009	0.273	1.36e-146	0	Tle1
1.09e-150	0.244771	0.15	0.383	1.89e-146	0	Dhx30
1.56e-150	0.415041	0.193	0.368	2.69e-146	0	Pias1
1.73e-150	-0.208907	0.012	0.212	2.98e-146	0	Hjurp
2.22e-150	-1.38011	0.423	0.83	3.83e-146	0	Calm1
2.89e-150	0.972703	0.292	0.147	4.99e-146	0	BC027072
2.98e-150	0.256633	0.254	0.573	5.15e-146	0	Wac
3.23e-150	0.292448	0.223	0.506	5.57e-146	0	Clock
3.32e-150	-0.261578	0.004	0.205	5.74e-146	0	Erc1
5.03e-150	0.227799	0.148	0.388	8.69e-146	0	Gapvd1
6.65e-150	-0.200405	0.032	0.308	1.15e-145	0	Fdx1
8.91e-150	0.28773	0.267	0.561	1.54e-145	0	Zfand6
1.46e-149	0.212029	0.312	0.612	2.53e-145	0	Arl3
1.46e-149	0.498899	0.225	0.365	2.53e-145	0	Snrk
1.51e-149	-0.235824	0.029	0.296	2.61e-145	0	Acot7
1.57e-149	-0.299576	0.014	0.29	2.71e-145	0	Mras
2.24e-149	-0.28642	0.006	0.225	3.86e-145	0	Glrb
2.68e-149	0.223789	0.232	0.542	4.63e-145	0	Atf7ip
3.71e-149	-0.3162	0.004	0.226	6.41e-145	0	Lrrc4c
4.59e-149	-0.23317	0.006	0.227	7.92e-145	0	Dirc2
5.49e-149	0.325662	0.205	0.447	9.49e-145	0	Tnks2
7.67e-149	-0.407204	0.071	0.508	1.32e-144	0	Prkacb
8.4e-149	0.303352	0.209	0.458	1.45e-144	0	Nmt1
1.21e-148	0.251063	0.174	0.412	2.09e-144	0	Taf1d
2e-148	-0.529216	0.026	0.29	3.45e-144	0	Gadd45g
2.51e-148	0.375134	0.272	0.514	4.33e-144	0	4932438A13Rik
2.78e-148	-0.361079	0.032	0.371	4.8e-144	0	Csnk1e
5.79e-148	0.36166	0.217	0.455	1e-143	0	Fam133b
6.18e-148	-0.304094	0.009	0.241	1.07e-143	0	Irak1
6.79e-148	-0.378764	0.018	0.311	1.17e-143	0	Sh3bgrl3
2.03e-147	0.288324	0.227	0.498	3.51e-143	0	Phf14
2.05e-147	-0.256962	0.016	0.255	3.54e-143	0	St3gal5
3.39e-147	0.316139	0.199	0.419	5.86e-143	0	Gigyf2
7.71e-147	0.341584	0.168	0.374	1.33e-142	0	Nr2c2
9.69e-147	-1.03028	0.145	0.491	1.67e-142	0	Chgb
1.08e-146	0.428433	0.173	0.329	1.86e-142	0	Ncoa2
1.72e-146	-0.482005	0.026	0.382	2.96e-142	0	Spred1
2.43e-146	-0.229756	0.025	0.226	4.19e-142	0	Atrnl1
2.51e-146	-0.462783	0.103	0.572	4.33e-142	0	Ptprs
2.8e-146	-0.276407	0.037	0.375	4.83e-142	0	Trim8
3.01e-146	1.11558	0.318	0.146	5.19e-142	0	Pla2r1
4.49e-146	0.402821	0.231	0.458	7.76e-142	0	Rsbn1l
4.62e-146	0.206283	0.251	0.599	7.97e-142	0	Snrpf
4.93e-146	-0.311854	0.007	0.247	8.51e-142	0	Nr2f1
5.06e-146	0.211974	0.196	0.469	8.73e-142	0	Slc38a2
5.36e-146	0.338669	0.207	0.428	9.25e-142	0	Trip12
6.38e-146	-0.970304	0.012	0.306	1.1e-141	0	Nfib
7.89e-146	-0.239145	0.055	0.389	1.36e-141	0	Npdc1
1.1e-145	0.386435	0.169	0.332	1.9e-141	0	Synrg
1.41e-145	-0.228743	0.038	0.212	2.44e-141	0	Tagln3
2.53e-145	0.412725	0.167	0.329	4.36e-141	0	Swt1
3.18e-145	-0.767429	0.015	0.326	5.48e-141	0	Slc6a11
3.25e-145	0.376196	0.154	0.31	5.61e-141	0	Ctr9
3.46e-145	-0.264428	0.076	0.451	5.97e-141	0	Cbx6
5.62e-145	0.299324	0.181	0.392	9.7e-141	0	Gtf2a1
6.75e-145	0.237224	0.203	0.486	1.17e-140	0	Pkn2
7.95e-145	0.260671	0.162	0.383	1.37e-140	0	Xrn1
8.12e-145	-0.255366	0.028	0.303	1.4e-140	0	Vegfb
9.33e-145	0.410065	0.202	0.395	1.61e-140	0	Upf2
1.11e-144	0.277824	0.161	0.38	1.92e-140	0	Nae1
1.34e-144	0.276987	0.177	0.399	2.32e-140	0	Gspt1
1.49e-144	0.220761	0.239	0.505	2.58e-140	0	Dek
1.65e-144	-0.209855	0.424	0.369	2.85e-140	0	Prkca
2.01e-144	-0.230581	0.115	0.496	3.47e-140	0	Cds2
2.03e-144	0.533232	0.393	0.58	3.51e-140	0	Strbp
2.54e-144	0.350104	0.172	0.353	4.39e-140	0	Mdm4
2.75e-144	0.440846	0.211	0.404	4.75e-140	0	Emsy
4.72e-144	0.256988	0.181	0.438	8.15e-140	0	Rictor
4.92e-144	-0.291715	0.014	0.239	8.5e-140	0	Dgkz
6.87e-144	0.243241	0.15	0.379	1.19e-139	0	4833420G17Rik
7.89e-144	0.307828	0.332	0.581	1.36e-139	0	Slc25a5
7.9e-144	-0.244261	0.093	0.453	1.36e-139	0	Impact
1e-143	-0.507565	0.016	0.372	1.73e-139	0	Psme1
1.91e-143	0.506265	0.187	0.315	3.3e-139	0	Cfap97
1.97e-143	0.343932	0.326	0.588	3.4e-139	0	Acin1
2.86e-143	0.449474	0.132	0.278	4.93e-139	0	Mrpl9
3.62e-143	0.43069	0.241	0.395	6.25e-139	0	Ssbp4
4.79e-143	0.680922	0.242	0.291	8.28e-139	0	Wdr20
4.93e-143	-0.209624	0.068	0.409	8.5e-139	0	Dlgap4
5.76e-143	0.35207	0.4	0.664	9.94e-139	0	Clcn3
6.39e-143	0.898927	0.289	0.172	1.1e-138	0	Slc16a6
6.52e-143	0.289538	0.192	0.424	1.13e-138	0	Pik3ca
9.34e-143	-0.393314	0.013	0.302	1.61e-138	0	Tspan15
9.45e-143	0.933227	0.329	0.223	1.63e-138	0	Tub
1.13e-142	-0.931323	0.039	0.381	1.95e-138	0	Synpr
1.15e-142	0.282433	0.268	0.531	1.99e-138	0	Vezf1
1.28e-142	0.419413	0.175	0.301	2.2e-138	0	Utp3
1.52e-142	-0.510189	0.014	0.291	2.63e-138	0	Cdh11
1.65e-142	0.20081	0.185	0.473	2.85e-138	0	March7
2.06e-142	-0.913002	0.086	0.639	3.56e-138	0	Dpysl2
2.57e-142	-0.235528	0.016	0.248	4.43e-138	0	Wnk2
2.98e-142	-0.393111	0.076	0.525	5.15e-138	0	Atxn10
4.06e-142	0.202365	0.15	0.38	7e-138	0	Gtpbp2
4.42e-142	0.275116	0.223	0.494	7.63e-138	0	Ttc19
4.71e-142	0.265165	0.214	0.477	8.13e-138	0	Sys1
6.58e-142	-0.273774	0.118	0.398	1.14e-137	0	Zfp385b
1.02e-141	0.250697	0.23	0.524	1.76e-137	0	Sltm
1.09e-141	0.287561	0.162	0.376	1.88e-137	0	Ppp4r3a
1.14e-141	0.256138	0.183	0.431	1.97e-137	0	Cdk12
1.4e-141	-0.276764	0.028	0.313	2.42e-137	0	Ugcg
1.61e-141	0.281092	0.124	0.302	2.78e-137	0	Sp3
2.56e-141	0.204612	0.193	0.486	4.42e-137	0	Arid4b
2.95e-141	0.274078	0.243	0.526	5.09e-137	0	Ccar1
2.99e-141	0.814358	0.265	0.21	5.16e-137	0	Bbs7
3.16e-141	1.06015	0.271	0.1	5.45e-137	0	Samd7
3.32e-141	0.423123	0.189	0.338	5.73e-137	0	Dnttip2
4.23e-141	0.214976	0.15	0.382	7.3e-137	0	Uhrf2
4.34e-141	0.251677	0.223	0.505	7.49e-137	0	Krit1
4.75e-141	0.6864	0.201	0.174	8.19e-137	0	Arl13b
4.97e-141	0.499368	0.217	0.332	8.57e-137	0	Dalrd3
5.33e-141	0.213067	0.188	0.459	9.2e-137	0	Pdhb
5.66e-141	-0.25818	0.1	0.446	9.77e-137	0	Apbb1
7.98e-141	0.299587	0.198	0.434	1.38e-136	0	Anapc16
1.12e-140	0.241135	0.168	0.434	1.93e-136	0	Fto
1.25e-140	0.433531	0.173	0.326	2.16e-136	0	Map3k12
1.51e-140	-0.366476	0.008	0.267	2.6e-136	0	Fhl1
1.91e-140	0.377195	0.182	0.341	3.29e-136	0	Oxct1
2.19e-140	-0.334873	0.006	0.268	3.77e-136	0	Mboat2
2.25e-140	0.202356	0.153	0.384	3.88e-136	0	Ubr3
2.43e-140	0.912385	0.282	0.147	4.2e-136	0	Zdhhc2
2.54e-140	0.259348	0.23	0.492	4.39e-136	0	Alkbh5
3.44e-140	0.263547	0.301	0.541	5.94e-136	0	Dynll1
3.63e-140	-0.200518	0.034	0.285	6.26e-136	0	Rtl8b
3.63e-140	-0.419271	0.059	0.475	6.27e-136	0	Hsd17b12
6.22e-140	-0.452806	0.034	0.414	1.07e-135	0	Reep5
7.78e-140	0.24745	0.155	0.38	1.34e-135	0	Naa15
8.66e-140	0.428844	0.376	0.603	1.5e-135	0	Cers4
8.72e-140	-0.233771	0.071	0.434	1.51e-135	0	Ctbp1
1.41e-139	0.381726	0.193	0.371	2.44e-135	0	Ap1b1
1.71e-139	0.220388	0.223	0.523	2.95e-135	0	Phf20l1
2.15e-139	-0.218214	0.038	0.216	3.72e-135	0	Sez6
3.28e-139	0.349394	0.224	0.449	5.67e-135	0	Ppm1b
8.57e-139	0.278517	0.208	0.46	1.48e-134	0	Kmt2d
1.1e-138	0.394088	0.229	0.42	1.9e-134	0	Arfgef1
1.13e-138	0.323351	0.202	0.427	1.95e-134	0	Itch
1.16e-138	0.229229	0.174	0.434	2.01e-134	0	Synj2bp
1.18e-138	0.237805	0.21	0.474	2.05e-134	0	Wasf3
1.21e-138	0.202565	0.253	0.556	2.09e-134	0	Nfic
1.39e-138	0.221325	0.301	0.311	2.4e-134	0	Zfp36l2
1.49e-138	0.335975	0.228	0.46	2.57e-134	0	Tcf12
1.66e-138	0.299223	0.138	0.323	2.87e-134	0	Sbf2
3.62e-138	-0.318305	0.029	0.342	6.25e-134	0	Mthfd2l
3.65e-138	0.729514	0.217	0.182	6.29e-134	0	D1Ertd622e
4.31e-138	0.296801	0.174	0.397	7.45e-134	0	Esf1
5.59e-138	0.241465	0.214	0.493	9.66e-134	0	Ilf2
6.18e-138	0.612096	0.242	0.314	1.07e-133	0	Atad2b
6.8e-138	-0.294849	0.039	0.354	1.17e-133	0	Fgf9
8e-138	0.253297	0.177	0.41	1.38e-133	0	Ip6k1
8.12e-138	-0.235679	0.069	0.438	1.4e-133	0	Arl6ip5
8.28e-138	-0.235369	0.023	0.245	1.43e-133	0	Agrn
1.14e-137	0.243898	0.167	0.388	1.96e-133	0	Magi2
1.73e-137	-0.320091	0.031	0.306	2.99e-133	0	Gaa
1.79e-137	-0.221137	0.012	0.226	3.09e-133	0	Nudt19
1.9e-137	0.404721	0.193	0.352	3.29e-133	0	Phax
2.28e-137	0.276454	0.127	0.298	3.93e-133	0	Zfp131
2.56e-137	-0.603179	0.011	0.368	4.43e-133	0	Sh3bgrl
2.67e-137	0.304803	0.157	0.35	4.61e-133	0	Gbf1
2.85e-137	0.29189	0.232	0.487	4.92e-133	0	Rbm26
3.13e-137	0.266603	0.161	0.365	5.41e-133	0	Ankhd1
3.93e-137	0.952827	0.363	0.307	6.78e-133	0	Cacnb2
3.95e-137	0.25683	0.245	0.533	6.82e-133	0	Phf3
3.97e-137	0.274529	0.093	0.238	6.85e-133	0	Med16
4.31e-137	0.316644	0.177	0.385	7.43e-133	0	Cnot1
4.33e-137	0.241109	0.222	0.506	7.48e-133	0	Dcaf8
4.38e-137	1.02671	0.427	0.277	7.56e-133	0	Abca4
4.55e-137	0.34951	0.168	0.369	7.86e-133	0	Ufsp2
5.31e-137	0.303885	0.176	0.383	9.16e-133	0	Gcc2
6.63e-137	-0.688045	0.011	0.331	1.14e-132	0	Timp2
8e-137	0.208192	0.107	0.294	1.38e-132	0	Oxa1l
1.81e-136	-0.2275	0.071	0.422	3.13e-132	0	Ppme1
1.89e-136	0.248618	0.229	0.508	3.27e-132	0	Zfp292
2.04e-136	-0.208082	0.073	0.426	3.53e-132	0	Micu1
2.39e-136	0.30202	0.169	0.365	4.12e-132	0	Cnot6l
2.62e-136	0.22658	0.225	0.517	4.53e-132	0	Sbno1
2.62e-136	0.304464	0.148	0.338	4.53e-132	0	2310035C23Rik
3e-136	-0.30388	0.049	0.309	5.18e-132	0	Steap2
3.32e-136	0.277896	0.174	0.392	5.72e-132	0	Nemf
3.56e-136	-0.312171	0.07	0.428	6.15e-132	0	Enpp5
3.84e-136	0.759795	0.381	0.392	6.64e-132	0	Ppp2r2b
4.18e-136	0.218146	0.171	0.433	7.21e-132	0	Zmym5
4.92e-136	0.588681	0.267	0.318	8.49e-132	0	Mab21l1
6.53e-136	-0.20281	0.016	0.225	1.13e-131	0	Pkd2
6.88e-136	0.832795	0.252	0.119	1.19e-131	0	Fscn2
6.94e-136	0.366203	0.157	0.329	1.2e-131	0	Dmtf1
7.3e-136	-0.34728	0.053	0.397	1.26e-131	0	Camsap2
8.22e-136	-0.208172	0.085	0.348	1.42e-131	0	Osbpl6
1.03e-135	0.560575	0.275	0.373	1.77e-131	0	Agpat5
1.07e-135	0.250604	0.209	0.448	1.86e-131	0	Nufip2
1.14e-135	-0.242829	0.03	0.292	1.96e-131	0	Tshz1
1.71e-135	0.233767	0.11	0.289	2.95e-131	0	Zcchc9
2.2e-135	-0.317319	0.082	0.481	3.79e-131	0	Ywhag
2.28e-135	0.249885	0.207	0.479	3.93e-131	0	Brd9
2.87e-135	0.715231	0.464	0.521	4.96e-131	0	Madd
2.94e-135	-0.233664	0.048	0.335	5.08e-131	0	Abhd12
3.91e-135	0.312012	0.172	0.382	6.74e-131	0	Rsbn1
4.37e-135	0.52974	0.188	0.261	7.54e-131	0	Tbcc
4.98e-135	-0.307163	0.006	0.213	8.6e-131	0	Dapk1
5.12e-135	0.32188	0.154	0.333	8.85e-131	0	1110038F14Rik
5.58e-135	0.664867	0.211	0.213	9.63e-131	0	Pacsin2
6.96e-135	0.39537	0.202	0.392	1.2e-130	0	Ino80d
8.07e-135	-0.244786	0.006	0.204	1.39e-130	0	Nlgn3
8.61e-135	-0.676483	0.009	0.304	1.49e-130	0	Sorl1
1.3e-134	0.21896	0.136	0.351	2.25e-130	0	Mysm1
1.49e-134	-0.328192	0.05	0.416	2.57e-130	0	Smim11
1.71e-134	-0.662424	0.105	0.573	2.95e-130	0	Agap1
1.72e-134	-0.463401	0.03	0.37	2.96e-130	0	Magi3
1.8e-134	-0.31172	0.004	0.217	3.11e-130	0	Plod2
1.97e-134	-0.210167	0.014	0.231	3.4e-130	0	Mknk2
2.03e-134	-0.269201	0.057	0.284	3.51e-130	0	Ralgapa2
2.06e-134	0.223027	0.237	0.523	3.56e-130	0	Dtx3
2.26e-134	0.286605	0.157	0.361	3.91e-130	0	Desi2
2.33e-134	0.249525	0.099	0.259	4.03e-130	0	Gle1
2.55e-134	0.377374	0.312	0.503	4.41e-130	0	Lgalsl
2.7e-134	0.202822	0.152	0.399	4.66e-130	0	Dhx9
3.24e-134	0.474715	0.245	0.376	5.59e-130	0	Ip6k2
3.98e-134	0.238941	0.181	0.426	6.88e-130	0	Nbeal1
4.9e-134	0.309131	0.297	0.58	8.46e-130	0	Ssbp2
6.77e-134	0.316508	0.195	0.41	1.17e-129	0	Slc12a6
6.79e-134	0.290751	0.138	0.314	1.17e-129	0	Actl6a
6.95e-134	0.22105	0.206	0.479	1.2e-129	0	Fam208a
7.01e-134	0.289944	0.108	0.256	1.21e-129	0	Psmd9
7.12e-134	1.06136	0.275	0.158	1.23e-129	0	Ahr
7.35e-134	0.729624	0.248	0.229	1.27e-129	0	Plekhf2
8.22e-134	0.580921	0.23	0.332	1.42e-129	0	Slc38a9
8.5e-134	0.313183	0.17	0.359	1.47e-129	0	Rps6kb1
8.52e-134	-0.368409	0.021	0.284	1.47e-129	0	Plch1
8.69e-134	0.382805	0.226	0.416	1.5e-129	0	Synj1
1.04e-133	0.388573	0.339	0.6	1.8e-129	0	Ubn2
1.09e-133	-1.04747	0.187	0.765	1.89e-129	0	Gnas
1.33e-133	0.227802	0.195	0.446	2.29e-129	0	Fbxo9
1.44e-133	0.251763	0.13	0.288	2.48e-129	0	Ric3
1.52e-133	-0.351934	0.038	0.391	2.62e-129	0	Impad1
1.56e-133	-0.208676	0.072	0.421	2.7e-129	0	Otub1
1.95e-133	0.327986	0.14	0.299	3.37e-129	0	Zc3h7a
2.73e-133	0.87738	0.207	0.079	4.71e-129	0	Lrrc2
3.95e-133	-0.365224	0.047	0.38	6.82e-129	0	Atp9a
4.41e-133	0.211599	0.214	0.502	7.62e-129	0	Gpbp1
4.65e-133	-0.238144	0.082	0.455	8.02e-129	0	2210016L21Rik
5.16e-133	-0.417801	0.06	0.482	8.91e-129	0	Pja1
9.3e-133	-0.239082	0.1	0.493	1.61e-128	0	Actr2
9.52e-133	-0.206218	0.052	0.363	1.64e-128	0	Stx12
2.36e-132	-0.309425	0.034	0.324	4.07e-128	0	Smap2
2.44e-132	0.216017	0.232	0.525	4.22e-128	0	Jmjd1c
2.49e-132	-0.280173	0.069	0.445	4.3e-128	0	Tmem106b
2.5e-132	0.286604	0.157	0.364	4.32e-128	0	Senp2
2.57e-132	0.237657	0.144	0.356	4.44e-128	0	Brwd1
2.69e-132	0.260675	0.174	0.409	4.65e-128	0	Fam193a
2.79e-132	-1.67034	0.122	0.586	4.82e-128	0	Mt1
4.26e-132	0.2333	0.171	0.411	7.36e-128	0	Dmxl1
4.31e-132	0.247313	0.147	0.34	7.44e-128	0	Bmpr1a
6.77e-132	0.272556	0.205	0.444	1.17e-127	0	Polr2a
6.79e-132	0.245384	0.102	0.264	1.17e-127	0	Qrich1
7.86e-132	-0.23992	0.088	0.479	1.36e-127	0	Erp29
8.59e-132	-0.502902	0.01	0.262	1.48e-127	0	Sox4
1.21e-131	0.217541	0.111	0.297	2.08e-127	0	Tbc1d23
1.27e-131	-0.29413	0.006	0.24	2.19e-127	0	Marcksl1
1.63e-131	0.311253	0.136	0.283	2.82e-127	0	Phc2
1.85e-131	-0.204555	0.067	0.411	3.2e-127	0	Mettl9
2.6e-131	0.328562	0.199	0.392	4.49e-127	0	Napg
2.92e-131	-0.340523	0.127	0.541	5.04e-127	0	Rev3l
3.24e-131	-0.383602	0.072	0.491	5.59e-127	0	Atp6ap1
3.53e-131	0.593202	0.291	0.374	6.1e-127	0	Icmt
3.96e-131	0.217881	0.151	0.38	6.83e-127	0	Prkar2a
4.95e-131	-0.354006	0.004	0.233	8.54e-127	0	Hdac7
6.31e-131	0.382852	0.143	0.273	1.09e-126	0	Hadhb
6.73e-131	0.204346	0.099	0.273	1.16e-126	0	Trim26
7.18e-131	0.466106	0.452	0.643	1.24e-126	0	Rufy3
7.82e-131	0.265269	0.245	0.509	1.35e-126	0	Srek1
1.04e-130	-0.292631	0.093	0.482	1.8e-126	0	Gnl3l
1.17e-130	-0.46439	0.079	0.486	2.02e-126	0	Tmx4
2.06e-130	0.233971	0.191	0.441	3.56e-126	0	Stag2
2.68e-130	0.228367	0.117	0.294	4.63e-126	0	Dhps
3.25e-130	0.367195	0.17	0.317	5.61e-126	0	Azi2
3.68e-130	0.252126	0.176	0.395	6.35e-126	0	Pcf11
3.69e-130	-0.333649	0.032	0.319	6.36e-126	0	Mgat5
4.32e-130	-0.216059	0.015	0.236	7.46e-126	0	Bri3bp
5.85e-130	0.744999	0.241	0.262	1.01e-125	0	Sec22a
6.12e-130	0.466381	0.305	0.395	1.06e-125	0	Chd7
6.18e-130	0.219671	0.122	0.32	1.07e-125	0	Ccz1
6.77e-130	0.345488	0.277	0.53	1.17e-125	0	Thoc2
6.89e-130	0.2506	0.249	0.524	1.19e-125	0	Ndufa10
1.16e-129	0.412487	0.231	0.429	2e-125	0	Zfp329
1.24e-129	0.337846	0.183	0.37	2.15e-125	0	Trpm7
1.66e-129	-0.270889	0.066	0.411	2.86e-125	0	1110065P20Rik
1.7e-129	-1.08098	0.199	0.684	2.93e-125	0	Tmsb10
1.8e-129	0.513878	0.253	0.375	3.1e-125	0	Ypel2
1.92e-129	0.263057	0.162	0.388	3.31e-125	0	Pan3
1.95e-129	0.203481	0.131	0.34	3.37e-125	0	Xpo1
2.94e-129	-0.232932	0.072	0.441	5.07e-125	0	Adprh
7.23e-129	0.227301	0.146	0.366	1.25e-124	0	Mau2
9.6e-129	0.226431	0.15	0.375	1.66e-124	0	Angel2
1.14e-128	0.355434	0.194	0.381	1.96e-124	0	0610009B22Rik
1.16e-128	-0.267129	0.065	0.413	2.01e-124	0	Kdm6b
1.45e-128	-0.208055	0.055	0.374	2.51e-124	0	Amfr
1.58e-128	-0.441048	0.064	0.501	2.73e-124	0	Tmem256
1.82e-128	-0.323079	0.002	0.219	3.14e-124	0	Dock1
1.87e-128	-0.275362	0.084	0.469	3.23e-124	0	Nfe2l1
1.92e-128	0.227691	0.157	0.371	3.31e-124	0	Sfswap
2.46e-128	0.708293	0.324	0.361	4.24e-124	0	Ddhd1
2.66e-128	0.378495	0.24	0.449	4.6e-124	0	Mapre3
3.56e-128	-0.222373	0.102	0.482	6.14e-124	0	Pcmtd1
3.66e-128	0.933885	0.257	0.101	6.32e-124	0	Impg1
4.77e-128	-0.360666	0.03	0.34	8.23e-124	0	Qdpr
7.62e-128	0.458168	0.277	0.448	1.32e-123	0	Atp2c1
9.96e-128	0.21488	0.091	0.246	1.72e-123	0	Pex3
1.08e-127	0.44467	0.182	0.306	1.86e-123	0	Zfc3h1
1.2e-127	0.266591	0.174	0.378	2.08e-123	0	Rbm7
1.34e-127	-0.431188	0.016	0.32	2.31e-123	0	Ttyh3
1.61e-127	0.362463	0.107	0.227	2.77e-123	0	Alkbh1
1.69e-127	0.212474	0.33	0.645	2.92e-123	0	Srrm1
2.08e-127	0.247743	0.2	0.437	3.58e-123	0	Mef2a
2.19e-127	-0.277452	0.039	0.363	3.78e-123	0	Dynlt3
2.32e-127	0.449046	0.24	0.423	4.01e-123	0	Ralgps2
2.47e-127	0.55403	0.224	0.32	4.26e-123	0	Scarb1
2.67e-127	-0.282322	0.02	0.281	4.61e-123	0	Cmip
2.68e-127	0.236365	0.149	0.371	4.63e-123	0	Gon4l
3.96e-127	0.210082	0.124	0.348	6.84e-123	0	Cebpz
5.34e-127	-0.272245	0.098	0.515	9.22e-123	0	Ppp2r1a
5.38e-127	-0.200707	0.055	0.36	9.29e-123	0	Sec11c
5.75e-127	-0.208265	0.067	0.404	9.93e-123	0	Tbl1x
5.78e-127	0.988236	0.345	0.235	9.99e-123	0	Atp8a2
6.93e-127	-0.517657	0.092	0.587	1.2e-122	0	Rnf187
7.6e-127	0.261094	0.149	0.35	1.31e-122	0	Poldip3
8.24e-127	0.273833	0.131	0.31	1.42e-122	0	Aqr
8.27e-127	0.263204	0.124	0.289	1.43e-122	0	Shoc2
8.36e-127	0.373778	0.102	0.214	1.44e-122	0	Pde7a
9.17e-127	-0.421758	0.008	0.248	1.58e-122	0	Cntfr
9.92e-127	0.317025	0.119	0.264	1.71e-122	0	Ints6
1.09e-126	-0.500544	0.045	0.325	1.89e-122	0	Rpa1
1.38e-126	0.215931	0.163	0.415	2.39e-122	0	Ccdc59
1.47e-126	-0.585033	0.01	0.308	2.53e-122	0	Ddah1
2.08e-126	0.211621	0.213	0.486	3.59e-122	0	Nop53
2.1e-126	0.271236	0.144	0.335	3.63e-122	0	Atf7
2.9e-126	0.288362	0.149	0.336	5e-122	0	Bace1
3.06e-126	0.305525	0.165	0.347	5.29e-122	0	Larp4
3.78e-126	0.286972	0.155	0.349	6.52e-122	0	Dicer1
5.1e-126	-0.595424	0.08	0.576	8.81e-122	0	Bex3
5.68e-126	0.271827	0.162	0.361	9.8e-122	0	Lnpk
6.44e-126	0.254018	0.113	0.278	1.11e-121	0	Spata7
7.05e-126	-0.266993	0.078	0.446	1.22e-121	0	Cbx5
7.66e-126	0.617579	0.28	0.361	1.32e-121	0	Ttc8
7.73e-126	0.283093	0.176	0.394	1.33e-121	0	Ppp6r3
8.31e-126	0.613742	0.167	0.204	1.43e-121	0	Wwox
1.01e-125	0.275744	0.288	0.579	1.74e-121	0	Tnrc6a
1.32e-125	0.219746	0.151	0.358	2.29e-121	0	Ago2
2.01e-125	0.265539	0.19	0.424	3.47e-121	0	Epc1
2.36e-125	0.380113	0.173	0.347	4.07e-121	0	Atp13a3
2.49e-125	0.291308	0.154	0.333	4.3e-121	0	Itfg2
3.17e-125	-0.483044	0.113	0.59	5.47e-121	0	Thra
3.2e-125	-0.35502	0.005	0.259	5.53e-121	0	Setd7
6.39e-125	-0.223369	0.051	0.37	1.1e-120	0	Tceal8
7e-125	0.533814	0.76	0.785	1.21e-120	0	Slc6a6
9.09e-125	0.390942	0.192	0.318	1.57e-120	0	Dync1li1
1.08e-124	0.791103	0.269	0.178	1.86e-120	0	Grtp1
1.37e-124	0.208634	0.173	0.418	2.36e-120	0	Akap8l
1.44e-124	-0.279638	0.03	0.209	2.49e-120	0	Vipr2
2.14e-124	-0.442312	0.104	0.576	3.7e-120	0	Mtch1
2.24e-124	-0.274831	0.099	0.511	3.86e-120	0	Fkbp1a
2.27e-124	0.200179	0.467	0.729	3.92e-120	0	Anp32a
2.43e-124	0.252758	0.13	0.31	4.2e-120	0	Ube3c
3.07e-124	0.204556	0.086	0.241	5.3e-120	0	Zfp846
3.41e-124	-0.299184	0.061	0.404	5.88e-120	0	Emc10
6.34e-124	0.462633	0.174	0.261	1.1e-119	0	Hipk3
6.66e-124	0.205471	0.285	0.599	1.15e-119	0	Bptf
9.17e-124	-0.351989	0.01	0.239	1.58e-119	0	Mab21l2
9.78e-124	-0.245994	0.01	0.207	1.69e-119	0	Plec
1.08e-123	0.243613	0.374	0.673	1.86e-119	0	Prrc2c
1.29e-123	-0.296295	0.16	0.554	2.23e-119	0	Negr1
1.98e-123	0.383286	0.157	0.294	3.41e-119	0	Kdm5c
2.02e-123	-0.733857	0.125	0.634	3.49e-119	0	Hist3h2ba
2.77e-123	0.37867	0.188	0.36	4.78e-119	0	Las1l
3.19e-123	0.656739	0.573	0.501	5.5e-119	0	Rbp3
3.79e-123	0.250403	0.139	0.322	6.54e-119	0	Rbm33
4.47e-123	0.552251	0.448	0.606	7.72e-119	0	Pcbp4
7e-123	0.799303	0.337	0.31	1.21e-118	0	Uckl1
7.49e-123	0.470043	0.219	0.361	1.29e-118	0	Trpc1
7.96e-123	0.227148	0.152	0.362	1.37e-118	0	Slf2
8.54e-123	-0.249473	0.004	0.202	1.47e-118	0	Ltbp3
9.26e-123	0.296342	0.279	0.539	1.6e-118	0	Akap9
1.03e-122	-0.399716	0.171	0.527	1.78e-118	0	Bex2
1.92e-122	0.24408	0.135	0.328	3.32e-118	0	Gtf3c2
1.98e-122	-0.265044	0.015	0.26	3.43e-118	0	Fnbp1
2.16e-122	-0.241556	0.056	0.38	3.74e-118	0	Mbd3
2.28e-122	0.490218	0.359	0.533	3.93e-118	0	Mef2d
3.03e-122	0.319352	0.165	0.334	5.22e-118	0	Rufy2
3.39e-122	-0.522532	0.083	0.543	5.85e-118	0	Ccdc88a
3.73e-122	0.21089	0.29	0.6	6.44e-118	0	Emc7
4.36e-122	0.317681	0.154	0.308	7.52e-118	0	Odc1
5.06e-122	0.266704	0.218	0.455	8.73e-118	0	Zfp280d
5.1e-122	-0.384656	0.029	0.331	8.8e-118	0	Neo1
6.3e-122	0.53093	0.392	0.575	1.09e-117	0	Upf3b
7.71e-122	0.703149	0.298	0.312	1.33e-117	0	C2cd2l
8.21e-122	0.255669	0.092	0.231	1.42e-117	0	Ppwd1
8.27e-122	0.237822	0.122	0.292	1.43e-117	0	Lypla1
1.11e-121	-0.244451	0.073	0.443	1.92e-117	0	Bcap31
1.27e-121	0.237062	0.151	0.357	2.2e-117	0	Cops3
1.28e-121	0.250214	0.168	0.389	2.2e-117	0	Cep350
1.29e-121	-0.3174	0.063	0.444	2.22e-117	0	Rnf13
2.08e-121	-0.20816	0.045	0.334	3.59e-117	0	Abcd3
2.72e-121	0.577706	0.192	0.234	4.7e-117	0	Zfp654
2.79e-121	-0.271896	0.004	0.201	4.81e-117	0	Tiam1
3.13e-121	0.294663	0.201	0.41	5.4e-117	0	Ccndbp1
3.53e-121	-0.347911	0.015	0.25	6.1e-117	0	Ccdc141
3.67e-121	-0.273916	0.066	0.42	6.34e-117	0	Gnaq
1.31e-120	0.215377	0.157	0.387	2.26e-116	0	Socs7
1.38e-120	0.248151	0.169	0.391	2.38e-116	0	Rbm6
1.57e-120	-0.276684	0.093	0.519	2.71e-116	0	Tbca
1.74e-120	0.299956	0.118	0.271	3e-116	0	Ube4a
1.86e-120	-0.254371	0.014	0.236	3.21e-116	0	Mmgt2
2.05e-120	0.378571	0.271	0.454	3.54e-116	0	Slc25a33
2.4e-120	-0.325113	0.03	0.285	4.15e-116	0	Lrp8
2.43e-120	-0.90143	0.317	0.793	4.2e-116	0	Mif
2.89e-120	-0.262959	0.043	0.359	5e-116	0	Slc48a1
3.43e-120	0.35055	0.164	0.334	5.91e-116	0	Creb1
3.54e-120	-0.453103	0.007	0.264	6.1e-116	0	Dtna
3.61e-120	0.206111	0.11	0.293	6.23e-116	0	Med4
5.28e-120	0.253235	0.159	0.357	9.12e-116	0	Zscan26
6.39e-120	0.249452	0.144	0.347	1.1e-115	0	Gfpt1
1.03e-119	0.223692	0.165	0.399	1.77e-115	0	Taf15
1.19e-119	-0.237613	0.055	0.388	2.05e-115	0	Arf3
1.26e-119	0.231487	0.161	0.379	2.18e-115	0	Sec22b
1.3e-119	0.234825	0.14	0.343	2.25e-115	0	Tex261
1.38e-119	0.215867	0.128	0.314	2.37e-115	0	Cpsf7
1.51e-119	-0.202465	0.019	0.245	2.6e-115	0	Zfand3
1.55e-119	-0.580188	0.029	0.359	2.68e-115	0	Lmo4
1.65e-119	-0.204055	0.069	0.405	2.85e-115	0	Supt4a
1.68e-119	-0.316295	0.008	0.248	2.91e-115	0	Nacc2
2.04e-119	0.410228	0.202	0.369	3.52e-115	0	Crtc3
2.16e-119	-0.373173	0.111	0.573	3.73e-115	0	Gtf2i
3.13e-119	0.201869	0.103	0.273	5.41e-115	0	2810403A07Rik
3.49e-119	-0.329466	0.101	0.534	6.03e-115	0	Mpc1
4.12e-119	0.310125	0.181	0.377	7.11e-115	0	Gripap1
4.49e-119	0.258317	0.265	0.55	7.75e-115	0	Cpsf6
4.65e-119	0.695992	0.272	0.335	8.03e-115	0	Kif21b
4.9e-119	0.856701	0.325	0.197	8.45e-115	0	Impg2
8.11e-119	0.327531	0.132	0.291	1.4e-114	0	Cdk8
8.54e-119	-0.425401	0.008	0.282	1.47e-114	0	Kcnk1
1.27e-118	-0.452581	0.128	0.56	2.19e-114	0	Atp6v0a1
1.71e-118	0.303227	0.127	0.282	2.95e-114	0	Skiv2l2
1.99e-118	-0.236692	0.026	0.282	3.44e-114	0	Cdk2ap1
2.47e-118	0.379709	0.284	0.493	4.26e-114	0	Nbea
3.44e-118	-0.384447	0.068	0.492	5.94e-114	0	Hcfc1r1
3.46e-118	0.302651	0.364	0.642	5.97e-114	0	Clk1
3.77e-118	0.262901	0.16	0.35	6.5e-114	0	Usp15
4.54e-118	0.305496	0.173	0.338	7.83e-114	0	Acadm
5.16e-118	0.215205	0.113	0.302	8.9e-114	0	Med1
6.04e-118	-0.314566	0.051	0.426	1.04e-113	0	Cstb
8.42e-118	0.526646	0.246	0.375	1.45e-113	0	C2cd5
1.11e-117	-0.399284	0.038	0.372	1.92e-113	0	Ttc28
1.16e-117	-0.309076	0.044	0.314	2e-113	0	Prkd3
1.2e-117	0.225871	0.155	0.385	2.07e-113	0	Ing4
1.22e-117	-0.340358	0.009	0.263	2.11e-113	0	Parva
1.64e-117	0.236987	0.125	0.307	2.83e-113	0	Zfp397
1.72e-117	-0.434311	0.006	0.278	2.97e-113	0	Tanc1
1.78e-117	-0.254844	0.066	0.416	3.08e-113	0	Cystm1
1.87e-117	0.244497	0.154	0.375	3.23e-113	0	Zzz3
2.34e-117	0.22411	0.2	0.454	4.03e-113	0	Cnrip1
2.38e-117	0.38404	0.162	0.292	4.1e-113	0	Fam45a
2.56e-117	-0.212558	0.113	0.502	4.42e-113	0	Scoc
2.64e-117	-0.570076	0.065	0.451	4.55e-113	0	Tkt
3.47e-117	0.278775	0.307	0.592	5.99e-113	0	Usp34
3.98e-117	-0.293922	0.078	0.446	6.87e-113	0	Rac1
4.17e-117	0.425485	0.182	0.303	7.2e-113	0	Gtf2ird1
4.31e-117	-0.212258	0.083	0.453	7.44e-113	0	Eif3i
4.53e-117	0.411316	0.224	0.404	7.82e-113	0	Tmem243
6.4e-117	-0.662637	0.038	0.506	1.11e-112	0	Tspan13
8.24e-117	-0.764503	0.071	0.556	1.42e-112	0	Mxra7
1.05e-116	-0.278637	0.07	0.408	1.81e-112	0	Ywhah
1.09e-116	0.213101	0.152	0.374	1.88e-112	0	Tigd2
1.77e-116	0.616273	0.254	0.265	3.05e-112	0	Arl4d
2.59e-116	-0.230396	0.063	0.406	4.47e-112	0	Pigp
2.61e-116	0.382714	0.188	0.346	4.51e-112	0	Wdtc1
2.62e-116	0.2913	0.153	0.335	4.52e-112	0	Cstf3
3.08e-116	0.702554	0.225	0.218	5.32e-112	0	Phlpp2
3.1e-116	0.200405	0.277	0.531	5.34e-112	0	Trim2
3.21e-116	-0.60665	0.013	0.297	5.54e-112	0	Mgll
3.39e-116	-0.387063	0.008	0.28	5.84e-112	0	Sri
3.57e-116	0.651587	0.162	0.203	6.17e-112	0	E2f6
4.24e-116	0.313356	0.146	0.304	7.32e-112	0	Ncbp3
4.33e-116	-0.273647	0.044	0.379	7.48e-112	0	Dgcr6
5.2e-116	-0.246731	0.1	0.457	8.98e-112	0	Rab6b
5.81e-116	0.205965	0.126	0.313	1e-111	0	Akap8
6.4e-116	0.767082	0.275	0.276	1.1e-111	0	Pdzd2
6.75e-116	0.276202	0.145	0.305	1.16e-111	0	Ncapd3
7.65e-116	0.879496	0.352	0.211	1.32e-111	0	Cabp4
8.76e-116	-0.375139	0.076	0.504	1.51e-111	0	Txn1
9.08e-116	-0.294157	0.085	0.493	1.57e-111	0	Fkbp2
9.83e-116	0.431194	0.171	0.282	1.7e-111	0	Arntl
1.09e-115	-0.719475	0.012	0.296	1.89e-111	0	Crot
1.41e-115	0.206481	0.539	0.785	2.43e-111	0	Pcbp2
1.51e-115	-0.289546	0.022	0.275	2.61e-111	0	Rest
1.93e-115	0.214594	0.126	0.307	3.34e-111	0	Smg6
2.04e-115	0.380558	0.216	0.398	3.51e-111	0	Fgd4
2.05e-115	-1.10573	0.033	0.351	3.55e-111	0	Mt2
2.46e-115	-0.297546	0.116	0.531	4.24e-111	0	Plcb4
2.51e-115	0.726752	0.213	0.178	4.33e-111	0	Bicdl1
2.61e-115	0.216777	0.193	0.448	4.51e-111	0	Chd2
3.31e-115	-0.233395	0.035	0.313	5.71e-111	0	Chpt1
5.27e-115	0.21254	0.115	0.293	9.09e-111	0	Pou2f1
5.41e-115	0.280523	0.182	0.386	9.34e-111	0	Gse1
5.78e-115	-1.76414	0.057	0.31	9.97e-111	0	Rlbp1
6.38e-115	-0.218244	0.071	0.381	1.1e-110	0	2510009E07Rik
6.82e-115	-0.421811	0.055	0.431	1.18e-110	0	Bnip3
1.38e-114	0.259085	0.119	0.271	2.38e-110	0	Bdp1
1.47e-114	0.243396	0.106	0.26	2.54e-110	0	Zfp398
1.55e-114	0.335358	0.375	0.657	2.68e-110	0	Prpf4b
1.78e-114	-0.434285	0.041	0.395	3.08e-110	0	Capns1
1.98e-114	-0.227959	0.185	0.633	3.42e-110	0	Phip
2.04e-114	0.20175	0.108	0.281	3.52e-110	0	Mbtps1
2.13e-114	-0.311478	0.06	0.386	3.67e-110	0	Srebf2
2.4e-114	0.235617	0.142	0.32	4.15e-110	0	Cyth2
2.47e-114	-0.206335	0.121	0.504	4.26e-110	0	Smarca4
4.03e-114	0.46555	0.201	0.285	6.96e-110	0	Hist1h1c
5.74e-114	0.492754	0.167	0.251	9.92e-110	0	Spg7
6.1e-114	0.291284	0.102	0.221	1.05e-109	0	Ipo8
6.86e-114	0.210288	0.096	0.255	1.18e-109	0	Zfp800
8.02e-114	0.266015	0.116	0.254	1.38e-109	0	Flcn
8.11e-114	0.318525	0.235	0.455	1.4e-109	0	Nrip1
8.39e-114	0.26605	0.135	0.311	1.45e-109	0	Chchd3
8.59e-114	-0.584083	0.012	0.301	1.48e-109	0	Ddr1
9.19e-114	-0.338837	0.006	0.235	1.59e-109	0	Tanc2
1.21e-113	-0.307051	0.022	0.313	2.08e-109	0	Fundc1
1.24e-113	-0.220385	0.091	0.446	2.14e-109	0	Xpr1
1.36e-113	-0.255141	0.065	0.411	2.36e-109	0	Stt3b
1.5e-113	0.227112	0.147	0.352	2.58e-109	0	Tcf20
1.61e-113	-0.296863	0.121	0.545	2.78e-109	0	Atp2a2
1.76e-113	0.215946	0.146	0.346	3.04e-109	0	Zmym2
1.91e-113	-0.221003	0.057	0.38	3.29e-109	0	Tmem160
2.18e-113	0.315194	0.137	0.284	3.77e-109	0	Ccdc66
2.25e-113	0.261306	0.217	0.464	3.89e-109	0	Dnmt3a
2.32e-113	-0.276356	0.073	0.457	4.01e-109	0	Ufc1
2.62e-113	-0.314819	0.106	0.53	4.53e-109	0	Pja2
3.05e-113	0.335492	0.126	0.238	5.26e-109	0	Otud4
4.51e-113	-0.462004	0.337	0.637	7.79e-109	0	Slc12a5
5.23e-113	0.218994	0.112	0.28	9.03e-109	0	Lman2l
6.63e-113	-0.504914	0.122	0.574	1.14e-108	0	Dst
9.2e-113	-0.542417	0.006	0.223	1.59e-108	0	E130114P18Rik
9.99e-113	-0.29387	0.092	0.463	1.72e-108	0	Abhd17a
1.38e-112	-0.301287	0.041	0.348	2.38e-108	0	Ccdc50
1.42e-112	0.22813	0.176	0.389	2.46e-108	0	Ppp3r1
1.47e-112	-0.392864	0.035	0.367	2.53e-108	0	Scarb2
1.53e-112	-0.203148	0.04	0.287	2.65e-108	0	Paqr9
1.55e-112	0.212411	0.142	0.369	2.68e-108	0	Arid2
1.6e-112	-0.22014	0.065	0.405	2.75e-108	0	Rbbp7
2.23e-112	-0.415306	0.022	0.323	3.85e-108	0	Acyp2
2.46e-112	-0.419337	0.11	0.562	4.24e-108	0	Maged1
2.76e-112	0.29107	0.138	0.292	4.76e-108	0	Dot1l
2.98e-112	0.226314	0.081	0.211	5.15e-108	0	Sec24a
4.54e-112	0.223674	0.101	0.246	7.84e-108	0	Rexo1
4.69e-112	0.345101	0.141	0.282	8.1e-108	0	Chfr
6.09e-112	0.402048	0.131	0.247	1.05e-107	0	Arrdc3
7.39e-112	-1.51915	0.025	0.253	1.28e-107	0	Spc25
8.67e-112	0.954753	0.387	0.315	1.5e-107	0	Mef2c
9.76e-112	0.241879	0.125	0.315	1.69e-107	0	Knop1
1.14e-111	0.356808	0.347	0.607	1.97e-107	0	Tnrc6c
1.28e-111	0.394814	0.181	0.294	2.21e-107	0	Tmem237
2.32e-111	-0.241776	0.07	0.4	4e-107	0	Nckap1
2.59e-111	-0.20496	0.045	0.328	4.46e-107	0	Prdx3
2.61e-111	-0.257942	0.085	0.46	4.5e-107	0	Lamtor1
3.55e-111	0.272329	0.112	0.249	6.14e-107	0	Kpna3
4.46e-111	-0.207286	0.105	0.501	7.71e-107	0	Aamp
4.92e-111	0.504821	0.186	0.281	8.5e-107	0	Raph1
6.95e-111	-0.52138	0.082	0.563	1.2e-106	0	Smim10l1
8.42e-111	-0.217164	0.098	0.487	1.45e-106	0	2410015M20Rik
1.19e-110	0.461497	0.28	0.441	2.06e-106	0	Dmxl2
1.35e-110	0.270592	0.096	0.218	2.32e-106	0	Cdkal1
1.44e-110	0.306402	0.596	0.798	2.49e-106	0	Rbm39
1.61e-110	-0.23143	0.125	0.547	2.78e-106	0	Ctsf
1.66e-110	0.429763	0.129	0.221	2.86e-106	0	Ints13
1.92e-110	0.206868	0.087	0.225	3.31e-106	0	Xpo6
2.07e-110	0.359071	0.158	0.304	3.57e-106	0	Ctdspl2
2.18e-110	0.269888	0.127	0.29	3.77e-106	0	Ubxn7
2.42e-110	0.283967	0.094	0.21	4.18e-106	0	Vps50
2.67e-110	0.455292	0.199	0.329	4.6e-106	0	Itsn2
2.92e-110	0.273078	0.167	0.34	5.05e-106	0	Fnbp4
3.07e-110	-0.213019	0.04	0.328	5.3e-106	0	Mcee
3.13e-110	0.272884	0.129	0.276	5.4e-106	0	Col4a3bp
3.14e-110	0.774832	0.274	0.24	5.43e-106	0	Gpsm2
4.31e-110	-0.333661	0.078	0.474	7.44e-106	0	Lrpap1
6.9e-110	-0.212154	0.144	0.576	1.19e-105	0	Cetn3
7.84e-110	-0.202697	0.098	0.462	1.35e-105	0	Sdf4
1.01e-109	0.262996	0.163	0.35	1.75e-105	0	5031425E22Rik
1.1e-109	0.420158	0.154	0.282	1.89e-105	0	Kdm3b
1.11e-109	-0.387088	0.025	0.27	1.91e-105	0	Nr4a1
1.16e-109	0.49328	0.185	0.255	2.01e-105	0	Cdk19
1.3e-109	0.292281	0.197	0.376	2.24e-105	0	Gm47283
1.57e-109	-0.227394	0.024	0.205	2.7e-105	0	Mtmr10
1.61e-109	0.228946	0.12	0.291	2.78e-105	0	Gps2
1.72e-109	-0.206077	0.088	0.437	2.97e-105	0	Dnajc12
2.08e-109	-0.345797	0.005	0.238	3.59e-105	0	Kbtbd11
2.32e-109	-0.271174	0.121	0.55	4e-105	0	Rrp1
3.13e-109	-0.21966	0.109	0.492	5.41e-105	0	Hspa4
3.34e-109	-0.271002	0.091	0.481	5.76e-105	0	Rab7
4.06e-109	0.211379	0.117	0.29	7.02e-105	0	Smc5
4.13e-109	0.208034	0.12	0.29	7.13e-105	0	Trp53inp2
4.91e-109	-0.32771	0.008	0.227	8.47e-105	0	Vstm2a
5.15e-109	0.434275	0.15	0.23	8.9e-105	0	Abhd14a
6.57e-109	0.461286	0.188	0.303	1.13e-104	0	Timm44
7.12e-109	0.308608	0.119	0.246	1.23e-104	0	Usp12
7.74e-109	-0.317315	0.159	0.609	1.34e-104	0	Kif1a
9.02e-109	-0.429064	0.011	0.275	1.56e-104	0	Rnd2
1.65e-108	0.77279	0.261	0.157	2.85e-104	0	Kcnv2
2.1e-108	0.23174	0.224	0.452	3.62e-104	0	Rock2
2.51e-108	-0.28137	0.072	0.44	4.33e-104	0	Dennd5a
2.66e-108	-0.226037	0.04	0.303	4.59e-104	0	Sept11
3.35e-108	-0.218729	0.11	0.474	5.78e-104	0	Rab6a
4.41e-108	0.211219	0.108	0.27	7.61e-104	0	Prpf18
6.4e-108	0.21665	0.093	0.245	1.1e-103	0	Scamp2
8.52e-108	-0.281707	0.082	0.46	1.47e-103	0	Phpt1
8.72e-108	0.201975	0.114	0.287	1.51e-103	0	Trappc9
1.21e-107	-0.290227	0.021	0.217	2.09e-103	0	Frat2
1.32e-107	0.203723	0.362	0.683	2.28e-103	0	Sfpq
1.45e-107	-0.878739	0.076	0.56	2.5e-103	0	Pfn2
1.5e-107	1.04601	0.332	0.27	2.58e-103	0	Gm26518
1.6e-107	-0.280462	0.094	0.447	2.77e-103	0	Wdr6
1.72e-107	0.427929	0.174	0.282	2.97e-103	0	Gpsm1
1.85e-107	0.200982	0.173	0.401	3.2e-103	0	Mapk8
2e-107	-0.213296	0.1	0.475	3.45e-103	0	Anp32b
2.26e-107	0.269239	0.14	0.292	3.9e-103	0	Pkd1
2.54e-107	0.40734	0.406	0.66	4.39e-103	0	Srpk2
3.04e-107	-0.360434	0.009	0.209	5.26e-103	0	Kcna2
3.05e-107	-0.932343	0.023	0.348	5.27e-103	0	Nfia
5.6e-107	-0.258557	0.049	0.367	9.67e-103	0	Arl8a
5.72e-107	0.453584	0.221	0.346	9.87e-103	0	Ppa2
5.78e-107	0.485308	0.186	0.264	9.97e-103	0	Rhot2
6.07e-107	0.482234	0.148	0.231	1.05e-102	0	Trps1
6.37e-107	0.203388	0.086	0.227	1.1e-102	0	Taf3
6.97e-107	-0.778052	0.02	0.28	1.2e-102	0	Hopx
7.93e-107	-1.24785	0.018	0.249	1.37e-102	0	Dapl1
1.01e-106	0.235973	0.134	0.305	1.74e-102	0	Uhmk1
1.07e-106	0.248629	0.106	0.248	1.85e-102	0	Usp16
1.29e-106	-1.09539	0.287	0.797	2.22e-102	0	Itm2b
1.34e-106	-0.212695	0.061	0.383	2.31e-102	0	Bola3
1.5e-106	0.491769	0.166	0.249	2.58e-102	0	Cc2d2a
1.72e-106	0.491811	0.152	0.227	2.97e-102	0	Cabin1
1.72e-106	-0.213522	0.028	0.265	2.97e-102	0	Armcx1
1.75e-106	0.260754	0.138	0.288	3.02e-102	0	Fam193b
1.85e-106	0.734199	0.235	0.204	3.19e-102	0	Nim1k
2.04e-106	0.314525	0.141	0.283	3.52e-102	0	Tet2
2.18e-106	0.27883	0.109	0.247	3.76e-102	0	Irf3
2.45e-106	0.468626	0.168	0.264	4.23e-102	0	Mtif2
2.5e-106	0.264802	0.143	0.307	4.31e-102	0	Btrc
3.68e-106	-0.340596	0.083	0.502	6.36e-102	0	Ap2s1
3.99e-106	-0.335535	0.066	0.41	6.89e-102	0	Rrbp1
5.29e-106	-0.240279	0.083	0.452	9.13e-102	0	Pdia6
6.12e-106	0.54898	0.357	0.483	1.06e-101	0	Pitpnm1
6.85e-106	0.222791	0.121	0.307	1.18e-101	0	Dyrk1a
7.07e-106	-0.520257	0.011	0.218	1.22e-101	0	Dlgap1
8.93e-106	-0.263468	0.145	0.581	1.54e-101	0	Gdi2
9.44e-106	-0.293467	0.096	0.518	1.63e-101	0	Polr2m
1.07e-105	0.332305	0.105	0.22	1.85e-101	0	Pibf1
1.2e-105	0.424565	0.188	0.304	2.07e-101	0	Mpdz
1.41e-105	0.341339	0.153	0.316	2.44e-101	0	Ago3
1.47e-105	0.499468	0.18	0.239	2.54e-101	0	Ipmk
1.62e-105	-0.203977	0.043	0.28	2.79e-101	0	Ccng1
1.74e-105	-0.526064	0.712	0.905	3e-101	0	mt-Nd1
1.86e-105	-0.208601	0.11	0.499	3.21e-101	0	Cdc37
1.93e-105	0.357993	0.114	0.211	3.34e-101	0	Uvrag
2.01e-105	-0.492333	0.084	0.456	3.47e-101	0	Myo6
2.7e-105	-0.272994	0.039	0.33	4.66e-101	0	Megf9
3.51e-105	0.815181	0.28	0.163	6.05e-101	0	Rp1l1
4.77e-105	-0.225319	0.118	0.494	8.24e-101	0	Tm9sf3
5.47e-105	-0.216016	0.118	0.52	9.45e-101	0	Eif3k
5.68e-105	-0.227361	0.058	0.374	9.81e-101	0	Vma21
7.13e-105	0.719865	0.24	0.211	1.23e-100	0	Lca5
9.94e-105	0.531457	0.23	0.309	1.72e-100	0	Tbc1d24
1.06e-104	0.769758	0.508	0.476	1.83e-100	0	Hcn1
1.06e-104	-0.951754	0.052	0.436	1.83e-100	0	Ogfrl1
1.08e-104	-0.219002	0.113	0.515	1.87e-100	0	Esd
1.16e-104	0.257412	0.106	0.244	2e-100	0	Ahctf1
1.24e-104	0.263841	0.116	0.26	2.14e-100	0	Rcor3
1.32e-104	-0.346099	0.148	0.539	2.28e-100	0	AC149090.1
1.33e-104	0.397722	0.196	0.321	2.3e-100	0	Trib2
1.41e-104	-0.414428	0.003	0.204	2.44e-100	0	Adamtsl1
1.54e-104	-0.243995	0.07	0.432	2.66e-100	0	Eif1ax
1.74e-104	0.62223	0.205	0.214	3.01e-100	0	Cpt1a
2.12e-104	-0.304019	0.058	0.421	3.67e-100	0	Mageh1
2.29e-104	-0.551948	0.107	0.583	3.96e-100	0	Pdcd4
2.76e-104	-0.236119	0.093	0.476	4.77e-100	0	Aig1
3.71e-104	-1.13138	0.186	0.744	6.4e-100	0	Ftl1
4.61e-104	-0.306279	0.035	0.23	7.97e-100	0	Adarb1
4.86e-104	0.362877	0.121	0.207	8.39e-100	0	Polr3k
6.89e-104	0.61349	0.26	0.243	1.19e-99	0	Dpysl3
7.29e-104	0.297888	0.119	0.232	1.26e-99	0	4632415L05Rik
7.89e-104	0.213198	0.131	0.321	1.36e-99	0	Rbm28
8.94e-104	0.547422	0.173	0.239	1.54e-99	0	Pip4k2c
9.84e-104	0.443255	0.158	0.26	1.7e-99	0	Stam2
9.98e-104	0.39899	0.131	0.226	1.72e-99	0	Acaca
1.09e-103	-0.429	0.08	0.443	1.89e-99	0	Sept4
1.1e-103	0.514748	0.161	0.205	1.89e-99	0	Slc44a1
1.45e-103	-0.221729	0.105	0.49	2.5e-99	0	Mien1
1.64e-103	-0.993747	0.012	0.253	2.83e-99	0	Cox4i2
1.68e-103	0.22446	0.082	0.209	2.89e-99	0	Gm26526
1.78e-103	0.24666	0.148	0.322	3.08e-99	0	Paxbp1
2.56e-103	-0.2391	0.121	0.521	4.43e-99	0	Rwdd1
3e-103	0.53602	0.214	0.253	5.18e-99	0	Vopp1
3.23e-103	-0.317226	0.059	0.416	5.58e-99	0	Tgoln1
3.45e-103	-0.67512	0.295	0.607	5.96e-99	0	Sncb
3.48e-103	0.296214	0.55	0.788	6e-99	0	Srrm2
3.56e-103	0.211306	0.12	0.273	6.15e-99	0	Znrf1
3.59e-103	0.311688	0.12	0.249	6.19e-99	0	Sugp2
3.78e-103	-0.355036	0.082	0.467	6.53e-99	0	Elmod1
5.22e-103	0.236844	0.134	0.289	9.02e-99	0	Trak2
6.06e-103	-0.638769	0.042	0.414	1.05e-98	0	Rcn2
7.61e-103	-0.305888	0.01	0.215	1.31e-98	0	Pid1
7.96e-103	-0.23471	0.1	0.475	1.37e-98	0	Bzw1
9.13e-103	0.508795	0.197	0.316	1.58e-98	0	Epb41l5
1.04e-102	-0.227547	0.058	0.378	1.79e-98	0	Tspan31
1.09e-102	0.29745	0.118	0.24	1.88e-98	0	Farsa
1.25e-102	-0.225425	0.102	0.478	2.16e-98	0	Morf4l2
1.61e-102	0.201589	0.104	0.271	2.77e-98	0	Dnajc1
2.16e-102	0.220746	0.122	0.296	3.73e-98	0	Tlk2
2.85e-102	0.425776	0.137	0.228	4.92e-98	0	Wdr70
2.89e-102	-0.278659	0.094	0.485	4.98e-98	0	Ssbp3
3.03e-102	0.207906	0.092	0.235	5.22e-98	0	Med6
3.14e-102	-0.372946	0.027	0.216	5.41e-98	0	Cacna2d2
3.21e-102	-0.278336	0.102	0.518	5.54e-98	0	Txn2
3.34e-102	0.304992	0.153	0.3	5.77e-98	0	4931406P16Rik
3.46e-102	-0.293494	0.117	0.534	5.97e-98	0	Hdgf
3.73e-102	0.223214	0.088	0.206	6.44e-98	0	Med24
3.91e-102	-0.453601	0.149	0.58	6.75e-98	0	Tspyl4
4.2e-102	0.293141	0.102	0.227	7.25e-98	0	Rpf1
7.34e-102	-0.447354	0.007	0.221	1.27e-97	0	Cacng4
8.74e-102	0.474046	0.606	0.78	1.51e-97	0	Snrnp70
9.55e-102	0.21192	0.144	0.334	1.65e-97	0	Gm17018
1.06e-101	0.581832	0.245	0.324	1.83e-97	0	Crocc
1.7e-101	-0.245697	0.105	0.49	2.93e-97	0	Gdi1
1.77e-101	0.20269	0.113	0.282	3.06e-97	0	Fam58b
2.4e-101	-0.27273	0.066	0.427	4.14e-97	0	Wdr83os
2.45e-101	0.222545	0.115	0.264	4.23e-97	0	Map3k1
2.6e-101	0.279351	0.194	0.386	4.48e-97	0	Hmgcr
3.68e-101	-0.296296	0.065	0.436	6.36e-97	0	Med28
1.09e-100	0.506283	0.168	0.242	1.88e-96	0	Mpped2
1.6e-100	-0.239848	0.075	0.42	2.76e-96	0	Nop10
1.72e-100	-0.232533	0.112	0.492	2.97e-96	0	Rdx
1.75e-100	0.698943	0.373	0.307	3.02e-96	0	A930003A15Rik
1.86e-100	0.433109	0.15	0.247	3.21e-96	0	Ric1
1.91e-100	0.296518	0.118	0.242	3.3e-96	0	Chuk
2.14e-100	-0.233301	0.08	0.443	3.7e-96	0	Cuta
2.65e-100	0.382565	0.52	0.695	4.58e-96	0	Hif1a
2.67e-100	0.259775	0.122	0.27	4.61e-96	0	Hspa14
4.87e-100	0.334385	0.133	0.252	8.41e-96	0	Osbpl8
4.87e-100	0.296761	0.125	0.239	8.41e-96	0	Esco1
4.99e-100	-0.259477	0.054	0.383	8.61e-96	0	Mxi1
5.89e-100	-0.309682	0.063	0.428	1.02e-95	0	Arl2bp
8.85e-100	-0.289351	0.059	0.386	1.53e-95	0	Wdr1
9.27e-100	0.22479	0.084	0.209	1.6e-95	0	Pikfyve
1.65e-99	-0.360181	0.08	0.417	2.85e-95	0	Gnb2
1.72e-99	-0.387038	0.074	0.477	2.98e-95	0	Brk1
1.84e-99	0.4152	0.129	0.203	3.17e-95	0	Mta2
2.03e-99	0.627114	0.447	0.531	3.51e-95	0	Fyco1
2.39e-99	0.448321	0.246	0.381	4.13e-95	0	Ppip5k1
3.1e-99	0.338982	0.118	0.24	5.35e-95	0	Ppp2r3a
5.04e-99	-0.277711	0.052	0.329	8.7e-95	0	C130071C03Rik
7.75e-99	-0.249347	0.137	0.567	1.34e-94	0	Rheb
7.9e-99	-0.392669	0.095	0.526	1.36e-94	0	Acp1
8.57e-99	-0.34872	0.098	0.496	1.48e-94	0	2900097C17Rik
8.73e-99	0.308304	0.123	0.246	1.51e-94	0	Capn7
9.47e-99	-0.251249	0.022	0.268	1.63e-94	0	Adk
1.1e-98	0.205802	0.103	0.239	1.9e-94	0	Vps13b
1.28e-98	-0.214592	0.038	0.27	2.2e-94	0	Slc4a8
1.53e-98	0.4283	0.14	0.222	2.65e-94	0	Ascc3
1.97e-98	-0.628968	0.124	0.594	3.41e-94	0	Rtn1
2.77e-98	-0.304131	0.143	0.569	4.78e-94	0	Hist3h2a
2.8e-98	0.493242	0.35	0.522	4.84e-94	0	Gramd1b
3.34e-98	0.31965	0.151	0.285	5.77e-94	0	Sp4
3.59e-98	0.314292	0.117	0.23	6.2e-94	0	Mast2
4e-98	0.260261	0.119	0.265	6.91e-94	0	Nol11
4.35e-98	-0.28873	0.092	0.49	7.51e-94	0	Sec61b
4.9e-98	0.269019	0.411	0.695	8.46e-94	0	Ddx17
4.97e-98	-0.308971	0.079	0.482	8.57e-94	0	Anapc11
7.11e-98	0.223242	0.181	0.391	1.23e-93	0	Ppa1
8.58e-98	-0.280955	0.121	0.553	1.48e-93	0	Atp6v0d1
1.05e-97	0.217723	0.111	0.258	1.82e-93	0	Pstk
1.15e-97	-0.905824	0.216	0.7	1.98e-93	0	Ttyh1
1.87e-97	-0.280821	0.109	0.529	3.23e-93	0	Rab18
2.22e-97	0.26059	0.096	0.215	3.84e-93	0	Pspc1
2.86e-97	0.203283	0.106	0.255	4.94e-93	0	Chd1
4.21e-97	0.360556	0.116	0.218	7.27e-93	0	Plekhm3
5.22e-97	-0.220607	0.091	0.455	9.01e-93	0	Spcs1
6.33e-97	-0.468873	0.082	0.433	1.09e-92	0	Phyhipl
1.51e-96	-0.210582	0.026	0.238	2.61e-92	0	Fasn
1.91e-96	-0.213647	0.056	0.345	3.3e-92	0	P4hb
1.93e-96	0.203395	0.096	0.23	3.33e-92	0	Trp53bp1
1.98e-96	0.217001	0.092	0.222	3.42e-92	0	Tmem214
2.12e-96	0.284649	0.114	0.232	3.66e-92	0	Abcg1
2.89e-96	0.203325	0.099	0.245	4.99e-92	0	Katnbl1
3.06e-96	0.217741	0.103	0.241	5.29e-92	0	Ddx55
3.17e-96	-0.285915	0.113	0.528	5.47e-92	0	Chmp5
3.6e-96	-1.06002	0.044	0.361	6.22e-92	0	Pax6
3.64e-96	-0.248582	0.108	0.511	6.28e-92	0	Lamtor2
4.86e-96	-0.300805	0.099	0.524	8.39e-92	0	Psenen
5.22e-96	0.352663	0.325	0.502	9.02e-92	0	Cited2
7.4e-96	0.235196	0.089	0.22	1.28e-91	0	Arhgef1
1.15e-95	0.363392	0.121	0.21	1.98e-91	0	Kif3b
1.21e-95	-0.454158	0.118	0.538	2.09e-91	0	Tsc22d1
1.25e-95	0.221879	0.095	0.213	2.15e-91	0	Slf1
1.34e-95	0.219398	0.081	0.203	2.31e-91	0	Gtf3c3
1.42e-95	-0.25844	0.036	0.307	2.45e-91	0	Mapk3
1.49e-95	-1.06871	0.02	0.29	2.57e-91	0	Gpr37
2.09e-95	-0.263153	0.048	0.346	3.61e-91	0	H1f0
2.27e-95	0.82374	0.208	0.125	3.92e-91	0	Bbs9
2.81e-95	-0.428311	0.003	0.224	4.86e-91	0	Nlgn1
4.92e-95	-0.286915	0.105	0.523	8.49e-91	0	D8Ertd738e
5.41e-95	0.260698	0.103	0.225	9.34e-91	0	Terf1
6.19e-95	0.327162	0.115	0.215	1.07e-90	0	Igf2bp3
6.95e-95	-0.249298	0.128	0.562	1.2e-90	0	Cox17
7.13e-95	0.811166	0.233	0.132	1.23e-90	0	Mdm1
7.44e-95	0.313898	0.121	0.219	1.28e-90	0	Btbd10
9.63e-95	0.378345	0.122	0.215	1.66e-90	0	Zdhhc6
1.11e-94	0.463074	0.155	0.221	1.92e-90	0	Atg16l1
1.2e-94	-0.31042	0.037	0.337	2.07e-90	0	Eps15
1.25e-94	0.44361	0.352	0.575	2.16e-90	0	Zranb1
1.5e-94	-0.318672	0.024	0.26	2.58e-90	0	Ptprg
1.59e-94	0.291542	0.119	0.249	2.75e-90	0	Trappc8
2.2e-94	0.348027	0.203	0.375	3.79e-90	0	Bbs4
2.27e-94	0.256952	0.092	0.212	3.91e-90	0	Ppp1r12b
2.56e-94	0.239744	0.107	0.244	4.41e-90	0	1110051M20Rik
3.26e-94	0.697077	0.223	0.222	5.63e-90	0	Smug1
4.93e-94	0.201151	0.092	0.217	8.5e-90	0	Uimc1
6.55e-94	-0.594776	0.008	0.239	1.13e-89	0	Trpm3
7.19e-94	0.261649	0.096	0.218	1.24e-89	0	Secisbp2
1.19e-93	0.210652	0.106	0.25	2.06e-89	0	Get4
1.89e-93	-0.797655	0.077	0.51	3.26e-89	0	Scd2
2.24e-93	-0.218313	0.021	0.264	3.86e-89	0	Dhrs1
2.59e-93	0.258342	0.222	0.428	4.47e-89	0	Bin1
2.6e-93	-0.261318	0.092	0.46	4.5e-89	0	Cox14
2.61e-93	0.647965	0.384	0.47	4.51e-89	0	Osbp2
2.95e-93	-0.685398	0.07	0.456	5.08e-89	0	Stmn1
3.17e-93	-0.531008	0.017	0.295	5.47e-89	0	Dach1
4.2e-93	-0.24816	0.102	0.466	7.26e-89	0	Shisa4
4.26e-93	-0.369038	0.083	0.481	7.36e-89	0	Glg1
5.23e-93	0.418727	0.142	0.238	9.03e-89	0	Kansl1l
5.58e-93	-0.31436	0.103	0.529	9.64e-89	0	Zfp706
7.06e-93	-0.264399	0.084	0.455	1.22e-88	0	Pitpna
8.66e-93	-0.216416	0.083	0.433	1.49e-88	0	Rex1bd
9.66e-93	-0.72606	0.086	0.581	1.67e-88	0	Nr1d1
9.7e-93	0.261166	0.219	0.449	1.67e-88	0	Pde6d
1.4e-92	0.82723	0.252	0.125	2.42e-88	0	Ppm1n
1.41e-92	-0.236471	0.092	0.46	2.43e-88	0	Polr2f
1.48e-92	0.343264	0.125	0.226	2.56e-88	0	Stk39
1.51e-92	-0.214437	0.102	0.491	2.61e-88	0	Fmc1
1.76e-92	0.437207	0.16	0.242	3.04e-88	0	Ift81
2.37e-92	-0.447507	0.086	0.527	4.09e-88	0	Myl12b
2.69e-92	0.807243	0.222	0.139	4.65e-88	0	Pfkfb2
2.93e-92	0.273039	0.111	0.231	5.07e-88	0	Btaf1
4.7e-92	-0.354557	0.008	0.23	8.12e-88	0	Abat
5.24e-92	-0.351418	0.004	0.204	9.05e-88	0	Mast4
6.02e-92	0.378976	0.142	0.23	1.04e-87	0	Zfp281
7.14e-92	-0.324886	0.102	0.52	1.23e-87	0	Drap1
7.39e-92	-0.775342	0.013	0.252	1.28e-87	0	Rbp1
8.3e-92	-0.694232	0.171	0.635	1.43e-87	0	Ank3
1.29e-91	0.253964	0.113	0.24	2.22e-87	0	Rnf123
1.33e-91	-0.801445	0.068	0.511	2.3e-87	0	Cd63
1.5e-91	0.254372	0.204	0.27	2.58e-87	0	Ier3
2.32e-91	-0.44295	0.006	0.272	4e-87	0	B4galt6
2.36e-91	0.252931	0.147	0.302	4.07e-87	0	Nr3c1
2.5e-91	-0.346534	0.038	0.322	4.32e-87	0	Ctsz
3.36e-91	0.211073	0.388	0.575	5.79e-87	0	Msi1
4.29e-91	0.29952	0.103	0.21	7.41e-87	0	Yes1
4.43e-91	-0.351419	0.127	0.559	7.64e-87	0	Capza2
4.7e-91	0.367733	0.168	0.253	8.11e-87	0	Zbtb18
4.71e-91	-0.645787	0.007	0.23	8.14e-87	0	Col23a1
6.87e-91	0.288452	0.249	0.489	1.19e-86	0	Hook1
7.65e-91	0.206446	0.092	0.207	1.32e-86	0	Srcap
7.81e-91	-0.856505	0.02	0.293	1.35e-86	0	Nfix
8.92e-91	-1.17399	0.019	0.247	1.54e-86	0	Fxyd1
9.44e-91	0.444119	0.166	0.256	1.63e-86	0	Meis1
1.05e-90	-0.344573	0.111	0.536	1.82e-86	0	Arpc2
1.17e-90	-0.407085	0.155	0.606	2.03e-86	0	Sept7
1.22e-90	0.226485	0.128	0.273	2.11e-86	0	Eif1a
1.25e-90	0.324253	0.212	0.4	2.16e-86	0	Csnk1g1
1.61e-90	0.760982	0.219	0.178	2.77e-86	0	Tnfaip3
2.58e-90	0.770908	0.202	0.149	4.45e-86	0	Pak7
2.59e-90	-0.447902	0.128	0.619	4.48e-86	0	Atp6v1f
2.76e-90	0.577973	0.369	0.423	4.77e-86	0	Dnm3
4.4e-90	0.475159	0.156	0.203	7.6e-86	0	Map4k3
6.28e-90	-0.30931	0.147	0.594	1.08e-85	0	Swi5
7.16e-90	-0.236826	0.173	0.612	1.24e-85	0	Cltc
9.61e-90	0.305146	0.134	0.258	1.66e-85	0	Amz2
1.12e-89	-0.211829	0.064	0.366	1.93e-85	0	B230118H07Rik
1.12e-89	0.247789	0.108	0.26	1.93e-85	0	Clip4
1.18e-89	-0.233742	0.066	0.389	2.03e-85	0	Bag1
1.45e-89	-0.200034	0.106	0.471	2.51e-85	0	Snrpd3
1.86e-89	-0.239332	0.116	0.519	3.21e-85	0	Sfr1
1.88e-89	-0.897892	0.172	0.671	3.25e-85	0	Nme1
3.7e-89	-0.367634	0.101	0.527	6.39e-85	0	Pdia3
3.92e-89	0.224388	0.455	0.696	6.77e-85	0	Fam169a
7.13e-89	-0.238242	0.126	0.534	1.23e-84	0	Rnf7
9.19e-89	0.246353	0.112	0.248	1.59e-84	0	Zcchc8
1.31e-88	-0.329628	0.101	0.524	2.26e-84	0	Mrps21
2.92e-88	-0.830159	0.308	0.771	5.04e-84	0	Aplp2
3.33e-88	0.240212	0.095	0.206	5.76e-84	0	Prr14
3.43e-88	-1.13119	0.024	0.27	5.91e-84	0	Cryab
3.66e-88	-0.753908	0.048	0.356	6.32e-84	0	Basp1
3.73e-88	0.290315	0.311	0.546	6.44e-84	0	Nlk
4.07e-88	0.281465	0.172	0.331	7.03e-84	0	Smim13
4.15e-88	-0.792276	0.143	0.68	7.17e-84	0	Psap
4.16e-88	-0.445525	0.005	0.241	7.18e-84	0	Gsta4
5.11e-88	-0.232502	0.011	0.212	8.83e-84	0	Fads1
5.42e-88	0.210914	0.091	0.219	9.36e-84	0	Uspl1
6.54e-88	0.248221	0.233	0.476	1.13e-83	0	Cuedc1
8.78e-88	0.250925	0.139	0.276	1.51e-83	0	Mcf2l
1.12e-87	-0.359696	0.018	0.245	1.94e-83	0	Insig1
1.2e-87	0.793334	0.204	0.08	2.07e-83	0	Frmpd2
1.46e-87	-0.204716	0.156	0.552	2.53e-83	0	Ptges3
1.59e-87	0.74926	0.215	0.142	2.74e-83	0	Pbx3
1.71e-87	-0.507191	0.009	0.242	2.95e-83	0	Vat1l
2.83e-87	-0.271328	0.065	0.337	4.88e-83	0	Tpm3
3.91e-87	-0.232945	0.013	0.222	6.75e-83	0	Nxt2
4.97e-87	-0.26169	0.055	0.375	8.58e-83	0	Ppdpf
7.63e-87	0.5477	0.208	0.276	1.32e-82	0	Igsf11
1.24e-86	-1.37987	0.013	0.235	2.14e-82	0	Slc1a3
1.72e-86	-0.350996	0.081	0.47	2.97e-82	0	Capzb
2.3e-86	-0.367955	0.003	0.21	3.96e-82	0	Sash1
2.45e-86	-0.350236	0.061	0.419	4.23e-82	0	Fam162a
2.72e-86	-0.469866	0.12	0.608	4.69e-82	0	Map1lc3a
2.93e-86	0.389835	0.128	0.217	5.05e-82	0	Dcaf17
3.49e-86	-0.885646	0.01	0.238	6.03e-82	0	S100a16
3.51e-86	-0.348997	0.066	0.434	6.05e-82	0	Dazap2
5.3e-86	0.255574	0.1	0.205	9.15e-82	0	Zcchc3
5.63e-86	-0.236757	0.135	0.56	9.72e-82	0	Ndufs6
6.94e-86	-0.250736	0.139	0.549	1.2e-81	0	Abhd8
9.26e-86	-0.226826	0.15	0.535	1.6e-81	0	Fam168a
1.03e-85	0.218669	0.099	0.235	1.78e-81	0	Rbm15
1.11e-85	-0.235021	0.039	0.293	1.92e-81	0	Gpx1
1.34e-85	0.212887	0.236	0.44	2.32e-81	0	Snap91
3.08e-85	0.691139	0.23	0.156	5.31e-81	0	Lbhd1
4.63e-85	0.385671	0.156	0.25	8e-81	0	Tln2
4.93e-85	0.364384	0.288	0.454	8.52e-81	0	Peg3
4.97e-85	0.252433	0.094	0.212	8.58e-81	0	Mettl3
5.03e-85	-0.56301	0.004	0.211	8.69e-81	0	Prex2
5.23e-85	-0.418186	0.006	0.209	9.03e-81	0	Nt5dc2
5.61e-85	-0.750879	0.007	0.21	9.69e-81	0	Lhx2
9.08e-85	-0.219754	0.123	0.501	1.57e-80	0	Selenot
9.69e-85	0.525306	0.172	0.212	1.67e-80	0	Gdpd5
1.04e-84	0.822091	0.338	0.251	1.8e-80	0	Gucy2e
1.31e-84	0.375547	0.143	0.253	2.26e-80	0	N4bp2
1.31e-84	0.282929	0.101	0.201	2.26e-80	0	Camta2
1.51e-84	-0.401101	0.006	0.232	2.61e-80	0	Rcn1
2.04e-84	-0.379087	0.095	0.527	3.52e-80	0	Ccni
2.54e-84	-0.229935	0.149	0.56	4.38e-80	0	Ubl3
2.6e-84	-0.244733	0.158	0.6	4.48e-80	0	Mpc2
4.01e-84	0.318469	0.111	0.202	6.92e-80	0	Acadvl
4.26e-84	-0.312405	0.155	0.565	7.35e-80	0	Rhoa
5e-84	-0.341442	0.079	0.444	8.63e-80	0	Arf4
5.34e-84	-0.382552	0.834	0.942	9.22e-80	0	mt-Co2
5.71e-84	-1.40157	0.05	0.339	9.85e-80	0	Dkk3
6.87e-84	0.234536	0.125	0.277	1.19e-79	0	Mtfr1
8.29e-84	-0.41574	0.063	0.389	1.43e-79	0	Ptch1
8.35e-84	-0.20972	0.156	0.565	1.44e-79	0	Aff4
1.02e-83	-0.209789	0.204	0.622	1.76e-79	0	Chd4
1.04e-83	-0.837315	0.193	0.706	1.8e-79	0	Tcf4
1.2e-83	0.663166	0.24	0.28	2.07e-79	0	Adgrv1
1.49e-83	-0.891998	0.016	0.289	2.58e-79	0	Tsc22d4
1.67e-83	0.211438	0.117	0.255	2.88e-79	0	Cerk
1.67e-83	0.390014	0.166	0.261	2.89e-79	0	Rpgr
2.27e-83	0.31298	0.13	0.234	3.91e-79	0	Zfp787
2.34e-83	-0.329477	0.148	0.599	4.05e-79	0	Pomp
2.41e-83	-0.260893	0.159	0.605	4.16e-79	0	Sem1
6.65e-83	-0.459267	0.029	0.327	1.15e-78	0	Sept8
1.03e-82	-0.238082	0.081	0.365	1.77e-78	0	Mcl1
1.07e-82	-1.17799	0.016	0.255	1.85e-78	0	Kdr
1.16e-82	-0.430525	0.063	0.404	2.01e-78	0	Mapre1
1.3e-82	0.206351	0.097	0.215	2.24e-78	0	Rnf113a2
1.66e-82	-0.511997	0.003	0.221	2.86e-78	0	Rhoc
2.53e-82	-0.233944	0.018	0.221	4.37e-78	0	Arvcf
3.05e-82	-0.215592	0.027	0.259	5.27e-78	0	Sdc2
3.92e-82	-0.366311	0.095	0.404	6.77e-78	0	Sorbs2
4.06e-82	-1.0218	0.017	0.232	7.01e-78	0	Espn
5.43e-82	0.229871	0.12	0.263	9.37e-78	0	Mgat1
5.45e-82	-0.491367	0.08	0.529	9.4e-78	0	Skp1a
5.64e-82	-0.306961	0.131	0.564	9.74e-78	0	Rab2a
6.73e-82	-2.27927	0.19	0.595	1.16e-77	0	Glul
6.78e-82	0.34714	0.119	0.204	1.17e-77	0	Ift74
8.5e-82	-0.225275	0.024	0.264	1.47e-77	0	Ugp2
1.51e-81	0.268974	0.144	0.279	2.61e-77	0	Rasal2
1.63e-81	0.32806	0.179	0.333	2.82e-77	0	Zfp444
2.41e-81	0.254593	0.131	0.278	4.17e-77	0	5930430L01Rik
2.85e-81	-1.15212	0.021	0.238	4.92e-77	0	Crym
5.23e-81	-0.510721	0.109	0.582	9.03e-77	0	Uqcc2
5.75e-81	0.562171	0.386	0.459	9.93e-77	0	Impdh1
7.11e-81	-0.90811	0.037	0.385	1.23e-76	0	Pmepa1
1.07e-80	-0.591186	0.112	0.557	1.85e-76	0	Ctsd
2.02e-80	-0.217505	0.043	0.302	3.49e-76	0	Glud1
2.44e-80	-0.435692	0.01	0.255	4.21e-76	0	Itgav
2.79e-80	0.237111	0.197	0.422	4.82e-76	0	Acsl6
3.14e-80	-0.34799	0.146	0.587	5.42e-76	0	Bnip3l
4.96e-80	-1.32167	0.048	0.395	8.56e-76	0	Prdx6
5.95e-80	-0.248138	0.148	0.57	1.03e-75	0	Srp14
7.06e-80	-0.267584	0.136	0.541	1.22e-75	0	Cops9
7.74e-80	-0.873496	0.01	0.238	1.34e-75	0	Spon1
1.69e-79	0.781976	0.231	0.135	2.91e-75	0	Jag1
2.63e-79	-0.201588	0.039	0.296	4.55e-75	0	Hspb11
2.67e-79	-0.336547	0.067	0.37	4.6e-75	0	Fbxw7
2.99e-79	-0.388205	0.004	0.211	5.17e-75	0	Abhd2
3.54e-79	0.337607	0.26	0.305	6.1e-75	0	Crb1
3.72e-79	-0.320544	0.041	0.32	6.43e-75	0	Nectin3
5.76e-79	-0.525549	0.006	0.211	9.94e-75	0	Sema5a
7.73e-79	-0.293248	0.16	0.603	1.33e-74	0	Dad1
1.12e-78	-0.224938	0.236	0.633	1.93e-74	0	Kcnq1ot1
1.25e-78	-0.290371	0.151	0.589	2.16e-74	0	Ptov1
2.29e-78	0.213728	0.199	0.428	3.96e-74	0	Bzw2
2.86e-78	0.481706	0.171	0.246	4.93e-74	0	Ppargc1b
3.02e-78	-0.590129	0.101	0.524	5.21e-74	0	Laptm4a
3.4e-78	-0.435892	0.13	0.479	5.87e-74	0	Nrep
5.61e-78	-0.394206	0.012	0.258	9.69e-74	0	Celsr2
7.51e-78	-0.285515	0.148	0.578	1.3e-73	0	Ndufa3
1.38e-77	-0.4298	0.012	0.234	2.39e-73	0	Rgs2
1.69e-77	-0.369407	0.135	0.58	2.93e-73	0	Prrc2b
2e-77	-0.204882	0.016	0.201	3.46e-73	0	Plxnb2
2.07e-77	-0.227002	0.197	0.621	3.58e-73	0	Spag9
2.11e-77	-0.307548	0.027	0.273	3.64e-73	0	Sdcbp
2.23e-77	-0.344767	0.136	0.592	3.86e-73	0	Bri3
2.59e-77	-0.597216	0.17	0.657	4.47e-73	0	Sptbn1
3.61e-77	0.327892	0.128	0.204	6.23e-73	0	Arl4a
6.87e-77	-0.477464	0.07	0.42	1.19e-72	0	Irf2bp2
8.71e-77	-0.231421	0.037	0.278	1.5e-72	0	Arhgdia
1.26e-76	-0.819667	0.259	0.778	2.17e-72	0	Hsp90ab1
1.28e-76	0.331231	0.133	0.215	2.22e-72	0	Asrgl1
1.32e-76	0.278654	0.149	0.273	2.27e-72	0	Ssx2ip
1.47e-76	-0.284094	0.008	0.205	2.53e-72	0	Tulp3
1.75e-76	0.279479	0.311	0.585	3.02e-72	0	Ctbp2
3.08e-76	-0.369596	0.137	0.604	5.31e-72	0	Hspe1
4.8e-76	0.375909	0.153	0.252	8.29e-72	0	Eif2s3y
5.62e-76	-0.786979	0.297	0.792	9.7e-72	0	Ptms
6.93e-76	0.277363	0.109	0.201	1.2e-71	0	Fam78b
1.02e-75	-0.212233	0.107	0.47	1.76e-71	0	Ddt
1.05e-75	0.220147	0.091	0.206	1.81e-71	0	AU041133
1.2e-75	-1.75112	0.131	0.562	2.08e-71	0	Dbi
1.29e-75	-0.221633	0.159	0.581	2.23e-71	0	Timm13
1.35e-75	0.224634	0.12	0.226	2.33e-71	0	Eps8
1.68e-75	-0.920019	0.04	0.416	2.89e-71	0	Nudt4
1.96e-75	-0.308021	0.01	0.243	3.38e-71	0	Gm2a
2.11e-75	-0.286651	0.159	0.592	3.65e-71	0	Ppib
2.46e-75	0.518646	0.18	0.227	4.25e-71	0	Gm45716
2.71e-75	-0.889517	0.025	0.279	4.68e-71	0	Slc6a1
4.16e-75	-0.332771	0.137	0.58	7.18e-71	0	Chmp4b
5.78e-75	0.285437	0.156	0.294	9.97e-71	0	Tmem150c
6.89e-75	-1.63809	0.037	0.303	1.19e-70	0	Sparc
7.38e-75	0.225176	0.136	0.269	1.27e-70	0	Myo10
7.64e-75	-1.02498	0.013	0.235	1.32e-70	0	Sox9
9.59e-75	-0.337027	0.127	0.566	1.66e-70	0	Fis1
1.15e-74	-0.511852	0.066	0.474	1.99e-70	0	Atox1
3.55e-74	0.502185	0.501	0.608	6.13e-70	0	Stx3
4.36e-74	-0.951972	0.095	0.203	7.53e-70	0	Arr3
5.87e-74	-0.248792	0.168	0.604	1.01e-69	0	Ndufa6
6.26e-74	-0.921827	0.014	0.249	1.08e-69	0	Gas1
6.58e-74	-0.454632	0.135	0.61	1.14e-69	0	Prkar1a
6.82e-74	-0.783286	0.011	0.252	1.18e-69	0	S100a1
9.79e-74	-0.250858	0.144	0.497	1.69e-69	0	Sh3gl2
1.03e-73	-0.334422	0.133	0.557	1.77e-69	0	Akr1a1
1.08e-73	-0.248213	0.163	0.582	1.87e-69	0	Minos1
1.4e-73	-0.453169	0.126	0.581	2.41e-69	0	Eef1b2
2.48e-73	-0.352124	0.161	0.584	4.27e-69	0	Klc1
3.62e-73	-0.289281	0.17	0.625	6.25e-69	0	Eif5a
4.31e-73	-0.285347	0.172	0.623	7.45e-69	0	Arf5
5.81e-73	0.392832	0.14	0.23	1e-68	0	Ikzf2
7.87e-73	-0.401351	0.12	0.563	1.36e-68	0	Dynll2
9.94e-73	-0.200013	0.021	0.228	1.72e-68	0	Hsd17b10
1.13e-72	0.207399	0.091	0.218	1.96e-68	0	Papd5
1.16e-72	-0.384812	0.005	0.207	2.01e-68	0	Adam23
1.23e-72	0.718732	0.568	0.58	2.12e-68	0	Rims2
1.3e-72	-0.286002	0.011	0.219	2.25e-68	0	Ctso
3.02e-72	-0.270973	0.054	0.324	5.21e-68	0	Lrrc58
3.17e-72	-0.329737	0.003	0.202	5.48e-68	0	2900026A02Rik
4.32e-72	-0.445532	0.006	0.209	7.46e-68	0	Nbl1
5.03e-72	-0.34573	0.105	0.511	8.69e-68	0	Snx3
5.12e-72	0.721235	0.26	0.211	8.83e-68	0	Adcy1
4.35e-71	-0.373544	0.118	0.477	7.52e-67	0	Tubb4b
5.4e-71	-0.538595	0.172	0.553	9.33e-67	0	Rab3a
8.08e-71	0.379366	0.13	0.209	1.39e-66	0	Cnnm4
8.92e-71	-0.370821	0.005	0.224	1.54e-66	0	Aldh2
1.34e-70	-0.419381	0.095	0.505	2.32e-66	0	Pfn1
1.75e-70	-0.595994	0.44	0.822	3.02e-66	0	Cox8a
1.86e-70	-1.21324	0.015	0.224	3.2e-66	0	Aqp4
2.22e-70	-0.829357	0.013	0.224	3.83e-66	0	Fxyd6
2.96e-70	-0.602277	0.131	0.634	5.11e-66	0	Calm3
3.12e-70	0.519084	0.339	0.431	5.39e-66	0	Vldlr
3.31e-70	0.652169	0.249	0.157	5.71e-66	0	Fabp12
4.32e-70	-0.803228	0.365	0.81	7.46e-66	0	Ppia
5.83e-70	-0.339659	0.078	0.432	1.01e-65	0	Gm10076
8.04e-70	-0.321592	0.008	0.212	1.39e-65	0	Itgb5
1.11e-69	-0.219673	0.06	0.338	1.92e-65	0	Eef1d
1.59e-69	-0.282623	0.116	0.47	2.75e-65	0	Serinc3
2.06e-69	-0.312187	0.161	0.614	3.56e-65	0	Fkbp3
2.38e-69	-0.523691	0.006	0.212	4.1e-65	0	Metrn
2.79e-69	-0.42275	0.143	0.611	4.81e-65	0	Prdx5
2.99e-69	0.453173	0.164	0.221	5.17e-65	0	Cecr2
3.56e-69	-0.371033	0.195	0.603	6.15e-65	0	Pcbp3
3.86e-69	-0.376507	0.141	0.599	6.67e-65	0	Edf1
4.31e-69	-0.423772	0.156	0.646	7.45e-65	0	Atpif1
4.48e-69	-0.56631	0.101	0.575	7.73e-65	0	1810037I17Rik
4.68e-69	-0.962959	0.029	0.221	8.07e-65	0	Ptgds
6.48e-69	-0.223239	0.267	0.666	1.12e-64	0	Rpl22
1.62e-68	-0.889335	0.009	0.213	2.79e-64	0	Pdpn
3.23e-68	-0.304663	0.037	0.306	5.58e-64	0	Cyb5a
4.25e-68	0.211187	0.088	0.202	7.33e-64	0	Ddx41
4.77e-68	-0.261965	0.147	0.565	8.24e-64	0	Ghitm
5.67e-68	0.434123	0.368	0.532	9.79e-64	0	Unc13b
6.87e-68	-0.309038	0.876	0.954	1.19e-63	0	mt-Co3
1.24e-67	-0.659212	0.018	0.257	2.15e-63	0	Sfxn5
1.33e-67	-0.586237	0.015	0.28	2.3e-63	0	H2-K1
3.07e-67	0.284698	0.11	0.204	5.29e-63	0	Jam2
5.12e-67	0.508138	0.18	0.217	8.83e-63	0	Cep250
9.68e-67	0.284449	0.13	0.24	1.67e-62	0	Gpr137c
1.25e-66	-0.332581	0.022	0.236	2.16e-62	0	Slc15a2
2.24e-66	0.262291	0.179	0.313	3.86e-62	0	Camk1d
2.32e-66	-0.273021	0.389	0.732	4.01e-62	0	Actg1
2.47e-66	-0.406876	0.194	0.606	4.27e-62	0	Pcsk1n
2.81e-66	-0.681585	0.013	0.244	4.86e-62	0	Ptprf
3.67e-66	-0.406333	0.145	0.606	6.34e-62	0	Atp6ap2
4.2e-66	0.460413	0.228	0.314	7.25e-62	0	D16Ertd472e
5.07e-66	-0.232935	0.157	0.576	8.75e-62	0	Ndufa11
5.76e-66	-0.631888	0.026	0.323	9.94e-62	0	Rhob
7.68e-66	-0.907274	0.303	0.735	1.33e-61	0	Car2
1.31e-65	-0.212425	0.063	0.322	2.27e-61	0	Vamp8
1.41e-65	-0.317227	0.142	0.571	2.44e-61	0	1110004F10Rik
1.91e-65	-0.247178	0.043	0.3	3.3e-61	0	Atp6v0e
3.03e-65	-1.91155	0.143	0.522	5.23e-61	0	Clu
3.52e-65	0.580527	0.294	0.249	6.07e-61	0	Cdhr1
4.19e-65	-0.275419	0.121	0.498	7.24e-61	0	Sptssa
4.92e-65	-0.627368	0.273	0.462	8.49e-61	0	Gngt2
1.14e-64	-0.876671	0.012	0.212	1.96e-60	0	Car14
1.47e-64	-0.37493	0.724	0.91	2.54e-60	0	mt-Nd4
2.53e-64	0.326455	0.136	0.239	4.36e-60	0	Nedd4l
3.01e-64	-0.53731	0.109	0.594	5.19e-60	0	Tceal9
4.15e-64	-0.429979	0.006	0.222	7.17e-60	0	Nav2
9.84e-64	-0.447739	0.118	0.582	1.7e-59	0	Higd2a
1.49e-63	-0.326277	0.167	0.622	2.57e-59	0	Paip2
1.51e-63	-0.404645	0.479	0.723	2.6e-59	0	Snap25
2.3e-63	-0.247401	0.17	0.591	3.98e-59	0	Higd1a
3.32e-63	-0.484686	0.02	0.273	5.73e-59	0	Ctnnbip1
3.66e-63	0.248528	0.171	0.319	6.32e-59	0	Pitpnc1
3.75e-63	0.529086	0.204	0.234	6.47e-59	0	Tmem136
5.27e-63	-0.33102	0.148	0.599	9.09e-59	0	Romo1
6.56e-63	-0.350975	0.162	0.62	1.13e-58	0	Tomm7
9.59e-63	-0.366687	0.173	0.626	1.66e-58	0	Dstn
1.37e-62	-0.227868	0.034	0.271	2.37e-58	0	Rida
4.18e-62	-0.426578	0.159	0.638	7.22e-58	0	Sec61g
4.81e-62	-0.349306	0.013	0.228	8.3e-58	0	Creb3l2
4.81e-62	-0.301146	0.02	0.253	8.3e-58	0	Slc39a1
5.44e-62	-0.555866	0.007	0.21	9.39e-58	0	Pla2g16
6.17e-62	-0.327082	0.093	0.399	1.07e-57	0	Nav1
9.36e-62	0.217835	0.363	0.617	1.62e-57	0	Tpd52
2.6e-61	-0.518989	0.123	0.583	4.48e-57	0	Gabarap
3.51e-61	-0.293763	0.165	0.616	6.07e-57	0	BC031181
3.76e-61	-0.691216	0.125	0.587	6.49e-57	0	Khdrbs3
3.78e-61	-0.303982	0.163	0.625	6.52e-57	0	Ndufa1
6.95e-61	-0.294463	0.045	0.297	1.2e-56	0	Phlpp1
7.62e-61	0.246278	0.16	0.331	1.32e-56	0	Zfp536
8.86e-61	-0.322449	0.006	0.204	1.53e-56	0	Efhd2
1.18e-60	-0.551871	0.107	0.583	2.04e-56	0	Pgrmc1
1.37e-60	-0.465323	0.007	0.205	2.36e-56	0	Fbxo2
1.44e-60	0.48216	0.179	0.203	2.48e-56	0	Cdk5r2
2.04e-60	-0.279645	0.212	0.644	3.53e-56	0	Btf3
1.49e-59	0.653862	0.203	0.222	2.58e-55	0	3222401L13Rik
2.32e-59	-0.421347	0.064	0.35	4e-55	0	H2-D1
7.77e-59	-0.367319	0.144	0.586	1.34e-54	0	Rpl13a
9.73e-59	-1.16358	0.025	0.266	1.68e-54	0	Vim
1.31e-58	0.435915	0.744	0.839	2.27e-54	0	Son
1.54e-58	-0.302931	0.179	0.577	2.66e-54	0	Ctsb
2e-58	-0.853755	0.011	0.225	3.46e-54	0	Plpp3
2.05e-58	-0.405428	0.163	0.619	3.54e-54	0	Hspa5
3.37e-58	0.53838	0.242	0.255	5.83e-54	0	Dixdc1
7.69e-58	-0.253293	0.211	0.653	1.33e-53	0	Mlf2
1.24e-57	-0.274249	0.011	0.205	2.15e-53	0	Pygb
2.17e-57	-0.391313	0.142	0.597	3.74e-53	0	Hsbp1
4.03e-57	-0.224143	0.179	0.598	6.96e-53	0	Atp6v1e1
6.09e-57	0.312677	0.287	0.451	1.05e-52	0	Plch2
9.11e-57	-2.19736	0.215	0.508	1.57e-52	0	Apoe
1.05e-56	0.23953	0.18	0.324	1.81e-52	0	Atp11a
1.41e-56	-0.471094	0.19	0.653	2.44e-52	0	Rpl36a
1.44e-56	0.302727	0.385	0.621	2.48e-52	0	Slc38a3
1.57e-56	-0.305511	0.147	0.586	2.72e-52	0	Timm8b
1.82e-56	-0.396666	0.167	0.612	3.14e-52	0	Scp2
2.97e-56	0.207541	0.199	0.373	5.13e-52	0	Nfasc
9.32e-56	-0.618349	0.165	0.687	1.61e-51	0	Canx
2.87e-55	-0.444966	0.006	0.209	4.95e-51	0	Clic1
3.29e-55	-0.281538	0.121	0.466	5.68e-51	0	Cdkn1b
4.34e-55	-0.7402	0.22	0.693	7.49e-51	0	Map4
2.01e-54	-1.06913	0.021	0.221	3.47e-50	0	Abca8a
2.24e-54	0.283842	0.402	0.663	3.86e-50	0	Ahi1
2.56e-54	-0.574549	0.02	0.254	4.43e-50	0	Nin
5.1e-54	-0.350603	0.22	0.674	8.81e-50	0	Tmem59
5.29e-54	-0.616869	0.008	0.202	9.14e-50	0	Cav1
7.49e-54	-0.240947	0.177	0.599	1.29e-49	0	Ndufb4
8.98e-54	-0.241384	0.196	0.62	1.55e-49	0	Ran
1.52e-53	-0.273012	0.219	0.649	2.62e-49	0	Rpl22l1
1.62e-53	-0.580639	0.149	0.649	2.8e-49	0	Serinc1
3.94e-53	-0.4563	0.2	0.666	6.8e-49	0	Rpl31
4.08e-53	-0.220692	0.036	0.258	7.04e-49	0	Lrrc42
5.08e-53	-0.243101	0.054	0.3	8.77e-49	0	Npc2
1.1e-52	-0.237191	0.14	0.431	1.89e-48	0	Cspg5
1.32e-52	-0.283468	0.205	0.63	2.27e-48	0	Fam171b
2.16e-52	0.27288	0.179	0.29	3.72e-48	0	Rapgef5
2.36e-52	-0.234661	0.169	0.575	4.08e-48	0	Spop
3.11e-52	-0.88021	0.012	0.215	5.37e-48	0	S100a6
4.56e-51	0.259432	0.261	0.441	7.88e-47	0	Plk5
4.86e-51	-0.223435	0.028	0.228	8.4e-47	0	Itgb1
5.07e-51	-0.457828	0.18	0.675	8.75e-47	0	Nedd8
1.29e-50	-0.290398	0.201	0.645	2.22e-46	0	Uqcr10
2.08e-50	-0.214813	0.254	0.655	3.6e-46	0	Btg1
2.34e-50	-0.214607	0.082	0.361	4.04e-46	0	Rps27l
3.02e-50	-0.456222	0.182	0.668	5.22e-46	0	Smdt1
3.24e-50	-0.339725	0.194	0.655	5.59e-46	0	Npm1
5.89e-50	-0.209193	0.195	0.627	1.02e-45	0	Ndufb7
8.46e-50	-1.09039	0.012	0.215	1.46e-45	0	Flt1
9.46e-50	-0.304244	0.027	0.233	1.63e-45	0	Ppp1r15a
9.54e-50	-0.498154	0.013	0.23	1.65e-45	0	Tmem176b
1.02e-49	-1.02588	0.023	0.269	1.76e-45	0	Ptn
1.04e-49	-0.477236	0.17	0.651	1.8e-45	0	Cdc42
2.76e-49	-0.564229	0.407	0.81	4.77e-45	0	Hspa8
2.94e-49	0.309555	0.304	0.531	5.07e-45	0	Usp2
5.2e-49	-0.302032	0.251	0.685	8.98e-45	0	Rpl4
8.2e-49	-0.615168	0.008	0.226	1.42e-44	0	Crip2
1.09e-48	-0.507812	0.417	0.675	1.89e-44	0	Tmsb4x
1.68e-48	-0.251409	0.515	0.664	2.9e-44	0	Gnb3
4.81e-48	-0.412392	0.21	0.664	8.31e-44	0	Selenof
5.74e-48	-0.246249	0.902	0.961	9.91e-44	0	mt-Atp6
8.12e-48	-0.417852	0.23	0.678	1.4e-43	0	Morf4l1
1.57e-47	-1.22712	0.018	0.231	2.72e-43	0	Cp
1.86e-47	-0.482107	0.066	0.406	3.22e-43	0	Ap4s1
2.32e-47	-0.266779	0.042	0.236	4.01e-43	0	Cald1
2.76e-47	0.490542	0.25	0.326	4.77e-43	0	Lrit2
3.14e-47	-0.82466	0.162	0.648	5.42e-43	0	Cd81
3.14e-47	-0.261428	0.191	0.629	5.42e-43	0	Sumo1
5.78e-47	-0.498107	0.164	0.655	9.99e-43	0	Sub1
7.3e-47	-0.628901	0.006	0.222	1.26e-42	0	Pon2
8.1e-47	-0.293107	0.266	0.696	1.4e-42	0	Pfdn5
1.44e-46	-0.238428	0.043	0.259	2.48e-42	0	Dpysl4
3.08e-46	-0.231895	0.205	0.629	5.31e-42	0	Cox7a2l
4.52e-46	-0.549706	0.112	0.566	7.81e-42	0	Ost4
4.87e-46	-0.779848	0.017	0.238	8.42e-42	0	Ndrg2
6.32e-46	-0.2048	0.225	0.651	1.09e-41	0	Cox7b
2.52e-45	-0.335889	0.303	0.724	4.35e-41	0	Rpl23a
3.1e-45	-0.373704	0.263	0.706	5.35e-41	0	Rpl29
4.21e-45	-0.277695	0.207	0.615	7.26e-41	0	Scg5
6.33e-45	-1.29759	0.025	0.252	1.09e-40	0	Cd9
7.86e-45	-0.291574	0.199	0.637	1.36e-40	0	Arf1
1.77e-44	-0.567484	0.01	0.228	3.05e-40	0	Anxa5
2.91e-44	-0.549658	0.446	0.827	5.03e-40	0	Slc25a4
4.83e-44	-0.203278	0.027	0.219	8.33e-40	0	Gbe1
5.13e-44	-0.788311	0.224	0.709	8.86e-40	0	Vdac1
8.46e-44	-0.424547	0.347	0.478	1.46e-39	0	Xist
1.13e-43	-0.526876	0.209	0.686	1.94e-39	0	Cfl1
1.36e-43	-0.524052	0.161	0.643	2.35e-39	0	Ywhab
1.54e-43	-0.414287	0.142	0.608	2.66e-39	0	Dynlrb1
1.72e-43	0.492744	0.201	0.227	2.97e-39	0	Psd
9.26e-43	-0.443021	0.243	0.685	1.6e-38	0	Rpl12
1e-42	0.492005	0.825	0.784	1.73e-38	0	Mir124-2hg
1.22e-42	-1.28321	0.023	0.245	2.11e-38	0	Hes1
1.74e-42	-0.256214	0.234	0.666	3e-38	0	Ndufa2
3.77e-42	-0.748105	0.314	0.767	6.5e-38	0	Tuba1a
3.93e-42	0.255028	0.523	0.725	6.79e-38	0	Ank2
1.16e-41	-0.317702	0.287	0.683	2.01e-37	0	Serf2
2.86e-41	-0.658993	0.123	0.558	4.93e-37	0	Ctsl
2.88e-41	-0.518078	0.217	0.715	4.98e-37	0	Ndufa13
3.96e-41	-0.414667	0.239	0.716	6.83e-37	0	Atp5j
4.21e-41	-1.14272	0.119	0.512	7.27e-37	0	Acsl3
6.35e-41	0.330336	0.337	0.497	1.1e-36	0	Eml5
8.35e-41	0.345612	0.486	0.644	1.44e-36	0	Stxbp1
1.15e-40	-0.28337	0.236	0.677	1.98e-36	0	Selenok
2.74e-40	-1.1655	0.332	0.772	4.73e-36	0	Bsg
[truncated: 34,000 more rows]
