# Supplementary material for: Presynaptic Changes in Mouse Rod Photoreceptors During Early Retinitis Pigmentosa
Source: Invest Ophthalmol Vis Sci. 2025 Dec 1;66(15):4. doi: 10.1167/iovs.66.15.4 (PMC12697692; doi:10.1167/iovs.66.15.4)
Supplement: Supplement 3 [file iovs-66-15-4_s003.xlsx]

## Sheet: DEGs_WTvsHET_0
p_val	avg_logFC	pct.1	pct.2	p_val_adj	cluster	gene
Rho	0	0.611994988874762	0.998	0.989	0	WT	Rho
Pdc	9.76173232734363e-281	0.485295971480382	0.956	0.897	1.68516785166933e-276	WT	Pdc
Gnb1	2.1504276276258e-253	0.420120280557117	0.961	0.913	3.71228321357041e-249	WT	Gnb1
Gnat1	7.28169827848657e-167	0.35849275487448	0.951	0.898	1.25703957381514e-162	WT	Gnat1
Rom1	3.66623820087573e-143	0.375734697990484	0.885	0.816	6.32902700617177e-139	WT	Rom1
Prph2	3.02444478420765e-129	0.305642741612822	0.935	0.892	5.22109903097767e-125	WT	Prph2
Mef2c	5.92406934460349e-129	0.672419862330826	0.498	0.293	1.0226720909589e-124	WT	Mef2c
Nrl	8.46782824143917e-126	0.431466414075286	0.722	0.609	1.46180118931964e-121	WT	Nrl
Pde6g	1.81964615693883e-95	0.32753890524979	0.871	0.82	3.1412551607235e-91	WT	Pde6g
Unc119	2.70037677793668e-89	0.278772216167938	0.881	0.823	4.66166043175209e-85	WT	Unc119
Rabgef1	9.3717875166921e-81	0.508874411409284	0.512	0.378	1.61785167900656e-76	WT	Rabgef1
Tmlhe	1.03728171729597e-75	0.562522784171594	0.152	0.048	1.79065942856803e-71	WT	Tmlhe
Hsp90aa1	2.58459820949629e-74	0.272881020792453	0.832	0.76	4.46179188905345e-70	WT	Hsp90aa1
Guca1a	5.60565050384469e-67	0.24342595725465	0.829	0.776	9.67703446478708e-63	WT	Guca1a
Pde6b	9.29669230278614e-66	0.272247144285769	0.797	0.716	1.60488799222997e-61	WT	Pde6b
Nr2e3	2.10580697521599e-64	0.320187315153579	0.716	0.626	3.63525458131537e-60	WT	Nr2e3
mt-Nd3	6.12822225428978e-64	0.468537552481254	0.671	0.581	1.05791500775805e-59	WT	mt-Nd3
Agpat3	2.27999469268155e-62	0.336337594983874	0.678	0.58	3.93595483797616e-58	WT	Agpat3
AI847159	3.65103064497862e-61	0.428145060312193	0.49	0.366	6.3027742024266e-57	WT	AI847159
Hk2	1.53066417985072e-60	0.424189346605553	0.641	0.514	2.64238557367629e-56	WT	Hk2
Kpna2	1.19422077573367e-59	0.476348344578394	0.237	0.132	2.06158332514903e-55	WT	Kpna2
Rorb	4.54065553043811e-57	0.403495185238212	0.451	0.329	7.83853364219531e-53	WT	Rorb
Kcnj14	5.39417771365745e-56	0.449434128602155	0.354	0.239	9.31196898708686e-52	WT	Kcnj14
Tnfaip3	4.11571674682037e-54	0.52353552088689	0.281	0.168	7.10496182003601e-50	WT	Tnfaip3
Rdh12	4.50112670590791e-54	0.360334643537591	0.582	0.486	7.77029503240882e-50	WT	Rdh12
Pde6a	4.2819815613326e-53	0.255301588994145	0.782	0.715	7.39198476932847e-49	WT	Pde6a
Mylk	2.14235042549197e-48	0.407947353506234	0.122	0.047	3.69833953952679e-44	WT	Mylk
Fam3c	3.33157482397992e-48	0.397092026915149	0.364	0.263	5.75129761863654e-44	WT	Fam3c
Stk35	1.71217298701671e-47	0.403263595948523	0.41	0.301	2.95572422748694e-43	WT	Stk35
Epb41l2	6.84039362705199e-47	0.276420428378676	0.761	0.684	1.18085715183799e-42	WT	Epb41l2
Sh2d1a	6.75395650023487e-45	0.400190228754104	0.104	0.038	1.16593551063555e-40	WT	Sh2d1a
Kcnb1	1.03710698840857e-43	0.263561572101497	0.726	0.652	1.79035779408971e-39	WT	Kcnb1
Esrrb	1.92599995467831e-43	0.397242926506103	0.244	0.151	3.32485372176116e-39	WT	Esrrb
mt-Atp6	2.92980946468891e-42	0.310899299567353	0.909	0.896	5.05773007889246e-38	WT	mt-Atp6
Zfp385b	2.32502338639676e-39	0.396087425428029	0.162	0.081	4.01368787193673e-35	WT	Zfp385b
Cnga1	4.99399636690261e-37	0.21418240359864	0.76	0.701	8.62113592818398e-33	WT	Cnga1
Son	9.27068954313816e-37	0.258372157081904	0.783	0.711	1.60039913583194e-32	WT	Son
Rcvrn	3.01284449712361e-36	0.182715606971073	0.798	0.785	5.20107345538449e-32	WT	Rcvrn
Wdr31	5.5299659889629e-36	0.398442842756051	0.159	0.083	9.54638028674666e-32	WT	Wdr31
Vtn	1.80544280319843e-35	0.294686856449625	0.552	0.461	3.11673591116146e-31	WT	Vtn
Ddx5	8.51973065846341e-34	0.193767765486037	0.835	0.803	1.47076110357054e-29	WT	Ddx5
Reep6	1.28047513024114e-32	0.283714469918638	0.465	0.389	2.21048421733527e-28	WT	Reep6
Mir124-2hg	1.51737240203844e-32	0.212683400376892	0.847	0.807	2.61943997763895e-28	WT	Mir124-2hg
Grk1	3.90297619247107e-30	0.288397959448048	0.542	0.466	6.73770780106281e-26	WT	Grk1
Cngb1	5.02077409793018e-30	0.225554592050572	0.701	0.637	8.66736232525686e-26	WT	Cngb1
Nxnl1	9.65783555862699e-30	0.313169493394643	0.367	0.297	1.66723215248578e-25	WT	Nxnl1
Faim	2.52856323147151e-29	0.301297007292553	0.401	0.318	4.36505870648927e-25	WT	Faim
AC110166.1	5.11249560250723e-28	0.337077716238495	0.138	0.078	8.82570115860823e-24	WT	AC110166.1
Taok3	6.18938756092051e-28	0.325895958774398	0.334	0.256	1.06847397464171e-23	WT	Taok3
H3f3b	9.51359889546486e-28	0.150231767682463	0.824	0.802	1.6423325773241e-23	WT	H3f3b
Ndrg3	1.0987063498476e-27	0.312840557164241	0.476	0.394	1.89669677174191e-23	WT	Ndrg3
Impdh1	1.35320627807774e-27	0.312145717297732	0.431	0.348	2.33603999784561e-23	WT	Impdh1
mt-Co3	4.91131895276107e-27	0.249960280952489	0.887	0.867	8.47840990815143e-23	WT	mt-Co3
Guca1b	5.85577832167742e-26	0.163549739384232	0.759	0.729	1.01088301167117e-21	WT	Guca1b
Tuba1b	6.33034739344814e-26	0.266728675697578	0.38	0.306	1.09280787053095e-21	WT	Tuba1b
Slc24a1	1.08983295856108e-25	0.204554640157917	0.59	0.532	1.88137863636399e-21	WT	Slc24a1
D1Ertd622e	1.16868553866167e-25	0.329015732883486	0.254	0.185	2.01750184539164e-21	WT	D1Ertd622e
Rncr4	2.28140052247147e-25	0.317018069508015	0.11	0.059	3.93838172194249e-21	WT	Rncr4
Pik3r1	2.0047510904305e-24	0.305774044767041	0.142	0.086	3.46080180741018e-20	WT	Pik3r1
Gm26870	3.01763614811119e-24	0.116987462345485	0.216	0.136	5.20934528248435e-20	WT	Gm26870
mt-Nd4l	8.04161696589838e-24	0.345066109080449	0.313	0.243	1.38822433682304e-19	WT	mt-Nd4l
mt-Co2	8.12222139996086e-24	0.223097351307934	0.839	0.83	1.40213908027524e-19	WT	mt-Co2
mt-Cytb	1.43751545120689e-23	0.229397840387794	0.848	0.824	2.48158292341846e-19	WT	mt-Cytb
Uhmk1	4.65489047680985e-23	0.312492908929784	0.165	0.108	8.03573743011685e-19	WT	Uhmk1
Msi1	6.03097921735108e-23	0.266130918199278	0.428	0.354	1.04112794229132e-18	WT	Msi1
Hist1h1c	7.99551675345431e-23	0.303072714998567	0.236	0.171	1.38026605714882e-18	WT	Hist1h1c
Lbh	1.26263107264434e-22	0.209575186596752	0.12	0.072	2.17968002070592e-18	WT	Lbh
mt-Nd4	2.7760872572853e-22	0.213171600597986	0.74	0.711	4.79235943225161e-18	WT	mt-Nd4
Osbp2	1.09851217208296e-21	0.269414107699931	0.422	0.353	1.89636156266681e-17	WT	Osbp2
Gm48551	4.87474593320217e-21	0.254269664832185	0.384	0.323	8.41527390448691e-17	WT	Gm48551
Ankrd33	5.04644195761588e-21	0.28900207902183	0.223	0.165	8.71167275143229e-17	WT	Ankrd33
Usp33	7.93274450255023e-21	0.302219584231979	0.355	0.286	1.36942968347525e-16	WT	Usp33
Xiap	1.1177194563544e-19	0.238309821924165	0.457	0.393	1.9295190975046e-15	WT	Xiap
Fam161a	2.50494924992993e-19	0.233568439184105	0.496	0.445	4.32429389015405e-15	WT	Fam161a
Rgs9bp	3.96511472673197e-19	0.244714964130873	0.433	0.376	6.8449775527574e-15	WT	Rgs9bp
Spry2	4.54499879107438e-19	0.30607005777956	0.163	0.11	7.84603141303169e-15	WT	Spry2
Fam57b	4.8419676807332e-19	0.186893631540396	0.633	0.59	8.35868880724972e-15	WT	Fam57b
Mast2	7.13223547348532e-19	0.310260239731756	0.145	0.093	1.23123780978777e-14	WT	Mast2
mt-Nd5	9.69473957395738e-19	0.219844752642445	0.443	0.372	1.67360289265226e-14	WT	mt-Nd5
Slc16a1	1.76086281316889e-18	0.282276931548036	0.179	0.128	3.03977747437346e-14	WT	Slc16a1
Pitpnm3	1.92370742124742e-18	0.285505793399639	0.408	0.346	3.32089612129943e-14	WT	Pitpnm3
Samd11	2.4016118130807e-18	0.211623376894321	0.687	0.638	4.14590247292121e-14	WT	Samd11
Pkm	3.81571749427666e-18	0.180847301425591	0.677	0.65	6.5870731103698e-14	WT	Pkm
Kmt2d	8.56449126405553e-18	0.275793038869556	0.24	0.181	1.47848812691391e-13	WT	Kmt2d
Fam53b	9.8782045661372e-18	0.287316323800572	0.429	0.37	1.70527445425227e-13	WT	Fam53b
Slc6a6	2.06087231671541e-17	0.157362492623891	0.785	0.739	3.55768388034582e-13	WT	Slc6a6
mt-Atp8	3.88309461858796e-17	0.255211269025427	0.193	0.142	6.7033862400684e-13	WT	mt-Atp8
Actg1	1.02941743188503e-16	0.206902518964334	0.415	0.367	1.77708331266313e-12	WT	Actg1
Pcmtd2	2.33018544413557e-16	0.176599346406512	0.658	0.609	4.02259913221124e-12	WT	Pcmtd2
Crx	2.99947356049147e-16	0.197115633977583	0.558	0.5	5.17799120747643e-12	WT	Crx
Glb1l2	3.132524111302e-16	0.274286523822521	0.225	0.169	5.40767637334064e-12	WT	Glb1l2
Uckl1	3.62252482668983e-16	0.250841118432118	0.37	0.309	6.25356460831465e-12	WT	Uckl1
Grtp1	5.04974975326812e-16	0.254569323636451	0.299	0.243	8.71738299906675e-12	WT	Grtp1
Tulp1	5.78965103020547e-16	0.131354836341786	0.833	0.808	9.9946745734437e-12	WT	Tulp1
Rabgap1l	8.76140785787787e-16	0.227163151109913	0.108	0.066	1.51248183850546e-11	WT	Rabgap1l
Lpin2	3.55949935173098e-15	0.226164763639458	0.108	0.067	6.14476373089319e-11	WT	Lpin2
Plch2	5.00790774542297e-15	0.268284870731786	0.321	0.259	8.64515114092368e-11	WT	Plch2
Gpsm2	6.54331953426959e-15	0.194213957226711	0.303	0.25	1.12957325120096e-10	WT	Gpsm2
Ndufs2	6.61638418786631e-15	0.19370870178297	0.413	0.366	1.14218640235136e-10	WT	Ndufs2
Uba52	1.28758055748952e-14	0.199526190041991	0.174	0.132	2.22275031639416e-10	WT	Uba52
Cabp4	1.87992726579477e-14	0.225148005091367	0.381	0.328	3.2453184389415e-10	WT	Cabp4
A930006I01Rik	1.91031425539772e-14	0.177125009031117	0.175	0.135	3.29777549909309e-10	WT	A930006I01Rik
Slc26a2	2.41718417309249e-14	0.262263406232096	0.154	0.11	4.17278503800956e-10	WT	Slc26a2
Lrpprc	3.74723593941352e-14	0.274983429428047	0.11	0.07	6.46885340220956e-10	WT	Lrpprc
Gngt1	9.58290102046116e-14	0.107400806893101	0.974	0.979	1.65429620316221e-09	WT	Gngt1
Cep250	1.48978789258478e-13	0.263673489284711	0.206	0.158	2.5718208389691e-09	WT	Cep250
Aqp1	1.91714080660896e-13	0.207140473369259	0.133	0.095	3.30956017444905e-09	WT	Aqp1
Optn	1.94680698706037e-13	0.24670109280022	0.192	0.149	3.36077290176232e-09	WT	Optn
Oard1	2.30541364409321e-13	0.127856769115196	0.103	0.073	3.97983557379811e-09	WT	Oard1
Pde8b	3.7635740417638e-13	0.227146358298194	0.166	0.122	6.49705786829685e-09	WT	Pde8b
Abca4	4.32176427564039e-13	0.218313148685153	0.45	0.408	7.46066166903801e-09	WT	Abca4
Vax2os	4.82970268780632e-13	0.188038366153235	0.568	0.5	8.33751574996005e-09	WT	Vax2os
Ric1	5.22688698861984e-13	0.232465573636726	0.174	0.129	9.02317500845443e-09	WT	Ric1
Cplx4	6.26461266229227e-13	0.14545507460544	0.674	0.628	1.08146008389151e-08	WT	Cplx4
Hmgn2	6.9804652037672e-13	0.168844003793593	0.307	0.264	1.20503770812633e-08	WT	Hmgn2
Lrit2	8.508835448605e-13	0.225884692887559	0.275	0.228	1.46888026349268e-08	WT	Lrit2
Mdm1	1.18281761688394e-12	0.265451895377435	0.256	0.214	2.04189805202674e-08	WT	Mdm1
Prcd	1.67494022016838e-12	0.186507709684826	0.48	0.438	2.89144930207667e-08	WT	Prcd
Susd3	4.9408223231333e-12	0.20539666851073	0.341	0.295	8.52934157642501e-08	WT	Susd3
Hmgb2	5.02006774637161e-12	0.219179475411025	0.321	0.282	8.66614295056131e-08	WT	Hmgb2
Gngt2	5.02993572631114e-12	0.276740587557176	0.309	0.243	8.68317804433092e-08	WT	Gngt2
Nt5e	5.37958178792247e-12	0.237920523521043	0.271	0.226	9.28677204049055e-08	WT	Nt5e
Osgep	6.47911806216011e-12	0.195289356909169	0.147	0.11	1.1184901510707e-07	WT	Osgep
Odc1	7.87035342828685e-12	0.21344293022709	0.175	0.136	1.35865911232516e-07	WT	Odc1
Plekhf2	9.20386100557876e-12	0.226103642173854	0.27	0.23	1.58886252539306e-07	WT	Plekhf2
Heatr5a	9.49044575389848e-12	0.246933067735739	0.199	0.154	1.6383356504955e-07	WT	Heatr5a
Pfkfb2	1.02409012102879e-11	0.217116606815646	0.248	0.199	1.76788677593199e-07	WT	Pfkfb2
Gnb5	1.09358616319804e-11	0.17073314021973	0.61	0.572	1.88785779352878e-07	WT	Gnb5
Rp1l1	1.10201770327395e-11	0.212271961997278	0.304	0.26	1.90241316116181e-07	WT	Rp1l1
Pdia5	1.18928061377044e-11	0.228884207765583	0.159	0.118	2.05305512355191e-07	WT	Pdia5
Camta2	1.29614392314377e-11	0.227743954580877	0.121	0.084	2.2375332545231e-07	WT	Camta2
Tex261	3.19435606366417e-11	0.225100696888106	0.16	0.123	5.51441687270345e-07	WT	Tex261
Tdrd7	3.64392249989376e-11	0.217640268971684	0.252	0.21	6.2905034115666e-07	WT	Tdrd7
Gm11342	3.83211099488899e-11	0.241523390495123	0.241	0.195	6.61537321047687e-07	WT	Gm11342
Cyth2	3.88206387386931e-11	0.12902453559315	0.159	0.127	6.70160686546058e-07	WT	Cyth2
Dgke	3.88376480002787e-11	0.234527630959499	0.32	0.275	6.70454317428811e-07	WT	Dgke
Mapre3	4.6015456408829e-11	0.222633381417597	0.265	0.22	7.94364823985616e-07	WT	Mapre3
Crlf3	4.73756409837935e-11	0.219297703234324	0.324	0.272	8.17845690303227e-07	WT	Crlf3
Jag1	4.80968594865008e-11	0.227099092660806	0.256	0.21	8.30296085315463e-07	WT	Jag1
Arr3	5.16485621780456e-11	0.291570315069629	0.117	0.078	8.91609128879601e-07	WT	Arr3
Pdzph1	5.26969425538513e-11	0.204009245782439	0.461	0.415	9.09707319307135e-07	WT	Pdzph1
Traf3ip3	1.05204945407265e-10	0.154303270525766	0.11	0.079	1.81615297256562e-06	WT	Traf3ip3
AI480526	1.13244665282375e-10	0.215978004674653	0.127	0.091	1.95494265676963e-06	WT	AI480526
Fscn2	1.85691177838524e-10	0.160235932134585	0.273	0.233	3.20558680302643e-06	WT	Fscn2
Gm20139	2.25628192985769e-10	0.208517628035023	0.17	0.129	3.89501949551333e-06	WT	Gm20139
Rmdn3	3.11242053457129e-10	0.227839375728009	0.113	0.079	5.37297156883042e-06	WT	Rmdn3
Rtbdn	3.48481663107463e-10	0.129440575591416	0.598	0.581	6.01583895022413e-06	WT	Rtbdn
Xist	3.722489890971e-10	0.244159361671586	0.37	0.328	6.42613429878323e-06	WT	Xist
Dpf3	3.77152740357828e-10	0.199232221211796	0.337	0.291	6.51078775679719e-06	WT	Dpf3
Rpgrip1	6.32222699090771e-10	0.112043363299426	0.918	0.897	1.0914060454404e-05	WT	Rpgrip1
Per3	8.46803021591527e-10	0.245981945172985	0.108	0.075	1.46183605617345e-05	WT	Per3
mt-Nd2	9.49217559787341e-10	0.15512614303098	0.726	0.696	1.63863427346089e-05	WT	mt-Nd2
Rnf150	1.32804287012539e-09	0.237692977520396	0.129	0.098	2.29260040669747e-05	WT	Rnf150
Jkamp	1.33934534464397e-09	0.119322193943634	0.133	0.108	2.31211186845888e-05	WT	Jkamp
Pex5l	1.8982082311254e-09	0.155589229575976	0.671	0.646	3.27687686939178e-05	WT	Pex5l
Sdhaf4	2.35169079543105e-09	0.125168540465416	0.124	0.099	4.05972382015262e-05	WT	Sdhaf4
Pmm1	3.87065647342761e-09	0.175399999122824	0.231	0.197	6.68191427007808e-05	WT	Pmm1
Cacna1f	4.38612407342454e-09	0.235828989628799	0.237	0.198	7.57176598795278e-05	WT	Cacna1f
Tln2	6.51801264961052e-09	0.188456912519101	0.175	0.14	0.000112520452370226	WT	Tln2
Cdk5r2	7.17378751597291e-09	0.190730789578781	0.195	0.164	0.00012384109388824	WT	Cdk5r2
1700020I14Rik	7.88268151715809e-09	0.153143545241329	0.315	0.279	0.0001360787310307	WT	1700020I14Rik
Frmpd2	8.45238185620326e-09	0.187554307437063	0.225	0.187	0.000145913467983637	WT	Frmpd2
Arl4d	1.00744148595665e-08	0.196606253817576	0.273	0.239	0.000173914623720697	WT	Arl4d
Cntln	1.06463945820571e-08	0.165289002167409	0.127	0.096	0.000183788709670052	WT	Cntln
Alkbh5	1.42662484542534e-08	0.185179093419012	0.248	0.215	0.000246278247065777	WT	Alkbh5
Trafd1	1.48830377088066e-08	0.207413648326694	0.296	0.258	0.000256925879967128	WT	Trafd1
Mpped2	1.7898309981402e-08	0.195238483106784	0.189	0.151	0.000308978525208944	WT	Mpped2
Dscaml1	2.40774560312797e-08	0.187822172010229	0.183	0.149	0.000415649123467982	WT	Dscaml1
Nim1k	2.48649326526167e-08	0.20041073842957	0.254	0.219	0.000429243332382123	WT	Nim1k
Arrdc3	2.51292239050004e-08	0.20832707797944	0.15	0.115	0.000433805792272022	WT	Arrdc3
Erh	2.53114251612543e-08	0.133569536751601	0.102	0.081	0.000436951132558734	WT	Erh
Slc16a6	2.60134605802243e-08	0.160931656009731	0.309	0.272	0.000449070369996412	WT	Slc16a6
Gramd2	2.651500349745e-08	0.207198572478058	0.151	0.12	0.00045772850537648	WT	Gramd2
Tob2	2.65280245801193e-08	0.165364116311569	0.359	0.334	0.000457953288326599	WT	Tob2
Tmsb10	2.95466610832458e-08	0.263948106677628	0.224	0.177	0.000510064010280073	WT	Tmsb10
Rp1	3.10330173649799e-08	0.0743670585174407	0.885	0.872	0.000535722978771648	WT	Rp1
Wisp1	4.05138557633969e-08	0.175311963930944	0.138	0.111	0.00069939069204352	WT	Wisp1
Snhg9	4.69577335626923e-08	0.171348866241113	0.159	0.124	0.000810631354492758	WT	Snhg9
Card19	5.63706201463914e-08	0.145866524293002	0.101	0.077	0.000973126015587154	WT	Card19
Sp3	8.57623223888369e-08	0.175680082775829	0.14	0.111	0.00148051497139849	WT	Sp3
Chmp2a	8.59454421206703e-08	0.0207311850786156	0.203	0.189	0.00148367616732913	WT	Chmp2a
Crb1	1.2580558445448e-07	0.193678120028943	0.275	0.247	0.00217178180443769	WT	Crb1
Fam169a	1.35036375591095e-07	0.172462295947471	0.474	0.44	0.00233113295182907	WT	Fam169a
Rnf5	1.7738232402682e-07	0.103731278550191	0.118	0.098	0.003062151059675	WT	Rnf5
Vopp1	1.9734301020598e-07	0.137322907986488	0.229	0.201	0.00340673238518583	WT	Vopp1
Pla2g7	1.98675519475708e-07	0.162356640515047	0.194	0.169	0.00342973549270916	WT	Pla2g7
Sgip1	2.01528291959251e-07	0.168775693370119	0.558	0.525	0.00347898290409255	WT	Sgip1
Ppm1n	2.25749199096114e-07	0.179124793524853	0.267	0.24	0.00389710842399621	WT	Ppm1n
Ccndbp1	2.98683570090731e-07	0.142302081526451	0.215	0.189	0.00515617447047629	WT	Ccndbp1
Drd4	3.40327655007289e-07	0.159180448161365	0.395	0.367	0.00587507630839082	WT	Drd4
Hist3h2a	4.92140355487379e-07	0.1256815527869	0.16	0.129	0.00849581895677863	WT	Hist3h2a
Slc25a25	5.58922709561854e-07	0.212859118420734	0.185	0.158	0.00964868273516629	WT	Slc25a25
Terf1	6.46869978688749e-07	0.169795635961605	0.117	0.091	0.0111669164421039	WT	Terf1
Eml3	6.57341912342131e-07	0.162045266140517	0.167	0.139	0.0113476934327622	WT	Eml3
Cirbp	6.97121001291795e-07	0.131376275767697	0.403	0.369	0.0120343998453003	WT	Cirbp
Stard7	7.89749111981519e-07	0.154029632960366	0.394	0.363	0.013633438920137	WT	Stard7
Ebpl	8.05881155224623e-07	0.132294278166653	0.378	0.345	0.0139119263826427	WT	Ebpl
Sf3b5	8.23104085486936e-07	0.105440998772483	0.126	0.105	0.014209245827761	WT	Sf3b5
Tbcc	1.099620756102e-06	0.180501869438981	0.203	0.175	0.0189827531125887	WT	Tbcc
Dpy30	1.14233618791628e-06	0.0814894009993555	0.149	0.129	0.0197201496119988	WT	Dpy30
Opn1mw	1.20488572699629e-06	0.19476966209825	0.128	0.095	0.020799942305137	WT	Opn1mw
Atp5k	1.28936427425384e-06	0.144012619673822	0.268	0.239	0.022258295466444	WT	Atp5k
Kcnv2	1.58522343171448e-06	0.125131699801169	0.276	0.249	0.0273657121016871	WT	Kcnv2
Slc25a5	1.66860695363045e-06	0.110376937060635	0.348	0.318	0.0288051618405225	WT	Slc25a5
Gramd1b	1.67302556485031e-06	0.153567203729902	0.367	0.335	0.0288814403260109	WT	Gramd1b
Uckl1os	2.48086616176635e-06	0.124575091574412	0.153	0.13	0.0428271925505725	WT	Uckl1os
C2cd2l	2.52470048697616e-06	0.188440948111861	0.314	0.285	0.0435839045066694	WT	C2cd2l
Sik2	2.53460301327597e-06	0.139453606567228	0.111	0.088	0.043754851818183	WT	Sik2
Eno1	2.63690972774607e-06	0.116590515843519	0.567	0.559	0.0455209726300803	WT	Eno1
Gm15706	2.91788361972225e-06	0.071613888090801	0.126	0.11	0.0503714249272652	WT	Gm15706
Ppef2	3.2083441842711e-06	0.169983488489784	0.197	0.171	0.0553856456530719	WT	Ppef2
Polg2	3.30350657256274e-06	0.163057508874875	0.173	0.148	0.0570284339621505	WT	Polg2
Ybx3	3.61291931579116e-06	0.118707461080026	0.542	0.524	0.0623698261485028	WT	Ybx3
Leng8	6.35367824931143e-06	0.18350569493282	0.299	0.27	0.109683547617863	WT	Leng8
Cdr2	6.82157952485048e-06	0.144516508295743	0.265	0.244	0.117760927337494	WT	Cdr2
Mtfr1	6.96864546238623e-06	0.158192336579893	0.136	0.115	0.120299726617174	WT	Mtfr1
Lrit1	7.50743004502793e-06	0.124906459469216	0.238	0.216	0.129600764867317	WT	Lrit1
Gm47543	8.22330592260997e-06	0.0583273115731986	0.146	0.132	0.141958930142016	WT	Gm47543
Srsf5	9.34592570815877e-06	0.111589602810258	0.465	0.447	0.161338715499945	WT	Srsf5
Zfand6	9.3627461997425e-06	0.159503785562381	0.28	0.256	0.161629087646155	WT	Zfand6
Fhod3	9.38277264948472e-06	0.195963206325932	0.15	0.129	0.161974804248055	WT	Fhod3
Capn7	9.48989830003903e-06	0.153218231793962	0.136	0.112	0.163824114353574	WT	Capn7
Tsix	9.86692771613507e-06	0.26339947238305	0.239	0.201	0.17033277316364	WT	Tsix
Samd8	1.30353388161645e-05	0.142920742102913	0.123	0.105	0.225029053983447	WT	Samd8
Laptm4b	1.46845461329132e-05	0.0813446957618098	0.28	0.26	0.253499319892481	WT	Laptm4b
Get4	1.48655661730098e-05	0.137606238414068	0.116	0.097	0.256624268844668	WT	Get4
Rbmx	1.51735142534589e-05	0.131622820821643	0.142	0.12	0.261940376557461	WT	Rbmx
Tob1	1.53053563901179e-05	0.117224854892326	0.163	0.142	0.264216367362606	WT	Tob1
Pank4	1.55763642595726e-05	0.185154041781712	0.107	0.086	0.268894776213002	WT	Pank4
Pcbp4	1.58461494161105e-05	0.157586143047864	0.464	0.435	0.273552077370315	WT	Pcbp4
Bhlhe41	1.68723868018917e-05	0.181788853439225	0.208	0.182	0.291268013361057	WT	Bhlhe41
Anp32a	1.76841737421799e-05	0.0865829859187326	0.474	0.461	0.305281891311252	WT	Anp32a
Rtn4	1.787648547579e-05	0.102439956955074	0.407	0.38	0.308601768768562	WT	Rtn4
Grina	1.98335117292985e-05	0.14475183938499	0.462	0.436	0.34238591298288	WT	Grina
Plcd3	2.09908857471042e-05	0.15583607629438	0.105	0.084	0.362365660652259	WT	Plcd3
Hnrnpm	2.32090722715187e-05	0.121271209612119	0.288	0.263	0.400658214623226	WT	Hnrnpm
Slc25a22	2.42342713603456e-05	0.168304079379734	0.177	0.15	0.418356226493647	WT	Slc25a22
Cc2d2a	2.42669444757446e-05	0.160482937285171	0.179	0.154	0.418920262484779	WT	Cc2d2a
Yod1	3.14673565524407e-05	0.122851242854137	0.111	0.093	0.543220976164783	WT	Yod1
Sirt4	3.26635144559546e-05	0.155056158596058	0.115	0.096	0.563870250053144	WT	Sirt4
Atp6v0e2	3.27459024101391e-05	0.120124560009004	0.184	0.164	0.565292513306232	WT	Atp6v0e2
Gmcl1	3.39192120951238e-05	0.10951893693166	0.117	0.098	0.585547358398121	WT	Gmcl1
Rapgef5	3.64544461768802e-05	0.147286351818378	0.193	0.167	0.629313104351483	WT	Rapgef5
Zmynd8	4.14705233680401e-05	0.150730233992111	0.258	0.232	0.715905644902476	WT	Zmynd8
Jam2	4.9017644121466e-05	0.0951360241566822	0.12	0.101	0.846191590468867	WT	Jam2
Aldoc	4.95098730242845e-05	0.0930597567218285	0.235	0.213	0.854688938018223	WT	Aldoc
Fance	5.00516124478205e-05	0.0949192161494953	0.167	0.148	0.864040985686724	WT	Fance
Zdhhc5	5.18402192298303e-05	0.0749892180734956	0.117	0.101	0.894917704564561	WT	Zdhhc5
Gfpt1	5.38459624371734e-05	0.125593511051349	0.154	0.135	0.929542849552925	WT	Gfpt1
Apbb1	5.47169266506795e-05	0.119691550442331	0.111	0.09	0.94457830477068	WT	Apbb1
Osbpl8	5.64785606805509e-05	0.132532273888429	0.145	0.124	0.97498939302835	WT	Osbpl8
Pde6h	5.7091591775852e-05	0.177534528365161	0.35	0.312	0.985572148826533	WT	Pde6h
Alpl	5.77459888656021e-05	0.121001697395504	0.203	0.184	0.996869005786889	WT	Alpl
Zbtb4	6.00178282471049e-05	0.137210125415365	0.143	0.125	1	WT	Zbtb4
Abcg4	6.3238607116211e-05	0.164964110346101	0.12	0.099	1	WT	Abcg4
Hnrnpf	6.33546212022089e-05	0.126903434857216	0.356	0.337	1	WT	Hnrnpf
Mir124a-1hg	6.83939560072374e-05	0.0941860581758633	0.841	0.839	1	WT	Mir124a-1hg
Gnaz	7.10567272429624e-05	0.176658640542092	0.154	0.137	1	WT	Gnaz
Rbp3	7.86143267907877e-05	0.0977841555621777	0.587	0.562	1	WT	Rbp3
Cadm1	8.01133398477474e-05	0.126270278688781	0.365	0.341	1	WT	Cadm1
Itsn2	8.0381039298325e-05	0.149325885690757	0.212	0.189	1	WT	Itsn2
Kdsr	8.18765245710567e-05	0.144804589978781	0.119	0.1	1	WT	Kdsr
Ppargc1b	9.06897674093902e-05	0.189506716755418	0.182	0.162	1	WT	Ppargc1b
Insm1	9.32267110015209e-05	0.1682922954561	0.131	0.112	1	WT	Insm1
Upf3b	9.57379883805871e-05	0.145263199480113	0.405	0.38	1	WT	Upf3b
Rnf113a2	9.96590177072814e-05	0.0850442873190932	0.104	0.09	1	WT	Rnf113a2
Ide	9.96832731007081e-05	0.148035353922375	0.16	0.139	1	WT	Ide
Rbm15	0.00010486814166045	0.11240815445983	0.108	0.091	1	WT	Rbm15
Ddrgk1	0.000122209439350427	0.12752783044179	0.185	0.168	1	WT	Ddrgk1
Sdhaf1	0.000123127405209346	0.113727584445869	0.13	0.114	1	WT	Sdhaf1
Myef2	0.000123369732255203	0.123417337286205	0.167	0.149	1	WT	Myef2
Hspa4l	0.000132430091567719	0.106567225847429	0.384	0.361	1	WT	Hspa4l
Herc3	0.00013314160986371	0.145329202252085	0.399	0.379	1	WT	Herc3
Fos	0.000133711378603272	0.106536604121457	0.252	0.28	1	WT	Fos
Nmt1	0.000153615134867081	0.132584617048986	0.221	0.199	1	WT	Nmt1
Spg7	0.000158138036771704	0.142895373343639	0.178	0.158	1	WT	Spg7
Cops9	0.000158375731563845	0.0446316951425838	0.141	0.132	1	WT	Cops9
Wdr20	0.000159353245318592	0.162154891486322	0.254	0.232	1	WT	Wdr20
Ip6k2	0.000171771347616592	0.130285707880265	0.256	0.236	1	WT	Ip6k2
Vezf1	0.000174404754132024	0.15202625093695	0.279	0.26	1	WT	Vezf1
Hspa14	0.000178643329013742	0.0622595402353467	0.128	0.117	1	WT	Hspa14
Grpel1	0.000183178945615007	0.0756278288963944	0.11	0.097	1	WT	Grpel1
Ttc39c	0.000183958017745382	0.0921218469199158	0.112	0.094	1	WT	Ttc39c
Add1	0.00020218821727935	0.113467240341052	0.203	0.184	1	WT	Add1
1110008F13Rik	0.000208022558490175	0.059111508013831	0.141	0.134	1	WT	1110008F13Rik
Klhl3	0.000221426881353083	0.11882689317534	0.108	0.091	1	WT	Klhl3
Ift81	0.000237146360655564	0.113261748381952	0.171	0.151	1	WT	Ift81
Kras	0.000241997362620435	0.133441385605446	0.237	0.218	1	WT	Kras
Dmd	0.000248486066209881	0.107016124066455	0.747	0.72	1	WT	Dmd
Kif21b	0.00026350721384129	0.170511828150618	0.283	0.262	1	WT	Kif21b
Mgea5	0.000283483368163131	0.148489765915745	0.177	0.157	1	WT	Mgea5
Uqcc3	0.000293285971432249	0.0973276214229322	0.264	0.247	1	WT	Uqcc3
Ppa1	0.000293652592780847	0.0621384390338283	0.188	0.176	1	WT	Ppa1
Ppa2	0.000316912803684043	0.0756736710995607	0.229	0.214	1	WT	Ppa2
Serinc4	0.000322045986278517	0.107090485386222	0.144	0.124	1	WT	Serinc4
Gpsm1	0.000322562208026372	0.15086996483478	0.185	0.164	1	WT	Gpsm1
Pak7	0.000344732854123587	0.171555945362444	0.216	0.191	1	WT	Pak7
Camsap1	0.000357049649336274	0.142276932454414	0.344	0.319	1	WT	Camsap1
Vbp1	0.000381122784073455	0.0625448349642945	0.202	0.191	1	WT	Vbp1
Klhl9	0.000407638856445959	0.132532271895847	0.138	0.122	1	WT	Klhl9
Ldha	0.00041702311158274	0.0770321669524017	0.669	0.656	1	WT	Ldha
Nf1	0.000428440140555333	0.131278777464413	0.107	0.091	1	WT	Nf1
Bbs5	0.000514428892447612	0.080991987768022	0.209	0.192	1	WT	Bbs5
Tmem201	0.000578320797703596	0.129056199599465	0.111	0.095	1	WT	Tmem201
Spata1	0.000599753083040548	0.152496937546445	0.193	0.173	1	WT	Spata1
Plcxd2	0.000619054638684278	0.160487596416863	0.134	0.117	1	WT	Plcxd2
Map4k3	0.000640747749652009	0.125031230513461	0.165	0.149	1	WT	Map4k3
Hmgcr	0.000724096000105606	0.170427280053542	0.204	0.184	1	WT	Hmgcr
Bbs4	0.000728121789815052	0.127661416412063	0.212	0.196	1	WT	Bbs4
Wasf3	0.000740917017220613	0.108681899372367	0.219	0.202	1	WT	Wasf3
Actb	0.000914709772262576	0.0648382952886095	0.399	0.406	1	WT	Actb
Dlg4	0.000918736627581642	0.106361272179152	0.433	0.41	1	WT	Dlg4
Ank2	0.000927811391719985	0.100055913762842	0.533	0.514	1	WT	Ank2
Rangap1	0.000938273839854467	0.117176686191182	0.115	0.101	1	WT	Rangap1
Rpl36al	0.000954695421867624	0.0425700272949024	0.104	0.095	1	WT	Rpl36al
Snw1	0.00100891776084671	0.00516055897671386	0.186	0.184	1	WT	Snw1
Arhgap24	0.00104831718620324	0.12139557392617	0.103	0.089	1	WT	Arhgap24
Ctnnb1	0.00105991139021425	0.104113805485104	0.192	0.182	1	WT	Ctnnb1
Cnbp	0.00107031628030916	0.0681279819167377	0.243	0.232	1	WT	Cnbp
Eif4a1	0.0010973584927064	0.112324142915419	0.24	0.225	1	WT	Eif4a1
St3gal1	0.00110199552112364	0.110539482756221	0.103	0.088	1	WT	St3gal1
Lin7c	0.00112709964435646	0.0979531501735659	0.132	0.12	1	WT	Lin7c
Gas6	0.00116983107195256	0.0609355213955827	0.166	0.152	1	WT	Gas6
Ccdc107	0.00125121661230003	0.0945705736411221	0.217	0.204	1	WT	Ccdc107
Cbx3	0.00126514224554601	0.0631329972639942	0.269	0.255	1	WT	Cbx3
Ndufs3	0.00131219429240764	0.00301541029569408	0.147	0.146	1	WT	Ndufs3
Mtif2	0.00135944139240694	0.167968405526467	0.178	0.159	1	WT	Mtif2
Mfge8	0.00144278962786289	0.117594907774462	0.188	0.176	1	WT	Mfge8
Plekha8	0.00145840010951955	0.0868211207784448	0.131	0.117	1	WT	Plekha8
Pip4k2c	0.0015386536345751	0.169318905096594	0.182	0.166	1	WT	Pip4k2c
Supt16	0.00156968120939173	0.130448294595306	0.278	0.256	1	WT	Supt16
Egr1	0.00157859083487663	0.188363178956382	0.113	0.096	1	WT	Egr1
Add3	0.00160464457001249	0.100225051998045	0.204	0.192	1	WT	Add3
Mrpl20	0.00163880102957022	0.00731047650693861	0.128	0.129	1	WT	Mrpl20
Ubc	0.00167081455859074	0.00895701389149672	0.364	0.368	1	WT	Ubc
Cox20	0.00173062007645101	0.0399202069218949	0.123	0.113	1	WT	Cox20
Tmtc3	0.00175191582046864	0.147581589688527	0.111	0.096	1	WT	Tmtc3
Ypel2	0.00175720617646503	0.119292383220935	0.261	0.247	1	WT	Ypel2
Fryl	0.00176900607827044	0.113514489635317	0.428	0.417	1	WT	Fryl
Psmc4	0.00178741943017576	0.00074880096503871	0.115	0.117	1	WT	Psmc4
Crocc	0.00180428321687977	0.148086664441402	0.255	0.237	1	WT	Crocc
mt-Co1	0.00189717989741724	0.0217198329245578	0.811	0.797	1	WT	mt-Co1
Snrpf	0.00207578561699612	0.0718307283188271	0.26	0.245	1	WT	Snrpf
Rax	0.00214736757890928	0.100345360019112	0.246	0.231	1	WT	Rax
Brd3	0.0022224997345464	0.0815216820927728	0.156	0.143	1	WT	Brd3
Zfp266	0.00227099327188054	0.123262257587198	0.166	0.149	1	WT	Zfp266
Pla2r1	0.0024202977626049	0.135259567018839	0.327	0.31	1	WT	Pla2r1
Ssbp1	0.00242048150725695	0.106473471971901	0.128	0.115	1	WT	Ssbp1
Zfp385a	0.00260231916537302	0.0314398915174232	0.279	0.277	1	WT	Zfp385a
Mrpl14	0.00267881449907197	0.055884600445977	0.113	0.107	1	WT	Mrpl14
D430042O09Rik	0.00282558942984047	0.157488224246376	0.296	0.277	1	WT	D430042O09Rik
Glul	0.00284857630988064	0.111705513957873	0.203	0.179	1	WT	Glul
Polr2j	0.00290714146649159	0.0206146771236514	0.117	0.115	1	WT	Polr2j
Med31	0.00296265470047919	0.0401038769606743	0.118	0.11	1	WT	Med31
Gm47283	0.00304936585690975	0.120484757333494	0.206	0.189	1	WT	Gm47283
Psmc6	0.0034755943053689	0.0851643567804956	0.257	0.245	1	WT	Psmc6
Zbtb18	0.00348329443163429	0.119913055664762	0.173	0.163	1	WT	Zbtb18
Pex2	0.00358812243611253	0.0136883840054058	0.114	0.111	1	WT	Pex2
Paip1	0.00368433272917865	0.0959208638952129	0.127	0.118	1	WT	Paip1
Nop56	0.00375275066282649	0.102683082465452	0.112	0.1	1	WT	Nop56
Zscan26	0.003772370335321	0.106699082600636	0.166	0.154	1	WT	Zscan26
Atp6v1b2	0.0038705464754072	0.0220034690329201	0.214	0.217	1	WT	Atp6v1b2
Clasp1	0.00388292004913242	0.136823463277862	0.267	0.247	1	WT	Clasp1
Syngr1	0.00396542024686844	0.0741422685920429	0.117	0.108	1	WT	Syngr1
Dhrs3	0.00404924323179785	0.100477368403073	0.128	0.119	1	WT	Dhrs3
Snta1	0.00416564043252774	0.151936771713551	0.154	0.141	1	WT	Snta1
4632415L05Rik	0.00422151754520392	0.0896349234705185	0.125	0.115	1	WT	4632415L05Rik
Llgl2	0.00424685608730386	0.116821352431959	0.13	0.119	1	WT	Llgl2
Wdr61	0.00426705903125222	0.0801853047855174	0.127	0.117	1	WT	Wdr61
Tmem230	0.0042727287414675	0.0396937497290594	0.113	0.107	1	WT	Tmem230
Pcbp1	0.00435061762229355	0.0632399637750682	0.17	0.162	1	WT	Pcbp1
Lztfl1	0.00445095229739926	0.133055298688039	0.263	0.248	1	WT	Lztfl1
Eps8	0.00461541626271771	0.0941334766552442	0.126	0.114	1	WT	Eps8
Stox2	0.00469554532939921	0.109386159758926	0.115	0.103	1	WT	Stox2
Frmpd1	0.00479226982112194	0.119702953168614	0.156	0.142	1	WT	Frmpd1
Adcy6	0.00491454057437013	0.152397993883496	0.142	0.126	1	WT	Adcy6
Rs1	0.00491733627641574	0.0623830395700509	0.513	0.506	1	WT	Rs1
Mta2	0.00493710998750718	0.160210841122431	0.137	0.123	1	WT	Mta2
Emg1	0.00500404819413579	0.017368519552042	0.109	0.102	1	WT	Emg1
Pias3	0.00536637023641761	0.0756723745328006	0.151	0.137	1	WT	Pias3
Psmb1	0.00540685850635595	0.0154294700468492	0.16	0.158	1	WT	Psmb1
Supt5	0.00560911863891532	0.0964399988706071	0.128	0.117	1	WT	Supt5
BC005537	0.00576048441245908	0.0991514851386885	0.232	0.221	1	WT	BC005537
Ppp1cc	0.00601549840426345	0.0452548955867933	0.26	0.257	1	WT	Ppp1cc
Ppp3cc	0.00604075532891329	0.0902655366203654	0.192	0.182	1	WT	Ppp3cc
Klhl18	0.00605947395834893	0.109191733176388	0.328	0.313	1	WT	Klhl18
Lgmn	0.00616747208698574	0.0663407234203256	0.114	0.106	1	WT	Lgmn
Hnrnpab	0.00621835894370821	0.0369169478797186	0.14	0.137	1	WT	Hnrnpab
Got2	0.00652240108884362	0.0309920490983734	0.148	0.146	1	WT	Got2
Cnot6	0.00653066664323219	0.0468327459003435	0.273	0.266	1	WT	Cnot6
Hirip3	0.00707778752765197	0.0814742764721262	0.115	0.106	1	WT	Hirip3
Elovl4	0.00718708069774444	0.0616906777217816	0.449	0.447	1	WT	Elovl4
Ndufs7	0.00742005399722627	0.00657361668969503	0.151	0.152	1	WT	Ndufs7
Kif1bp	0.00768772562412706	0.064316180656121	0.105	0.095	1	WT	Kif1bp
Cfap20	0.00785229212718734	0.0831656718956522	0.149	0.138	1	WT	Cfap20
Chchd10	0.0079239177921659	0.0421804126931904	0.404	0.391	1	WT	Chchd10
Senp2	0.00827001798210233	0.130156599468812	0.163	0.151	1	WT	Senp2
Mrpl32	0.00828969774684172	0.0943465400580258	0.112	0.101	1	WT	Mrpl32
Ddx18	0.00843785678658147	0.100483016697504	0.111	0.099	1	WT	Ddx18
Arf1	0.00844435625690138	0.0213491469752397	0.2	0.199	1	WT	Arf1
Peg3	0.00866395097342271	0.0938717914287852	0.298	0.28	1	WT	Peg3
Ndufa10	0.00874280381992986	0.0508382849627815	0.253	0.245	1	WT	Ndufa10
Bmpr1a	0.00892967639710365	0.122221834919877	0.151	0.143	1	WT	Bmpr1a
Spop	0.00924747257020156	0.0177646405097157	0.17	0.167	1	WT	Spop
Tmem138	0.00931805728412093	0.0824019155459	0.124	0.115	1	WT	Tmem138
Gnb3	0	1.23495236044148	0.726	0.265	0	het	Gnb3
Agtpbp1	3.535170764083e-303	1.02848894593962	0.578	0.244	6.10276529003647e-299	het	Agtpbp1
E2f6	1.27071213417653e-248	1.1409979293973	0.272	0.031	2.19363035722895e-244	het	E2f6
Sag	2.9496607583639e-237	0.358101389518306	0.997	0.991	5.09199936716359e-233	het	Sag
Fgf2os	1.23947388274058e-224	1.01140723419218	0.218	0.016	2.13970376377506e-220	het	Fgf2os
Edn2	8.6853300452423e-215	0.936451779359869	0.212	0.016	1.49934852571018e-210	het	Edn2
Cebpd	7.5788293905081e-209	1.08564235884623	0.239	0.029	1.30833331768341e-204	het	Cebpd
Lrrc2	6.15456786156463e-202	0.960960366784251	0.316	0.077	1.0624630499419e-197	het	Lrrc2
Antxr2	7.60267876803412e-176	0.833703587895698	0.182	0.015	1.31245043572573e-171	het	Antxr2
Fgf2	3.04995796792178e-166	0.82348345512578	0.2	0.026	5.26514244002337e-162	het	Fgf2
Gadd45b	1.32987945430743e-156	0.801003339068605	0.181	0.02	2.29577090197092e-152	het	Gadd45b
Cd47	2.46726250247246e-144	0.818605370616403	0.307	0.101	4.25923525801821e-140	het	Cd47
Pcolce	1.17502457631028e-134	0.722513906920373	0.143	0.012	2.02844492608444e-130	het	Pcolce
Prtg	3.74846414375603e-117	0.671771369013603	0.122	0.009	6.47097365136604e-113	het	Prtg
AC149090.1	8.59570030589413e-114	0.778781345727514	0.222	0.06	1.4838757438065e-109	het	AC149090.1
Myo10	6.59382838485548e-108	0.785705768723756	0.206	0.053	1.1382925940776e-103	het	Myo10
Syt1	3.41931385904252e-106	0.44115788523044	0.69	0.536	5.9027615148651e-102	het	Syt1
Atp1a1	3.14072213208031e-98	0.622776254372131	0.256	0.089	5.42182861661024e-94	het	Atp1a1
Pcdh15	9.47191791146806e-98	0.529991175896277	0.485	0.288	1.63513718905673e-93	het	Pcdh15
Gnb2	3.33751850633565e-96	0.596833803507283	0.132	0.019	5.76155819748723e-92	het	Gnb2
Ahr	2.40261065736691e-94	0.594951022417357	0.361	0.172	4.14762677781249e-90	het	Ahr
Nav1	2.14364876927307e-93	0.61903678969852	0.148	0.028	3.7005808703961e-89	het	Nav1
Arl6	2.35294754447399e-86	0.506164456051159	0.455	0.297	4.06189334602545e-82	het	Arl6
Itga4	2.60283089547318e-86	0.655964474827966	0.21	0.068	4.49326697485535e-82	het	Itga4
Stat3	2.46987734088395e-80	0.58117755711515	0.19	0.057	4.26374925356797e-76	het	Stat3
Glmn	2.0932351701093e-76	0.36461886620734	0.633	0.485	3.61355187415968e-72	het	Glmn
Glo1	2.25230653592699e-76	0.559502369395137	0.38	0.227	3.88815677297077e-72	het	Glo1
Pmvk	1.59981529148921e-66	0.525375614971152	0.177	0.058	2.76176113769782e-62	het	Pmvk
Tpi1	2.88435023716739e-65	0.438039041945215	0.465	0.302	4.97925381442206e-61	het	Tpi1
5430419D17Rik	1.26403630470114e-64	0.600707361764069	0.214	0.088	2.18210587280558e-60	het	5430419D17Rik
Limch1	6.69797052890098e-64	0.513718939766121	0.174	0.059	1.15627065240418e-59	het	Limch1
Ppia	3.53731349832539e-63	0.467576190194973	0.435	0.281	6.10646429215911e-59	het	Ppia
Sec22c	2.49073709628718e-61	0.537338218340997	0.175	0.061	4.29975944932055e-57	het	Sec22c
Slc25a37	3.8277624371102e-59	0.509222164095539	0.178	0.064	6.60786629518333e-55	het	Slc25a37
Btc	1.1018980702181e-57	0.421771201474967	0.104	0.021	1.90220663861751e-53	het	Btc
Pcp4	1.30729612367223e-54	0.527440157625612	0.212	0.096	2.25678529829537e-50	het	Pcp4
Junb	5.14342810026273e-53	0.504952681574878	0.228	0.108	8.87909992948356e-49	het	Junb
Rnf207	8.80779971860786e-53	0.390089528765309	0.423	0.276	1.52049046542328e-48	het	Rnf207
Hcn1	1.23989291573897e-52	0.32477847511197	0.561	0.446	2.14042714044018e-48	het	Hcn1
Ptms	4.82907606601772e-52	0.438084097511625	0.36	0.222	8.33643401276639e-48	het	Ptms
Ptp4a3	9.65499566738355e-52	0.339542340651039	0.545	0.427	1.66674190206042e-47	het	Ptp4a3
Rock2	2.91828102259873e-51	0.466809641401621	0.285	0.151	5.03782852931218e-47	het	Rock2
Ssbp4	6.35156007869657e-51	0.427749473491422	0.302	0.17	1.09646981638539e-46	het	Ssbp4
Rps24	7.95093694648315e-50	0.338127170810999	0.593	0.451	1.37257024507139e-45	het	Rps24
Klhl29	6.39893672169324e-48	0.431748430807927	0.128	0.041	1.1046484462659e-43	het	Klhl29
Map1b	7.96397297981924e-47	0.288752950225195	0.717	0.621	1.3748206555062e-42	het	Map1b
Mt1	3.19226713495172e-46	0.478804657902381	0.166	0.069	5.51081075506715e-42	het	Mt1
Slc38a2	3.54987566640663e-46	0.464965949044474	0.251	0.13	6.12815036291776e-42	het	Slc38a2
Snhg11	2.05241688664091e-45	0.468198831305537	0.115	0.037	3.5430872714082e-41	het	Snhg11
Atg16l1	6.20594246157844e-45	0.446563537135746	0.204	0.096	1.07133184714229e-40	het	Atg16l1
Kif1b	8.24668123654055e-45	0.247685687501498	0.763	0.692	1.42362458186399e-40	het	Kif1b
Igsf11	7.5400890149423e-42	0.446827106808125	0.261	0.146	1.30164556664949e-37	het	Igsf11
Cerkl	8.13220732174628e-41	0.420796738390353	0.2	0.097	1.40386294995306e-36	het	Cerkl
H3f3a	3.19101254820845e-40	0.270676196862976	0.746	0.647	5.50864496197225e-36	het	H3f3a
Sncb	9.92640517151897e-40	0.38177941616424	0.346	0.235	1.71359532475932e-35	het	Sncb
Naa35	2.23904689857304e-39	0.430036917653075	0.223	0.119	3.86526666100664e-35	het	Naa35
Caprin2	9.34678343975401e-39	0.443814939552238	0.109	0.037	1.61353522520474e-34	het	Caprin2
Adcy1	1.97272486573222e-37	0.347100620654269	0.315	0.196	3.40551493571353e-33	het	Adcy1
Plcb4	2.02001144617534e-37	0.397913788159535	0.157	0.068	3.48714575953248e-33	het	Plcb4
Dnttip2	2.12397550678587e-37	0.418921867986207	0.239	0.13	3.66661891736445e-33	het	Dnttip2
Mindy2	2.48136957125655e-36	0.377758803086835	0.249	0.141	4.28358829086019e-32	het	Mindy2
Ppp2r2b	1.28577925202638e-35	0.298389130913949	0.433	0.319	2.21964072277315e-31	het	Ppp2r2b
Tax1bp1	1.91577176611165e-35	0.265063673374657	0.568	0.463	3.30719679983853e-31	het	Tax1bp1
Ank3	4.98024916156125e-35	0.373116961981657	0.218	0.116	8.59740412760318e-31	het	Ank3
Calm1	8.94477742585745e-35	0.353569840654544	0.474	0.362	1.54413692702577e-30	het	Calm1
Zfyve28	2.90282744857982e-34	0.370026622685382	0.232	0.129	5.01115102448334e-30	het	Zfyve28
AY036118	4.41729838759346e-34	0.164960215874046	0.972	0.95	7.62558220650259e-30	het	AY036118
Samd7	6.53905121399591e-34	0.421438232442601	0.317	0.216	1.12883641107211e-29	het	Samd7
Neurod1	1.93334482996641e-33	0.279079101577425	0.61	0.545	3.33753317997101e-29	het	Neurod1
Scn8a	5.10315016078321e-33	0.404759114230381	0.161	0.075	8.80956812256005e-29	het	Scn8a
Gpr162	7.8445770263862e-33	0.334641678185998	0.104	0.037	1.35420933206505e-28	het	Gpr162
Atp2b1	1.64821982141093e-32	0.272716432723247	0.517	0.408	2.84532187770168e-28	het	Atp2b1
Camk2d	5.78151295292572e-31	0.177302150232411	0.726	0.653	9.98062581063567e-27	het	Camk2d
Hk1	1.73977676326779e-30	0.286410875632108	0.405	0.304	3.00337662642918e-26	het	Hk1
Tle4	8.24368304784181e-29	0.272770046231792	0.408	0.294	1.42310700454893e-24	het	Tle4
Tmsb4x	1.17978139845257e-28	0.304898933380352	0.464	0.361	2.03665662814867e-24	het	Tmsb4x
Vps37a	2.89207419400101e-28	0.273419394374526	0.367	0.26	4.99258768110395e-24	het	Vps37a
Cplx3	5.1460461280433e-28	0.280585569600423	0.229	0.137	8.88361943084115e-24	het	Cplx3
Mgarp	5.60566227809279e-28	0.222980551075783	0.699	0.601	9.67705479067158e-24	het	Mgarp
Map4k4	6.64306504780221e-28	0.305417260973599	0.136	0.062	1.1467923192021e-23	het	Map4k4
Ankrd12	2.66716783867633e-27	0.22065942804006	0.638	0.546	4.60433183990694e-23	het	Ankrd12
Rps27a	6.72888676041314e-27	0.283384722639831	0.544	0.446	1.16160772145012e-22	het	Rps27a
Cox4i1	3.92212886651312e-26	0.308048884827636	0.46	0.351	6.77077106226159e-22	het	Cox4i1
Kmt2a	5.56677632645994e-26	0.237791642831071	0.491	0.397	9.60992597236779e-22	het	Kmt2a
Impg2	3.3100531154624e-25	0.272286078415965	0.368	0.274	5.71414469322273e-21	het	Impg2
Atf7	3.48042616014985e-25	0.299639864565757	0.182	0.1	6.00825968026668e-21	het	Atf7
Rnf145	6.03219490262298e-25	0.321823051428095	0.154	0.08	1.04133780603981e-20	het	Rnf145
Oxct1	7.56839702336695e-25	0.316014257154598	0.222	0.133	1.30653237814384e-20	het	Oxct1
Qk	1.03124590961192e-24	0.347936722814053	0.184	0.103	1.78023981376305e-20	het	Qk
Plekha1	1.05463733361766e-24	0.326827562884481	0.207	0.122	1.82062042902416e-20	het	Plekha1
Tpt1	1.30352666620478e-24	0.213730524504244	0.62	0.519	2.25027808386931e-20	het	Tpt1
Cadm2	1.98760147269167e-24	0.242032631352014	0.464	0.364	3.43119642230762e-20	het	Cadm2
R3hcc1l	3.13804908444412e-24	0.288747013702179	0.132	0.064	5.41721413447589e-20	het	R3hcc1l
Acvr2b	3.18566664169031e-24	0.279647040249173	0.164	0.087	5.49941632354999e-20	het	Acvr2b
Ikbip	4.55363745627288e-24	0.311870977181544	0.124	0.057	7.86094434076388e-20	het	Ikbip
Eef1a1	4.47953929366819e-23	0.241134392013841	0.564	0.467	7.7330286826594e-19	het	Eef1a1
Cspp1	6.483903532782e-23	0.22291935655307	0.513	0.41	1.11931626686416e-18	het	Cspp1
Fam78b	3.569315788939e-22	0.27741508041616	0.141	0.072	6.1617098464454e-18	het	Fam78b
Ipo5	1.33833347377482e-21	0.291086021625041	0.12	0.058	2.31036507577747e-17	het	Ipo5
E130218I03Rik	2.66832075410247e-21	0.249052394071665	0.382	0.291	4.60632211780709e-17	het	E130218I03Rik
Rpl23	4.33263081994088e-21	0.264320848979231	0.476	0.396	7.47942058446394e-17	het	Rpl23
Zranb1	5.75302540219865e-21	0.227948500752688	0.397	0.297	9.93144775181553e-17	het	Zranb1
Rpl17	6.1335783280695e-21	0.271056652173359	0.409	0.322	1.05883962677464e-16	het	Rpl17
Jund	2.4520558017133e-20	0.284864359512946	0.243	0.164	4.23298393049766e-16	het	Jund
Ubb	3.12902675783845e-20	0.164925568188985	0.863	0.795	5.40163889205652e-16	het	Ubb
Syne1	3.89649232260112e-20	0.247062149459732	0.252	0.166	6.72651469650631e-16	het	Syne1
Clu	5.16806417795337e-20	0.270984022047517	0.175	0.104	8.9216291904009e-16	het	Clu
Srrm4	8.8757846540403e-20	0.256296499337623	0.192	0.117	1.53222670482698e-15	het	Srrm4
Fth1	9.83623639760538e-20	0.187273269797502	0.578	0.477	1.69802948931862e-15	het	Fth1
Gnas	1.66235562598821e-19	0.341787728099618	0.222	0.147	2.86972451714344e-15	het	Gnas
Chgb	3.94266377291317e-19	0.319842960337633	0.176	0.109	6.80622047118001e-15	het	Chgb
Tnpo1	5.86461525433703e-19	0.185461428233407	0.48	0.394	1.0124085313562e-14	het	Tnpo1
Gm42418	8.76919351084214e-19	0.107911585387641	0.999	0.998	1.51382587577668e-14	het	Gm42418
Rps4x	1.09671574013225e-18	0.26407179341646	0.344	0.259	1.8932603821903e-14	het	Rps4x
Ralgps2	1.29763529064718e-18	0.243603798941745	0.278	0.195	2.24010780224423e-14	het	Ralgps2
Eif1	3.38684469202316e-18	0.202582502928713	0.585	0.5	5.84670999183958e-14	het	Eif1
Nadk2	6.65302664741016e-18	0.239528898321053	0.314	0.229	1.14851199014242e-13	het	Nadk2
Ankrd33b	8.2672445251869e-18	0.165245661645993	0.492	0.415	1.42717442238302e-13	het	Ankrd33b
Tuba1a	2.03076251610955e-17	0.280764794457643	0.355	0.266	3.50570533155991e-13	het	Tuba1a
Mtcl1	2.45609330786803e-17	0.249012549613145	0.278	0.198	4.23995387737257e-13	het	Mtcl1
Calm2	3.88069221654506e-17	0.245381253128103	0.426	0.343	6.69923897342174e-13	het	Calm2
Rpl27a	4.16419456527628e-17	0.190676411607415	0.539	0.451	7.18864907803644e-13	het	Rpl27a
Frmd4b	4.20002652080274e-17	0.163908628578547	0.537	0.456	7.25050578286177e-13	het	Frmd4b
Lamtor5	1.42666878241416e-16	0.288391401672705	0.186	0.123	2.46285831908156e-12	het	Lamtor5
Clip4	2.54791215631576e-16	0.226759940500757	0.135	0.076	4.3984607554479e-12	het	Clip4
Psip1	3.33758290092718e-16	0.280628402509589	0.251	0.179	5.7616693618706e-12	het	Psip1
Tcf25	3.93092327326479e-16	0.250970049447286	0.304	0.226	6.78595284663701e-12	het	Tcf25
Pkd1	4.43635135652238e-16	0.203134717223295	0.17	0.104	7.65847334676459e-12	het	Pkd1
Bex2	4.67668205466493e-16	0.334920822255166	0.2	0.137	8.07335623096807e-12	het	Bex2
Rps6	4.73247091003347e-16	0.216970413938422	0.398	0.323	8.16966453199078e-12	het	Rps6
Mycbp2	4.82726595064728e-16	0.193381156822089	0.348	0.263	8.3333092106024e-12	het	Mycbp2
Phlpp2	4.98701575711761e-16	0.22498381978258	0.259	0.185	8.60908530151213e-12	het	Phlpp2
Mif	5.5076785246118e-16	0.278152887318674	0.357	0.27	9.50790543703735e-12	het	Mif
Hsp90ab1	6.48379311904764e-16	0.280951603054727	0.293	0.218	1.11929720614119e-11	het	Hsp90ab1
Rps3a1	7.05538778144321e-16	0.245150807277	0.395	0.326	1.21797159271054e-11	het	Rps3a1
Map3k1	7.78425394865403e-16	0.241474730272929	0.142	0.083	1.34379575915615e-11	het	Map3k1
Meg3	7.85728963275605e-16	0.358077723870996	0.106	0.059	1.35640390930268e-11	het	Meg3
Gtf2a1	9.82434080008905e-16	0.262289510742108	0.213	0.144	1.69597595231937e-11	het	Gtf2a1
Cpt1a	1.56188587565889e-15	0.235723308924388	0.239	0.165	2.69628358714994e-11	het	Cpt1a
Osbpl6	1.83729788482538e-15	0.25293857295848	0.107	0.057	3.17172733857405e-11	het	Osbpl6
Ppp3ca	1.98169228322299e-15	0.195946662007191	0.306	0.224	3.42099538852784e-11	het	Ppp3ca
Bri3	2.44879366145931e-15	0.267417367369997	0.164	0.102	4.22735249777721e-11	het	Bri3
Rps10	2.87786344192619e-15	0.232720626082536	0.39	0.312	4.96805565979717e-11	het	Rps10
Clcn3	2.88985488970757e-15	0.178870262184463	0.439	0.355	4.98875649610217e-11	het	Clcn3
Nrep	3.14289633308036e-15	0.238966959943201	0.158	0.096	5.42558193979663e-11	het	Nrep
Hook3	4.96548656971339e-15	0.184684875006673	0.419	0.342	8.57191946529623e-11	het	Hook3
Nap1l1	1.23442226910717e-14	0.221782484753337	0.353	0.285	2.1309831631597e-10	het	Nap1l1
Sv2b	1.44197981672118e-14	0.188704413445554	0.348	0.273	2.48928975760578e-10	het	Sv2b
Zfp516	2.28717186615013e-14	0.221796404627399	0.264	0.193	3.94834479253497e-10	het	Zfp516
Srrm2	2.34155633299357e-14	0.141026693276316	0.577	0.517	4.0422286976468e-10	het	Srrm2
Lsm14a	2.44007656798448e-14	0.225162755510196	0.268	0.201	4.21230417931161e-10	het	Lsm14a
Ankrd11	2.61162174013666e-14	0.237276294008846	0.279	0.2	4.50844260999791e-10	het	Ankrd11
Rpl32	2.88599365747364e-14	0.230247596408969	0.367	0.293	4.98209085089675e-10	het	Rpl32
Rpl10	2.94968407852797e-14	0.248290810773377	0.254	0.189	5.09203962476283e-10	het	Rpl10
Gpm6b	3.56570552918862e-14	0.223320977878961	0.232	0.161	6.15547745503832e-10	het	Gpm6b
Jchain	5.64486210785195e-14	0.204364583900023	0.105	0.057	9.74472545678482e-10	het	Jchain
Pkig	6.190077157385e-14	0.255644636543865	0.161	0.103	1.06859301967937e-09	het	Pkig
Tmem150c	6.86114390489974e-14	0.234504620399635	0.186	0.121	1.18443927230284e-09	het	Tmem150c
Raf1	7.00886230823816e-14	0.202820892576529	0.221	0.151	1.20993990027115e-09	het	Raf1
Gpi1	7.53063353709821e-14	0.206703206280578	0.387	0.316	1.30001326750926e-09	het	Gpi1
AW549877	7.55527103805588e-14	0.230321578052047	0.244	0.173	1.30426643929959e-09	het	AW549877
Rpl24	7.60408546592656e-14	0.239911227949865	0.416	0.345	1.3126932739829e-09	het	Rpl24
Purb	7.66788948022482e-14	0.214695406226338	0.396	0.33	1.32370776097121e-09	het	Purb
Pebp1	9.99837158810449e-14	0.222779027933113	0.305	0.229	1.72601888725448e-09	het	Pebp1
Acsl1	1.30657266578866e-13	0.165777840605542	0.356	0.278	2.25553639295096e-09	het	Acsl1
Hpcal1	1.35193029603127e-13	0.219945779811685	0.138	0.082	2.33383727003878e-09	het	Hpcal1
Lman1	1.58255662595742e-13	0.228038658191999	0.222	0.157	2.7319675033903e-09	het	Lman1
Tacc2	1.59974595669708e-13	0.196212108575113	0.116	0.065	2.76164144504617e-09	het	Tacc2
Arl6ip1	2.36951390013059e-13	0.218060243570975	0.285	0.219	4.09049184579544e-09	het	Arl6ip1
Adamts3	2.48811096556927e-13	0.202612551684172	0.109	0.061	4.29522595986223e-09	het	Adamts3
Rpl19	2.86497543189568e-13	0.200325545152303	0.467	0.397	4.94580708808151e-09	het	Rpl19
Ttc3	3.59618162168157e-13	0.280478031689205	0.174	0.116	6.2080883335089e-09	het	Ttc3
1700028K03Rik	4.00033584075418e-13	0.221864300832471	0.169	0.115	6.90577976189394e-09	het	1700028K03Rik
Wwox	4.51653516691877e-13	0.182861540159531	0.196	0.133	7.79689465865188e-09	het	Wwox
Slc25a4	5.01999845190363e-13	0.21196161465458	0.48	0.406	8.66602332752124e-09	het	Slc25a4
March1	9.04183578089522e-13	0.101225683695815	0.645	0.609	1.56089211085594e-08	het	March1
Pea15a	9.12079938839855e-13	0.217636723649579	0.25	0.18	1.57452359841924e-08	het	Pea15a
Lmo1	1.02179005429348e-12	0.224512544730413	0.12	0.071	1.76391617072683e-08	het	Lmo1
Rpl23a	1.02851289473149e-12	0.220954355202312	0.335	0.266	1.77552181017497e-08	het	Rpl23a
1190005I06Rik	1.14075249986742e-12	0.227173650456192	0.195	0.135	1.96928104052113e-08	het	1190005I06Rik
Prom1	1.44487206960615e-12	0.125684533228833	0.609	0.555	2.4942826537611e-08	het	Prom1
Snap25	1.96253027012038e-12	0.161171463695034	0.513	0.439	3.3879160053088e-08	het	Snap25
Rps17	2.17609758047969e-12	0.194628142379357	0.377	0.316	3.75659725318209e-08	het	Rps17
Fkbp15	2.51869576406684e-12	0.210051029480499	0.125	0.077	4.34802449750858e-08	het	Fkbp15
Msi2	2.75417838852243e-12	0.153353720166867	0.533	0.468	4.75453815210627e-08	het	Msi2
Tcf4	2.80921679322078e-12	0.21403496649573	0.223	0.157	4.84955095013703e-08	het	Tcf4
Gm26917	3.09547591789461e-12	0.208784916416222	0.129	0.08	5.34372007706147e-08	het	Gm26917
Camta1	4.16819324906216e-12	0.203260624244181	0.307	0.235	7.19555200585601e-08	het	Camta1
Ftl1	4.4731274813643e-12	0.255718407970969	0.217	0.15	7.7219599710792e-08	het	Ftl1
Cab39l	5.54341848788111e-12	0.171019809875198	0.118	0.069	9.56960333562916e-08	het	Cab39l
Rps13	6.66107036401597e-12	0.20949471629312	0.389	0.322	1.14990057694008e-07	het	Rps13
Rpl3	7.80070662762738e-12	0.182404922178564	0.432	0.372	1.34663598512732e-07	het	Rpl3
Rps23	7.89930196128263e-12	0.196169220620347	0.421	0.354	1.36365649757622e-07	het	Rps23
Dixdc1	9.11337526488506e-12	0.192498665686691	0.274	0.204	1.57324197197711e-07	het	Dixdc1
Rasal2	1.083291254139e-11	0.210230640321958	0.17	0.113	1.87008569202016e-07	het	Rasal2
Sptan1	1.14142971203215e-11	0.208130363304007	0.225	0.164	1.9704501118811e-07	het	Sptan1
Cnnm4	1.66759826768371e-11	0.196183505640017	0.155	0.099	2.87877488950239e-07	het	Cnnm4
Hif1a	2.25989848768088e-11	0.138093275532812	0.549	0.485	3.90126275928351e-07	het	Hif1a
Atxn1	3.19992185398568e-11	0.162717681856002	0.347	0.282	5.52402509653548e-07	het	Atxn1
Rpl5	3.69667747441446e-11	0.193345708979612	0.383	0.325	6.38157432408169e-07	het	Rpl5
Selenok	3.71832623034691e-11	0.211694564843454	0.259	0.209	6.41894657144787e-07	het	Selenok
Fau	4.61098786652050e-11	0.181059298054623	0.463	0.39	7.95994835397435e-07	het	Fau
Phactr1	4.95382564361353e-11	0.194110833528082	0.18	0.121	8.55178920857003e-07	het	Phactr1
Zfp365	5.05400427477194e-11	0.200155108314973	0.177	0.118	8.72472757953879e-07	het	Zfp365
Xylt1	5.8267532203534e-11	0.189734267673265	0.17	0.115	1.00587240842961e-06	het	Xylt1
Hnrnpa2b1	7.88417520421261e-11	0.137845856041786	0.557	0.499	1.36104516550322e-06	het	Hnrnpa2b1
Rps21	8.07444725080467e-11	0.177767237131071	0.462	0.401	1.39389182890641e-06	het	Rps21
Tmem165	8.6814994589981e-11	0.205826990171977	0.111	0.065	1.49868725160684e-06	het	Tmem165
Rplp2	1.0843611455363e-10	0.20183941160779	0.386	0.315	1.87193264553931e-06	het	Rplp2
Galnt7	1.09283277273804e-10	0.1721886252059	0.331	0.262	1.88655721557769e-06	het	Galnt7
Mest	1.17452126831015e-10	0.203889482147624	0.131	0.082	2.0275760654838e-06	het	Mest
Vdac1	1.26289234414742e-10	0.217248260704243	0.253	0.19	2.18013105370168e-06	het	Vdac1
Acadm	1.27357479320115e-10	0.177971706597228	0.199	0.141	2.19857216550315e-06	het	Acadm
Rpl34	1.29179778728073e-10	0.202150946825691	0.367	0.311	2.23003052018273e-06	het	Rpl34
Rpl6	1.73345108835051e-10	0.173307039302872	0.432	0.371	2.99245661381949e-06	het	Rpl6
Itm2b	2.08669728928487e-10	0.222010953946977	0.315	0.253	3.60226553049248e-06	het	Itm2b
Mak	2.13337974295232e-10	0.119181593244516	0.506	0.447	3.68285345025859e-06	het	Mak
Ssbp2	2.4545742818847e-10	0.13886490221145	0.329	0.259	4.23733158281756e-06	het	Ssbp2
AC146911.1	2.54452684399029e-10	0.167969214972878	0.212	0.152	4.39261669078043e-06	het	AC146911.1
Luc7l2	3.00774382991355e-10	0.155694158292885	0.375	0.307	5.19226817357976e-06	het	Luc7l2
Fgd4	4.24906996473257e-10	0.169319834486255	0.246	0.181	7.33516948011783e-06	het	Fgd4
Aes	4.57324406429138e-10	0.201793785498764	0.246	0.188	7.89479122818622e-06	het	Aes
Sltm	4.63364381278282e-10	0.195947530060935	0.26	0.195	7.99905931400698e-06	het	Sltm
Dhx36	4.86004407136461e-10	0.173298436118324	0.249	0.186	8.38989408039673e-06	het	Dhx36
Dcaf8	4.98515408245955e-10	0.171458457467385	0.251	0.188	8.60587149254992e-06	het	Dcaf8
Magi2	5.4569509374929e-10	0.197736258110897	0.192	0.137	9.420334403394e-06	het	Magi2
Rpl37	5.77833519513892e-10	0.201717352989958	0.4	0.332	9.97514004736832e-06	het	Rpl37
Rpl30	6.56541552703978e-10	0.152001369491268	0.484	0.412	1.13338768243288e-05	het	Rpl30
Ndufv3	6.77617551112161e-10	0.197958528337366	0.245	0.195	1.16977117848492e-05	het	Ndufv3
Rd3l	7.67768590801297e-10	0.182141690013678	0.113	0.071	1.32539891830028e-05	het	Rd3l
Nktr	8.95570180424802e-10	0.106977273375531	0.514	0.44	1.54602280246734e-05	het	Nktr
Atp13a3	9.28305706298421e-10	0.149620098605885	0.199	0.142	1.60253414078296e-05	het	Atp13a3
Rpl18a	9.67798369580777e-10	0.177674236895774	0.426	0.366	1.6707103254073e-05	het	Rpl18a
Sv2a	1.77570819474547e-09	0.234288540409975	0.103	0.064	3.0654050565891e-05	het	Sv2a
Mrpl16	2.31043192282127e-09	0.148634310468183	0.162	0.118	3.98849862836637e-05	het	Mrpl16
Ctbp2	2.46014743265094e-09	0.15130893017566	0.34	0.277	4.24695251298532e-05	het	Ctbp2
E530011L22Rik	2.54385936816081e-09	0.180094441288344	0.142	0.099	4.39146442725601e-05	het	E530011L22Rik
Cfap97	2.96912635208959e-09	0.155382444905014	0.214	0.156	5.12560282161226e-05	het	Cfap97
Plekhb1	3.37573393922071e-09	0.141015286109905	0.39	0.334	5.82752949927671e-05	het	Plekhb1
Arfgef1	3.63467195859015e-09	0.16584976559203	0.257	0.196	6.27453420211418e-05	het	Arfgef1
Map1lc3a	3.86449107267907e-09	0.212597903961285	0.141	0.095	6.67127093876587e-05	het	Map1lc3a
Ttll5	4.13878562496065e-09	0.18606671709563	0.117	0.075	7.14478562436957e-05	het	Ttll5
Ash1l	4.29233026952539e-09	0.127928739501901	0.362	0.295	7.40984974428168e-05	het	Ash1l
Rpl28	4.32407630460128e-09	0.175112179716342	0.414	0.357	7.46465292463319e-05	het	Rpl28
Stxbp1	5.19035160793076e-09	0.118551870634209	0.508	0.459	8.96010398077087e-05	het	Stxbp1
Cox7a2	6.8651365106503e-09	0.199087417756458	0.318	0.266	0.000118512851583356	het	Cox7a2
Rplp1	7.39537939966698e-09	0.132270746520049	0.567	0.499	0.000127666434576451	het	Rplp1
Gpr137c	7.73601148208212e-09	0.146411104204462	0.153	0.102	0.000133546766215184	het	Gpr137c
Myo9a	7.86970604283509e-09	0.187104417022839	0.129	0.086	0.000135854735417462	het	Myo9a
Zfp445	9.76220611135984e-09	0.138864296572261	0.368	0.305	0.000168524964100405	het	Zfp445
Prdx2	1.03023843462337e-08	0.203106174678834	0.253	0.198	0.000177850060969033	het	Prdx2
Rps14	1.12630946300412e-08	0.16356041405026	0.462	0.402	0.000194434802598401	het	Rps14
Car2	1.23418807444349e-08	0.166642391336159	0.332	0.269	0.00021305788729118	het	Car2
Arhgef26	1.7529967413783e-08	0.123535720737795	0.395	0.331	0.000302619827464137	het	Arhgef26
Gls	1.95936283884925e-08	0.130161197774645	0.405	0.34	0.000338244806870546	het	Gls
Rps29	2.35708709595008e-08	0.0949347508723024	0.626	0.558	0.000406903945373862	het	Rps29
Tmcc1	2.42890382534833e-08	0.159435500869185	0.314	0.257	0.000419301667369882	het	Tmcc1
Aipl1	3.0002215173794e-08	0.0940148957915876	0.675	0.637	0.000517928240545205	het	Aipl1
Creb1	3.46560725963264e-08	0.200073612192475	0.185	0.14	0.000598267781230383	het	Creb1
Fam76b	3.61546412554522e-08	0.158996578749985	0.101	0.063	0.000624137571992871	het	Fam76b
Madd	3.80435700132531e-08	0.115412287025926	0.494	0.429	0.000656746149138788	het	Madd
Slc30a9	4.31555160294229e-08	0.222558666857391	0.133	0.091	0.000744993673215927	het	Slc30a9
Cdk2ap2	4.80618050482384e-08	0.144258139541476	0.338	0.287	0.00082969094054774	het	Cdk2ap2
Rpl13	4.84495426870323e-08	0.155493395106224	0.479	0.426	0.000836384455406239	het	Rpl13
Znrf1	5.05789918388441e-08	0.151630572930647	0.141	0.095	0.000873145136113965	het	Znrf1
Gapdh	5.09615530863433e-08	0.0371292380554404	0.709	0.65	0.000879749290929545	het	Gapdh
Smug1	5.11974566700707e-08	0.132017019507677	0.249	0.191	0.000883821694495431	het	Smug1
Rbm39	5.12355172625957e-08	0.0970694063735964	0.62	0.568	0.000884478734504189	het	Rbm39
Ndufb9	5.31011165394434e-08	0.183612870532598	0.301	0.257	0.000916684574820411	het	Ndufb9
Ttyh1	5.94404972309004e-08	0.168836391870338	0.238	0.189	0.00102612130369703	het	Ttyh1
Plxna2	6.08782855065668e-08	0.197359168853654	0.195	0.144	0.00105094184269986	het	Plxna2
Mef2a	6.41622743420577e-08	0.162356248957654	0.225	0.171	0.00110763334196694	het	Mef2a
Rpl11	6.62994761168706e-08	0.161443849232216	0.397	0.348	0.00114452785620554	het	Rpl11
Tmem108	6.78237476712541e-08	0.0817601724264576	0.554	0.501	0.00117084135604886	het	Tmem108
Cox6c	7.53141302850923e-08	0.183004992199032	0.458	0.401	0.00130014783111155	het	Cox6c
Nudc	8.40862044534448e-08	0.185576313662235	0.188	0.141	0.00145158014747982	het	Nudc
Thra	8.44739372724975e-08	0.189943994546963	0.132	0.09	0.00145827357913513	het	Thra
Fkbp3	8.60179664767037e-08	0.212548816377911	0.182	0.137	0.00148492815528734	het	Fkbp3
Rpl31	8.70413279124663e-08	0.183799985574604	0.221	0.175	0.00150259444375291	het	Rpl31
Atp6v1e1	8.80979683355091e-08	0.182713186567096	0.197	0.158	0.00152083522737589	het	Atp6v1e1
Rps16	1.11263047701672e-07	0.154261037897859	0.408	0.345	0.00192073399247396	het	Rps16
Cox7b	1.12836356961519e-07	0.199818235542141	0.248	0.196	0.0019478940302267	het	Cox7b
Ndufs5	1.16836908105613e-07	0.149062476102871	0.254	0.229	0.0020169555446272	het	Ndufs5
Ppp2r5c	1.39289948301505e-07	0.161455351634701	0.306	0.253	0.00240456237752887	het	Ppp2r5c
Rpl12	1.39472100562443e-07	0.172203913658831	0.263	0.22	0.00240770687200945	het	Rpl12
Atpif1	1.44499523072612e-07	0.218816205602579	0.177	0.131	0.0024944952668025	het	Atpif1
Rpl26	1.54601816064874e-07	0.138163233587565	0.469	0.407	0.00266889115072791	het	Rpl26
Ice1	1.94099031307803e-07	0.175811847035581	0.114	0.076	0.0033507315774666	het	Ice1
Casz1	2.06219009774223e-07	0.100760339570474	0.603	0.56	0.00355995876573241	het	Casz1
Nsd1	2.51805191223802e-07	0.147150121437516	0.226	0.171	0.0043469130160965	het	Nsd1
Ubxn1	2.55395339049574e-07	0.178327037193624	0.162	0.119	0.0044088897380128	het	Ubxn1
Rps7	2.66905893302894e-07	0.152011153537694	0.433	0.374	0.00460759643608787	het	Rps7
Lamp2	2.77600800139107e-07	0.168513187047437	0.114	0.077	0.0047922226128014	het	Lamp2
Mien1	2.81132962560508e-07	0.201028131755436	0.124	0.083	0.00485319833268205	het	Mien1
Ppm1h	2.86269057957818e-07	0.125588998768043	0.13	0.087	0.00494186274752582	het	Ppm1h
Rpl14	2.91018978486945e-07	0.163542301063385	0.361	0.306	0.00502386062562012	het	Rpl14
Rps25	3.24068453704433e-07	0.164956853595092	0.405	0.347	0.00559439371629963	het	Rps25
Rps6ka2	3.302751560173e-07	0.148623480525031	0.155	0.112	0.00570154001832666	het	Rps6ka2
Hadha	3.64297600069503e-07	0.119518452338155	0.278	0.223	0.00628886946999984	het	Hadha
E130308A19Rik	4.08005680614021e-07	0.131499119625434	0.105	0.069	0.00704340206443984	het	E130308A19Rik
Celf4	4.24413602509364e-07	0.212636910444878	0.123	0.085	0.00732665202011915	het	Celf4
Tnrc6c	4.33190704428143e-07	0.0997256492669389	0.376	0.314	0.00747817113054303	het	Tnrc6c
Ssbp3	4.95451932120083e-07	0.151233693272935	0.112	0.073	0.00855298670418899	het	Ssbp3
Nbea	5.16796119637908e-07	0.131821920870161	0.308	0.255	0.00892145141330921	het	Nbea
1810037I17Rik	6.50284909207744e-07	0.184263965250281	0.117	0.081	0.0112258683876533	het	1810037I17Rik
Polr3k	6.57894362993888e-07	0.166666436574254	0.14	0.099	0.0113572303883635	het	Polr3k
Rpl4	7.19659501116133e-07	0.155009193342435	0.274	0.224	0.0124234819677678	het	Rpl4
Cox7c	7.45607089198606e-07	0.16228322363025	0.385	0.33	0.0128714151808355	het	Cox7c
Elob	7.47019305090511e-07	0.180705304564122	0.255	0.211	0.0128957942637775	het	Elob
Rack1	7.57478062907669e-07	0.139673327425414	0.333	0.284	0.0130763437999751	het	Rack1
Rps15a	8.24905842024526e-07	0.155640408451526	0.378	0.324	0.0142403495508694	het	Rps15a
Lgalsl	8.45914439443871e-07	0.123371970478686	0.336	0.284	0.0146030209681195	het	Lgalsl
Otx2	8.63433646575957e-07	0.110880916500357	0.376	0.323	0.0149054550408407	het	Otx2
Pnisr	9.64093411515739e-07	0.111084300198139	0.486	0.426	0.0166431445629962	het	Pnisr
Tspyl4	1.04615319088927e-06	0.196891771275228	0.168	0.127	0.0180597425343214	het	Tspyl4
Ptma	1.04846480407488e-06	0.136660451005565	0.513	0.451	0.0180996479127446	het	Ptma
Pfkl	1.14100924049885e-06	0.155878273842059	0.25	0.198	0.0196972425187317	het	Pfkl
Eef1b2	1.30155523555691e-06	0.156845991803355	0.144	0.106	0.022468748031419	het	Eef1b2
Ascc3	1.39914547702063e-06	0.162651428641532	0.158	0.119	0.0241534483698072	het	Ascc3
Pde7a	1.45668385952511e-06	0.141152632370367	0.117	0.083	0.025146733466982	het	Pde7a
Rab6b	1.47364792688219e-06	0.191470337209739	0.116	0.08	0.0254395841617672	het	Rab6b
Clock	1.5831497991072e-06	0.112400572221237	0.247	0.194	0.0273299149819877	het	Clock
Pacsin1	1.65967070352352e-06	0.127889623531964	0.231	0.18	0.0286508953549266	het	Pacsin1
Nedd4	1.69223429918286e-06	0.112717263243568	0.28	0.228	0.0292130407067938	het	Nedd4
Nars	1.82434783630192e-06	0.166183671573968	0.151	0.113	0.03149371669808	het	Nars
Mprip	1.95382502229528e-06	0.130633684243133	0.165	0.121	0.0337288813598834	het	Mprip
Sbf2	1.98432520515149e-06	0.128791671427822	0.157	0.115	0.0342554060165301	het	Sbf2
Calm3	2.50536296732222e-06	0.189554809738879	0.149	0.11	0.0432500809048835	het	Calm3
Pafah1b1	2.67322933874911e-06	0.119845724179386	0.283	0.24	0.0461479580748259	het	Pafah1b1
Eef1g	2.71479872367634e-06	0.181904182216352	0.235	0.189	0.0468655703668247	het	Eef1g
Prkar1a	2.72654958005578e-06	0.144154673197912	0.154	0.112	0.047068425400503	het	Prkar1a
Tceal9	2.77482684098725e-06	0.169473818150844	0.127	0.088	0.0479018357559628	het	Tceal9
Cspg5	2.80622788433188e-06	0.157766521899293	0.159	0.117	0.0484439119672213	het	Cspg5
Camk2n1	2.90635442159962e-06	0.192972752197271	0.173	0.128	0.0501723963800743	het	Camk2n1
Stxbp5	2.90765720477285e-06	0.118771141568585	0.142	0.103	0.0501948863259936	het	Stxbp5
Slc1a2	2.95568963399552e-06	0.105114988855695	0.377	0.325	0.0510240701516647	het	Slc1a2
Gm26954	3.0094934773313e-06	0.137900625668251	0.115	0.077	0.0519528858991702	het	Gm26954
Hist1h2bc	3.02544644022624e-06	0.15278187652745	0.322	0.273	0.0522282818976255	het	Hist1h2bc
Dnaja1	3.26901024154103e-06	0.144771821975889	0.202	0.158	0.0564329237997227	het	Dnaja1
Chd7	3.40595485321363e-06	0.103575878386088	0.33	0.274	0.058796998631027	het	Chd7
Mier1	3.42930269480845e-06	0.112934651101369	0.222	0.172	0.0592000524204782	het	Mier1
Ahcyl1	3.50800927414416e-06	0.0787783567520226	0.428	0.373	0.0605587640995506	het	Ahcyl1
Gdpd5	3.76079452957647e-06	0.136681316997208	0.194	0.147	0.0649225959640786	het	Gdpd5
Atf7ip	3.8413990141264e-06	0.0993400658474413	0.256	0.203	0.066314071180864	het	Atf7ip
Rpl29	4.04683535909068e-06	0.157909941666487	0.28	0.243	0.0698605188039824	het	Rpl29
Hmgb1	4.08708970621645e-06	0.144223609606647	0.32	0.266	0.0705554295984145	het	Hmgb1
Snrnp70	4.46659055870789e-06	0.0579230632678569	0.632	0.574	0.0771067528149743	het	Snrnp70
Nedd8	4.54921424909373e-06	0.150550271212549	0.195	0.163	0.0785330855821051	het	Nedd8
Mab21l1	4.66566421698935e-06	0.128351543476641	0.292	0.238	0.0805433613778872	het	Mab21l1
BC027072	4.66780535290992e-06	0.110507158231972	0.315	0.265	0.080580323807284	het	BC027072
Nfasc	4.80346929036052e-06	0.118892018654526	0.22	0.173	0.0829222903594936	het	Nfasc
Npm1	4.8495043027585e-06	0.138359140121255	0.21	0.176	0.0837169927785201	het	Npm1
Phf3	5.18596182594457e-06	0.0976167115515643	0.27	0.216	0.089525259001281	het	Phf3
Mpc1	5.27568838924566e-06	0.186562443225882	0.117	0.082	0.0910742086635478	het	Mpc1
Pet100	5.60750571085155e-06	0.16395503399003	0.103	0.07	0.0968023710864303	het	Pet100
Nvl	5.6806447685564e-06	0.12714801787327	0.108	0.074	0.0980649706395891	het	Nvl
Gm45716	5.77032467334361e-06	0.123543315966014	0.201	0.154	0.0996131148359308	het	Gm45716
Tcf12	6.34250857738102e-06	0.100125524776801	0.25	0.202	0.109490725571329	het	Tcf12
Epas1	6.40874947491536e-06	0.116308887240614	0.132	0.093	0.110634242185464	het	Epas1
Dmtf1	6.63648237437613e-06	0.144110126171789	0.176	0.135	0.114565595228855	het	Dmtf1
Camk2g	6.6947352324623e-06	0.14399931338369	0.119	0.082	0.115571214317997	het	Camk2g
Mpdz	6.87094979442934e-06	0.133651065696547	0.209	0.163	0.118613206301234	het	Mpdz
Map3k12	6.9057307839151e-06	0.151776868501592	0.192	0.15	0.119213630522726	het	Map3k12
Akap9	6.97612644313557e-06	0.129395849007725	0.3	0.253	0.120428870787849	het	Akap9
Ncam1	7.1719406700956e-06	0.0921497096464881	0.462	0.414	0.12380921178786	het	Ncam1
Ing2	7.43954224693713e-06	0.175570823502411	0.132	0.093	0.128428817808876	het	Ing2
Rbm17	8.60408889545586e-06	0.157883864700731	0.119	0.085	0.148532386602254	het	Rbm17
Foxp1	8.60439007804143e-06	0.114599310290475	0.112	0.078	0.148537585917229	het	Foxp1
Hnrnpdl	8.77835880959387e-06	0.124816937021911	0.304	0.251	0.151540808130019	het	Hnrnpdl
Eif3c	8.89588973131238e-06	0.146054105655576	0.206	0.168	0.153569744431646	het	Eif3c
Higd1a	9.65885131120071e-06	0.167996309258197	0.188	0.148	0.166740750185258	het	Higd1a
Strn3	1.02380241818383e-05	0.134195652412466	0.16	0.12	0.176739011451075	het	Strn3
Use1	1.10945822175791e-05	0.157619334541432	0.158	0.12	0.191525772822067	het	Use1
Tmem243	1.11597036770461e-05	0.0720877009721279	0.246	0.197	0.192649964576847	het	Tmem243
Rplp0	1.11620344825465e-05	0.129610819183733	0.263	0.223	0.1926902012722	het	Rplp0
Cisd2	1.13702327168306e-05	0.120549579937406	0.199	0.15	0.196284327390647	het	Cisd2
Dctn2	1.14217481804922e-05	0.15152166632538	0.133	0.097	0.197173638839837	het	Dctn2
Cox5b	1.34687785452064e-05	0.159050394724643	0.277	0.24	0.232511524025898	het	Cox5b
Bnip3l	1.35572938293072e-05	0.195807255333457	0.165	0.123	0.234039563375329	het	Bnip3l
Ppib	1.36421690998715e-05	0.153383941729024	0.177	0.138	0.235504765171082	het	Ppib
Ppp2ca	1.36881238643531e-05	0.136675953980312	0.215	0.171	0.236298082270328	het	Ppp2ca
Rps15	1.37517664605059e-05	0.108838559968246	0.483	0.428	0.237396744407714	het	Rps15
Tsc22d1	1.40830525292334e-05	0.132244800196298	0.135	0.098	0.243115735812155	het	Tsc22d1
Rpl7	1.48980453836802e-05	0.130572383522939	0.394	0.346	0.257184957458472	het	Rpl7
Lpcat2	1.52704275612749e-05	0.125767241899748	0.138	0.1	0.263613390990289	het	Lpcat2
Gripap1	1.83919846174954e-05	0.142212786783938	0.202	0.157	0.317500830451823	het	Gripap1
Cdc42bpa	1.85555551818743e-05	0.122785211617167	0.169	0.126	0.320324549104697	het	Cdc42bpa
Btbd9	1.89359559512117e-05	0.126010612365238	0.118	0.083	0.326891407585767	het	Btbd9
Crebrf	1.96090660252454e-05	0.126206870928095	0.163	0.121	0.338511306793811	het	Crebrf
Me1	2.58412553976719e-05	0.130558377350086	0.132	0.094	0.44609759193001	het	Me1
Rpl15	2.77495052337754e-05	0.102436035156148	0.363	0.336	0.479039708850664	het	Rpl15
Rnf10	2.93010223930226e-05	0.140597582388816	0.219	0.172	0.505823549570748	het	Rnf10
Fnbp4	3.00315493293657e-05	0.118725118022381	0.187	0.144	0.51843463607284	het	Fnbp4
Cfl2	3.14446819717287e-05	0.0776385753604267	0.229	0.184	0.542829544877952	het	Cfl2
Spag9	3.56896828782594e-05	0.114158280872502	0.215	0.174	0.616110995527391	het	Spag9
Taf15	3.65732911113418e-05	0.0990603387763562	0.185	0.141	0.631364724455094	het	Taf15
Ndufa4	3.72183162991503e-05	0.018056313201718	0.576	0.526	0.642499794272232	het	Ndufa4
Psmc3	3.76727704837486e-05	0.13255239533084	0.163	0.124	0.650345036860952	het	Psmc3
Atp5g3	3.81237751166179e-05	0.132507329765996	0.291	0.259	0.658130729838175	het	Atp5g3
Btf3	3.95365777391606e-05	0.12301806893216	0.223	0.199	0.68251994151113	het	Btf3
Trib2	4.0123620370044e-05	0.126927149370164	0.216	0.172	0.69265405844807	het	Trib2
Ppip5k1	4.38192413237667e-05	0.0977741065179125	0.268	0.219	0.756451562972185	het	Ppip5k1
Cox6b1	4.5530830551088e-05	0.121984325729086	0.274	0.243	0.785998727803432	het	Cox6b1
Rab11fip2	4.57292499947133e-05	0.0825694422138452	0.105	0.075	0.789424042658735	het	Rab11fip2
Klhl24	4.70602859379334e-05	0.0942855748187069	0.111	0.078	0.812401716146544	het	Klhl24
Smc1a	4.86255838868337e-05	0.163844828785505	0.165	0.127	0.83942345463841	het	Smc1a
Nfat5	5.05580845244194e-05	0.119767464655187	0.234	0.189	0.872784213145052	het	Nfat5
Asxl2	5.11480953460938e-05	0.0919011076502213	0.209	0.165	0.882969569959617	het	Asxl2
Trappc6b	5.28174700355773e-05	0.128030298417239	0.194	0.167	0.91178798522417	het	Trappc6b
Rbm25	5.52723808599827e-05	0.0791924661341579	0.536	0.493	0.954167110785882	het	Rbm25
Lca5	5.59966831469883e-05	0.111054821213332	0.26	0.215	0.96667074116646	het	Lca5
Mef2d	6.59833353938065e-05	0.0756131120470174	0.38	0.335	1	het	Mef2d
Pura	6.63757578715551e-05	0.116801955470939	0.272	0.223	1	het	Pura
Ube3c	7.28419873295395e-05	0.142059190087336	0.147	0.11	1	het	Ube3c
Slc17a7	7.31485238736377e-05	0.0628029670881003	0.634	0.596	1	het	Slc17a7
Rpl18	7.33094369353026e-05	0.103386833287461	0.276	0.24	1	het	Rpl18
Cox5a	7.552452571635e-05	0.109048667230564	0.269	0.245	1	het	Cox5a
Atp8a2	7.59616422725864e-05	0.0711865665733404	0.368	0.317	1	het	Atp8a2
Rpl22	7.64186855699727e-05	0.135384546522102	0.286	0.243	1	het	Rpl22
BC005561	7.87750878339203e-05	0.091959351017064	0.203	0.161	1	het	BC005561
Ubap1l	9.16844570514219e-05	0.105121473085496	0.125	0.091	1	het	Ubap1l
Cope	9.55911506512005e-05	0.170829008968398	0.152	0.121	1	het	Cope
Smim13	9.60213779565334e-05	0.107601269432237	0.19	0.151	1	het	Smim13
Ola1	9.68369228001928e-05	0.122214109698557	0.117	0.085	1	het	Ola1
Cwc15	9.76025920133649e-05	0.0837003997657323	0.172	0.156	1	het	Cwc15
Sub1	9.79462247739401e-05	0.176764331224104	0.18	0.145	1	het	Sub1
Ndufa11	0.000100007741701861	0.037836953864437	0.158	0.156	1	het	Ndufa11
Enah	0.000102708412730845	0.0961456688515143	0.216	0.174	1	het	Enah
Otud7b	0.000103930857151591	0.0907312782597041	0.242	0.2	1	het	Otud7b
Ndufb3	0.000106606786109235	0.0796929179495183	0.231	0.216	1	het	Ndufb3
Otx2os1	0.000112463556801889	0.119757515875813	0.221	0.179	1	het	Otx2os1
Hspa8	0.000114390269846413	0.096982480138682	0.426	0.384	1	het	Hspa8
Pak2	0.000120550200873217	0.146091015199851	0.182	0.146	1	het	Pak2
Arhgef2	0.000122581891870667	0.102968116003567	0.118	0.087	1	het	Arhgef2
Rps20	0.000123235899090088	0.123685982454435	0.374	0.326	1	het	Rps20
Fosb	0.000129841005437566	0.0408908012677525	0.102	0.075	1	het	Fosb
Timm13	0.000132315188690999	0.107523048592818	0.167	0.149	1	het	Timm13
Nol7	0.000138784107150372	0.0688351831361409	0.206	0.183	1	het	Nol7
Atp6v1g1	0.000150517353094836	0.122873728346418	0.226	0.189	1	het	Atp6v1g1
Prkca	0.000151808785532201	0.0794454851123689	0.446	0.397	1	het	Prkca
Gprasp1	0.000161659682627908	0.135301465903639	0.108	0.079	1	het	Gprasp1
Atp5l	0.000164182499532822	0.115418616089333	0.389	0.341	1	het	Atp5l
St8sia1	0.000166891163030235	0.0966474045720522	0.206	0.168	1	het	St8sia1
Rasa2	0.000167365641555744	0.107864659662897	0.152	0.117	1	het	Rasa2
Jun	0.000182360738913584	0.134868690325429	0.167	0.133	1	het	Jun
Map1lc3b	0.000182993124170792	0.162639651749547	0.166	0.129	1	het	Map1lc3b
Fus	0.000184496829994545	0.0786358484549949	0.403	0.353	1	het	Fus
Morf4l1	0.000191754128031276	0.123991886555456	0.249	0.208	1	het	Morf4l1
Atp5j	0.00019300354052074	0.11757831860204	0.254	0.22	1	het	Atp5j
Mapk8	0.000194383639647349	0.065724436010946	0.191	0.152	1	het	Mapk8
Rasgef1b	0.000196322189194991	0.151189550830873	0.105	0.078	1	het	Rasgef1b
Cds1	0.000207274667317971	0.106218714629686	0.202	0.161	1	het	Cds1
Rps12	0.000208928103482918	0.115638176371575	0.382	0.338	1	het	Rps12
Psma2	0.000210269165229456	0.0849780356142787	0.18	0.157	1	het	Psma2
Nbeal1	0.000211117225864366	0.0564916212430595	0.199	0.16	1	het	Nbeal1
Fbxo9	0.000214115753615033	0.102377888322775	0.213	0.173	1	het	Fbxo9
Dusp8	0.000217304522837034	0.0905903534991777	0.167	0.13	1	het	Dusp8
Plekha6	0.000218257712284124	0.103511868552346	0.115	0.085	1	het	Plekha6
Tsg101	0.000219929301458399	0.127471941685307	0.209	0.173	1	het	Tsg101
Got1	0.000225565063489016	0.105295066939957	0.277	0.241	1	het	Got1
Drap1	0.000226738487309231	0.134838033819936	0.116	0.086	1	het	Drap1
Prelid1	0.000230826919639633	0.144516533816323	0.112	0.086	1	het	Prelid1
Zfp644	0.00023161012378118	0.0987396981729347	0.287	0.24	1	het	Zfp644
Atp5o-ENSMUSG00000022956	0.000232378243594932	0.130798326505598	0.227	0.192	1	het	Atp5o-ENSMUSG00000022956
Usmg5	0.000234796732876248	0.142310776300626	0.254	0.22	1	het	Usmg5
Camk1d	0.000244421161858595	0.139939380408548	0.199	0.156	1	het	Camk1d
Nisch	0.000270782277070626	0.107660190709583	0.276	0.235	1	het	Nisch
Bpgm	0.0002764686322873	0.150020748076664	0.137	0.1	1	het	Bpgm
Abi2	0.000279913043589721	0.101846193465129	0.142	0.11	1	het	Abi2
Pomp	0.000283172290487388	0.0895446707037529	0.156	0.138	1	het	Pomp
Krt18	0.000290494907834674	0.147063071884747	0.157	0.126	1	het	Krt18
Dmxl2	0.000294954522579321	0.104204576788902	0.301	0.255	1	het	Dmxl2
Tbca	0.000295724404778481	0.143368439097016	0.106	0.077	1	het	Tbca
Ahi1	0.000301080405216024	0.078082890232831	0.422	0.379	1	het	Ahi1
Cox6a1	0.000301419950674524	0.136498232270712	0.237	0.192	1	het	Cox6a1
R3hdm1	0.000310540061954867	0.0593628780720603	0.343	0.294	1	het	R3hdm1
Ttc14	0.000312588958892932	0.078042227664902	0.403	0.354	1	het	Ttc14
Mmd	0.000313790459922704	0.141176150603461	0.116	0.086	1	het	Mmd
Gspt1	0.000317552501987812	0.0922451164156953	0.196	0.154	1	het	Gspt1
Cnrip1	0.000317685479314356	0.0975540023204107	0.218	0.179	1	het	Cnrip1
Rps8	0.000319205636391178	0.095467980185282	0.533	0.491	1	het	Rps8
Eif2s2	0.00032144481774995	0.114275060390167	0.227	0.201	1	het	Eif2s2
Rpl38	0.000340082327386996	0.129954424446326	0.39	0.349	1	het	Rpl38
2610020C07Rik	0.000343246957915508	0.0881496968259592	0.107	0.079	1	het	2610020C07Rik
Tecpr1	0.000343992642613467	0.100675234484686	0.128	0.097	1	het	Tecpr1
Hint1	0.00034541452334666	0.132851768106188	0.212	0.179	1	het	Hint1
Tmem59	0.000347052339445588	0.0867537910670375	0.232	0.207	1	het	Tmem59
Aip	0.000349721534287434	0.128834501001441	0.106	0.074	1	het	Aip
Rpgr	0.000351518672872154	0.109062368824359	0.183	0.146	1	het	Rpgr
Paip2	0.000360948172089565	0.161500130418534	0.181	0.151	1	het	Paip2
Rps9	0.000362409513644412	0.119455628487533	0.313	0.276	1	het	Rps9
Prrc2b	0.00038206894952444	0.119644244412853	0.15	0.117	1	het	Prrc2b
Cfdp1	0.000393066930228776	0.143015223096452	0.141	0.107	1	het	Cfdp1
Rab3a	0.000397905932706251	0.13490411713469	0.188	0.154	1	het	Rab3a
Rcor3	0.000402601399998379	0.122218284251989	0.131	0.098	1	het	Rcor3
Igf1r	0.000404036142295535	0.0841208962891529	0.259	0.217	1	het	Igf1r
Mllt10	0.000410416693146021	0.108064671763584	0.135	0.102	1	het	Mllt10
Rpl35a	0.000414221513619051	0.0996308060255517	0.404	0.366	1	het	Rpl35a
Cisd1	0.000419768162362494	0.0846063270696265	0.176	0.16	1	het	Cisd1
Ndufb5	0.000428382901313083	0.121188229246911	0.204	0.17	1	het	Ndufb5
Memo1	0.000429802710436798	0.123609604055593	0.166	0.131	1	het	Memo1
Rpl7a	0.000434296303265536	0.0720276952184957	0.285	0.265	1	het	Rpl7a
Pfdn2	0.000437433910964827	0.107459633372995	0.158	0.131	1	het	Pfdn2
Eif4g3	0.00044856868725046	0.135167221725371	0.186	0.146	1	het	Eif4g3
Rsbn1	0.00045495692334004	0.121553123096438	0.186	0.154	1	het	Rsbn1
Naca	0.000472012616694473	0.0917668849292181	0.326	0.291	1	het	Naca
Snrpc	0.000475655668527038	0.0350969184272775	0.112	0.11	1	het	Snrpc
Gtf2h5	0.000475761723686656	0.143586447430878	0.132	0.101	1	het	Gtf2h5
Atp6v0b	0.000481477364147692	0.061023181919714	0.443	0.409	1	het	Atp6v0b
Kansl1l	0.000482256732016894	0.129832325636888	0.157	0.123	1	het	Kansl1l
Srek1	0.000482742726560727	0.0941098320727543	0.265	0.22	1	het	Srek1
Adgrv1	0.000485829942674517	0.0755818182824246	0.26	0.218	1	het	Adgrv1
Dctn3	0.000488401438610308	0.134935756502647	0.137	0.107	1	het	Dctn3
Cox14	0.000503097774385593	0.135407430387444	0.105	0.077	1	het	Cox14
Smdt1	0.000505612648432017	0.137637257019925	0.195	0.165	1	het	Smdt1
Ndufa13	0.000530074265914197	0.132634576367419	0.233	0.197	1	het	Ndufa13
Atp5g2	0.000530203601640515	0.114476251793613	0.258	0.231	1	het	Atp5g2
Jmjd1c	0.00053321301694355	0.0840709067840073	0.251	0.21	1	het	Jmjd1c
Rab2a	0.000540343601282575	0.108368578581176	0.147	0.111	1	het	Rab2a
Doc2b	0.000550014258058977	0.0950070069450697	0.102	0.073	1	het	Doc2b
Dbi	0.000576770582877059	0.105516087955316	0.145	0.113	1	het	Dbi
Mdh1	0.000608222559976553	0.1136174870441	0.31	0.272	1	het	Mdh1
Psma7	0.00061022693989165	0.0791954041172763	0.196	0.178	1	het	Psma7
Tecr	0.000626784004518077	0.124225372451072	0.207	0.173	1	het	Tecr
Htt	0.000658218133609703	0.0526419472129086	0.151	0.119	1	het	Htt
Eml5	0.00068030930206583	0.0591615791795663	0.359	0.311	1	het	Eml5
Ctsb	0.000692314183621679	0.0922538096282228	0.191	0.164	1	het	Ctsb
Fbxl5	0.000721447690298404	0.0625717055152724	0.347	0.32	1	het	Fbxl5
Hsbp1	0.00072530425869381	0.144488927676033	0.154	0.127	1	het	Hsbp1
Rpl37a	0.000739100477117805	0.090451796506549	0.433	0.386	1	het	Rpl37a
Hltf	0.000744101336919487	0.108869362852097	0.172	0.136	1	het	Hltf
Kcnq1ot1	0.000746815582558782	0.114246372644543	0.253	0.215	1	het	Kcnq1ot1
Syp	0.000747349804058508	0.0555190774111005	0.32	0.291	1	het	Syp
Sept7	0.000761068976890212	0.0933381348711541	0.167	0.139	1	het	Sept7
Hspe1	0.000779939286711379	0.135674563793291	0.15	0.122	1	het	Hspe1
Ube3a	0.000781740459183693	0.105737164474967	0.26	0.215	1	het	Ube3a
Psmb5	0.000789934276638434	0.113757203886281	0.18	0.145	1	het	Psmb5
Ndufc2	0.00083922055335703	0.109547059896508	0.238	0.213	1	het	Ndufc2
Afdn	0.000867540308571665	0.0682979637343469	0.12	0.091	1	het	Afdn
Napb	0.000870798022289322	0.0566232264461013	0.27	0.225	1	het	Napb
Fam168a	0.00088428470696745	0.109452471610277	0.166	0.13	1	het	Fam168a
Rpl9	0.000938298367172848	0.0906404510170327	0.533	0.485	1	het	Rpl9
Tomm7	0.000970196198349553	0.119124781523164	0.17	0.151	1	het	Tomm7
Cdc42	0.000974736741931997	0.141972554489421	0.184	0.153	1	het	Cdc42
Map2	0.000984641180802902	0.0612628879338994	0.42	0.38	1	het	Map2
Cfap36	0.000989949854273411	0.0907976943125879	0.172	0.15	1	het	Cfap36
Hspa5	0.00100595726950933	0.125519285808364	0.178	0.146	1	het	Hspa5
Cox8a	0.00100708057018094	0.0996284416398878	0.462	0.414	1	het	Cox8a
Rps26	0.00102484248612296	0.120191391603037	0.272	0.238	1	het	Rps26
Lcorl	0.00105455475547682	0.112386843442017	0.114	0.085	1	het	Lcorl
Rev3l	0.00108771780753693	0.0758157560497449	0.141	0.11	1	het	Rev3l
Hectd1	0.00110201586362288	0.10681651861269	0.202	0.164	1	het	Hectd1
Gpx4	0.00112720969589246	0.0932462605353055	0.575	0.527	1	het	Gpx4
Mrfap1	0.00115398385219212	0.0518484989532839	0.227	0.21	1	het	Mrfap1
Eif1b	0.00116496857436667	0.129609560816276	0.195	0.159	1	het	Eif1b
Aars	0.00122702372059957	0.0842606988594654	0.12	0.09	1	het	Aars
Dcaf11	0.00136243770675794	0.0916469013479629	0.102	0.074	1	het	Dcaf11
Ywhab	0.00137050788759346	0.132375357201596	0.176	0.142	1	het	Ywhab
Sumo1	0.00137099716090725	0.111522375618736	0.203	0.176	1	het	Sumo1
Cdc37	0.00138976509923369	0.121216758643087	0.121	0.096	1	het	Cdc37
Ncapd3	0.00140550736712383	0.0742064832035051	0.16	0.127	1	het	Ncapd3
Armc9	0.00143201210472666	0.123337508836382	0.133	0.103	1	het	Armc9
Ndufa6	0.0014417390758347	0.0738307778399955	0.174	0.161	1	het	Ndufa6
Zcchc7	0.00154832305724169	0.0348274434876572	0.555	0.515	1	het	Zcchc7
Ndufc1	0.00156701164903979	0.132138338879951	0.21	0.18	1	het	Ndufc1
Nsf	0.00157818914493642	0.0716527564163445	0.366	0.323	1	het	Nsf
Tapt1	0.00158955924059051	0.0943148927050945	0.18	0.147	1	het	Tapt1
Spag7	0.00160645951869092	0.00804447154106946	0.112	0.113	1	het	Spag7
Uqcc2	0.00173016795638426	0.158250163995814	0.121	0.094	1	het	Uqcc2
Ptpn2	0.00180791010634536	0.055983399577473	0.13	0.098	1	het	Ptpn2
Sh3gl2	0.00180948851446113	0.110698407847575	0.156	0.129	1	het	Sh3gl2
Dynll2	0.00181569165790494	0.138543203114186	0.134	0.104	1	het	Dynll2
Fam193b	0.00182340309375866	0.0783827823631392	0.152	0.122	1	het	Fam193b
Ttc19	0.00184036068895315	0.0664098666128301	0.239	0.205	1	het	Ttc19
Ubxn4	0.00186797847430953	0.0984582230174444	0.226	0.191	1	het	Ubxn4
Rpl8	0.00187959615330397	0.0990898035203243	0.436	0.398	1	het	Rpl8
Plekhm3	0.00190737795370744	0.0750491674178196	0.13	0.101	1	het	Plekhm3
Lsm4	0.0019138651353546	0.0153876944124635	0.156	0.149	1	het	Lsm4
Atp6v1a	0.0019235296632684	0.132804394748976	0.166	0.134	1	het	Atp6v1a
Mia2	0.00192412809603794	0.110953174850323	0.143	0.112	1	het	Mia2
Rrp1	0.00195866148145743	0.113047194057736	0.134	0.105	1	het	Rrp1
Git2	0.00200747392501169	0.113255669965807	0.113	0.089	1	het	Git2
Mat2a	0.00201692070463588	0.0556327096674569	0.47	0.434	1	het	Mat2a
Rps5	0.00208798857400648	0.114848497464831	0.285	0.253	1	het	Rps5
Rps11	0.00212740159439128	0.0846120582914309	0.39	0.35	1	het	Rps11
Gigyf1	0.0021925742017573	0.0575737117546992	0.119	0.09	1	het	Gigyf1
Cep290	0.00223322975209267	0.0754941234491446	0.458	0.415	1	het	Cep290
Cdk8	0.0022406992137448	0.0823444599180055	0.146	0.115	1	het	Cdk8
Mtch1	0.00228301693239986	0.0851436773030882	0.116	0.089	1	het	Mtch1
Tspan7	0.00238431277266171	0.0851738829740312	0.267	0.23	1	het	Tspan7
Smg6	0.00239631737542557	0.0879380512257618	0.14	0.11	1	het	Smg6
Zfp800	0.00242664403299168	0.105871533435515	0.109	0.081	1	het	Zfp800
Cdk19	0.00243080272159072	0.103865749802936	0.201	0.167	1	het	Cdk19
Prmt1	0.00244785584013477	0.0903710003514627	0.148	0.116	1	het	Prmt1
Psmb6	0.00246186958933132	0.0350895550813451	0.185	0.177	1	het	Psmb6
Kifap3	0.00246674622881849	0.0772610183828927	0.201	0.165	1	het	Kifap3
Eif3f	0.00253354073947661	0.0653353929422522	0.192	0.177	1	het	Eif3f
Tcp1	0.00266475289291792	0.0868063271375936	0.136	0.104	1	het	Tcp1
Pja2	0.00273041326805862	0.0969924854084566	0.119	0.091	1	het	Pja2
Ncoa6	0.00273800185214016	0.093235877330793	0.109	0.084	1	het	Ncoa6
Ric8b	0.00274611990788329	0.0860415913670421	0.191	0.155	1	het	Ric8b
Arhgef12	0.00291548697516893	0.0844820239177233	0.204	0.169	1	het	Arhgef12
Psma1	0.00296947216474746	0.101039122644862	0.175	0.142	1	het	Psma1
Ccdc59	0.00299303347809505	0.102395734369463	0.176	0.148	1	het	Ccdc59
Ywhaz	0.00302216257821578	0.124040776877318	0.192	0.16	1	het	Ywhaz
Atp5h	0.00307879629080776	0.0914791433285069	0.335	0.305	1	het	Atp5h
Psmd4	0.00308481802385858	0.116127242735565	0.181	0.149	1	het	Psmd4
Hdgfl3	0.00310405973720372	0.0984616961549455	0.122	0.093	1	het	Hdgfl3
Ndufb6	0.00311150146242848	0.125420774064864	0.114	0.092	1	het	Ndufb6
Cops5	0.00312539380140757	0.0964193151596755	0.134	0.107	1	het	Cops5
Serf2	0.00316010874339602	0.10044103653076	0.303	0.269	1	het	Serf2
Eef2	0.00325117263772028	0.032034591746547	0.276	0.265	1	het	Eef2
Trip11	0.00325349285658229	0.0867989072698794	0.173	0.138	1	het	Trip11
Senp6	0.00325903203213536	0.0819361079189139	0.186	0.154	1	het	Senp6
Rpl36a	0.00326729550414033	0.11506212113872	0.204	0.173	1	het	Rpl36a
Rrp1b	0.00328245686459868	0.0945902433651676	0.203	0.17	1	het	Rrp1b
Ran	0.00331987731446488	0.115118759826071	0.212	0.178	1	het	Ran
Ddt	0.00332573770227491	0.144062300029525	0.118	0.094	1	het	Ddt
Abhd18	0.00333618739293728	0.0916411167844614	0.108	0.084	1	het	Abhd18
Rbm18	0.00336884253236607	0.0986211025859643	0.112	0.087	1	het	Rbm18
Baz2a	0.00338352503370284	0.0650267261628821	0.126	0.096	1	het	Baz2a
Sgta	0.00344670419160973	0.0983870861988182	0.109	0.083	1	het	Sgta
Ndufb10	0.00347393713675023	0.0692177932864846	0.213	0.188	1	het	Ndufb10
Cfl1	0.00350074651197214	0.0670606109519634	0.218	0.199	1	het	Cfl1
Sec61g	0.00351042245946053	0.129941660894497	0.175	0.139	1	het	Sec61g
Crebzf	0.00355930361159149	0.086296824325484	0.192	0.157	1	het	Crebzf
Stx16	0.00359008634146407	0.0689288781309796	0.16	0.129	1	het	Stx16
Snrpd2	0.00362775498848337	0.0839509746136762	0.144	0.125	1	het	Snrpd2
R3hdm2	0.00366873418560464	0.098902598006368	0.229	0.199	1	het	R3hdm2
Psap	0.00367750461333048	0.0788735271180301	0.156	0.129	1	het	Psap
Ddit3	0.00376377036416609	0.12185480014998	0.116	0.094	1	het	Ddit3
Suclg1	0.0038048230290178	0.00638241007514562	0.13	0.132	1	het	Suclg1
Cdc123	0.00380584442289331	0.0965015431138607	0.101	0.076	1	het	Cdc123
Mau2	0.00383531911129497	0.0442061206227733	0.16	0.129	1	het	Mau2
Ubxn7	0.00383735648235922	0.0272183956829457	0.141	0.109	1	het	Ubxn7
Polb	0.00385762175325388	0.0908896211025527	0.15	0.126	1	het	Polb
Rps18	0.00387260259403243	0.10398061570886	0.384	0.347	1	het	Rps18
Dync1i2	0.00387260778583613	0.0670735811951066	0.31	0.27	1	het	Dync1i2
Ndufaf5	0.00387983956325977	0.098728393878425	0.122	0.092	1	het	Ndufaf5
Cacybp	0.00392209136142549	0.0838878406980653	0.125	0.113	1	het	Cacybp
Ndufa5	0.00402764638706067	0.0863364642110405	0.219	0.196	1	het	Ndufa5
Diaph3	0.00405979052861744	0.0753361582295587	0.128	0.101	1	het	Diaph3
Ywhae	0.00417853690519851	0.0966038540079965	0.368	0.34	1	het	Ywhae
Rere	0.00424906445462522	0.0772924106141499	0.133	0.106	1	het	Rere
Ier2	0.00430660867491196	0.0661077794092897	0.123	0.096	1	het	Ier2
Yy1	0.0044234771905045	0.104107225651838	0.143	0.115	1	het	Yy1
Gm9856	0.00454123310884436	0.0786707387468114	0.154	0.123	1	het	Gm9856
Psmd6	0.00456941943689459	0.124904763035119	0.104	0.08	1	het	Psmd6
Tulp4	0.00465558052340283	0.0861454638101078	0.163	0.131	1	het	Tulp4
Ndufab1	0.00468567678202107	0.0979819434186202	0.198	0.177	1	het	Ndufab1
Fmc1	0.00473390923433841	0.0696446691376603	0.104	0.101	1	het	Fmc1
Nxnl2	0.00497899531452592	0.0688087059340934	0.407	0.365	1	het	Nxnl2
Aldoa	0.00497929284541861	0.0411738145380758	0.741	0.703	1	het	Aldoa
Uvrag	0.00505124948392786	0.0928879352280447	0.125	0.099	1	het	Uvrag
Hps3	0.00506724961993372	0.0601382109368789	0.155	0.125	1	het	Hps3
Eif4a2	0.00507304378602998	0.0794449626597102	0.285	0.258	1	het	Eif4a2
Snrpd1	0.0051239724658176	0.0699333524795146	0.147	0.131	1	het	Snrpd1
Klhdc8b	0.00519962147429204	0.0946176280990277	0.136	0.107	1	het	Klhdc8b
Tbcb	0.00520466521841436	0.108247731322714	0.101	0.076	1	het	Tbcb
Rps28	0.00532415602407306	0.084734966609465	0.407	0.366	1	het	Rps28
Rhot1	0.00533816563702332	0.0588222240305294	0.358	0.327	1	het	Rhot1
Pfdn5	0.00535757774894935	0.0823191085669712	0.279	0.252	1	het	Pfdn5
Eif1a	0.00538321155963454	0.103942068905687	0.14	0.114	1	het	Eif1a
Morf4l2	0.00539791020351198	0.0947051044218978	0.115	0.088	1	het	Morf4l2
Psmb4	0.00543125194493478	0.0641575271788778	0.166	0.151	1	het	Psmb4
Coa3	0.00544720548075098	0.0685376286936218	0.112	0.106	1	het	Coa3
Rpl21	0.00551444384879337	0.0723690890796918	0.457	0.427	1	het	Rpl21
Apoe	0.00556513376824442	0.0851529171698229	0.228	0.199	1	het	Apoe
Hnrnph3	0.0056278554369524	0.077991404873365	0.364	0.326	1	het	Hnrnph3
Syt14	0.0057313807196193	0.0731488908288618	0.101	0.078	1	het	Syt14
Thrb	0.00574364205102382	0.0853647050991523	0.163	0.131	1	het	Thrb
Ndufs6	0.00582742528903705	0.0541114419747525	0.138	0.131	1	het	Ndufs6
Kdm2a	0.00588659110007621	0.0770248869728156	0.206	0.17	1	het	Kdm2a
Fam133b	0.00615632431577947	0.0313932610029939	0.232	0.2	1	het	Fam133b
Hmgn1	0.00616291940607755	0.122368550471708	0.749	0.69	1	het	Hmgn1
Vps28	0.00622321053434943	0.1273732880563	0.135	0.112	1	het	Vps28
Sorbs2	0.00630188445267091	0.0878108511369224	0.105	0.083	1	het	Sorbs2
Kdm5a	0.0063662501102852	0.0875903895657956	0.141	0.113	1	het	Kdm5a
Nat14	0.00644485899789352	0.110067750459522	0.113	0.094	1	het	Nat14
Serinc1	0.0064563089425268	0.0940650771423439	0.161	0.134	1	het	Serinc1
Rab24	0.00657402619768069	0.0845602570132303	0.126	0.102	1	het	Rab24
Cabin1	0.00665521216604427	0.0645018506671073	0.165	0.138	1	het	Cabin1
Atxn7l3b	0.00666537849086559	0.0822865574070628	0.3	0.265	1	het	Atxn7l3b
Ccnh	0.00680072923115799	0.112161631820277	0.121	0.097	1	het	Ccnh
Minos1	0.00687335773917017	0.0909305009057428	0.172	0.152	1	het	Minos1
Nme1	0.0070075218986111	0.107448625187784	0.184	0.157	1	het	Nme1
Phf20l1	0.00722461657421769	0.0634754525488779	0.24	0.203	1	het	Phf20l1
Zmym4	0.00728461839122737	0.0867622202238648	0.151	0.122	1	het	Zmym4
Wwc2	0.00733527778839046	0.0752487329926765	0.258	0.223	1	het	Wwc2
Zfp148	0.00736043566860026	0.0494888700410204	0.146	0.115	1	het	Zfp148
Stub1	0.00748682328408139	0.107722731625453	0.147	0.124	1	het	Stub1
Dnajc8	0.00759742226442318	0.0662544909019901	0.162	0.143	1	het	Dnajc8
Cds2	0.00778064400685985	0.113979522564885	0.126	0.102	1	het	Cds2
Pdap1	0.00778733481465995	0.0945264820243366	0.147	0.126	1	het	Pdap1
Uqcr10	0.00781208000208682	0.13353693343333	0.211	0.189	1	het	Uqcr10
Picalm	0.00781866578176579	0.0849674484395608	0.133	0.106	1	het	Picalm
Ctcf	0.0078437911604463	0.0573754181505621	0.242	0.209	1	het	Ctcf
Vdac3	0.00785890225354781	0.116185186618156	0.15	0.12	1	het	Vdac3
Fkbp4	0.0078742123796833	0.0772646222015371	0.171	0.148	1	het	Fkbp4
Ube2e3	0.00791715462471931	0.0823907750205495	0.187	0.168	1	het	Ube2e3
Trappc4	0.00796639022420214	0.0339709769773903	0.131	0.118	1	het	Trappc4
Cep164	0.00797661728661394	0.0322385423534191	0.499	0.46	1	het	Cep164
Mrps25	0.00799018582589955	0.0681317135318388	0.113	0.088	1	het	Mrps25
Chd2	0.00801633146781406	0.0876813783559498	0.208	0.175	1	het	Chd2
Rab6a	0.00807517570473088	0.0980176192366464	0.122	0.095	1	het	Rab6a
Rgs9	0.00823181553547496	0.0645049140664458	0.438	0.404	1	het	Rgs9
Mrpl51	0.0082360029498439	0.0143348928343481	0.117	0.115	1	het	Mrpl51
Ccar1	0.00826848422623141	0.0887359699624788	0.261	0.223	1	het	Ccar1
Ddx1	0.00845750538222324	0.0471032329666216	0.181	0.164	1	het	Ddx1
Txndc15	0.00848996068994331	0.115946527762064	0.119	0.094	1	het	Txndc15
C2cd5	0.00856816709313982	0.0403390077552788	0.263	0.226	1	het	C2cd5
Dot1l	0.00866319610806595	0.0511862384974605	0.15	0.123	1	het	Dot1l
Psmc5	0.00870807029291773	0.0221434944141234	0.161	0.152	1	het	Psmc5
Strap	0.00888422187892423	0.0919686213568209	0.115	0.095	1	het	Strap
Snhg12	0.00900488957024448	0.106335298568643	0.13	0.102	1	het	Snhg12
Senp7	0.00902689653600605	0.0833975336362142	0.141	0.113	1	het	Senp7
Clta	0.0090408457278573	0.0775515994660485	0.308	0.275	1	het	Clta
Ptp4a2	0.00930147861819963	0.0371493008924986	0.265	0.247	1	het	Ptp4a2
Tnrc6a	0.00946208013043144	0.0679896592950642	0.305	0.269	1	het	Tnrc6a
Gnl3l	0.00949117656749746	0.0942407350998077	0.103	0.082	1	het	Gnl3l
Mkln1	0.00956357639497184	0.0424017276016317	0.287	0.251	1	het	Mkln1
Atp6ap2	0.00957162999081529	0.0672748065407972	0.153	0.135	1	het	Atp6ap2
Gm17018	0.00961814537174599	0.0150271647331603	0.146	0.143	1	het	Gm17018
Gpatch11	0.00967582049722562	0.119553288296163	0.104	0.083	1	het	Gpatch11
Eif3k	0.00968159605367229	0.101827876360019	0.129	0.105	1	het	Eif3k
Kif5b	0.00969637306508376	0.0788763791611662	0.245	0.217	1	het	Kif5b
Uqcrh	0.00985714013152521	0.0926247602478882	0.338	0.301	1	het	Uqcrh
Myl6	0.00999449210823061	0.102131334121188	0.27	0.239	1	het	Myl6

## Sheet: DEGs_WTvsHET_1
p_val	avg_logFC	pct.1	pct.2	p_val_adj	cluster	gene
Msi1	8.2428764321458e-27	0.803663333311255	0.996	0.997	1.42296775848133e-22	WT	Msi1
Id2	1.92491760005813e-18	0.674135473927617	0.918	0.845	3.32298525298035e-14	WT	Id2
Spc25	5.69355372383485e-15	0.578225052397066	0.989	0.987	9.8287817934561e-11	WT	Spc25
Srsf5	1.05273779254549e-12	0.313089277735925	0.996	1	1.81734125127128e-08	WT	Srsf5
Leng8	1.42235127190188e-11	0.466342628050172	0.906	0.826	2.45540500068422e-07	WT	Leng8
Insig1	1.55645577719302e-11	0.384305637007796	0.742	0.606	2.68690960816832e-07	WT	Insig1
Hmgn3	7.8610487686821e-11	0.239025254480231	0.989	0.984	1.35705284893759e-06	WT	Hmgn3
Hopx	9.9003064466767e-10	0.268355003464047	0.959	0.952	1.7090899018898e-05	WT	Hopx
Uba52	1.87644814274763e-09	0.239225500293762	0.809	0.842	3.23931242882523e-05	WT	Uba52
Rpl27	3.1612497249173e-09	0.1524813573718	0.891	0.971	5.45726540012473e-05	WT	Rpl27
mt-Nd3	1.74960614699658e-08	0.245445583550952	0.978	1	0.00030203450915602	WT	mt-Nd3
mt-Nd4l	2.10354748273911e-08	0.107622171627482	0.891	0.994	0.000363135401945253	WT	mt-Nd4l
Scd2	5.37553957235248e-08	0.341985507475809	0.989	0.994	0.000927979396375208	WT	Scd2
Pon2	6.14272475975865e-08	0.290230895317147	0.993	0.987	0.00106041857527714	WT	Pon2
Igfbp4	1.02919240459806e-07	0.259270504261186	0.76	0.697	0.00177669484805763	WT	Igfbp4
Gm26669	1.04512878908993e-07	0.282931451255225	0.839	0.81	0.00180420582860594	WT	Gm26669
Elmod1	1.22275096307783e-07	0.351915555502492	0.899	0.9	0.00211083498756126	WT	Elmod1
Tsc22d1	1.79802273986535e-07	0.20798269859082	0.835	0.858	0.00310392665582955	WT	Tsc22d1
Zfp536	3.38947514387239e-07	0.229921489894373	0.869	0.803	0.0058512509408669	WT	Zfp536
Erh	3.83379765281827e-07	0.117892038794022	0.783	0.826	0.00661828488806017	WT	Erh
Rmst	4.21331487432884e-07	0.411430785102702	0.843	0.787	0.00727344546755388	WT	Rmst
Btg1	4.59971340436979e-07	0.244354103958044	0.963	0.99	0.00794048524996358	WT	Btg1
Cadm2	6.54196047056356e-07	0.199505968395241	0.854	0.906	0.0112933863603339	WT	Cadm2
S1pr1	7.20900787051325e-07	0.353500135936858	0.921	0.923	0.012444910286867	WT	S1pr1
Hlf	8.87138657572956e-07	0.276622663673405	0.959	0.961	0.0153146746456819	WT	Hlf
Khdrbs2	8.98157177281175e-07	0.162065080021541	0.262	0.148	0.0155048873514049	WT	Khdrbs2
Rpl13a	1.01674087932258e-06	0.13621426341651	0.876	0.935	0.0175519977997457	WT	Rpl13a
Pmepa1	1.60781788381963e-06	0.219718216864699	0.996	0.984	0.0277557601283783	WT	Pmepa1
Adamts18	1.82423115254762e-06	0.318959261937644	0.794	0.7	0.0314917023864296	WT	Adamts18
Atp1a2	1.84346362150338e-06	0.367454738509067	0.446	0.394	0.0318237124980129	WT	Atp1a2
Hnrnpa3	2.71075664792498e-06	0.131356828698741	0.944	0.958	0.046795792013129	WT	Hnrnpa3
Nkd1	2.94206718635647e-06	0.22601071721149	0.79	0.784	0.0507889058380717	WT	Nkd1
Cirbp	3.76346263345376e-06	0.21125474076691	0.951	0.99	0.0649686554413123	WT	Cirbp
mt-Atp8	4.14347621791644e-06	0.120498298757759	0.805	0.935	0.0715288299498914	WT	mt-Atp8
Sft2d1	4.21536716269773e-06	0.137421922185802	0.472	0.465	0.0727698833296509	WT	Sft2d1
Dhcr24	4.46682676123113e-06	0.249496446182156	0.487	0.413	0.077110830379133	WT	Dhcr24
Adgrb2	5.65358409605817e-06	0.177357294135195	0.412	0.348	0.0975978222502523	WT	Adgrb2
Ppp1r1b	5.98595592183843e-06	0.170923993998269	0.393	0.265	0.103335557078697	WT	Ppp1r1b
Sfxn5	6.89091518498297e-06	0.276224581064629	0.978	0.981	0.118957868838361	WT	Sfxn5
Slc16a1	7.63333627380568e-06	0.424380779965386	0.951	0.919	0.131774284094707	WT	Slc16a1
Degs1	8.0638992459285e-06	0.271572555857559	0.738	0.671	0.139207092682464	WT	Degs1
Srebf2	8.15872422321395e-06	0.191580228918589	0.895	0.871	0.140844056265342	WT	Srebf2
Gt(ROSA)26Sor	8.3119717705048e-06	0.247988736362931	0.779	0.745	0.143489568674224	WT	Gt(ROSA)26Sor
Col23a1	9.22701525640062e-06	0.289492472086382	0.996	0.981	0.159285964371244	WT	Col23a1
Foxn2	1.02237134078923e-05	0.207230340692885	0.67	0.577	0.176491964560444	WT	Foxn2
Gulp1	1.27691108185767e-05	0.167838963239067	0.689	0.658	0.22043316006109	WT	Gulp1
Reck	1.42909937711512e-05	0.245210310171064	0.622	0.535	0.246705425471382	WT	Reck
Fzd5	1.6488796195429e-05	0.204756335767115	0.978	0.994	0.28464608872169	WT	Fzd5
Auts2	1.66770854377737e-05	0.274169422290828	0.824	0.79	0.287896525912287	WT	Auts2
Zfp467	1.69678254564959e-05	0.239359399247514	0.846	0.839	0.292915570855488	WT	Zfp467
Gstp1	1.8866099798886e-05	0.147712097543005	0.517	0.494	0.32568548082817	WT	Gstp1
Rrh	1.91111539446355e-05	0.291591980826444	0.955	0.942	0.329915850546242	WT	Rrh
Csrp1	1.95288530319527e-05	0.150431616360063	0.685	0.723	0.3371265898906	WT	Csrp1
Chd7	2.31459244929519e-05	0.253401661778689	0.918	0.955	0.399568094521829	WT	Chd7
Exosc7	2.61612821333136e-05	0.0170492727595554	0.292	0.432	0.451622213467393	WT	Exosc7
Spock1	2.8390697344767e-05	0.1072384731204	0.199	0.094	0.490108608262712	WT	Spock1
Lats2	2.89400789836983e-05	0.0595298095201794	0.277	0.335	0.499592583495583	WT	Lats2
Chpt1	3.03978816656968e-05	0.130251512735268	0.745	0.861	0.524758631194923	WT	Chpt1
5430403G16Rik	3.18996924214642e-05	0.101649904042473	0.236	0.171	0.550684390271737	WT	5430403G16Rik
Rsrp1	3.29116918164597e-05	0.257627618528981	0.985	0.99	0.568154535827544	WT	Rsrp1
Folh1	3.42465560696864e-05	0.288976658445746	0.88	0.835	0.591198297430996	WT	Folh1
Qpct	3.60515889141482e-05	0.0667725760883434	0.187	0.184	0.62235857942494	WT	Qpct
Snhg9	3.74671996401874e-05	0.191682238733111	0.67	0.587	0.646796267388554	WT	Snhg9
Tns3	4.1952002822553e-05	0.123896877661881	0.906	0.923	0.724217424725733	WT	Tns3
Gabpb2	4.58860346909822e-05	0.0886195767421931	0.307	0.348	0.792130616870425	WT	Gabpb2
Hmgcs1	4.91365377339939e-05	0.178703350238258	0.644	0.716	0.848244050901937	WT	Hmgcs1
Arrdc2	5.18318356688235e-05	0.236061843681888	0.573	0.535	0.8947729791509	WT	Arrdc2
Bloc1s1	5.36884394500617e-05	0.121203926584086	0.536	0.529	0.926823530226415	WT	Bloc1s1
Car14	5.38371532127531e-05	0.370432270869713	1	0.997	0.929390775911756	WT	Car14
Per3	5.45852146926032e-05	0.329979751610765	0.91	0.913	0.942304561238409	WT	Per3
Mcu	5.74074634058148e-05	0.108299742311823	0.322	0.306	0.99102504077458	WT	Mcu
Wsb1	5.82454657585677e-05	0.277923837050003	0.73	0.639	1	WT	Wsb1
Tti2	6.42016750975225e-05	0.0664294366200511	0.206	0.174	1	WT	Tti2
Cntfr	6.48955524675401e-05	0.296258728254918	0.914	0.903	1	WT	Cntfr
Cry1	6.62551880363376e-05	0.110418541726557	0.378	0.342	1	WT	Cry1
Gfra2	6.66517923728288e-05	0.189696817015317	0.419	0.41	1	WT	Gfra2
Hist1h4d	7.38039316992578e-05	0.272712760863002	0.678	0.681	1	WT	Hist1h4d
Notch2	7.43029898513641e-05	0.275776450811197	0.865	0.855	1	WT	Notch2
Enoph1	7.89670376641589e-05	0.152725776642813	0.685	0.674	1	WT	Enoph1
Fbxo2	8.32830200128763e-05	0.18793413789909	0.891	0.958	1	WT	Fbxo2
Msmo1	8.72677332582479e-05	0.275409204229202	0.685	0.658	1	WT	Msmo1
Scrn3	9.46799284101631e-05	0.0202515651205367	0.172	0.232	1	WT	Scrn3
Pnisr	9.56024670857507e-05	0.357800905567824	0.978	0.984	1	WT	Pnisr
Cacna2d2	9.70308727069547e-05	0.150761482159366	0.438	0.358	1	WT	Cacna2d2
Znrf3	9.94998429957464e-05	0.136373748022186	0.419	0.416	1	WT	Znrf3
Cpsf6	0.0001014438756207	0.195585390267662	0.809	0.774	1	WT	Cpsf6
Crlf3	0.00010542015448437	0.288330878497133	0.948	0.935	1	WT	Crlf3
Snhg20	0.000106165554037058	0.256678993480615	0.757	0.716	1	WT	Snhg20
Mid1ip1	0.000108563485355546	0.187976486486302	0.76	0.729	1	WT	Mid1ip1
Hist1h2ap	0.000110501581989866	0.208481444251033	0.404	0.329	1	WT	Hist1h2ap
Dpysl2	0.000111689717783733	0.12151898154305	0.97	0.981	1	WT	Dpysl2
Id1	0.000115319902898655	0.363838177453385	0.854	0.819	1	WT	Id1
Kctd6	0.000117448821222408	0.207931491242345	0.674	0.623	1	WT	Kctd6
Paqr9	0.000130164938162504	0.304136239344767	0.715	0.677	1	WT	Paqr9
Pja1	0.000132223664612241	0.163901533288996	0.805	0.797	1	WT	Pja1
Tmem164	0.000138009078982822	0.0555008799599763	0.356	0.339	1	WT	Tmem164
Glb1l2	0.000142216094476044	0.220787671011122	0.517	0.429	1	WT	Glb1l2
Rtl8a	0.000156920355801064	0.0491026526659388	0.547	0.684	1	WT	Rtl8a
Slc22a17	0.00017265599468996	0.234249980587733	0.895	0.906	1	WT	Slc22a17
Sept4	0.000175522219468422	0.230516980743146	0.963	0.961	1	WT	Sept4
Cklf	0.000179700921193773	0.114577783748961	0.386	0.348	1	WT	Cklf
Lmo4	0.000191393495798649	0.143429053969258	0.779	0.813	1	WT	Lmo4
6720427I07Rik	0.00019998890694803	0.205810835306833	0.412	0.281	1	WT	6720427I07Rik
AI480526	0.000202024815965282	0.284391015549415	0.596	0.458	1	WT	AI480526
Fat3	0.000221139592440925	0.0914073771297823	0.127	0.042	1	WT	Fat3
Slc20a2	0.000223336585933008	0.182836145064771	0.697	0.635	1	WT	Slc20a2
E130308A19Rik	0.00022459730797187	0.0956920867813889	0.311	0.268	1	WT	E130308A19Rik
Pip5k1a	0.000234584920030832	0.129070385919039	0.483	0.477	1	WT	Pip5k1a
Tmem170b	0.000239475649368481	0.0105167595627796	0.318	0.445	1	WT	Tmem170b
Caskin1	0.000257271588996724	0.211451144325315	0.64	0.581	1	WT	Caskin1
Ppil6	0.000265239461235386	0.164955277400291	0.573	0.545	1	WT	Ppil6
Ddit4l	0.000265846400366125	0.135809094820076	0.393	0.339	1	WT	Ddit4l
Ust	0.000270697709048116	0.12390417331066	0.558	0.568	1	WT	Ust
Col9a1	0.000270701499919792	0.286357932490233	0.959	0.958	1	WT	Col9a1
Taf13	0.000281815770175844	0.116704806273356	0.835	0.848	1	WT	Taf13
Echdc1	0.000292935296358574	0.0940242979852668	0.423	0.432	1	WT	Echdc1
Rho	0.000295991020866543	0.151683277953986	1	0.994	1	WT	Rho
Gm16141	0.000300157027452875	0.139352445420505	0.251	0.135	1	WT	Gm16141
Snrpg	0.000300515291165103	0.0629439784280855	0.715	0.865	1	WT	Snrpg
Acaa1a	0.00032892041342549	0.145322549267232	0.757	0.813	1	WT	Acaa1a
Espn	0.000334128981574387	0.165745255489565	0.985	1	1	WT	Espn
mt-Nd5	0.000336427556525174	0.0646160134880791	0.929	0.997	1	WT	mt-Nd5
Nup88	0.000341734269060968	0.0531053682059912	0.288	0.365	1	WT	Nup88
Btbd17	0.000350068525119129	0.160018993364579	0.24	0.11	1	WT	Btbd17
Chchd7	0.000353961333474502	0.189357035766468	0.73	0.7	1	WT	Chchd7
Zfp938	0.000354861334126973	0.142228996443052	0.479	0.448	1	WT	Zfp938
Zfp931	0.000366692496768777	0.0984393737389972	0.397	0.41	1	WT	Zfp931
Mtus1	0.000367068238128398	0.134536397154823	0.434	0.468	1	WT	Mtus1
Zfp142	0.000370146825016248	0.0722810408041265	0.225	0.203	1	WT	Zfp142
Etnppl	0.000374468143529276	0.429666525386298	0.719	0.671	1	WT	Etnppl
A830092H15Rik	0.000379170602380562	0.130305803498664	0.36	0.281	1	WT	A830092H15Rik
Hmgn5	0.000380928415421677	0.145689328753217	0.652	0.671	1	WT	Hmgn5
Ssbp2	0.000397901599910106	0.196411744219889	0.936	0.952	1	WT	Ssbp2
Fbxo30	0.000405199355187343	0.188883734454734	0.753	0.726	1	WT	Fbxo30
Gm10076	0.000411921762692104	0.04054469122725	0.787	0.913	1	WT	Gm10076
Smim4	0.000417456469835097	0.120122843961185	0.682	0.684	1	WT	Smim4
Cadm1	0.000417874611526038	0.209424872500363	0.996	0.997	1	WT	Cadm1
Fasn	0.000434904049420639	0.135205274198706	0.629	0.61	1	WT	Fasn
Omg	0.00044838498373575	0.318561796553152	0.625	0.468	1	WT	Omg
Gm36839	0.00045401629377414	0.059426840861683	0.273	0.265	1	WT	Gm36839
Mthfs	0.000456330558186331	0.0295010163386606	0.251	0.319	1	WT	Mthfs
Dbnl	0.000456718781946746	0.0271040900158148	0.476	0.642	1	WT	Dbnl
Hnrnpdl	0.000461638352327247	0.190729310475851	0.929	0.952	1	WT	Hnrnpdl
Spon2	0.000462019219116085	0.183645713977076	0.386	0.265	1	WT	Spon2
Gm26870	0.000465459414708912	0.048069272401788	0.165	0.094	1	WT	Gm26870
Thoc5	0.000472293599752951	0.00360635833089329	0.187	0.294	1	WT	Thoc5
Kpna2	0.00047594591573249	0.105169840819194	0.333	0.258	1	WT	Kpna2
Wasf3	0.000492307281019892	0.119877746489428	0.865	0.89	1	WT	Wasf3
Rcn2	0.000497626095451905	0.20927890365951	0.996	0.997	1	WT	Rcn2
Ppa1	0.000511869899532228	0.0548075466088666	0.476	0.555	1	WT	Ppa1
Araf	0.000528123949783164	0.206657786406198	0.828	0.826	1	WT	Araf
Slc2a1	0.000543827240957195	0.271535217401075	0.985	0.977	1	WT	Slc2a1
Bcl9	0.000557039802733575	0.0767032653066144	0.382	0.426	1	WT	Bcl9
Grcc10	0.000577040821010288	0.0967629309136343	0.502	0.519	1	WT	Grcc10
Ndufaf3	0.000595822394471014	0.0271025157480373	0.352	0.484	1	WT	Ndufaf3
1600012H06Rik	0.00063270714483465	0.0743030260622212	0.232	0.213	1	WT	1600012H06Rik
Krba1	0.000660337707020579	0.191859103117614	0.551	0.484	1	WT	Krba1
4930453N24Rik	0.000661097734910008	0.0606793955067535	0.386	0.435	1	WT	4930453N24Rik
Nomo1	0.00068250527618104	0.0346284662961551	0.236	0.306	1	WT	Nomo1
Gm6169	0.000684705899093543	0.288090484048629	0.506	0.387	1	WT	Gm6169
Pick1	0.000686384258248085	0.0575700497348125	0.315	0.442	1	WT	Pick1
Tars	0.000691406107502532	0.060717257125209	0.386	0.458	1	WT	Tars
Inhba	0.000694387701639378	0.152424362508455	0.625	0.632	1	WT	Inhba
Lhx9	0.000707652223252431	0.0763797783542802	0.165	0.1	1	WT	Lhx9
Rassf1	0.000725596897050163	0.155930390010535	0.633	0.665	1	WT	Rassf1
Epc1	0.000727966181167489	0.245469953463034	0.712	0.735	1	WT	Epc1
Lipe	0.000755907985488706	0.0623674323941311	0.206	0.21	1	WT	Lipe
Pde12	0.000758661688709864	0.0325802417958794	0.165	0.168	1	WT	Pde12
Ogt	0.000758681402289901	0.312222735103507	0.978	0.961	1	WT	Ogt
Gm14305	0.000770255234246064	0.0939634227960549	0.382	0.355	1	WT	Gm14305
Grin2b	0.000773633728525111	0.17379592451219	0.266	0.177	1	WT	Grin2b
Pir	0.000773761862748921	0.0769581881400491	0.251	0.2	1	WT	Pir
Zfp617	0.000790881509159182	0.0515069678521664	0.318	0.381	1	WT	Zfp617
Nlgn1	0.000802741447795606	0.165149050993549	0.921	0.906	1	WT	Nlgn1
Zfp36l1	0.00082472563711724	0.189876629749946	0.985	0.994	1	WT	Zfp36l1
Micu1	0.000844099083544179	0.133779674979067	0.73	0.777	1	WT	Micu1
Lgals12	0.00086541508340741	0.0875010848157566	0.18	0.116	1	WT	Lgals12
Pramef8	0.000874551762032407	0.126161300332418	0.277	0.226	1	WT	Pramef8
Mbnl2	0.00089889406767128	0.146739639289793	0.959	0.955	1	WT	Mbnl2
Pdhb	0.000907788390554235	0.169638712840692	0.655	0.713	1	WT	Pdhb
Cd82	0.000909634200006081	0.136880866341029	0.472	0.465	1	WT	Cd82
Slc6a1	0.000912425976908408	0.325393191374739	0.996	0.997	1	WT	Slc6a1
Wdr83	0.000913594950735431	0.0745570661163435	0.333	0.339	1	WT	Wdr83
Dph7	0.000919312721024003	0.0910260028236845	0.213	0.174	1	WT	Dph7
Id3	0.000920799628336645	0.359361559346492	0.925	0.919	1	WT	Id3
Hnrnpl	0.000936447260983127	0.113729902028241	0.869	0.9	1	WT	Hnrnpl
Mib2	0.00094417492571321	0.0612826203205443	0.243	0.248	1	WT	Mib2
2310022B05Rik	0.00094745491288933	0.099201578885399	0.528	0.532	1	WT	2310022B05Rik
Acy1	0.000973581470099346	0.0810250538962031	0.199	0.123	1	WT	Acy1
Vta1	0.000995324784717774	0.0874539544775973	0.551	0.613	1	WT	Vta1
Senp8	0.00101281948610463	0.0464540429389632	0.154	0.174	1	WT	Senp8
Zscan26	0.00101394399863681	0.123371857871302	0.502	0.497	1	WT	Zscan26
Mrpl22	0.00102484374497893	0.0671383997962253	0.341	0.329	1	WT	Mrpl22
Aph1a	0.00102883364638523	0.189154802594995	0.659	0.69	1	WT	Aph1a
Kcnab2	0.00102991893244479	0.189549586903773	0.517	0.487	1	WT	Kcnab2
Acp1	0.00104475146801975	0.235955908357577	0.966	0.958	1	WT	Acp1
Tia1	0.00105123063922371	0.265039613669847	0.873	0.839	1	WT	Tia1
4833420G17Rik	0.00108912476828681	0.191965019746739	0.607	0.616	1	WT	4833420G17Rik
5031425E22Rik	0.00109065963360317	0.228356752184915	0.622	0.555	1	WT	5031425E22Rik
Slitrk2	0.00109749298723202	0.412675374691766	0.97	0.923	1	WT	Slitrk2
Clip4	0.00112230849499495	0.0827761703761077	0.659	0.732	1	WT	Clip4
Uros	0.00113988943020955	0.10522901966465	0.262	0.219	1	WT	Uros
Srsf1	0.00120911314280853	0.189732664970909	0.824	0.897	1	WT	Srsf1
Adgrv1	0.00122906143113209	0.16981757432496	0.633	0.642	1	WT	Adgrv1
Ints13	0.00124457743705102	0.118269165418346	0.449	0.474	1	WT	Ints13
Arl5b	0.0012830117819163	0.102181820328666	0.393	0.474	1	WT	Arl5b
Idi1	0.00128755028677587	0.186972279060505	0.536	0.519	1	WT	Idi1
Lrpprc	0.00132797590674227	0.0426641539795952	0.228	0.265	1	WT	Lrpprc
Ankmy2	0.00133125733611855	0.122369824498078	0.449	0.435	1	WT	Ankmy2
Ilkap	0.00136251798228297	0.103458476210515	0.569	0.658	1	WT	Ilkap
Ciart	0.00138390212295429	0.293444348395039	0.352	0.335	1	WT	Ciart
Cln3	0.00138582078045553	0.0740444266146084	0.341	0.403	1	WT	Cln3
Sostdc1	0.00139027343468532	0.18097323299182	0.367	0.339	1	WT	Sostdc1
Atrnl1	0.00141207069910031	0.00563489798983437	0.112	0.168	1	WT	Atrnl1
Lipg	0.00141920457037288	0.148192147793329	0.416	0.319	1	WT	Lipg
Clmn	0.00142054180954615	0.10917288214896	0.39	0.4	1	WT	Clmn
Jakmip1	0.00144327300267283	0.193681193564895	0.468	0.335	1	WT	Jakmip1
Apbb2	0.0014482376991632	0.0275092514768977	0.326	0.416	1	WT	Apbb2
Rpe	0.00147523092452037	0.101800269023366	0.487	0.529	1	WT	Rpe
Lrrc38	0.00149113323020515	0.0453970512183275	0.112	0.068	1	WT	Lrrc38
Hist2h2be	0.00151435519837025	0.0961594519428251	0.367	0.352	1	WT	Hist2h2be
Ccdc130	0.00152143908499624	0.0371574047453556	0.176	0.19	1	WT	Ccdc130
Dtx4	0.00153275206371138	0.0143071346521303	0.472	0.616	1	WT	Dtx4
Parg	0.00153930590339763	0.0211675817406091	0.236	0.361	1	WT	Parg
Gm49336	0.0015406557033148	0.0293902549739651	0.243	0.31	1	WT	Gm49336
5031439G07Rik	0.00154900345836887	0.142279640841651	0.697	0.784	1	WT	5031439G07Rik
5330434G04Rik	0.00156917455135686	0.116122114521847	0.225	0.187	1	WT	5330434G04Rik
Aqp9	0.00158377797321294	0.0837754030701433	0.154	0.074	1	WT	Aqp9
Prkcb	0.00161458750138862	0.118913902185594	0.382	0.326	1	WT	Prkcb
Cav1	0.00167305316027159	0.106633682377741	0.985	0.965	1	WT	Cav1
Exoc5	0.00167588088066764	0.0680530091106449	0.431	0.484	1	WT	Exoc5
Slc24a3	0.00167863479812194	0.175166968260383	0.637	0.616	1	WT	Slc24a3
Pank1	0.00168013087374735	0.0428887547047381	0.213	0.242	1	WT	Pank1
Unc5c	0.00169572069545316	0.195136487427078	0.861	0.865	1	WT	Unc5c
Hint3	0.0016964767774168	0.06176019598049	0.378	0.406	1	WT	Hint3
Tenm4	0.00170006742826306	0.0870141200277478	0.27	0.187	1	WT	Tenm4
Ptch1	0.00172195222186705	0.273560807233957	0.996	0.997	1	WT	Ptch1
Oser1	0.00176604171442036	0.0361892658726003	0.221	0.281	1	WT	Oser1
Gm26802	0.00179963502484138	0.00912192387342037	0.547	0.79	1	WT	Gm26802
Oaf	0.00181592986392246	0.180216537467805	0.64	0.652	1	WT	Oaf
Phb	0.00183625842475409	0.0564929641635481	0.562	0.645	1	WT	Phb
Il15	0.00184082948269498	0.154792918483719	0.431	0.371	1	WT	Il15
Mettl26	0.00184313242968144	0.128834979508839	0.685	0.703	1	WT	Mettl26
Kcnip4	0.00185287227610948	0.0773608015810839	0.12	0.035	1	WT	Kcnip4
Pan3	0.00185683704312504	0.178160959629514	0.873	0.858	1	WT	Pan3
Cntnap2	0.0018649485648902	0.100699731065882	0.689	0.771	1	WT	Cntnap2
mt-Nd6	0.00189179770043382	0.0426246187722525	0.476	0.577	1	WT	mt-Nd6
Mob3b	0.00190652652684687	0.16542121698138	0.775	0.79	1	WT	Mob3b
Tcf7l2	0.00193330174562874	0.136981253470508	0.884	0.906	1	WT	Tcf7l2
Zfp580	0.00195423321444863	0.0470530411476241	0.397	0.416	1	WT	Zfp580
Pigk	0.00199480024384667	0.00318952697050277	0.131	0.213	1	WT	Pigk
Oard1	0.0020473115479518	0.0835615522244263	0.506	0.6	1	WT	Oard1
Fam3c	0.0022082877752384	0.128500870173026	0.753	0.832	1	WT	Fam3c
Nop56	0.00221833858549251	0.109090434260909	0.442	0.487	1	WT	Nop56
Mthfsl	0.00224892116261734	0.067937912458138	0.401	0.448	1	WT	Mthfsl
Mum1	0.00225788308302109	0.0446628546003318	0.266	0.31	1	WT	Mum1
Sesn3	0.00231854278309447	0.0616505790169801	0.959	0.958	1	WT	Sesn3
Zdhhc18	0.00233667011647888	0.0452470828672113	0.172	0.168	1	WT	Zdhhc18
Zfp319	0.00234438150120485	0.0522856513278493	0.251	0.2	1	WT	Zfp319
Gm28151	0.00237729715907796	0.0988042012527816	0.184	0.084	1	WT	Gm28151
Lztfl1	0.00243531077181827	0.174085974502213	0.64	0.681	1	WT	Lztfl1
Eif2ak1	0.00245371906949117	0.0452202005275734	0.363	0.442	1	WT	Eif2ak1
Zbtb37	0.00246865637458869	0.112524682212067	0.416	0.429	1	WT	Zbtb37
Dram2	0.00247749989760778	0.0793403688379054	0.378	0.355	1	WT	Dram2
Marf1	0.00249429137572889	0.120056974317045	0.667	0.681	1	WT	Marf1
Crot	0.00250097790433642	0.131188165063139	0.989	0.977	1	WT	Crot
Etnk1	0.00252751013073963	0.164721644165273	0.933	0.913	1	WT	Etnk1
Tm7sf2	0.00254728910753616	0.0931312239048423	0.18	0.087	1	WT	Tm7sf2
Rbm15	0.00257374996138788	0.0886689735474856	0.506	0.49	1	WT	Rbm15
Stam2	0.00258020235635356	0.107431401305841	0.393	0.452	1	WT	Stam2
Pcca	0.0025978303992228	0.0524321158014915	0.311	0.306	1	WT	Pcca
Ddit4	0.00261074875751699	0.366563885250046	0.745	0.748	1	WT	Ddit4
Polr2d	0.00262433700145435	0.0501903654364192	0.419	0.442	1	WT	Polr2d
Mif	0.00263228534679734	0.0876063819295272	0.993	1	1	WT	Mif
Baz2b	0.00266380600533589	0.0862457480361511	0.944	0.939	1	WT	Baz2b
Gm32618	0.00266855818851325	0.157665256996766	0.502	0.416	1	WT	Gm32618
Impdh1	0.00271462941301209	0.0564843258920714	0.3	0.339	1	WT	Impdh1
Hibch	0.00278690514952684	0.0805366011665091	0.382	0.387	1	WT	Hibch
2900076A07Rik	0.0028636302128643	0.157836371314439	0.315	0.245	1	WT	2900076A07Rik
Nbea	0.00286635546387295	0.0570114811074117	0.513	0.626	1	WT	Nbea
Sorl1	0.00286737362059293	0.00334427359535372	0.974	0.977	1	WT	Sorl1
Fam107a	0.00287413501364786	0.0830848511789324	0.296	0.277	1	WT	Fam107a
Vipr2	0.00288419737547093	0.116991940300981	0.345	0.248	1	WT	Vipr2
Nedd9	0.00289238165307091	0.0540169023805696	0.382	0.381	1	WT	Nedd9
Fgf9	0.00291375480165796	0.188235311243265	0.798	0.813	1	WT	Fgf9
Sbspon	0.00293190764645879	0.236592490416305	0.966	0.981	1	WT	Sbspon
Tecr	0.00303976719768792	0.168449406868459	0.929	0.971	1	WT	Tecr
Fam69a	0.0030448568439486	0.106910172084495	0.378	0.368	1	WT	Fam69a
Ndst2	0.00308936215621128	0.0447435733300162	0.15	0.181	1	WT	Ndst2
Jarid2	0.00309333562464845	0.120810635349726	0.61	0.671	1	WT	Jarid2
1810024B03Rik	0.00312117518340463	0.0541573684674261	0.15	0.142	1	WT	1810024B03Rik
Fam118a	0.00314839450571706	0.145736923558679	0.468	0.545	1	WT	Fam118a
Six5	0.00315900479618227	0.0891774266112061	0.296	0.213	1	WT	Six5
Med4	0.00320719584654158	0.0849903782861264	0.509	0.571	1	WT	Med4
Selenon	0.00321345517385663	0.0508305256928226	0.243	0.297	1	WT	Selenon
Gm14295	0.00322260270614396	0.0751907659586493	0.21	0.158	1	WT	Gm14295
Gnao1	0.00323828474875806	0.224047305913857	0.899	0.9	1	WT	Gnao1
Mtmr4	0.00326836773458727	0.0681511844446683	0.3	0.303	1	WT	Mtmr4
Kctd14	0.00329428182788476	0.116668928642332	0.386	0.387	1	WT	Kctd14
Sh3bgrl2	0.00330410350120684	0.0693743602060976	0.36	0.39	1	WT	Sh3bgrl2
Celf4	0.00337624983252804	0.200067751891359	0.689	0.723	1	WT	Celf4
Flrt2	0.00338138402342347	0.24857573948872	0.779	0.755	1	WT	Flrt2
Tle1	0.0033844046671324	0.0857988745837267	0.67	0.787	1	WT	Tle1
Kcnj10	0.00338931418978257	0.18903858156958	0.963	0.971	1	WT	Kcnj10
Rab33b	0.00339611158112371	0.127987405620268	0.532	0.587	1	WT	Rab33b
Smim26	0.00340017201106349	0.0267844562825191	0.453	0.474	1	WT	Smim26
Sptssb	0.00348707399831145	0.0937854127913423	0.307	0.226	1	WT	Sptssb
Senp3	0.0035145398623711	0.0405570568504087	0.401	0.494	1	WT	Senp3
Id4	0.00351594928860426	0.15008336992679	0.367	0.4	1	WT	Id4
Unc13b	0.00352044409696932	0.0963938025333905	0.532	0.584	1	WT	Unc13b
Gm14296	0.00353012671174292	0.187052781724591	0.464	0.429	1	WT	Gm14296
Fubp1	0.0035341610415459	0.171302735526046	0.906	0.916	1	WT	Fubp1
Ikzf5	0.00365204617351199	0.0773169990234573	0.524	0.519	1	WT	Ikzf5
Anxa11	0.00368612142447145	0.0427255894442007	0.266	0.258	1	WT	Anxa11
Dpm1	0.00370551006053983	0.153627065396658	0.708	0.716	1	WT	Dpm1
Frmd4b	0.00371763200922351	0.225391364820871	0.948	0.919	1	WT	Frmd4b
Hist2h2aa1	0.00372200330241163	0.0810691329100346	0.199	0.123	1	WT	Hist2h2aa1
Plk2	0.00374766722438667	0.332247581569763	0.625	0.623	1	WT	Plk2
Acy3	0.00378738686728845	0.005834055430876	0.064	0.132	1	WT	Acy3
Slc7a11	0.00381542504719904	0.0445270202745629	0.221	0.235	1	WT	Slc7a11
Adamtsl1	0.00383026490517583	0.228839979911512	0.906	0.916	1	WT	Adamtsl1
Sox2	0.00383203085605722	0.225155543786056	0.974	0.981	1	WT	Sox2
Golim4	0.00386142209112313	0.0727510754524391	0.551	0.687	1	WT	Golim4
Gm11808	0.00386410354642573	0.0333825626192447	0.375	0.374	1	WT	Gm11808
Pias2	0.00389449956212507	0.0937004266653616	0.569	0.558	1	WT	Pias2
Dpy19l1	0.00390647611308537	0.059678904233683	0.341	0.452	1	WT	Dpy19l1
Sbk1	0.00395521717553751	0.117136354334396	0.558	0.529	1	WT	Sbk1
Alpl	0.00397203765109008	0.0322388551669494	0.146	0.171	1	WT	Alpl
Zfp414	0.00400012654443421	0.0925950955805672	0.397	0.339	1	WT	Zfp414
Vax2os	0.00405726411857137	0.211160963802779	0.528	0.51	1	WT	Vax2os
Snrnp40	0.00406941730548561	0.06218233054983	0.318	0.365	1	WT	Snrnp40
Prkcd	0.00409180903533747	0.11047369846839	0.401	0.381	1	WT	Prkcd
Odf2	0.00419402948121321	0.135690301790186	0.532	0.555	1	WT	Odf2
Sh3glb2	0.0042104512632556	0.186786610927968	0.543	0.49	1	WT	Sh3glb2
Lrwd1	0.00423353759495326	0.0431291415192959	0.184	0.145	1	WT	Lrwd1
Myo1b	0.00424480661923648	0.0509823090626354	0.154	0.148	1	WT	Myo1b
Cbx3	0.00426260057763751	0.065561500823293	0.936	0.987	1	WT	Cbx3
Mdm4	0.00430004953708897	0.16944188638555	0.577	0.565	1	WT	Mdm4
Cab39l	0.00430031149341765	0.0617262455397496	0.397	0.429	1	WT	Cab39l
Zfp287	0.00434913981628135	0.0234618070298806	0.161	0.216	1	WT	Zfp287
Nxt1	0.00435950309903397	0.00507626775087569	0.225	0.332	1	WT	Nxt1
Hps5	0.00439856970661303	0.0485758353632952	0.251	0.245	1	WT	Hps5
Adam11	0.00443020758213477	0.181201307039894	0.596	0.571	1	WT	Adam11
Usf2	0.00448358524049871	0.0979022970110304	0.775	0.845	1	WT	Usf2
Eif4a3	0.00451010646225397	0.0320133181356475	0.547	0.639	1	WT	Eif4a3
Coq6	0.00452563406987759	0.0181957246431274	0.086	0.123	1	WT	Coq6
Irak2	0.00460219504047179	0.159436569527485	0.775	0.777	1	WT	Irak2
1600020E01Rik	0.00461873423487164	0.0579898987533575	0.277	0.316	1	WT	1600020E01Rik
2610035D17Rik	0.00463026534751868	0.0603754247100902	0.307	0.3	1	WT	2610035D17Rik
B230369F24Rik	0.00465149177374665	0.0573453793339045	0.112	0.055	1	WT	B230369F24Rik
Rpl36al	0.0047146789192516	0.0480341604552416	0.742	0.8	1	WT	Rpl36al
Flvcr1	0.00473169708646473	0.068330085278492	0.187	0.171	1	WT	Flvcr1
Tbc1d17	0.00475817040670156	0.107126742531495	0.509	0.545	1	WT	Tbc1d17
Adal	0.00476815440068221	0.0282300155299283	0.184	0.229	1	WT	Adal
Ddit3	0.00486866474985635	0.12468743994798	0.655	0.761	1	WT	Ddit3
Kif13b	0.00487756318742768	0.0199076284621111	0.109	0.135	1	WT	Kif13b
Pstk	0.00491474591930884	0.0842079211659353	0.404	0.419	1	WT	Pstk
Nol4l	0.00500787000296735	0.0865244297892102	0.509	0.606	1	WT	Nol4l
Slmap	0.00502809623531723	0.181685317342732	0.989	0.997	1	WT	Slmap
Srsf2	0.00504642890458377	0.169615491566377	0.951	0.977	1	WT	Srsf2
Fbf1	0.00514529378924004	0.0300570057228093	0.247	0.323	1	WT	Fbf1
Megf9	0.00515569014876295	0.127157651320259	0.704	0.71	1	WT	Megf9
Papss2	0.00517890653073519	0.0921866678833013	0.281	0.223	1	WT	Papss2
Jtb	0.00518777205487879	0.074248009303891	0.809	0.829	1	WT	Jtb
Cmtm4	0.0052036394791718	0.0330042053233843	0.618	0.671	1	WT	Cmtm4
1700066M21Rik	0.00520415667032012	0.215238103315232	0.468	0.435	1	WT	1700066M21Rik
Mvk	0.0052455948399539	0.0688367635618676	0.307	0.342	1	WT	Mvk
Klf3	0.00528401927661381	0.0643014275525211	0.697	0.761	1	WT	Klf3
Shisa9	0.00533823452875833	0.18991353746974	0.861	0.906	1	WT	Shisa9
Slc26a2	0.00548292258276188	0.123548065798958	0.292	0.277	1	WT	Slc26a2
4930402H24Rik	0.00553259172976522	0.293470144349255	0.79	0.758	1	WT	4930402H24Rik
Esrp1	0.00554749559106869	0.10401371576248	0.262	0.161	1	WT	Esrp1
Epm2aip1	0.00558353794320061	0.142845591704404	0.667	0.697	1	WT	Epm2aip1
Prr5l	0.00566494536710646	0.0188150381136181	0.341	0.481	1	WT	Prr5l
Yes1	0.00567680310100859	0.0136270378378867	0.375	0.477	1	WT	Yes1
Qdpr	0.00573814183369332	0.0839758040241373	0.682	0.765	1	WT	Qdpr
Fam103a1	0.00574108417186227	0.0424959925978271	0.584	0.716	1	WT	Fam103a1
Urb1	0.00595998919290684	0.0482619488726652	0.127	0.09	1	WT	Urb1
Plac9b	0.0059629019973036	0.0687437989070516	0.127	0.058	1	WT	Plac9b
Cpxm1	0.00600202814922738	0.20786991952507	0.509	0.423	1	WT	Cpxm1
9430015G10Rik	0.006120374269914	0.0763360656559236	0.135	0.065	1	WT	9430015G10Rik
Ccl25	0.00613829330451661	0.151323821281539	0.397	0.339	1	WT	Ccl25
Psmd5	0.00618859576781945	0.0586191676450949	0.292	0.345	1	WT	Psmd5
Egr1	0.00619917061333548	0.072534897162444	0.978	0.984	1	WT	Egr1
Traf2	0.00627366056514647	0.0445390610485008	0.142	0.135	1	WT	Traf2
Cstf2t	0.00628131439054838	0.0684746171770613	0.431	0.426	1	WT	Cstf2t
Epha5	0.00632799695389098	0.293389550952434	1	0.994	1	WT	Epha5
Rgs9bp	0.00632904909332895	0.0251839663781007	0.266	0.361	1	WT	Rgs9bp
C230004F18Rik	0.00641176567576055	0.159854131707978	0.498	0.448	1	WT	C230004F18Rik
Fhod1	0.00642984362043301	0.0230820360039871	0.127	0.171	1	WT	Fhod1
Rbm12b2	0.00645114768207134	0.0903702842099837	0.292	0.277	1	WT	Rbm12b2
Ttyh3	0.00652665997146274	0.215072003299918	0.921	0.926	1	WT	Ttyh3
Slc25a40	0.00657629367348081	0.106219512422219	0.225	0.197	1	WT	Slc25a40
Ctbs	0.00658929102265003	0.0818568181586637	0.356	0.365	1	WT	Ctbs
Exd2	0.0066496693998663	0.0783820309752701	0.251	0.21	1	WT	Exd2
Bms1	0.00667606639555975	0.0279815595805485	0.322	0.432	1	WT	Bms1
Btf3l4	0.00670170730047368	0.067958597525904	0.352	0.355	1	WT	Btf3l4
Akap7	0.0067280843127972	0.0913548981714409	0.472	0.581	1	WT	Akap7
Ssr3	0.0067481972504717	0.121751096310229	0.779	0.835	1	WT	Ssr3
Haus8	0.00680202455480443	0.129387062700208	0.375	0.339	1	WT	Haus8
Podxl2	0.00680753628934286	0.0657683372657663	0.322	0.342	1	WT	Podxl2
Gtf2ird1	0.0068433538794511	0.107147733923951	0.36	0.287	1	WT	Gtf2ird1
Zfp61	0.00684584439719473	0.0547313444225915	0.15	0.129	1	WT	Zfp61
Amn1	0.00686348644684705	0.174153628764501	0.562	0.6	1	WT	Amn1
B230303O12Rik	0.00686532790672168	0.0201333880775968	0.09	0.129	1	WT	B230303O12Rik
Hmgn2	0.0068877089252835	0.088933385921625	0.903	0.945	1	WT	Hmgn2
Mrpl55	0.00696422840355521	0.0143762279347546	0.352	0.497	1	WT	Mrpl55
Rpl35	0.00698590179854059	0.0323109918092706	0.959	0.994	1	WT	Rpl35
Rgs16	0.00706423903042754	0.168597060359264	0.247	0.184	1	WT	Rgs16
Arrdc3	0.00708119200085569	0.179571208119075	0.603	0.652	1	WT	Arrdc3
Neto2	0.00709037354237058	0.142637946998446	0.457	0.432	1	WT	Neto2
Tcf3	0.00709537171349511	0.100457042211849	0.528	0.587	1	WT	Tcf3
Tomm6	0.00713764462901171	0.0706509223682046	0.322	0.303	1	WT	Tomm6
Arl14ep	0.00719269180503197	0.0709925198398255	0.423	0.506	1	WT	Arl14ep
Brd9	0.0072796683127764	0.165858374076247	0.764	0.81	1	WT	Brd9
Gm20342	0.00730152235402112	0.212005363498522	0.532	0.416	1	WT	Gm20342
Snx24	0.00731775697554201	0.0802138708142604	0.352	0.3	1	WT	Snx24
Slc35a3	0.00739959489375149	0.120225913938029	0.39	0.374	1	WT	Slc35a3
Dact1	0.00740480306069944	0.0747647133374188	0.169	0.126	1	WT	Dact1
Thrsp	0.00750762606040582	0.196914923378419	0.689	0.652	1	WT	Thrsp
Ccdc124	0.00751555835692593	0.0433506197469436	0.543	0.665	1	WT	Ccdc124
Pdlim5	0.00752726876538812	0.142783314556592	0.858	0.887	1	WT	Pdlim5
Fam198a	0.00753256450537449	0.0691464742548749	0.139	0.087	1	WT	Fam198a
Bmp3	0.00760223497298275	0.178308853435284	0.839	0.887	1	WT	Bmp3
Larp4b	0.0076142417588451	0.0271023020821517	0.891	0.9	1	WT	Larp4b
Synj2bp	0.00767828059262768	0.107744823669317	0.581	0.606	1	WT	Synj2bp
Abl1	0.0077168753133569	0.0470622567800226	0.341	0.397	1	WT	Abl1
Lmbrd1	0.00772118053905163	0.132623910739305	0.865	0.89	1	WT	Lmbrd1
Brms1l	0.00772301279605628	0.0926663384201907	0.378	0.41	1	WT	Brms1l
Arhgef11	0.00775067452800757	0.064486816158684	0.378	0.423	1	WT	Arhgef11
Casd1	0.00778623191209881	0.0890222617240127	0.461	0.487	1	WT	Casd1
Usp53	0.00780637672656362	0.101331904125472	0.397	0.403	1	WT	Usp53
Alkbh5	0.00784174711357045	0.00447301393291721	0.772	0.819	1	WT	Alkbh5
Ube2ql1	0.00804553357085182	0.0415395916201715	0.135	0.087	1	WT	Ube2ql1
Igf2r	0.00816541849725726	0.0431458990939204	0.255	0.3	1	WT	Igf2r
CT025619.1	0.00831730527533176	0.173224575906783	0.622	0.584	1	WT	CT025619.1
Mbip	0.00835767508059949	0.085287517019942	0.251	0.239	1	WT	Mbip
Txndc9	0.00836358772101846	0.0678366028597762	0.704	0.719	1	WT	Txndc9
Itm2a	0.00840070493582883	0.00476965772141502	0.453	0.529	1	WT	Itm2a
Mff	0.00840553875617631	0.0798358618280609	0.753	0.861	1	WT	Mff
Bmt2	0.00848424374099031	0.0510951868979691	0.438	0.577	1	WT	Bmt2
Sipa1l2	0.00849718179342578	0.064804905403808	0.371	0.413	1	WT	Sipa1l2
Gatc	0.00859168066932565	0.0842677496401967	0.21	0.174	1	WT	Gatc
Plp1	0.00862333089367575	0.0513124277921704	0.105	0.084	1	WT	Plp1
Zfp369	0.00864388718144777	0.0671154005169831	0.285	0.319	1	WT	Zfp369
Timm21	0.00866118207248017	0.0853387830481099	0.352	0.316	1	WT	Timm21
Napg	0.00866447284048433	0.0156630353214979	0.341	0.474	1	WT	Napg
D130017N08Rik	0.00869195314598094	0.0134721714310194	0.101	0.139	1	WT	D130017N08Rik
Nudt3	0.00871378846276194	0.0433473228132335	0.689	0.768	1	WT	Nudt3
Pdyn	0.00877285902771592	0.0558666814903672	0.277	0.332	1	WT	Pdyn
D130020L05Rik	0.00887704512451856	0.0803568388359403	0.281	0.235	1	WT	D130020L05Rik
Gm4631	0.00901977407440156	0.0647172943857569	0.187	0.142	1	WT	Gm4631
Slco1c1	0.00902181432384968	0.219612684100793	0.288	0.148	1	WT	Slco1c1
Coq10b	0.00904134188323526	0.19024194085636	0.775	0.835	1	WT	Coq10b
Tbc1d10b	0.00906163390860873	0.0372982013110886	0.311	0.361	1	WT	Tbc1d10b
Tmpo	0.00913295141323863	0.0881169433700475	0.734	0.774	1	WT	Tmpo
Slc38a3	0.00918833019992201	0.325433114833014	0.996	0.994	1	WT	Slc38a3
Ctns	0.00926328661481688	0.0779669441473044	0.21	0.181	1	WT	Ctns
Rab30	0.00934116361896612	0.0524040915259947	0.3	0.255	1	WT	Rab30
Sptb	0.00943154992531254	0.02903583526998	0.109	0.077	1	WT	Sptb
C330018D20Rik	0.0094419464642961	0.0589178466975186	0.21	0.2	1	WT	C330018D20Rik
Arhgap26	0.00947803381933067	0.0754451537203961	0.442	0.416	1	WT	Arhgap26
Dr1	0.00947974750270894	0.0392179773934422	0.251	0.323	1	WT	Dr1
Zfp180	0.00952826395354396	0.0161121550848907	0.172	0.252	1	WT	Zfp180
Gga3	0.00952961793205906	0.0399076939634914	0.213	0.29	1	WT	Gga3
Sqle	0.00960635266820912	0.129980563900627	0.494	0.471	1	WT	Sqle
Fam3a	0.0096505677819281	0.00442462159361873	0.303	0.435	1	WT	Fam3a
Ttyh1	0.00966854291597968	0.267195728064635	1	0.997	1	WT	Ttyh1
Arid3b	0.00980188424562433	0.0234579200774201	0.112	0.126	1	WT	Arid3b
Rsrc2	0.00985734657641287	0.109449497568963	0.918	0.926	1	WT	Rsrc2
Brix1	0.00991704202577209	0.0507239403639561	0.33	0.326	1	WT	Brix1
Tpbg	0.00994271729079216	0.0191062543595278	0.292	0.406	1	WT	Tpbg
Dab1	0.00997893470398792	0.11202582963067	0.861	0.871	1	WT	Dab1
Stx5a	0.00999814038832226	0.123507742471802	0.562	0.594	1	WT	Stx5a
C4b	1.89888261512176e-61	1.0788089794781	0.91	0.187	3.27804105848469e-57	het	C4b
Serping1	4.50631474437962e-40	0.680755441980254	0.897	0.247	7.77925114322254e-36	het	Serping1
B2m	2.31106507885782e-38	0.843331359760042	0.981	0.685	3.98959164563225e-34	het	B2m
S100a6	4.11496629177551e-37	1.25774006479533	0.987	0.809	7.10366630949207e-33	het	S100a6
Crym	2.9963012744951e-31	0.594209512188506	1	0.981	5.17251489016089e-27	het	Crym
Mt2	1.42760639569374e-27	1.08505136399101	0.981	0.689	2.46447692088611e-23	het	Mt2
Mt1	5.68401202757705e-25	0.918321124344645	1	0.974	9.81230996320627e-21	het	Mt1
Trf	3.28551620485685e-23	0.893721330021375	0.91	0.742	5.67178662444438e-19	het	Trf
Cd9	5.21498452377186e-19	0.219418793595411	0.997	1	9.00262778338737e-15	het	Cd9
Bst2	2.09844035703807e-18	0.523718190621312	0.71	0.251	3.62253758835483e-14	het	Bst2
H2-D1	4.7729607877514e-18	0.506721221887383	0.913	0.539	8.23956220789525e-14	het	H2-D1
Sag	6.25364017587797e-18	0.581724260125748	0.994	0.873	1.07956590356181e-13	het	Sag
Nupr1	8.78016761473915e-17	0.964882165713652	0.774	0.348	1.51572033533242e-12	het	Nupr1
Gfap	2.57195074100748e-16	0.914999431181082	0.539	0.094	4.43995856420121e-12	het	Gfap
H2-K1	3.15705504723462e-16	0.434740997503559	0.968	0.82	5.45002412804113e-12	het	H2-K1
Oasl2	8.51863360548652e-16	0.556499361888255	0.887	0.483	1.47057171931514e-11	het	Oasl2
Serpina3n	3.38175088511467e-15	0.721187699421171	0.41	0.049	5.83791655297345e-11	het	Serpina3n
Cd44	9.43052442655692e-15	0.489261414889755	0.935	0.73	1.62799143175652e-10	het	Cd44
Dclk1	6.45715498726177e-14	0.663324153948744	0.735	0.255	1.114698665451e-09	het	Dclk1
Ifitm3	8.18648060737323e-14	0.896946522374727	0.71	0.348	1.41323214725084e-09	het	Ifitm3
Plppr3	8.59896050625387e-14	0.228888539130583	0.413	0.067	1.48443855219461e-09	het	Plppr3
H2-T23	2.2089622754889e-13	0.329039383968215	0.49	0.169	3.81333157617648e-09	het	H2-T23
Chl1	2.81766556853447e-13	0.359024648666601	0.79	0.427	4.86413607096106e-09	het	Chl1
S100a16	6.00920434607035e-13	0.326427422008408	0.987	0.955	1.03736894626212e-08	het	S100a16
Olfm2	1.20318664465805e-12	0.314387463396042	0.913	0.663	2.0770611046732e-08	het	Olfm2
S100a11	1.31396601142741e-12	0.497855903595612	0.897	0.528	2.26829952552713e-08	het	S100a11
Prtn3	1.83592825750512e-12	0.189526347382551	0.297	0.034	3.16936295093108e-08	het	Prtn3
Gpx4	1.91700519908906e-12	0.300819326519213	1	0.989	3.30932607518744e-08	het	Gpx4
Myl6	4.24365442598223e-12	0.371052654192565	0.981	0.929	7.32582063557312e-08	het	Myl6
S100a1	1.3049501384322e-11	0.303872968548692	0.99	0.921	2.25273542397551e-07	het	S100a1
H2-Q4	1.21235145507642e-10	0.281102755021993	0.665	0.243	2.09288231689843e-06	het	H2-Q4
Stat3	4.00073900453723e-10	0.377664794450143	0.865	0.506	6.90647574353262e-06	het	Stat3
Gbp2	4.37615986248261e-10	0.294195208791842	0.432	0.109	7.55456477060372e-06	het	Gbp2
Rras	5.34785926165494e-10	0.371494844861045	0.852	0.562	9.23200944339492e-06	het	Rras
Ctsd	6.72946833293829e-10	0.200935883495548	0.932	0.884	1.16170811831514e-05	het	Ctsd
Tpt1	7.04808976186232e-10	0.405668328339608	1	0.996	1.21671173559029e-05	het	Tpt1
Calca	1.0915684847879e-09	0.288796147327666	0.319	0.075	1.88437467528936e-05	het	Calca
Tmem176a	1.30910061199058e-09	0.314360974667523	0.919	0.622	2.25990038647934e-05	het	Tmem176a
Tmem176b	1.46698693571065e-09	0.249943500764663	0.984	0.895	2.5324595471173e-05	het	Tmem176b
Ube2l6	2.16694095700344e-09	0.254324105072869	0.529	0.169	3.74079017407504e-05	het	Ube2l6
Psmb8	2.36285411364056e-09	0.336266499704469	0.806	0.427	4.07899505637769e-05	het	Psmb8
Clip3	2.77125765771813e-09	0.249805356161023	0.929	0.779	4.7840220945188e-05	het	Clip3
Capns1	2.79609130064486e-09	0.25596376192911	0.965	0.835	4.82689241230321e-05	het	Capns1
Rplp0	3.03742529216331e-09	0.337414627280957	0.994	0.929	5.24350728186152e-05	het	Rplp0
Pdpn	3.0607353334126e-09	0.200623845515177	0.997	1	5.28374740607017e-05	het	Pdpn
Tnfrsf1a	3.80528466144437e-09	0.254756357656751	0.781	0.446	6.56906291105142e-05	het	Tnfrsf1a
Kif1a	6.17293916601514e-09	0.191842244571604	0.932	0.805	0.000106563448822919	het	Kif1a
Isg15	6.27752847748282e-09	0.654502212526493	0.474	0.146	0.000108368974106786	het	Isg15
Rpsa	1.07509445559926e-08	0.332004488282687	0.997	0.929	0.0001855935558701	het	Rpsa
Pros1	1.11475739949388e-08	0.23607500449708	0.752	0.498	0.000192440569874629	het	Pros1
Ly6e	1.524826220949e-08	0.233769871282787	0.423	0.127	0.000263230750522426	het	Ly6e
Rock2	1.54734817587019e-08	0.389462718151165	0.932	0.712	0.000267118715600472	het	Rock2
Synpo	1.80988453016231e-08	0.120202597444556	0.2	0.015	0.00031244036644192	het	Synpo
Lgals3bp	1.85742943494146e-08	0.257602002976832	0.61	0.281	0.000320648043353944	het	Lgals3bp
Rtp4	2.10924119967569e-08	0.138077926770848	0.194	0.026	0.000364118308300014	het	Rtp4
Cd63	2.22976213217665e-08	0.169317567864032	0.997	0.989	0.000384923836877656	het	Cd63
Tax1bp1	5.10434750695957e-08	0.259036739045241	0.987	0.91	0.00088116351012643	het	Tax1bp1
Ifit1	5.64490929893757e-08	0.487066933936061	0.306	0.071	0.000974480692275592	het	Ifit1
Cdh13	6.16500713981218e-08	0.180108521344238	0.377	0.154	0.00106426518254578	het	Cdh13
3632451O06Rik	6.41579502734655e-08	0.0854228935534022	0.165	0.015	0.00110755869557084	het	3632451O06Rik
Tsc22d4	6.59183909640283e-08	0.244006736908801	1	0.948	0.00113794918321202	het	Tsc22d4
Stmn1	8.3223911571334e-08	0.251652403337306	0.965	0.895	0.00143669438545594	het	Stmn1
Tpi1	1.0405937410407e-07	0.183788565944499	0.99	0.94	0.00179637697515856	het	Tpi1
Ifi27	1.11930600382072e-07	0.322588015650058	0.59	0.315	0.00193225795439571	het	Ifi27
Zc3hav1	1.13159182388077e-07	0.189123650266142	0.442	0.154	0.00195346696556537	het	Zc3hav1
Slc39a14	1.25523408143011e-07	0.105571098639315	0.287	0.079	0.0021669105947728	het	Slc39a14
Lrrc2	1.30185994955236e-07	0.154547679481619	0.255	0.041	0.00224740083091224	het	Lrrc2
Cela1	1.49300234401586e-07	0.159240912606332	0.403	0.105	0.00257736994647457	het	Cela1
Rpl22	1.65223928040903e-07	0.266788071713701	0.994	0.929	0.0028522606697701	het	Rpl22
Ppp1r14b	1.87218715827936e-07	0.281809638139864	0.79	0.419	0.00323195669133766	het	Ppp1r14b
Rpl23a	1.90798512587226e-07	0.315691315409313	0.997	0.951	0.00329375472279327	het	Rpl23a
Rplp2	2.10207578516587e-07	0.301824973910808	0.997	0.978	0.00362881342793184	het	Rplp2
H2-Q7	2.30384841365492e-07	0.119813559986074	0.287	0.064	0.00397713351649249	het	H2-Q7
Xaf1	2.48967490384112e-07	0.227105334126966	0.706	0.412	0.00429792578650092	het	Xaf1
Rps13	2.60257543458712e-07	0.255544235588355	0.994	0.959	0.00449282597272775	het	Rps13
Fxyd1	2.72379156412708e-07	0.187918033920953	0.997	0.993	0.00470208137715258	het	Fxyd1
Rnase4	2.7768562036899e-07	0.0774217540164704	0.226	0.049	0.00479368686442988	het	Rnase4
Ank2	2.93354315610767e-07	0.25743402779619	0.974	0.831	0.00506417555038867	het	Ank2
Fgf2os	2.98112421920516e-07	0.0609192156771551	0.103	0	0.00514631473961387	het	Fgf2os
Rsad2	3.07707224013452e-07	0.317587814018075	0.287	0.056	0.00531194980814422	het	Rsad2
Osmr	3.16330070124678e-07	0.323308602607866	0.784	0.479	0.00546080600056232	het	Osmr
Tagln2	3.32320945706811e-07	0.313382608256443	0.5	0.135	0.00573685648573668	het	Tagln2
Gfod2	3.88325827624873e-07	0.133136918878683	0.403	0.15	0.00670366876228818	het	Gfod2
Selenow	3.94901204026761e-07	0.240386593949476	0.994	0.94	0.00681717948511397	het	Selenow
Trim30a	4.11876305169919e-07	0.194198257891456	0.252	0.03	0.00711022065614831	het	Trim30a
Msn	4.746297430384e-07	0.313455867004167	0.887	0.678	0.0081935332540719	het	Msn
Rps4x	7.71654259144242e-07	0.323234775769998	1	0.929	0.013321067475607	het	Rps4x
Parp14	7.84095230327433e-07	0.278358979660091	0.577	0.243	0.0135358359611425	het	Parp14
Atp1b2	1.02210976831594e-06	0.141196106626186	1	0.996	0.0176446809304382	het	Atp1b2
Gna14	1.13350252583379e-06	0.256979338119091	0.597	0.255	0.0195676541034687	het	Gna14
Bri3	1.13516474344848e-06	0.207403227841171	0.965	0.839	0.0195963489661512	het	Bri3
Cst3	1.28690072073986e-06	0.216293202322335	0.987	0.981	0.0222157671421322	het	Cst3
Ifit3	1.31477884006401e-06	0.438156885782486	0.616	0.36	0.022697027116025	het	Ifit3
Psme1	1.48244130055064e-06	0.297993321576547	0.935	0.719	0.0255913841714056	het	Psme1
Serf2	1.61584964511413e-06	0.217440657486409	0.997	0.97	0.0278944124236053	het	Serf2
Vim	1.72313219250937e-06	0.364236063558254	0.997	0.985	0.0297464310392892	het	Vim
Ddr1	1.74073985503773e-06	0.0835847483073793	0.99	0.978	0.0300503921175163	het	Ddr1
Gnb3	1.78587088164193e-06	0.218909581983365	0.697	0.39	0.0308294890297847	het	Gnb3
Mbd2	2.12298196484059e-06	0.263988245781354	0.79	0.457	0.036649037659043	het	Mbd2
Fxyd3	2.12697222511261e-06	0.282784316833522	0.535	0.255	0.036717921522119	het	Fxyd3
Tmem132b	2.30876767793745e-06	0.275930254736232	0.687	0.393	0.0398562564242342	het	Tmem132b
Tjp1	2.54846846790915e-06	0.246077164888321	0.865	0.637	0.0439942111615157	het	Tjp1
Ogfrl1	2.92955124989112e-06	0.200149261924631	1	0.985	0.0505728432268704	het	Ogfrl1
Map1b	2.93255894266941e-06	0.382045491061691	0.777	0.427	0.050624765027302	het	Map1b
S100a13	3.55739882222738e-06	0.310715227300871	0.906	0.719	0.0614113758681112	het	S100a13
St3gal4	3.60210069177355e-06	0.163529755765949	0.703	0.468	0.0621830642420869	het	St3gal4
Mcl1	4.47735033089196e-06	0.297893484818027	0.971	0.798	0.0772924987621878	het	Mcl1
Socs3	4.74981623159805e-06	0.187444093616638	0.806	0.483	0.0819960776060771	het	Socs3
Rpl6	4.79399463593011e-06	0.227478745041954	0.997	0.959	0.0827587294000614	het	Rpl6
S100a10	4.93071915016889e-06	0.443611721186427	0.958	0.816	0.0851190046893656	het	S100a10
Khdrbs3	5.20264328215667e-06	0.177987122514196	0.994	0.91	0.0898132309798706	het	Khdrbs3
Rps9	5.50625767954387e-06	0.249778822633291	1	0.94	0.0950545263219658	het	Rps9
Eif3c	5.53950903250147e-06	0.128086892765144	0.981	0.884	0.0956285444280729	het	Eif3c
Mcrip1	5.59402815841446e-06	0.193926386964658	0.832	0.536	0.0965697080987089	het	Mcrip1
Pctp	5.79005226904878e-06	0.069647329292037	0.161	0.026	0.0999536723205892	het	Pctp
Edn2	5.96959345940634e-06	0.0803912339632646	0.165	0.019	0.103053091889732	het	Edn2
Fas	6.09392288859815e-06	0.0312575643736817	0.19	0.056	0.10519939082587	het	Fas
Anxa2	6.27312030586774e-06	0.177297114437539	0.255	0.037	0.108292875840195	het	Anxa2
Gnai2	6.87493954627426e-06	0.171247762455792	1	0.996	0.118682081387332	het	Gnai2
Trim21	7.15540370608859e-06	0.0110392969326388	0.187	0.09	0.123523734178207	het	Trim21
Cspg5	7.64967411522e-06	0.106361412877602	0.99	0.985	0.132056324251043	het	Cspg5
Sptbn1	7.76577310554634e-06	0.24554474802469	0.997	0.94	0.134060541121046	het	Sptbn1
Gbp3	8.93543876325439e-06	0.16772563962905	0.397	0.146	0.154252479370061	het	Gbp3
Cebpb	9.35294101738592e-06	0.370239747129412	0.842	0.509	0.161459820783133	het	Cebpb
Clec2d	1.08828776333184e-05	0.229542099300102	0.548	0.285	0.187871116583975	het	Clec2d
Psmb10	1.27916200936318e-05	0.248095927909595	0.616	0.303	0.220821737676365	het	Psmb10
Sulf1	1.30740754866565e-05	0.147230806561657	0.974	0.918	0.225697765126151	het	Sulf1
Cebpd	1.4859123147565e-05	0.389537777419133	0.984	0.91	0.256513042896414	het	Cebpd
Zcchc24	1.55727541600271e-05	0.293437420664543	0.758	0.442	0.268832455064548	het	Zcchc24
Arhgef12	1.75631981284832e-05	0.215531963300917	0.961	0.858	0.303193489292005	het	Arhgef12
Irf7	1.87338834810118e-05	0.182879907291323	0.245	0.082	0.323403030532706	het	Irf7
Prnp	2.15005980354751e-05	0.120212351454642	0.971	0.966	0.371164823886406	het	Prnp
Tmeff2	2.29961144424094e-05	0.120744435900092	0.355	0.124	0.396981923619313	het	Tmeff2
Ptgds	2.32001297172371e-05	0.29128121523375	0.774	0.498	0.400503839308664	het	Ptgds
Tubb4b	2.33314254891137e-05	0.252469702168061	0.994	0.955	0.40277039821857	het	Tubb4b
Trim30d	2.43903092242683e-05	0.123883943052165	0.187	0.037	0.421049908138543	het	Trim30d
Uchl1	3.00255251524382e-05	0.120567453548819	0.216	0.037	0.51833064070654	het	Uchl1
Rps27l	3.11269640173422e-05	0.259247394478477	0.939	0.794	0.537344779831379	het	Rps27l
Map1lc3a	3.12039681741663e-05	0.192604280848077	0.961	0.843	0.538674102590632	het	Map1lc3a
Lgals9	3.14119793332879e-05	0.0926605035732733	0.177	0.03	0.542264999230549	het	Lgals9
Fgf2	3.67838148564223e-05	0.285610420308884	0.616	0.311	0.634998995866418	het	Fgf2
Eef1a1	4.19995138315395e-05	0.299403973672692	1	0.993	0.725037607273866	het	Eef1a1
Rpl41	4.68282372282663e-05	0.289542855325249	1	0.989	0.808395859271561	het	Rpl41
Eif5b	5.01413385018307e-05	0.248716024684892	0.952	0.708	0.865589926557104	het	Eif5b
Bcl3	5.16690490017293e-05	0.0874200577665238	0.142	0.019	0.891962792916853	het	Bcl3
Irf2	5.23021175272058e-05	0.219780319781834	0.765	0.502	0.902891454872153	het	Irf2
Rps16	5.38567201769291e-05	0.223312134344531	1	0.966	0.929728560414328	het	Rps16
Trappc10	5.40215150755276e-05	0.169157283321815	0.674	0.386	0.932573414748833	het	Trappc10
Upp1	5.5627169420197e-05	0.0649414698896172	0.103	0.007	0.960291825700861	het	Upp1
Rplp1	5.70885648727309e-05	0.314124371657638	1	0.981	0.985519895397953	het	Rplp1
Iqgap1	6.02368874291454e-05	0.162607675582219	0.594	0.296	1	het	Iqgap1
Crybb3	6.11213359057909e-05	0.152914759260992	0.326	0.142	1	het	Crybb3
Snw1	6.21024048629837e-05	0.173063842373091	0.945	0.809	1	het	Snw1
Klf6	6.3245194704928e-05	0.411758521950602	0.942	0.813	1	het	Klf6
Anxa5	7.66955208535789e-05	0.233592160192323	0.981	0.891	1	het	Anxa5
Eif4g2	7.8591314266365e-05	0.208306369514855	1	0.959	1	het	Eif4g2
Ang	7.97643141741276e-05	0.0585825329817333	0.126	0.019	1	het	Ang
Mpp6	9.23953959607128e-05	0.204220997095203	0.526	0.195	1	het	Mpp6
Rhoc	9.2790675022501e-05	0.20544735586531	0.971	0.895	1	het	Rhoc
Rps14	9.30519187335176e-05	0.221281347168214	0.994	0.974	1	het	Rps14
Rpl3	9.49685684811332e-05	0.23061406163919	0.997	0.963	1	het	Rpl3
Vps37d	9.66077344307871e-05	0.0674934391175302	0.219	0.067	1	het	Vps37d
Galnt13	9.71162800080263e-05	0.235714025846394	0.958	0.828	1	het	Galnt13
Akr1a1	9.845770879311e-05	0.171148585115913	0.974	0.828	1	het	Akr1a1
Cd81	0.000102384370362642	0.0459635191169472	0.997	0.993	1	het	Cd81
Ndufa13	0.000109778508000807	0.134064450984713	0.997	0.959	1	het	Ndufa13
Mcam	0.000113663057811661	0.132424989062178	0.284	0.116	1	het	Mcam
Socs2	0.000117046041730592	0.115460834664552	0.261	0.086	1	het	Socs2
Scara3	0.000117271371025388	0.0825782799024727	0.903	0.809	1	het	Scara3
Phlda3	0.000117428364076802	0.207668046447055	0.49	0.243	1	het	Phlda3
Mapkapk2	0.000119428829499899	0.108891395272966	0.474	0.236	1	het	Mapkapk2
Ndufa2	0.000119704145292311	0.179047688466356	0.987	0.888	1	het	Ndufa2
Tmed10	0.000123362922479428	0.107650033312143	0.977	0.914	1	het	Tmed10
Lamp2	0.000131966535527431	0.123176019893585	0.955	0.906	1	het	Lamp2
Ddx60	0.000135118028334735	0.212896191398751	0.435	0.187	1	het	Ddx60
Gm19426	0.000135501311030075	0.100113278391816	0.358	0.15	1	het	Gm19426
Ephx1	0.000136929128809216	0.157667700964853	0.339	0.135	1	het	Ephx1
Elob	0.000143266903327644	0.192182611590549	0.994	0.963	1	het	Elob
Atp6v0e	0.000144921107531852	0.140788603720326	0.948	0.816	1	het	Atp6v0e
Ptgfr	0.000146555145694754	0.0979419276145115	0.106	0.007	1	het	Ptgfr
Fkbp8	0.0001560002230145	0.147415401004654	0.932	0.801	1	het	Fkbp8
Stat1	0.000159974561751641	0.256815231332523	0.594	0.322	1	het	Stat1
Zmym1	0.00016455963751439	0.0679109445988425	0.216	0.067	1	het	Zmym1
Dnaja1	0.000165318731395571	0.151928643781022	0.984	0.906	1	het	Dnaja1
Nln	0.000170226098950968	0.0794346637732401	0.358	0.142	1	het	Nln
A2m	0.000171431877234487	0.261755843698826	0.274	0.06	1	het	A2m
Serpinb6a	0.000171704549094229	0.15829105515998	0.555	0.281	1	het	Serpinb6a
Mt3	0.000176181146426254	0.235026806400107	0.968	0.839	1	het	Mt3
Bmp1	0.000183433991503862	0.163011843307699	0.484	0.243	1	het	Bmp1
Hsd17b2	0.000183591442010556	0.177238320060389	0.4	0.161	1	het	Hsd17b2
Timp1	0.000190766396116594	0.207523795649053	0.142	0.015	1	het	Timp1
Park7	0.000194058129907316	0.152185153863463	0.987	0.921	1	het	Park7
Adcy1	0.000198023662517141	0.0829442515140713	0.239	0.079	1	het	Adcy1
Lmna	0.000198850497689508	0.192921137570699	0.519	0.236	1	het	Lmna
Aes	0.000211201985477746	0.189201436881898	0.971	0.861	1	het	Aes
Vwa5a	0.000212011928352458	0.200128028629912	0.69	0.371	1	het	Vwa5a
Lrrc8c	0.000212718027936477	0.172228942329784	0.806	0.577	1	het	Lrrc8c
Eef2	0.000213500738838981	0.126581406753339	1	0.94	1	het	Eef2
Rps27a	0.000216500286339542	0.233912274116504	1	0.993	1	het	Rps27a
Psmb9	0.00023211742235817	0.148019726663414	0.445	0.172	1	het	Psmb9
Cited1	0.000238574457966584	0.203281439848846	0.487	0.258	1	het	Cited1
Uqcr10	0.000241934657026024	0.124874300250805	0.99	0.858	1	het	Uqcr10
Snx10	0.000251852921228745	0.134361718705054	0.968	0.933	1	het	Snx10
Prdx5	0.000256021369510366	0.191236374956128	0.971	0.876	1	het	Prdx5
Trim2	0.000257167186566775	0.176725755044046	0.99	0.963	1	het	Trim2
Asxl3	0.000290245285503782	0.0805489296182916	0.187	0.052	1	het	Asxl3
Atp9a	0.000293096673050612	0.144906431559998	0.694	0.446	1	het	Atp9a
Gpi1	0.000295194246486926	0.111093116100213	0.948	0.757	1	het	Gpi1
B4galt6	0.000296670896677019	0.201063182375046	0.939	0.805	1	het	B4galt6
Arhgap1	0.000303209732106098	0.0392466504597952	0.484	0.277	1	het	Arhgap1
Rpl32	0.00030848493627088	0.234912203583523	0.997	0.978	1	het	Rpl32
Snhg12	0.000315373903794178	0.0985419846992408	0.623	0.352	1	het	Snhg12
Rbm39	0.000321711889754425	0.100290370996852	1	0.985	1	het	Rbm39
Erbin	0.000331002432387703	0.29033153339783	0.929	0.727	1	het	Erbin
Nsun7	0.000342477955716765	0.0541405688578256	0.152	0.041	1	het	Nsun7
Pfdn5	0.000378450042663764	0.136998055038564	1	0.933	1	het	Pfdn5
Inpp5f	0.000379837812733804	0.216237224270956	0.577	0.307	1	het	Inpp5f
Crip2	0.000380767042740795	0.141233134296345	0.981	0.933	1	het	Crip2
Slc14a1	0.000402169574033697	0.176087530904582	0.816	0.667	1	het	Slc14a1
Dhx36	0.000406170950108962	0.138152679170293	0.868	0.682	1	het	Dhx36
Shisa5	0.000406329339811564	0.173280026222938	0.529	0.243	1	het	Shisa5
Zbtb44	0.000413204579810724	0.0612099594571666	0.606	0.36	1	het	Zbtb44
Pomp	0.000415564405892947	0.141812542088905	0.971	0.914	1	het	Pomp
Fzd10	0.00041969900310438	0.0432891302567714	0.252	0.116	1	het	Fzd10
Avpi1	0.000422047334779569	0.163596833972698	0.545	0.281	1	het	Avpi1
Zfp36	0.000436661571505956	0.237600557631144	0.968	0.858	1	het	Zfp36
Ctnna1	0.00046991642438643	0.191306157602664	0.89	0.689	1	het	Ctnna1
Tmem110	0.000476835153947909	0.0351115162969908	0.206	0.094	1	het	Tmem110
Plscr2	0.000478935827057108	0.182885547669157	0.465	0.191	1	het	Plscr2
Ift52	0.000482640340772009	0.00432769053520368	0.374	0.24	1	het	Ift52
Aldoa	0.000493301699815129	0.135970686561287	1	0.978	1	het	Aldoa
Emc10	0.000518620754319828	0.0679664495469043	0.861	0.712	1	het	Emc10
Herc6	0.000553187212849249	0.17168360107184	0.426	0.195	1	het	Herc6
Usp25	0.000555575296613449	0.150109748865224	0.697	0.528	1	het	Usp25
Tmbim6	0.000558459793552847	0.0466867557357287	1	0.989	1	het	Tmbim6
Dlg5	0.0005713207288313	0.170959600868284	0.568	0.315	1	het	Dlg5
Akap12	0.000602271112081011	0.36596028586095	0.277	0.064	1	het	Akap12
Gbp9	0.000607885512540884	0.0777625801201302	0.148	0.037	1	het	Gbp9
Rps15a	0.000635628743878902	0.201899637974502	1	0.959	1	het	Rps15a
Sdc4	0.000636370930325506	0.250412054031582	0.932	0.764	1	het	Sdc4
Rps19	0.000636976789718345	0.240264092959918	0.99	0.955	1	het	Rps19
Eif2ak2	0.000647233353609122	0.196272778435197	0.548	0.27	1	het	Eif2ak2
Syt1	0.000664167001963304	0.229811999585381	0.552	0.27	1	het	Syt1
Golga1	0.000714109647486841	0.0527877559514517	0.513	0.285	1	het	Golga1
Cox5b	0.000787723104835239	0.147016377481499	0.971	0.91	1	het	Cox5b
2900026A02Rik	0.000787741061013744	0.172342491820292	0.89	0.749	1	het	2900026A02Rik
Tst	0.00079335185641271	0.14082486141318	0.616	0.352	1	het	Tst
Efna1	0.000810776632763367	0.113460399843224	0.423	0.213	1	het	Efna1
Rpl14	0.000825323429482946	0.206185486912531	0.997	0.974	1	het	Rpl14
Sparc	0.00083122957917914	0.0926560037460593	0.997	1	1	het	Sparc
Zbtb24	0.000852268416448804	0.00536919384934703	0.274	0.176	1	het	Zbtb24
Cavin3	0.000874790045091868	0.0947644981109634	0.494	0.262	1	het	Cavin3
Adamtsl4	0.000877340135311625	0.0819919387425603	0.216	0.067	1	het	Adamtsl4
Mphosph6	0.000902672823200274	0.159051485283787	0.732	0.532	1	het	Mphosph6
Ctxn1	0.000910135218787377	0.0806299901562643	0.261	0.086	1	het	Ctxn1
Ppme1	0.000921122257688412	0.122530911239882	0.723	0.434	1	het	Ppme1
Hcfc1r1	0.000939368572359187	0.177542539981607	0.948	0.787	1	het	Hcfc1r1
Smurf1	0.000948696521798347	0.0296563856128421	0.223	0.112	1	het	Smurf1
Slc12a4	0.000961878882741769	0.0904827431285599	0.561	0.36	1	het	Slc12a4
Ankrd28	0.000976681943395994	0.123697167641091	0.79	0.603	1	het	Ankrd28
Hspb1	0.000976940672248231	0.0746955908219695	0.197	0.064	1	het	Hspb1
Synm	0.000989760605848965	0.21089511301655	0.516	0.273	1	het	Synm
Atp5h	0.000991722594591378	0.113837490520081	0.994	0.929	1	het	Atp5h
Il18bp	0.000997531592722199	0.0668176526847752	0.21	0.071	1	het	Il18bp
Parp10	0.00100568066303605	0.055863652990016	0.171	0.049	1	het	Parp10
Gm973	0.00101299271236978	0.120751595394074	0.442	0.228	1	het	Gm973
Cox6b1	0.00103036950047096	0.122401222497953	0.965	0.933	1	het	Cox6b1
Rock1	0.00103460404159447	0.185238804122798	0.906	0.655	1	het	Rock1
Il1r1	0.00104602504351245	0.0850128030625099	0.2	0.052	1	het	Il1r1
Gm26532	0.00105704940540914	0.30678429209042	0.755	0.502	1	het	Gm26532
Fam162a	0.00106309003692732	0.13166237846915	0.948	0.82	1	het	Fam162a
Tubb6	0.00107495736236958	0.0851818388553794	0.106	0.011	1	het	Tubb6
Arc	0.00115355676339821	0.464157024164943	0.3	0.101	1	het	Arc
Tpgs1	0.00115515902382812	0.0941976433070534	0.59	0.345	1	het	Tpgs1
Drosha	0.00115937959360573	0.00500319749009737	0.565	0.393	1	het	Drosha
Mrpl14	0.0011673955442068	0.146541515995582	0.787	0.562	1	het	Mrpl14
Mxra7	0.00116991204244251	0.0600861496388256	0.997	0.978	1	het	Mxra7
Nrp1	0.00119486282654984	0.081815541193787	0.481	0.3	1	het	Nrp1
Oat	0.00129072573381594	0.128429476801302	0.981	0.936	1	het	Oat
Gldc	0.00129498903760697	0.168778265980837	0.894	0.708	1	het	Gldc
Cnn2	0.00134209171757511	0.105332222500906	0.194	0.06	1	het	Cnn2
Lin54	0.00136293693331237	0.00807984049389791	0.184	0.101	1	het	Lin54
4933406I18Rik	0.00137549521356823	0.0380630141090568	0.174	0.056	1	het	4933406I18Rik
Tubb2a	0.00138604580506783	0.208780250603054	0.884	0.757	1	het	Tubb2a
H2-M3	0.00138693729144703	0.0790935756244988	0.245	0.082	1	het	H2-M3
Tns2	0.00139402947826959	0.100592678053301	0.39	0.221	1	het	Tns2
Sub1	0.0014086958265628	0.0908079772272175	0.997	0.918	1	het	Sub1
Tgfa	0.0014528360564326	0.0541834737336213	0.123	0.034	1	het	Tgfa
Rgl1	0.00146887266663168	0.161271426867091	0.771	0.494	1	het	Rgl1
Tspo	0.0015124263662443	0.21440115283052	0.852	0.596	1	het	Tspo
Eno2	0.00154297033861374	0.032033335426503	0.371	0.202	1	het	Eno2
Reep5	0.00154612133948646	0.108013170853601	0.961	0.85	1	het	Reep5
Uqcrq	0.00154715414089924	0.156692332049045	0.977	0.918	1	het	Uqcrq
Gabarap	0.0015982184117676	0.126347205970541	0.977	0.925	1	het	Gabarap
Sv2a	0.00159895733187916	0.105467120312589	0.461	0.243	1	het	Sv2a
Cacnb3	0.00160381709168675	0.102563676044643	0.394	0.24	1	het	Cacnb3
Ndufa3	0.00178405429688979	0.0283360365604892	0.99	0.876	1	het	Ndufa3
Prdx2	0.00186267373884977	0.107538705873208	0.997	0.981	1	het	Prdx2
Ror1	0.00188878835539812	0.0505194218689394	0.177	0.056	1	het	Ror1
Pea15a	0.00189221172425127	0.17164954854589	0.994	0.948	1	het	Pea15a
AC149090.1	0.00198311736602918	0.0451414735798935	0.803	0.719	1	het	AC149090.1
Mier1	0.00198590785941838	0.16360035481335	0.903	0.749	1	het	Mier1
Prr36	0.00198946242041243	0.0542920036517453	0.2	0.101	1	het	Prr36
Atp5g1	0.00199722606315359	0.147622351842718	0.945	0.831	1	het	Atp5g1
Zfp638	0.00203457187755475	0.106212562278135	0.848	0.7	1	het	Zfp638
Uqcrh	0.00205823901263907	0.17540743262601	0.994	0.944	1	het	Uqcrh
Slc38a2	0.00207730986659993	0.116771684520519	0.739	0.566	1	het	Slc38a2
Timp2	0.00211708498717568	0.0836606977984633	0.994	0.97	1	het	Timp2
Tmsb4x	0.00218847188156826	0.3290419874394	0.984	0.914	1	het	Tmsb4x
Srgap2	0.00226266005496035	0.0995715842272676	0.432	0.225	1	het	Srgap2
1110008P14Rik	0.00226902187904542	0.207207440514904	0.694	0.375	1	het	1110008P14Rik
Stmn3	0.00230357256121296	0.0476882715329754	0.11	0.026	1	het	Stmn3
Rps3a1	0.0023171646271173	0.199497554721849	0.997	0.963	1	het	Rps3a1
Rpl31	0.00232256559049174	0.230742241636037	0.987	0.94	1	het	Rpl31
Cox6a1	0.00239320413643894	0.157489207052153	0.965	0.858	1	het	Cox6a1
1810037I17Rik	0.00240041338659857	0.136935978088704	0.984	0.929	1	het	1810037I17Rik
Rps26	0.00245344141518504	0.150932004501958	0.997	0.929	1	het	Rps26
Rpl19	0.00248075966455856	0.187670930936877	0.994	0.97	1	het	Rpl19
Btc	0.00248304413440896	0.025993062544495	0.223	0.101	1	het	Btc
Klc2	0.00254524395074867	0.0234524152169228	0.235	0.112	1	het	Klc2
Ift74	0.00256862464622016	0.0908038498797798	0.532	0.285	1	het	Ift74
Mrpl12	0.00257494138315731	0.0508301022602952	0.577	0.337	1	het	Mrpl12
Bcar3	0.00258057602450903	0.0525528562024996	0.168	0.052	1	het	Bcar3
Samd5	0.00259277164517293	0.166174818150663	0.419	0.172	1	het	Samd5
Thumpd3	0.00264221446236187	0.0531379764367576	0.384	0.187	1	het	Thumpd3
Flot1	0.00264293058420694	0.188808639370177	0.797	0.566	1	het	Flot1
Basp1	0.00264500721504281	0.161485902013767	0.984	0.948	1	het	Basp1
Rps5	0.00264709450437329	0.209601204907054	0.994	0.948	1	het	Rps5
Rpl26	0.00276710077333216	0.183696152148451	1	0.951	1	het	Rpl26
Tubb2b	0.00276797310079962	0.279673659395271	0.671	0.464	1	het	Tubb2b
Rasa3	0.00276841465139363	0.0932096533119219	0.342	0.169	1	het	Rasa3
Cyb5r3	0.00282403621842266	0.223949543720409	0.639	0.382	1	het	Cyb5r3
Frg1	0.00284445874653815	0.0163831317825087	0.661	0.442	1	het	Frg1
8030462N17Rik	0.00292251270873839	0.0478438573602613	0.165	0.045	1	het	8030462N17Rik
Lgals1	0.00292421397789186	0.188461119969806	0.774	0.513	1	het	Lgals1
Bag3	0.00294917315287387	0.0919134362952247	0.481	0.243	1	het	Bag3
Dtd1	0.00297770002418688	0.0939266156521711	0.577	0.337	1	het	Dtd1
Col4a6	0.00300240772272307	0.0575880390798791	0.235	0.101	1	het	Col4a6
Bzw1	0.00303023839838172	0.13586783811117	0.929	0.835	1	het	Bzw1
Itgb8	0.00325127920459603	0.206817222861187	0.945	0.865	1	het	Itgb8
Efemp1	0.00328887661331635	0.0400068532377735	0.981	0.955	1	het	Efemp1
Rps12	0.00330007466085383	0.245729410171964	0.997	0.981	1	het	Rps12
Tmem219	0.00330864838730027	0.00990568620491758	0.384	0.243	1	het	Tmem219
Nap1l1	0.00333328188579681	0.171921510082333	0.968	0.843	1	het	Nap1l1
Sap130	0.0033993504660025	0.0107266072013466	0.265	0.15	1	het	Sap130
Tgm2	0.00340325283917987	0.109210875520973	0.29	0.09	1	het	Tgm2
Syt15	0.00341440809097752	0.0918022083890093	0.813	0.663	1	het	Syt15
Atp1b1	0.00349790216654708	0.0564265651540804	0.145	0.037	1	het	Atp1b1
Coasy	0.00360277905646608	0.051021589508357	0.413	0.228	1	het	Coasy
Arhgef4	0.00366466814862284	0.0723865958051897	0.335	0.172	1	het	Arhgef4
Myh14	0.00366815715057592	0.158289190383851	0.806	0.573	1	het	Myh14
Pcyox1	0.00366852415260038	0.0628570707049981	0.574	0.337	1	het	Pcyox1
Neurod1	0.00370978039344123	0.209211057851612	0.574	0.3	1	het	Neurod1
Tbc1d22a	0.0037505365644228	0.065893190690971	0.21	0.082	1	het	Tbc1d22a
Tmem178b	0.00379117497409697	0.0877967176268052	0.439	0.225	1	het	Tmem178b
Hsf1	0.00380791048075015	0.0151129019030962	0.3	0.184	1	het	Hsf1
Adi1	0.00381930194970312	0.0186524198538291	0.435	0.296	1	het	Adi1
Rabgap1l	0.00385848226730358	0.0155007270250396	0.177	0.086	1	het	Rabgap1l
1200007C13Rik	0.00389465589938178	0.00814052451748767	0.206	0.097	1	het	1200007C13Rik
Ninl	0.00400895785541893	0.0244419642657832	0.132	0.045	1	het	Ninl
Rps11	0.00402037948643944	0.205593791289601	0.99	0.978	1	het	Rps11
Kansl1	0.00403109156872698	0.0452506271315132	0.781	0.551	1	het	Kansl1
Mgst1	0.00403486543694552	0.148843675283673	0.803	0.588	1	het	Mgst1
Sema5a	0.00414431147131059	0.00449805174787921	0.955	0.948	1	het	Sema5a
Usp12	0.00422015668082473	0.126326142863236	0.503	0.247	1	het	Usp12
Zcchc14	0.00427803189306819	0.104362249281171	0.487	0.243	1	het	Zcchc14
Ltbr	0.00432175685722118	0.0945750598803031	0.455	0.258	1	het	Ltbr
Il6st	0.00433476128045888	0.129019595580681	0.932	0.79	1	het	Il6st
Mboat1	0.00441451319825052	0.0383019987452308	0.206	0.086	1	het	Mboat1
Scyl2	0.0045139337912887	0.0636454168230403	0.281	0.127	1	het	Scyl2
Tcf25	0.00460170331529141	0.0965507986262719	0.984	0.929	1	het	Tcf25
Gnpda1	0.00466562860021352	0.0538320293553686	0.365	0.202	1	het	Gnpda1
Ifit3b	0.00476787801374102	0.207188907793695	0.442	0.251	1	het	Ifit3b
Swi5	0.00477594121451923	0.138046407281844	0.961	0.873	1	het	Swi5
D11Wsu47e	0.00497760532445112	0.0297584481525335	0.168	0.071	1	het	D11Wsu47e
Hectd1	0.00499676601669249	0.104536539739452	0.794	0.659	1	het	Hectd1
Atox1	0.00501138065951561	0.182274379666549	0.955	0.828	1	het	Atox1
Rps2	0.00502101574026406	0.21225429233976	0.987	0.966	1	het	Rps2
Bola2	0.00505144511364269	0.172644745945142	0.835	0.577	1	het	Bola2
Syne1	0.00506261549266941	0.0391658970214285	0.184	0.056	1	het	Syne1
Dhx58	0.00511988831612852	0.0526363507400073	0.106	0.026	1	het	Dhx58
Nedd8	0.00513100592449148	0.142584077347094	0.977	0.91	1	het	Nedd8
Smc1a	0.0051346039128249	0.109223853207018	0.894	0.697	1	het	Smc1a
Snx8	0.00533391325593172	0.0219820736976868	0.235	0.127	1	het	Snx8
Tuba1a	0.0053556023832247	0.228466831938986	0.997	0.989	1	het	Tuba1a
Cxcl10	0.00536324030446492	0.185899463163711	0.113	0.026	1	het	Cxcl10
Tesk2	0.00541517336965636	0.0199186879288289	0.255	0.142	1	het	Tesk2
Tnxb	0.00546183531588977	0.0599357372929284	0.203	0.082	1	het	Tnxb
Lgi4	0.00547102718180339	0.0370232447099844	0.623	0.453	1	het	Lgi4
Fbxo6	0.00548591081663317	0.00394544016602433	0.358	0.225	1	het	Fbxo6
Eid2	0.00551532282989123	0.090616212021536	0.342	0.154	1	het	Eid2
Evi5	0.0055535730052125	0.163929625884165	0.935	0.813	1	het	Evi5
Cltb	0.00556174262744071	0.179732027616962	0.868	0.693	1	het	Cltb
Ndufa5	0.00563552206673574	0.13166919097257	0.952	0.809	1	het	Ndufa5
Npm1	0.00576095698997181	0.181945832676699	0.974	0.865	1	het	Npm1
Apoc1	0.00580684849976203	0.231580140782886	0.461	0.292	1	het	Apoc1
Nras	0.00582126255457627	0.153571302840805	0.771	0.539	1	het	Nras
Atp5j	0.00583126466260998	0.116394839552961	0.99	0.903	1	het	Atp5j
Tfpt	0.00584476342970858	0.0342964211731437	0.368	0.206	1	het	Tfpt
Lmln	0.00586183865658412	1.39297288168361e-05	0.113	0.06	1	het	Lmln
Rpl4	0.00588064873964514	0.141406578196708	0.994	0.933	1	het	Rpl4
Dusp16	0.00588509811537399	0.0426699895733698	0.816	0.809	1	het	Dusp16
Diaph2	0.00596271083254874	0.016713396702186	0.339	0.221	1	het	Diaph2
Morf4l1	0.00600094849731894	0.109878620506946	0.994	0.985	1	het	Morf4l1
Ndnf	0.0060537357054274	0.137641407107765	0.984	0.951	1	het	Ndnf
Gm28875	0.0060766187009499	0.0555297679869898	0.265	0.124	1	het	Gm28875
Rnf213	0.00609132045341137	0.161663549381985	0.461	0.273	1	het	Rnf213
Hspa9	0.00635599034621799	0.160273672468685	0.765	0.569	1	het	Hspa9
Fbxo25	0.00636342430470411	0.0505122148351967	0.387	0.228	1	het	Fbxo25
Aifm2	0.00636765250446336	0.036406887180387	0.21	0.09	1	het	Aifm2
Sptan1	0.00639895515248337	0.176911817726797	0.923	0.828	1	het	Sptan1
Samd1	0.00642858230919899	0.0749004978140018	0.248	0.105	1	het	Samd1
Hip1	0.00645163599612646	0.119312019192194	0.723	0.539	1	het	Hip1
Fam78b	0.00651615327506148	0.0582801847875544	0.161	0.034	1	het	Fam78b
Trim12a	0.00655238889338713	0.13656512612758	0.645	0.438	1	het	Trim12a
Pde1c	0.00668382375873987	0.0791356141675821	0.787	0.554	1	het	Pde1c
Nop16	0.00676431549678547	0.0510810101322241	0.339	0.176	1	het	Nop16
Trp53	0.00678520795918268	0.139263609183967	0.445	0.206	1	het	Trp53
Fbxw11	0.00687197676578846	0.149239435871619	0.71	0.487	1	het	Fbxw11
Rragd	0.00694572337983095	0.0688545215196764	0.187	0.052	1	het	Rragd
Ppp1r9b	0.00701716833615415	0.045338882596682	0.49	0.288	1	het	Ppp1r9b
Tanc1	0.00702338284326397	0.133344729256007	0.894	0.697	1	het	Tanc1
Mprip	0.00702346856946601	0.176033568104452	0.894	0.704	1	het	Mprip
Map7d1	0.00709770139604798	0.145483384560964	0.652	0.375	1	het	Map7d1
Grk2	0.0071467993540161	0.00395982943736858	0.403	0.251	1	het	Grk2
Syt11	0.00722547059549404	0.0453547094926205	0.971	0.951	1	het	Syt11
Rpl24	0.00726186551426651	0.179570083196384	0.99	0.974	1	het	Rpl24
Ddx21	0.00726397643071837	0.093867410265843	0.465	0.232	1	het	Ddx21
Rnasel	0.0072643315175011	0.0466765419093889	0.119	0.03	1	het	Rnasel
Kdelr1	0.00732355731977968	0.0456287186004652	0.871	0.79	1	het	Kdelr1
Gsdme	0.00739902218379821	0.113641731518648	0.426	0.195	1	het	Gsdme
Adgrg6	0.00746129167502203	0.129653333019492	0.361	0.187	1	het	Adgrg6
Polr2i	0.00747670955126258	0.0168087241479719	0.797	0.588	1	het	Polr2i
Mfhas1	0.00748433748429981	0.136792230697486	0.935	0.813	1	het	Mfhas1
Sema3b	0.00753429681021849	0.0469795783050739	0.552	0.386	1	het	Sema3b
Ddah1	0.00757180296995038	0.15346588992873	0.965	0.884	1	het	Ddah1
Clic1	0.00761259686957013	0.138435966592831	0.981	0.899	1	het	Clic1
Hmox1	0.00774690193577612	0.0420441524229353	0.106	0.022	1	het	Hmox1
Cdc40	0.00780012819354108	0.00321365522228984	0.652	0.461	1	het	Cdc40
Ctf1	0.00793062841397152	0.0254762890944118	0.419	0.281	1	het	Ctf1
Farsb	0.00798461450261788	0.0523352057005426	0.323	0.161	1	het	Farsb
Twsg1	0.00809335763354666	0.0465620325882579	0.571	0.378	1	het	Twsg1
Rbbp8	0.00813570219762405	0.0522802314226546	0.148	0.052	1	het	Rbbp8
Agtpbp1	0.00825811723496604	0.172149606068712	0.548	0.322	1	het	Agtpbp1
Cyr61	0.00828760018349419	0.166558050156086	0.965	0.903	1	het	Cyr61
Ttll7	0.00832817884509729	0.0515851196654213	0.123	0.037	1	het	Ttll7
Mmd	0.00842997855745342	0.0615965423831468	0.377	0.199	1	het	Mmd
Ndufc1	0.00843418603785295	0.120424124253229	0.987	0.925	1	het	Ndufc1
Scaf11	0.00854738574501515	0.0867260228510481	0.865	0.787	1	het	Scaf11
Jpt1	0.00855194151009055	0.120219161145186	0.684	0.446	1	het	Jpt1
Rps10	0.00861811929261441	0.202186826552885	1	0.989	1	het	Rps10
S100a4	0.00868615075652541	0.220021943445224	0.642	0.431	1	het	S100a4
Nes	0.00875128320214773	0.245240926809141	0.439	0.184	1	het	Nes
Ncoa1	0.00878226735445252	0.112110385540769	0.961	0.839	1	het	Ncoa1
Fuca1	0.00880743659602619	0.0650266803646978	0.923	0.82	1	het	Fuca1
Cox7c	0.00883522337295664	0.0783074576147893	1	0.955	1	het	Cox7c
Snap29	0.00896725901160895	0.0753593686751137	0.419	0.21	1	het	Snap29
Zfp954	0.00902503504101933	0.0371699395810721	0.106	0.03	1	het	Zfp954
Fam234a	0.00906229641692274	0.0359033808561156	0.742	0.573	1	het	Fam234a
Egr3	0.00906746888977382	0.377067345049862	0.565	0.285	1	het	Egr3
Spag9	0.00917208504318425	0.116921627515695	0.852	0.723	1	het	Spag9
Meis2	0.00926923685572919	0.0812212312475492	0.319	0.139	1	het	Meis2
Inppl1	0.00953373864823934	0.0844855914435328	0.503	0.281	1	het	Inppl1
Ebp	0.00970784081564131	0.0232164681580872	0.623	0.449	1	het	Ebp
Faim2	0.00976515522569101	0.0900329206865697	0.265	0.131	1	het	Faim2
Cdkn1a	0.00981191763837768	0.21892874008886	0.319	0.142	1	het	Cdkn1a
Mtmr11	0.00996630997371613	0.0461757644453965	0.174	0.06	1	het	Mtmr11

## Sheet: DEGs_WTvsHET_2
p_val	avg_logFC	pct.1	pct.2	p_val_adj	cluster	gene
Tmsb10	2.96921561525376e-54	0.773392335208512	0.973	0.89	5.12575691661256e-50	WT	Tmsb10
Uba52	1.30058002644595e-21	0.478092403502495	0.799	0.548	2.24519129965365e-17	WT	Uba52
Nr4a1	3.97329493504491e-18	0.538244610795653	0.691	0.338	6.85909904636802e-14	WT	Nr4a1
Rho	1.11012307788218e-15	0.159979147205268	0.996	0.936	1.91640546934802e-11	WT	Rho
mt-Nd3	8.23617657664938e-15	0.419216845106258	0.911	0.836	1.42181116242698e-10	WT	mt-Nd3
Pde10a	7.06388864658055e-13	0.432214107710248	0.641	0.318	1.2194390970592e-08	WT	Pde10a
Cntn4	2.87492314403516e-10	0.397961049998884	0.927	0.776	4.96297982354789e-06	WT	Cntn4
mt-Nd5	1.89713327521938e-09	0.326020416752101	0.88	0.786	3.27502117301121e-05	WT	mt-Nd5
Rps27	7.22097638328266e-09	0.208407890369493	0.961	0.903	0.000124655715304609	WT	Rps27
Egr1	8.56446201621339e-09	0.306456584110022	0.309	0.1	0.000147848307785892	WT	Egr1
Lmo4	5.44989586715667e-08	0.393256725604121	0.486	0.261	0.000940815523547256	WT	Lmo4
Car2	1.53673068986562e-07	0.222921217510635	0.946	0.863	0.00265285818991501	WT	Car2
Grcc10	1.65495529528996e-07	0.233719106191902	0.444	0.197	0.00285694932625905	WT	Grcc10
Rpl27	1.71142190966923e-07	0.265856900445675	0.838	0.732	0.002954427642662	WT	Rpl27
Srsf2	2.27447816382137e-07	0.22011719184163	0.9	0.843	0.00392643165420484	WT	Srsf2
mt-Atp8	2.75671712106501e-07	0.251918466407022	0.764	0.485	0.00475892076609453	WT	mt-Atp8
Gadd45g	2.78511708890458e-07	0.309432962810178	0.838	0.612	0.00480794763057597	WT	Gadd45g
Gng13	2.98502846045533e-07	0.244440286782709	0.981	0.95	0.00515305463128404	WT	Gng13
Rpl35	5.13485446838415e-07	0.252194663211301	0.892	0.769	0.00886429926877156	WT	Rpl35
Ndufa4	5.84229992647549e-07	0.216777659426475	0.961	0.926	0.0100855623630746	WT	Ndufa4
Gstp1	8.37949632258111e-07	0.244689626045059	0.436	0.247	0.0144655245016718	WT	Gstp1
Cabp5	1.04726765990241e-06	0.320527545594692	0.896	0.783	0.0180789816128953	WT	Cabp5
Sik1	1.10974069151103e-06	0.213014089850972	0.239	0.064	0.0191574535575549	WT	Sik1
mt-Atp6	2.0752208981596e-06	0.376441046989771	0.961	0.923	0.0358245383649292	WT	mt-Atp6
Cplx3	2.15966715735264e-06	0.204863168970441	0.969	0.926	0.0372823341373786	WT	Cplx3
mt-Nd1	2.18731971888089e-06	0.246389176941223	0.9	0.873	0.0377597003070407	WT	mt-Nd1
mt-Co3	2.25050232787831e-06	0.410738081011216	0.969	0.933	0.0388504216861632	WT	mt-Co3
mt-Cytb	2.31301197472211e-06	0.328410340396277	0.95	0.93	0.0399295257196277	WT	mt-Cytb
mt-Nd2	3.33665222058752e-06	0.287227314796406	0.938	0.86	0.0576006272840024	WT	mt-Nd2
mt-Co1	8.96761514769096e-06	0.426965059744555	0.961	0.906	0.154807940294589	WT	mt-Co1
Ccdc136	9.47190163095688e-06	0.157665271289352	0.942	0.896	0.163513437855209	WT	Ccdc136
Clip1	1.01087110000354e-05	0.310956205498946	0.61	0.401	0.17450667799361	WT	Clip1
Fos	1.11083432825275e-05	0.18929966469841	0.68	0.448	0.191763330086273	WT	Fos
Cacna2d3	1.19170080865282e-05	0.167556408476071	0.985	0.936	0.205723310597736	WT	Cacna2d3
Rsrp1	1.38237860092482e-05	0.208195614566778	0.88	0.736	0.238640017877651	WT	Rsrp1
Plrg1	1.5157086096132e-05	0.262800120576242	0.402	0.197	0.261656777277526	WT	Plrg1
Nfasc	2.56160294251437e-05	0.170791833920236	0.919	0.786	0.442209515966255	WT	Nfasc
Gm16346	2.95054383110849e-05	0.192305542511845	0.305	0.117	0.509352381564259	WT	Gm16346
Ift20	3.56872184789548e-05	0.224144170576731	0.927	0.856	0.616068452602197	WT	Ift20
Nr4a3	3.86211166738394e-05	0.136294165375714	0.17	0.04	0.66671633714049	WT	Nr4a3
Rps20	4.09926882510768e-05	0.160750674238267	0.911	0.809	0.70765677727834	WT	Rps20
Kif22	4.3227566571839e-05	0.275144481897614	0.456	0.291	0.746237481729657	WT	Kif22
Snhg20	4.47071095407469e-05	0.116685021492081	0.849	0.709	0.771778832001913	WT	Snhg20
mt-Co2	4.62013817736679e-05	0.360366476420922	0.969	0.906	0.797574453558828	WT	mt-Co2
mt-Nd4	5.05687303264307e-05	0.326783161809783	0.946	0.873	0.872967991625173	WT	mt-Nd4
Rps18	6.34555774249048e-05	0.177643733418638	0.931	0.843	1	WT	Rps18
Pam	6.8734751287145e-05	0.28075932325246	0.819	0.672	1	WT	Pam
Fam189a2	7.82803637900083e-05	0.148321261177409	0.475	0.271	1	WT	Fam189a2
Zfp414	8.81222126592645e-05	0.137838130732687	0.444	0.268	1	WT	Zfp414
Rpl37	9.73247797446965e-05	0.163668513296875	0.961	0.87	1	WT	Rpl37
Rps3	9.9450318844002e-05	0.171739369035607	0.931	0.856	1	WT	Rps3
mt-Nd4l	0.000103381721506978	0.284949962414963	0.83	0.716	1	WT	mt-Nd4l
Kcnab2	0.00012322421084972	0.203057680363092	0.811	0.679	1	WT	Kcnab2
Dscam	0.000167788153817011	0.269977649529221	0.332	0.201	1	WT	Dscam
Tpbg	0.000179950602299096	0.250835583327377	0.892	0.756	1	WT	Tpbg
AI847159	0.000191361134305109	0.169083734986143	0.216	0.084	1	WT	AI847159
Rpl39	0.000195493961371866	0.174387965125255	0.95	0.89	1	WT	Rpl39
4933415A04Rik	0.00020085028758844	0.22047384654336	0.409	0.211	1	WT	4933415A04Rik
Snhg9	0.000223371463671645	0.170807516871803	0.606	0.388	1	WT	Snhg9
Frat2	0.000227632331612108	0.330728304351747	0.764	0.572	1	WT	Frat2
Eef2	0.000254158848008186	0.105456854752276	0.919	0.886	1	WT	Eef2
Rpl37a	0.000282459833083198	0.176002692639482	0.946	0.886	1	WT	Rpl37a
Sel1l3	0.000296846792763986	0.108418240674339	0.162	0.047	1	WT	Sel1l3
Rps19	0.000316574942766586	0.233793725460006	0.903	0.809	1	WT	Rps19
Fam13c	0.000325343537167873	0.162809715590754	0.737	0.532	1	WT	Fam13c
Lgmn	0.000330034523804569	0.199094375730712	0.768	0.565	1	WT	Lgmn
Chgb	0.000330090576786566	0.227922512860745	0.946	0.843	1	WT	Chgb
Arl8b	0.00034655945895265	0.0343912615626058	0.178	0.224	1	WT	Arl8b
Qpct	0.000355558259849057	0.213206199868728	0.911	0.816	1	WT	Qpct
Smtn	0.000371685465957656	0.203300237783547	0.421	0.281	1	WT	Smtn
Ubc	0.000404359965776887	0.131693796131545	0.896	0.793	1	WT	Ubc
Dscaml1	0.000411449875778674	0.23866742506472	0.649	0.455	1	WT	Dscaml1
Leng8	0.000411989980664985	0.129014437450298	0.927	0.819	1	WT	Leng8
Slc4a10	0.000434314442946698	0.23597870788669	0.88	0.732	1	WT	Slc4a10
Plekhf2	0.000482143736381035	0.213763804859374	0.544	0.358	1	WT	Plekhf2
Arhgef17	0.000548864214020473	0.173225464635772	0.726	0.528	1	WT	Arhgef17
Ppp1r1a	0.000559334053346177	0.14972111429959	0.722	0.632	1	WT	Ppp1r1a
Slc2a3	0.000666861635484551	0.00522484960626141	0.27	0.318	1	WT	Slc2a3
Rpl36	0.000733770542544699	0.128967216734432	0.942	0.863	1	WT	Rpl36
Prnp	0.000736554243774522	0.185284774891488	0.861	0.759	1	WT	Prnp
Pcbp3	0.000784307833391335	0.114268941060548	0.907	0.856	1	WT	Pcbp3
Rps28	0.000860132376085637	0.161477917807469	0.95	0.89	1	WT	Rps28
Celf3	0.000874179382834141	0.124959493343795	0.884	0.833	1	WT	Celf3
U2af2	0.000891972485721989	0.0904782436612095	0.494	0.482	1	WT	U2af2
Cep112	0.000924744147626743	0.174921217479577	0.799	0.666	1	WT	Cep112
Gnao1	0.00107556416385838	0.133761559356081	0.973	0.943	1	WT	Gnao1
Cacng7	0.00116074619653611	0.192466587229303	0.471	0.298	1	WT	Cacng7
Zfp143	0.00118026942084992	0.125033520318462	0.127	0.043	1	WT	Zfp143
Ccdc107	0.00127683645773794	0.126301108982935	0.714	0.612	1	WT	Ccdc107
Magee1	0.0014381595859633	0.232720091506341	0.371	0.214	1	WT	Magee1
Rpl13a	0.00145193503929094	0.211511299486645	0.819	0.689	1	WT	Rpl13a
Tial1	0.00145734378451823	0.11094433645274	0.637	0.569	1	WT	Tial1
Slco5a1	0.0014941717017231	0.189390238721442	0.826	0.662	1	WT	Slco5a1
Slc38a1	0.00149772971277198	0.185397064072424	0.931	0.87	1	WT	Slc38a1
Dusp5	0.00166961296958867	0.18855570463697	0.34	0.164	1	WT	Dusp5
Usmg5	0.0017285084020381	0.166594371175395	0.919	0.803	1	WT	Usmg5
Atpif1	0.00179449280015979	0.126818959123994	0.88	0.816	1	WT	Atpif1
Herc3	0.00190993667079255	0.204994023312262	0.73	0.579	1	WT	Herc3
Casp7	0.0021295605891081	0.163205304866238	0.869	0.769	1	WT	Casp7
Bfar	0.00216013203865073	0.209315260501406	0.587	0.411	1	WT	Bfar
Bex2	0.00218947564325363	0.156868086667785	0.9	0.833	1	WT	Bex2
Ip6k2	0.00226393317931563	0.24244241258424	0.525	0.348	1	WT	Ip6k2
Nr1d2	0.0023294868513602	0.0411938699045051	0.664	0.649	1	WT	Nr1d2
Cpe	0.00239925487944974	0.166573088519979	0.896	0.823	1	WT	Cpe
Bloc1s1	0.002602581376052	0.175029319122242	0.336	0.177	1	WT	Bloc1s1
Sec22b	0.00260900567878528	0.0178007429193695	0.313	0.328	1	WT	Sec22b
Gm10076	0.00275780477534627	0.165268814580713	0.544	0.358	1	WT	Gm10076
Tmem62	0.00285709613660794	0.142778985008888	0.131	0.043	1	WT	Tmem62
Asic3	0.00286166088785149	0.221034724917399	0.653	0.532	1	WT	Asic3
5730419F03Rik	0.00291301465188809	0.1925805201735	0.687	0.555	1	WT	5730419F03Rik
2900011O08Rik	0.0031005302624996	0.206886492548924	0.579	0.415	1	WT	2900011O08Rik
Rexo2	0.00319530639940535	0.134047617178687	0.568	0.488	1	WT	Rexo2
Slc25a22	0.00349345343823179	0.085555264717023	0.819	0.682	1	WT	Slc25a22
Trib1	0.00351200489650568	0.194376426945181	0.452	0.311	1	WT	Trib1
Msi1	0.00354138264153814	0.120022109254527	0.622	0.485	1	WT	Msi1
Exosc7	0.00360595153987772	0.0447879467494583	0.293	0.281	1	WT	Exosc7
Cpd	0.00363248459674423	0.0279859708032767	0.201	0.09	1	WT	Cpd
Rpl41	0.0037010583881128	0.116985274119057	0.946	0.913	1	WT	Rpl41
Dusp1	0.00378023991577489	0.201424974939182	0.398	0.227	1	WT	Dusp1
Frmpd1	0.00380134294183584	0.161240012968574	0.776	0.595	1	WT	Frmpd1
Vopp1	0.00389334963544953	0.167046101004948	0.382	0.241	1	WT	Vopp1
Lrp1	0.00403331203067645	0.161055814634874	0.201	0.097	1	WT	Lrp1
Dusp10	0.00414453584906998	0.190210273808217	0.274	0.144	1	WT	Dusp10
Insr	0.00418743205607852	0.194726079393377	0.367	0.217	1	WT	Insr
Yeats2	0.00420073831079022	0.238814085835787	0.544	0.378	1	WT	Yeats2
Rpl38	0.0042623436663526	0.106738361301218	0.95	0.893	1	WT	Rpl38
Pgrmc1	0.00439865714648297	0.217121774896645	0.842	0.736	1	WT	Pgrmc1
Agpat3	0.00443204470343371	0.156252343111135	0.761	0.602	1	WT	Agpat3
Mtmr10	0.00463452673439257	0.217916012135332	0.676	0.535	1	WT	Mtmr10
Slc1a7	0.00463535040417886	0.167272528935948	0.734	0.545	1	WT	Slc1a7
Tenm4	0.00466284538869276	0.125705350347781	0.714	0.522	1	WT	Tenm4
Unc13b	0.0046972331792799	0.119347590213959	0.915	0.806	1	WT	Unc13b
Adrb1	0.00481304460222522	0.115897446592882	0.911	0.799	1	WT	Adrb1
Dyrk1a	0.00485785154284765	0.100322107957966	0.459	0.328	1	WT	Dyrk1a
Kif21b	0.00495996893178018	0.191427302310184	0.691	0.502	1	WT	Kif21b
Ppp4r3b	0.00508234207547333	0.0310800352509012	0.467	0.472	1	WT	Ppp4r3b
Myef2	0.00515413623294083	0.0403812233977912	0.625	0.622	1	WT	Myef2
Kmt2d	0.00529823799450732	0.119370637948396	0.645	0.545	1	WT	Kmt2d
Plpbp	0.00530600166128615	0.104015214083621	0.367	0.204	1	WT	Plpbp
Cdk5r1	0.00531234373111228	0.156079928629845	0.718	0.602	1	WT	Cdk5r1
Ddx50	0.00546062456674079	0.140017753775653	0.687	0.612	1	WT	Ddx50
Mtmr12	0.00564720669879169	0.0751427744943594	0.22	0.094	1	WT	Mtmr12
Six3	0.0056642454648856	0.206400150981156	0.579	0.401	1	WT	Six3
Dnajc25	0.00583967898901728	0.107843202531459	0.166	0.077	1	WT	Dnajc25
Bhlhe23	0.00591338660083782	0.108987948992745	0.853	0.766	1	WT	Bhlhe23
Zfp445	0.006211158693017	0.181723974128095	0.656	0.455	1	WT	Zfp445
Tmem181a	0.00630979984699386	0.165851447379859	0.359	0.214	1	WT	Tmem181a
Tmem42	0.00638701697570544	0.0475581633307004	0.143	0.154	1	WT	Tmem42
Gorasp2	0.00641779369404362	0.0803013528544941	0.432	0.418	1	WT	Gorasp2
AI480526	0.00654010428523833	0.138555204486464	0.78	0.696	1	WT	AI480526
Ptprr	0.00662778178114431	0.148414504014175	0.795	0.629	1	WT	Ptprr
Gabbr1	0.00663454239022833	0.238322450088799	0.405	0.241	1	WT	Gabbr1
Mydgf	0.00684252502891382	0.0839852943991194	0.367	0.348	1	WT	Mydgf
Ing2	0.00693105436033426	0.126766946736037	0.595	0.405	1	WT	Ing2
Cacnb2	0.00706956118107928	0.0591669139884458	0.537	0.441	1	WT	Cacnb2
Trp53	0.00711635777482691	0.149288692510873	0.135	0.05	1	WT	Trp53
Mafg	0.0071563988341528	0.116948075523292	0.421	0.304	1	WT	Mafg
Sobp	0.00751989850478339	0.145403494384173	0.251	0.167	1	WT	Sobp
Efr3b	0.00771919339086279	0.173718939071521	0.772	0.615	1	WT	Efr3b
Gm20754	0.00816757235861597	0.0417448428210722	0.602	0.518	1	WT	Gm20754
Mta2	0.00820639513238285	0.0612771106865707	0.243	0.127	1	WT	Mta2
Nxpe4	0.00840757075586654	0.0957404837563711	0.154	0.064	1	WT	Nxpe4
Capn7	0.00842040442064114	0.140123833937027	0.34	0.197	1	WT	Capn7
Ank3	0.00844340613535791	0.10774435318057	0.977	0.903	1	WT	Ank3
Drd2	0.00864565009424363	0.186923076534695	0.703	0.535	1	WT	Drd2
Tceal6	0.00867031120542203	0.235530612974152	0.745	0.625	1	WT	Tceal6
Pbrm1	0.00872092978495167	0.0736016140850868	0.722	0.679	1	WT	Pbrm1
Abhd13	0.00894036736323077	0.157883897006276	0.189	0.097	1	WT	Abhd13
Cacna1s	0.00905459225952594	0.100419746429937	0.382	0.244	1	WT	Cacna1s
Kdsr	0.00906066418420235	0.0123453831712717	0.413	0.251	1	WT	Kdsr
Sh2d5	0.00943040781973413	0.177272814596083	0.49	0.321	1	WT	Sh2d5
Ccnjl	0.00944488663538999	0.170322685747414	0.575	0.445	1	WT	Ccnjl
Sebox	0.00955566928674719	0.15408208099178	0.919	0.849	1	WT	Sebox
Actg1	0.00967256382051196	0.151901039968179	0.911	0.803	1	WT	Actg1
Nectin3	0.00978898576920736	0.257847889701567	0.587	0.425	1	WT	Nectin3
Mark3	0.00985939456439268	0.194087293429973	0.568	0.435	1	WT	Mark3
Cs	0.00992947703446426	0.173114925971312	0.459	0.328	1	WT	Cs
Pptc7	0.00994184335167675	0.270076592359487	0.432	0.288	1	WT	Pptc7
A2m	1.66995612843322e-29	0.700824536702419	0.358	0.023	2.88284526451426e-25	het	A2m
Atp2b1	2.19051748322314e-28	0.355267016441438	0.963	0.985	3.7814903312881e-24	het	Atp2b1
Stat3	1.21017192170106e-26	0.720309108299511	0.599	0.293	2.08911978843254e-22	het	Stat3
Bhlhe40	4.16318105329376e-26	0.594222111306235	0.575	0.247	7.18689945230101e-22	het	Bhlhe40
Fgf2	3.19284173270608e-18	0.404850105523321	0.231	0.015	5.5118026831705e-14	het	Fgf2
Tpi1	3.31694208509106e-18	0.381339403247761	0.943	0.942	5.72603712149269e-14	het	Tpi1
Ociad2	2.07253369398091e-17	0.506938935211744	0.247	0.027	3.57781491591925e-13	het	Ociad2
Gnas	1.09093938765126e-16	0.325782776501911	0.91	0.927	1.88328866490236e-12	het	Gnas
Grm7	5.50331194903676e-16	0.331911939320602	0.224	0.023	9.50036741762215e-12	het	Grm7
Hif1a	3.62857921735058e-15	0.393474631528756	0.87	0.873	6.2640163029123e-11	het	Hif1a
Pcdh15	5.20948219693693e-14	0.544085019899312	0.328	0.104	8.99312911657222e-10	het	Pcdh15
Gap43	2.61107222341882e-13	0.314804161778248	0.187	0.019	4.50749397928791e-09	het	Gap43
Prph	2.65983676769744e-13	0.577119143427142	0.161	0.004	4.59167621207609e-09	het	Prph
Prkcb	1.07044633069891e-12	0.439312389494716	0.351	0.135	1.84791150068552e-08	het	Prkcb
Trnp1	1.08434525257559e-12	0.201124971250534	0.943	0.981	1.87190520952124e-08	het	Trnp1
Car8	3.62921357165122e-12	0.214911192771551	0.93	0.969	6.2651113887415e-08	het	Car8
Csmd2	5.81752000942078e-12	0.385464169361924	0.438	0.224	1.00427847922631e-07	het	Csmd2
Daam1	1.25310361252163e-11	0.565094379624157	0.572	0.452	2.1632327662961e-07	het	Daam1
Sag	1.82198506089972e-10	0.900478120448102	0.943	0.834	3.14529281063118e-06	het	Sag
Gm28151	1.95835722239732e-10	0.301976667867313	0.291	0.112	3.38071207302449e-06	het	Gm28151
Nf2	4.10761098436858e-10	0.355962747762508	0.508	0.344	7.09096884231548e-06	het	Nf2
AC123870.1	4.97982086345026e-10	0.196192704515778	0.151	0.019	8.59666475657419e-06	het	AC123870.1
Cfi	6.4046622761319e-10	0.35892784270986	0.355	0.205	1.10563684872865e-05	het	Cfi
Atp9a	1.42064926396703e-09	0.312005082106455	0.555	0.498	2.45246682438628e-05	het	Atp9a
Gria1	1.52640689134705e-09	0.311462376466162	0.532	0.394	2.63503621653241e-05	het	Gria1
Osbpl6	3.85987043442527e-09	0.438245119851416	0.776	0.73	6.66329433094834e-05	het	Osbpl6
Klhl29	3.90330318413413e-09	0.252363840292282	0.12	0.008	6.73827228677074e-05	het	Klhl29
Sulf2	4.13033737001388e-09	0.259588421903271	0.221	0.069	7.13020140185496e-05	het	Sulf2
Atp1a1	7.44229246474509e-09	0.209686527048921	0.177	0.039	0.000128476294818895	het	Atp1a1
AC149090.1	9.4247809819636e-09	0.605549233255799	0.719	0.66	0.000162699994091638	het	AC149090.1
Onecut2	2.01467705785865e-08	0.258579316010738	0.151	0.031	0.00034779370049814	het	Onecut2
Pgam1	8.41976075496323e-08	0.176588193231187	0.903	0.938	0.0014535032991293	het	Pgam1
Ankrd6	9.30839443314798e-08	0.338126512722052	0.498	0.425	0.00160690813099434	het	Ankrd6
Atp6v0a1	1.21900190745997e-07	0.332129952447392	0.803	0.842	0.00210436299284814	het	Atp6v0a1
Bend4	1.48550686654661e-07	0.319749556859796	0.756	0.691	0.00256443050371941	het	Bend4
Neurod1	2.44558780992669e-07	0.2451502928219	0.806	0.849	0.00422181823627645	het	Neurod1
Mt1	2.97969401705799e-07	0.43614209508712	0.86	0.857	0.0051438457816472	het	Mt1
Pkig	3.16387785771237e-07	0.259115741434657	0.746	0.749	0.00546180234576887	het	Pkig
Endou	3.26464859364916e-07	0.222121669787658	0.114	0.012	0.00563576286721654	het	Endou
Acbd6	4.18800416895575e-07	0.322182812570981	0.786	0.78	0.0072297515968683	het	Acbd6
E2f6	4.84405608410751e-07	0.165212391028609	0.114	0.015	0.0083622940179948	het	E2f6
Slc16a3	6.06386839592542e-07	0.271486891420171	0.321	0.174	0.0104680560118861	het	Slc16a3
Nelfcd	6.11526211098236e-07	0.27411236671352	0.552	0.44	0.0105567769821889	het	Nelfcd
H2-D1	7.07558873876e-07	0.29655440532755	0.254	0.127	0.0122145888397214	het	H2-D1
Zmiz1	7.83608021109363e-07	0.250855965551927	0.803	0.838	0.0135274252684109	het	Zmiz1
Ndrg3	8.14760320590377e-07	0.328427105333909	0.766	0.73	0.0140652074143517	het	Ndrg3
Zfp462	9.71462112928903e-07	0.249130548645609	0.538	0.552	0.0167703504554916	het	Zfp462
Sec22c	1.20505676288101e-06	0.313984687074147	0.304	0.158	0.0208028948976148	het	Sec22c
Ldha	1.44320215808198e-06	0.306599911961332	0.746	0.749	0.0249139988549691	het	Ldha
Cd63	1.59520397853306e-06	0.294681759112876	0.609	0.517	0.0275380062814161	het	Cd63
Ptp4a3	2.38331637959713e-06	0.299469537708944	0.779	0.792	0.0411431906609853	het	Ptp4a3
Pgk1	3.2348549025721e-06	0.294190889159363	0.796	0.807	0.0558433001831022	het	Pgk1
2010107E04Rik	3.99276545583762e-06	0.167673195543837	0.916	0.958	0.0689271100641249	het	2010107E04Rik
Ikzf4	4.08998694749453e-06	0.255894658939265	0.201	0.089	0.0706054446745981	het	Ikzf4
Aldoa	4.50008951838665e-06	0.208333911070028	0.973	0.95	0.0776850453559087	het	Aldoa
Cebpd	5.80426688088352e-06	0.298408142087041	0.114	0.015	0.100199059164692	het	Cebpd
Gtf2b	6.01624498040351e-06	0.162713390667768	0.395	0.266	0.103858437096706	het	Gtf2b
Chn1	7.13597200723207e-06	0.172834544882239	0.585	0.486	0.123188284760847	het	Chn1
Cd47	9.30717938104042e-06	0.337005023367067	0.589	0.595	0.160669837654901	het	Cd47
Mif	9.68389262941046e-06	0.255419473263153	0.893	0.923	0.167173038461513	het	Mif
Atf3	1.00828708537284e-05	0.205652327127281	0.174	0.069	0.174060599547914	het	Atf3
Neurod4	1.09664825153932e-05	0.168128580311713	0.863	0.9	0.189314387663233	het	Neurod4
St8sia3	1.09828842411272e-05	0.205442922747492	0.398	0.286	0.189597530654578	het	St8sia3
Map3k1	1.14086672095048e-05	0.234378545500045	0.334	0.228	0.196947822037681	het	Map3k1
Adamtsl5	1.39891768348048e-05	0.227952628964528	0.161	0.05	0.241495159699235	het	Adamtsl5
Pclo	1.41416325404638e-05	0.278526494629332	0.706	0.68	0.244127002546026	het	Pclo
Purb	2.27991996180772e-05	0.168393606989447	0.88	0.903	0.393582583006866	het	Purb
Epha4	2.46324240221093e-05	0.276023687352745	0.294	0.208	0.425229535893672	het	Epha4
Kif1a	2.6146054207793e-05	0.240073705801691	0.796	0.795	0.451359333789131	het	Kif1a
Mt2	2.72616465196133e-05	0.349660111219103	0.602	0.548	0.470617803868084	het	Mt2
Pxylp1	2.755569475122e-05	0.242759165091013	0.371	0.274	0.47569395849031	het	Pxylp1
Sbds	2.91934743918865e-05	0.0717944061053638	0.488	0.405	0.503966948427136	het	Sbds
Sncb	3.11987211619561e-05	0.185099617964216	0.876	0.903	0.538583523418848	het	Sncb
Pkm	4.4444250358495e-05	0.145085595108092	0.9	0.946	0.7672410939387	het	Pkm
Lsm11	4.46464408847554e-05	0.225062346381193	0.14	0.05	0.770731508993533	het	Lsm11
Mia2	6.24249045312698e-05	0.232623459391517	0.448	0.386	1	het	Mia2
Pak2	6.29365474050259e-05	0.207583746709213	0.518	0.421	1	het	Pak2
Kcnh5	6.30434145544395e-05	0.312697171481826	0.615	0.529	1	het	Kcnh5
Arfgef1	6.66106300480578e-05	0.0958328721998642	0.535	0.448	1	het	Arfgef1
Atf7	7.26020675313571e-05	0.335854463437713	0.411	0.317	1	het	Atf7
Bnip3	8.13094002709909e-05	0.188181324252671	0.522	0.475	1	het	Bnip3
Lynx1	8.25739605084705e-05	0.241344006079872	0.495	0.456	1	het	Lynx1
Hnrnpd	0.000107718654032897	0.195877623723011	0.722	0.707	1	het	Hnrnpd
Rpap3	0.000123568265372596	0.243063399279821	0.719	0.737	1	het	Rpap3
Zeb2	0.000123660598559892	0.134066512387791	0.12	0.039	1	het	Zeb2
Cul3	0.000133398127290628	0.181041736884519	0.632	0.649	1	het	Cul3
Fam43a	0.000135329084314474	0.207506950418922	0.274	0.162	1	het	Fam43a
Rd3l	0.000145119726066249	0.18260434593867	0.849	0.919	1	het	Rd3l
Pafah1b1	0.000164773349884909	0.21033946231221	0.816	0.788	1	het	Pafah1b1
Serinc3	0.000165540930715078	0.22199980662288	0.538	0.51	1	het	Serinc3
Cdc5l	0.000171432671581489	0.0525952239131325	0.361	0.297	1	het	Cdc5l
Nck1	0.000190254613748343	0.174065896165589	0.311	0.208	1	het	Nck1
Arhgef28	0.000207930309681872	0.167299901135422	0.171	0.081	1	het	Arhgef28
Gspt1	0.000211820080075265	0.186937264257723	0.492	0.394	1	het	Gspt1
Fbxw7	0.000216001903836714	0.187991611231214	0.773	0.826	1	het	Fbxw7
Pmvk	0.000228268407599392	0.226397641674831	0.512	0.467	1	het	Pmvk
Pfkp	0.000268264474429492	0.315678657539707	0.846	0.869	1	het	Pfkp
Tubb2a	0.000298236203737983	0.159668905257604	0.548	0.463	1	het	Tubb2a
Ppm1e	0.000315796686090606	0.183219645912903	0.799	0.826	1	het	Ppm1e
Arhgap15	0.000333728022270412	0.251127040079069	0.194	0.1	1	het	Arhgap15
Arfgap2	0.000335905178392525	0.0989534240943659	0.341	0.367	1	het	Arfgap2
Crem	0.000336006433027269	0.177114662874993	0.298	0.208	1	het	Crem
Syt1	0.000337118761524134	0.0882480345390277	0.896	0.954	1	het	Syt1
Ppp1r9a	0.000357974763552632	0.317816337998343	0.595	0.517	1	het	Ppp1r9a
Steap2	0.00036134322350631	0.235295765555598	0.525	0.463	1	het	Steap2
Tmem150c	0.000401686312220956	0.130590138402388	0.321	0.236	1	het	Tmem150c
Pcp4	0.000433900864072142	0.105773149101239	0.957	0.985	1	het	Pcp4
Nsrp1	0.000434840838770741	0.153929462394403	0.355	0.278	1	het	Nsrp1
Sec62	0.000450122739757259	0.0689799685049084	0.826	0.923	1	het	Sec62
Slc47a1	0.00045576695950183	0.195911631305721	0.124	0.046	1	het	Slc47a1
Clu	0.000475985264668887	0.18075958735995	0.378	0.266	1	het	Clu
Ccdc115	0.000492924912283241	0.207166741878948	0.361	0.255	1	het	Ccdc115
Pdc	0.000514998178662309	0.0194802522944617	0.699	0.819	1	het	Pdc
Siah3	0.000519541487070988	0.208209863375855	0.448	0.429	1	het	Siah3
Amn1	0.000628045295632198	0.049360823325449	0.391	0.324	1	het	Amn1
Hsp90aa1	0.000643242396418361	0.0647084184712341	0.903	0.969	1	het	Hsp90aa1
Ilkap	0.000697042100010014	0.152362003225328	0.438	0.359	1	het	Ilkap
Rab21	0.00070555563006613	0.273710087613596	0.468	0.444	1	het	Rab21
Tuba1b	0.000725427105526805	0.148330148628344	0.742	0.784	1	het	Tuba1b
Akirin2	0.000746162724593103	0.115747942990104	0.428	0.359	1	het	Akirin2
Gsk3b	0.000798794483005419	0.126471981414999	0.836	0.884	1	het	Gsk3b
Ube2m	0.000827855161387826	0.196628373290478	0.559	0.494	1	het	Ube2m
Wnt10a	0.000830576144523516	0.119215648442695	0.164	0.089	1	het	Wnt10a
Ppia	0.000838293837093427	0.142650191325414	0.896	0.923	1	het	Ppia
6430548M08Rik	0.000905771209593609	0.252340363705607	0.689	0.703	1	het	6430548M08Rik
Map1b	0.00091881680507597	0.248628745691637	0.666	0.61	1	het	Map1b
Gmpr2	0.000922657794466386	0.119005065166007	0.201	0.112	1	het	Gmpr2
Pdk1	0.000927474768951506	0.147987578914311	0.288	0.22	1	het	Pdk1
Plcb4	0.000940965658175479	0.171484209462152	0.635	0.687	1	het	Plcb4
Slc4a8	0.00096542915265354	0.108590751437254	0.181	0.104	1	het	Slc4a8
Ctdspl2	0.000988140142950485	0.230492270928927	0.338	0.27	1	het	Ctdspl2
Gnb3	0.00106549745095194	0.1737567195355	0.987	0.988	1	het	Gnb3
Slc25a4	0.00109992698381128	0.0818173837966367	0.926	0.946	1	het	Slc25a4
Nyap2	0.00120218491095173	0.215946917559808	0.816	0.811	1	het	Nyap2
Twf1	0.00124957812580155	0.264956050041297	0.398	0.32	1	het	Twf1
Zfp622	0.00125284431658715	0.15649872696606	0.268	0.185	1	het	Zfp622
Tmem167	0.0012928926685239	0.162137876759585	0.659	0.614	1	het	Tmem167
Rock2	0.00129494169519658	0.304008270803912	0.258	0.162	1	het	Rock2
Gm15283	0.00132114850072027	0.1581835794059	0.351	0.309	1	het	Gm15283
Ctsz	0.00143194672527946	0.137349464137453	0.569	0.521	1	het	Ctsz
P4ha1	0.00144983540732245	0.132713820506473	0.548	0.502	1	het	P4ha1
Jund	0.00145091744521441	0.179870873793468	0.756	0.757	1	het	Jund
Fbxw4	0.00152916406594485	0.0292609891709315	0.167	0.104	1	het	Fbxw4
Lpin1	0.00177223648889812	0.00551142082535439	0.114	0.085	1	het	Lpin1
Mgarp	0.00177601075200579	0.0665763072155001	0.963	0.973	1	het	Mgarp
Cnmd	0.00181422537161435	0.18563837551228	0.294	0.208	1	het	Cnmd
Fam78b	0.00183904849854719	0.225229227728273	0.405	0.34	1	het	Fam78b
Scg5	0.00188568063901971	0.0977070602526315	0.763	0.849	1	het	Scg5
Clstn1	0.0018896673190093	0.191993786937676	0.716	0.726	1	het	Clstn1
Mpp6	0.00204844481481373	0.18943889748049	0.548	0.498	1	het	Mpp6
Zmat5	0.00214072771809001	0.174289889706272	0.411	0.371	1	het	Zmat5
Pou2f2	0.00214596779002188	0.294178252890818	0.612	0.606	1	het	Pou2f2
Chga	0.00216753351937285	0.104896515860655	0.736	0.811	1	het	Chga
Ppp2r5c	0.00230955860758723	0.152927125787116	0.635	0.595	1	het	Ppp2r5c
Prrc2b	0.00234225874316225	0.157338853197012	0.799	0.815	1	het	Prrc2b
Hmgcr	0.00243866294361125	0.0877644610893895	0.304	0.247	1	het	Hmgcr
Trpm1	0.00250469001362679	0.0700029849645016	0.987	1	1	het	Trpm1
Keap1	0.00261577299597369	0.150619233020574	0.358	0.278	1	het	Keap1
Sept3	0.00266008454313548	0.130857126285148	0.408	0.344	1	het	Sept3
Yae1d1	0.00270830250262165	0.0957213094629851	0.478	0.425	1	het	Yae1d1
Cst3	0.00272687194546384	0.281063576014232	0.826	0.846	1	het	Cst3
Hlf	0.00277975367469825	0.120245589216932	0.829	0.819	1	het	Hlf
Srcap	0.00283970344021491	0.0795761803580459	0.214	0.139	1	het	Srcap
Rad17	0.00289838710261285	0.106835772384461	0.271	0.197	1	het	Rad17
Cir1	0.00295204368215375	0.245336142799501	0.428	0.359	1	het	Cir1
Nudt2	0.00298516618626481	0.128679439573968	0.204	0.127	1	het	Nudt2
Ikbip	0.0030130128200747	0.125413070365434	0.375	0.293	1	het	Ikbip
Tnnt1	0.00326591021783028	0.223975846108331	0.375	0.309	1	het	Tnnt1
Amigo2	0.00331069394278607	0.147328591975969	0.793	0.842	1	het	Amigo2
Chd4	0.00335567671574388	0.117201154887739	0.686	0.768	1	het	Chd4
Sf3b2	0.00365470751031016	0.221907983881234	0.803	0.83	1	het	Sf3b2
Kcnk3	0.00368952681968794	0.231716810722824	0.722	0.73	1	het	Kcnk3
Taok1	0.00374478344835586	0.164925974175485	0.656	0.637	1	het	Taok1
Arid1a	0.00377091750991288	0.0603600629521128	0.572	0.548	1	het	Arid1a
Aplp2	0.00379061451934408	0.0110983725187834	0.893	0.954	1	het	Aplp2
Smad2	0.00382984311710054	0.125484734022412	0.258	0.201	1	het	Smad2
Eif1a	0.00393437662285745	0.167623890936541	0.278	0.22	1	het	Eif1a
Vax2	0.00393935449387599	0.221768350347406	0.318	0.263	1	het	Vax2
Ndnf	0.00399499942439518	0.0704475424084516	0.886	0.934	1	het	Ndnf
Kifap3	0.00412477760006609	0.171728679804275	0.522	0.49	1	het	Kifap3
Agtpbp1	0.00415626410167208	0.308187291833157	0.736	0.714	1	het	Agtpbp1
Cx3cl1	0.00420654468671018	0.0502113335009048	0.308	0.232	1	het	Cx3cl1
Scg2	0.00433330058143513	0.0914361845425531	0.829	0.888	1	het	Scg2
Mllt10	0.00436300386444166	0.18909910468867	0.488	0.436	1	het	Mllt10
AU019823	0.0043764338179326	0.151504353286027	0.181	0.12	1	het	AU019823
Ahr	0.00448280627271862	0.129777721709868	0.13	0.062	1	het	Ahr
Il11ra1	0.00453095435993772	0.0595338397390594	0.147	0.093	1	het	Il11ra1
Senp6	0.00455941629734097	0.163332810822587	0.609	0.587	1	het	Senp6
Prdx2	0.00457331173146108	0.123266134647132	0.809	0.873	1	het	Prdx2
Nacc2	0.00460468612091565	0.256663163094452	0.221	0.143	1	het	Nacc2
Ankrd11	0.00462622837186191	0.202648581241695	0.575	0.622	1	het	Ankrd11
Gapdh	0.00462939194951208	0.0992131995981786	0.93	0.946	1	het	Gapdh
Pfdn4	0.00464422558740015	0.0549085904147641	0.217	0.151	1	het	Pfdn4
Tax1bp1	0.00475464349830325	0.250161408764347	0.742	0.707	1	het	Tax1bp1
Glra1	0.00484728885561809	0.206810763879061	0.351	0.297	1	het	Glra1
Gpi1	0.00489566161550909	0.155008086125404	0.813	0.873	1	het	Gpi1
Socs2	0.00503292694884253	0.178630065475413	0.602	0.575	1	het	Socs2
Glis2	0.00511793907151474	0.184355572129987	0.251	0.178	1	het	Glis2
Kif5a	0.0051997321749393	0.0532491121765102	0.264	0.197	1	het	Kif5a
Elob	0.00530192035168363	0.0985234366745888	0.803	0.903	1	het	Elob
Zgpat	0.00539067839226621	0.0109409127153602	0.124	0.081	1	het	Zgpat
Ppp1r12a	0.00561966663407308	0.118169576445299	0.552	0.544	1	het	Ppp1r12a
Klhl41	0.00571946938742739	0.0926690144056182	0.274	0.216	1	het	Klhl41
Acvr1	0.00576494930145589	0.124092760875354	0.227	0.174	1	het	Acvr1
Tuba1a	0.00586931758969915	0.0358927941194946	0.866	0.942	1	het	Tuba1a
Naa10	0.0060907066376225	0.00722374212280866	0.194	0.139	1	het	Naa10
Gstm5	0.00629854430504928	0.149959695730581	0.652	0.653	1	het	Gstm5
Slc5a8	0.00630210051772986	0.125806149193495	0.542	0.49	1	het	Slc5a8
Pfn1	0.00663954391666618	0.0638193664696608	0.622	0.61	1	het	Pfn1
Ntrk2	0.00672691671227196	0.0962222946204696	0.639	0.699	1	het	Ntrk2
Ubb	0.00673059642483494	0.0314221663649503	0.987	0.961	1	het	Ubb
Lgalsl	0.00677046515308411	0.0285566316127995	0.642	0.645	1	het	Lgalsl
Sdhaf2	0.00691751514948072	0.131735911803255	0.194	0.162	1	het	Sdhaf2
Pgs1	0.00731807628259116	0.118857488299356	0.244	0.178	1	het	Pgs1
Aldoc	0.00735692027876001	0.118052644718663	0.341	0.255	1	het	Aldoc
Fam184a	0.00759009078523279	0.133549728873415	0.304	0.228	1	het	Fam184a
Thap2	0.00759082576066622	0.0444188598132085	0.261	0.39	1	het	Thap2
Agbl3	0.00778061371496441	0.131683091965281	0.224	0.158	1	het	Agbl3
Cul1	0.00783527102340766	0.179405002780407	0.485	0.452	1	het	Cul1
Sema5b	0.00786180757342358	0.168701812401368	0.11	0.05	1	het	Sema5b
Higd1a	0.00791371958143816	0.175118433035824	0.645	0.707	1	het	Higd1a
Mrpl15	0.00792355278088726	0.13975545250126	0.365	0.29	1	het	Mrpl15
Mcl1	0.00793121739476739	0.131608999423979	0.371	0.313	1	het	Mcl1
Zfp106	0.00793910592604708	0.144740007206668	0.662	0.641	1	het	Zfp106
Ttf1	0.0079391930643492	0.0676364503839021	0.147	0.093	1	het	Ttf1
Smarcc2	0.00807594128432161	0.0798489477870243	0.615	0.595	1	het	Smarcc2
Gm16754	0.00836250165723591	0.108523968342123	0.124	0.062	1	het	Gm16754
Pibf1	0.00848270991244609	0.13307302663987	0.264	0.197	1	het	Pibf1
Prpf18	0.00854089996176614	0.187163325404964	0.284	0.22	1	het	Prpf18
Cfl2	0.00879349155481483	0.0156218837174998	0.448	0.456	1	het	Cfl2
Cd302	0.00880087290220953	0.08179106650817	0.181	0.135	1	het	Cd302
Eif1b	0.00908342962067658	0.150153567447059	0.839	0.903	1	het	Eif1b
Tmbim6	0.0091644444420462	0.119914318380251	0.786	0.834	1	het	Tmbim6
Ccdc186	0.00923388330187699	0.243714708635849	0.625	0.633	1	het	Ccdc186
Iffo2	0.00938314089180027	0.127602634762612	0.254	0.197	1	het	Iffo2
Meaf6	0.00961587791765121	0.164810148413429	0.288	0.224	1	het	Meaf6
Cyhr1	0.00966583985947217	0.0925506564918743	0.478	0.432	1	het	Cyhr1
Ndufs5	0.00977269347639987	0.176537787659602	0.846	0.9	1	het	Ndufs5
Pgbd5	0.00977396916110991	0.127224252326298	0.488	0.533	1	het	Pgbd5

## Sheet: DEGs_WTvsHET_3
p_val	avg_logFC	pct.1	pct.2	p_val_adj	cluster	gene
Spc25	1.01386894518836e-09	0.805678821725284	0.757	0.481	1.75024196007867e-05	WT	Spc25
mt-Nd2	2.62070000811492e-08	0.570299412642451	0.925	0.762	0.000452411442400879	WT	mt-Nd2
mt-Atp6	1.15835605243601e-07	0.46662893216152	0.956	0.919	0.00199967005332028	WT	mt-Atp6
mt-Nd3	1.63164784121033e-07	0.611243234709038	0.854	0.681	0.0028167136682814	WT	mt-Nd3
Glul	3.84910866553414e-07	0.537077179442671	0.947	0.924	0.00664471628931159	WT	Glul
Uba52	2.62854581782309e-06	0.763002358216036	0.438	0.178	0.0453765864530799	WT	Uba52
mt-Nd4	6.84399483023042e-06	0.448096951052221	0.925	0.795	0.118147882754268	WT	mt-Nd4
Ndrg2	1.86342655946793e-05	0.666910414493576	0.469	0.232	0.321683326960949	WT	Ndrg2
Cox4i2	2.04444839550726e-05	0.624777336750486	0.611	0.378	0.352933126516419	WT	Cox4i2
mt-Nd5	2.28883650902521e-05	0.499984211273167	0.699	0.454	0.395121846553021	WT	mt-Nd5
S1pr1	3.92900506102587e-05	0.939500740280743	0.204	0.043	0.678264143684896	WT	S1pr1
Rpl35	6.80277581313733e-05	0.560397928952313	0.646	0.405	1	WT	Rpl35
mt-Co3	7.69723823086701e-05	0.338258388028014	0.965	0.892	1	WT	mt-Co3
Sfxn5	8.7892997986188e-05	0.632951628501815	0.451	0.222	1	WT	Sfxn5
Rps29	9.00859393162985e-05	0.431051621639888	0.858	0.8	1	WT	Rps29
Rpl36a	0.000117677262371144	0.635148117935443	0.588	0.373	1	WT	Rpl36a
mt-Cytb	0.000120999594668679	0.364540117781263	0.938	0.892	1	WT	mt-Cytb
mt-Nd1	0.000126138325620524	0.420410615163156	0.903	0.838	1	WT	mt-Nd1
Rps27	0.000126285670670368	0.52927466145592	0.81	0.659	1	WT	Rps27
Fth1	0.000132787406562834	0.435882115470313	0.863	0.789	1	WT	Fth1
Rps23	0.000154094124528642	0.49342613858982	0.761	0.627	1	WT	Rps23
Rpl38	0.000166448625709289	0.486306714472277	0.721	0.622	1	WT	Rpl38
mt-Co2	0.000170705781808669	0.300937236843176	0.942	0.811	1	WT	mt-Co2
Gstm5	0.000175006822689799	0.602924390846236	0.5	0.276	1	WT	Gstm5
Rlbp1	0.000235603861850899	0.42088365376909	0.845	0.676	1	WT	Rlbp1
Cntfr	0.000241397176280464	0.560171433189438	0.195	0.038	1	WT	Cntfr
Car14	0.000270224604340013	0.629071787401703	0.394	0.195	1	WT	Car14
Fxyd6	0.00029968884119805	0.587476453715359	0.5	0.27	1	WT	Fxyd6
Rpl17	0.000404379125754129	0.414560639309363	0.743	0.551	1	WT	Rpl17
Gm17750	0.000510773381779164	0.659916076498448	0.27	0.092	1	WT	Gm17750
Rorb	0.000561455585044539	0.450160032545739	0.602	0.378	1	WT	Rorb
Gng5	0.000950366949536973	0.387765086195783	0.646	0.416	1	WT	Gng5
Rpl29	0.00117303333692336	0.480202119007123	0.606	0.395	1	WT	Rpl29
Rps21	0.00125865613301143	0.454542380236012	0.801	0.616	1	WT	Rps21
Flt1	0.00131034631653623	0.187820106317415	0.332	0.146	1	WT	Flt1
Selenof	0.00140962879870028	0.426214394338398	0.527	0.319	1	WT	Selenof
Cav2	0.0014119230905129	0.561400826073954	0.305	0.124	1	WT	Cav2
mt-Atp8	0.00148612852519436	0.498810796338823	0.403	0.205	1	WT	mt-Atp8
Nxt2	0.00234985935927762	0.499402698051872	0.195	0.054	1	WT	Nxt2
Yipf1	0.00253635540612765	0.354045405971873	0.164	0.038	1	WT	Yipf1
Rpl37a	0.00260394566249139	0.429558634787216	0.788	0.654	1	WT	Rpl37a
mt-Co1	0.00289376513860408	0.295371089583519	0.96	0.886	1	WT	mt-Co1
Rps6	0.0029059044744693	0.259799806433171	0.637	0.422	1	WT	Rps6
Rpl41	0.00303742603175562	0.383522040701064	0.801	0.649	1	WT	Rpl41
Gpr37	0.00305168393192586	0.484317428114587	0.407	0.211	1	WT	Gpr37
Svip	0.00343272599593706	0.410155265300543	0.19	0.049	1	WT	Svip
Mgarp	0.0038220999769668	0.302189234802979	0.934	0.849	1	WT	Mgarp
Ftl1	0.00426507140945983	0.358884969464199	0.779	0.589	1	WT	Ftl1
Fam159b	0.00444601926116286	0.455279842588469	0.159	0.043	1	WT	Fam159b
Mrps21	0.00468730406591223	0.550929564598553	0.416	0.249	1	WT	Mrps21
Ccdc167	0.0050713567999631	0.379416891215432	0.102	0.016	1	WT	Ccdc167
Ptn	0.00553851458057	0.558650071268809	0.412	0.227	1	WT	Ptn
Gaa	0.005871390053873	0.321129932275311	0.142	0.032	1	WT	Gaa
Atp5e	0.00697208924082894	0.363608618613872	0.659	0.481	1	WT	Atp5e
Rgcc	0.00719019276267741	0.461878387796086	0.177	0.054	1	WT	Rgcc
Rpl30	0.00775600227914819	0.334943445468631	0.779	0.622	1	WT	Rpl30
Rpl13a	0.00794319451523166	0.400036351054038	0.429	0.249	1	WT	Rpl13a
Gm26881	0.00826493262600933	0.355478852029724	0.106	0.016	1	WT	Gm26881
Lgals3	0.00839840602254599	0.320409785916607	0.115	0.022	1	WT	Lgals3
Rps19	0.00985682025887934	0.439052227729899	0.664	0.486	1	WT	Rps19
Ppp1r1a	0.00996113186385572	0.435683852200415	0.296	0.13	1	WT	Ppp1r1a
Sag	3.63979748210822e-16	0.875629398079165	0.962	0.836	6.28338239336341e-12	het	Sag
Mt2	1.00188498512877e-14	1.65348628449716	0.503	0.217	1.72955404982779e-10	het	Mt2
Mt1	6.13251239167082e-12	1.36838929798405	0.751	0.615	1.05865561417413e-07	het	Mt1
Nupr1	1.62011786834781e-07	0.967819804152286	0.238	0.093	0.00279680947612882	het	Nupr1
Cebpd	2.66155335503699e-07	0.930591203985414	0.454	0.27	0.00459463955680035	het	Cebpd
S100a6	9.08654352134382e-07	1.00086453338758	0.4	0.265	0.0156861000808958	het	S100a6
Dclk1	4.96700614194767e-06	0.904147927014906	0.13	0.022	0.0857454270284426	het	Dclk1
AY036118	9.06051339925971e-06	0.359998114514243	1	0.965	0.15641164281142	het	AY036118
Gfap	1.61464223645187e-05	0.783832261893755	0.114	0.013	0.278735689278686	het	Gfap
Gnb3	1.62792824242631e-05	0.609595585321653	0.454	0.257	0.281029252490054	het	Gnb3
Aars	1.65473249006331e-05	0.753405707846925	0.157	0.04	0.285656469759629	het	Aars
Sec22c	1.87639604569942e-05	0.778814794047932	0.141	0.031	0.32392224936909	het	Sec22c
H2-D1	2.59210742258344e-05	0.709880222443479	0.184	0.084	0.447475504360579	het	H2-D1
Syt1	8.01990927279166e-05	0.836643688881825	0.33	0.195	1	het	Syt1
Sncb	0.000111439128007642	0.77513709068104	0.222	0.106	1	het	Sncb
Chgb	0.000130912876367518	0.63260519291867	0.205	0.08	1	het	Chgb
Ankrd33b	0.000186348088786991	0.512509432583927	0.205	0.08	1	het	Ankrd33b
Tmem150c	0.000198169291951365	0.342725385736285	0.119	0.035	1	het	Tmem150c
Impg2	0.00020365890652654	0.696425824999305	0.222	0.102	1	het	Impg2
Fgf2	0.000234908033786759	0.753958102822221	0.168	0.058	1	het	Fgf2
Hspb6	0.000294890888146675	0.385535569422702	0.13	0.035	1	het	Hspb6
Kif1b	0.00031117991019533	0.543225320254809	0.443	0.358	1	het	Kif1b
Hcn1	0.000328595259024925	0.55737542484475	0.303	0.159	1	het	Hcn1
Neurod1	0.000329624895724535	0.743824158343201	0.357	0.226	1	het	Neurod1
Phlpp2	0.000336610631417203	0.528353426005586	0.141	0.049	1	het	Phlpp2
Stxbp1	0.000338682332464948	0.566367512867402	0.292	0.164	1	het	Stxbp1
Lrrc2	0.00034929688641689	0.66958422272249	0.108	0.022	1	het	Lrrc2
Hk1	0.000425217175299371	0.795001433055078	0.265	0.181	1	het	Hk1
Mecp2	0.000525392390608767	0.714592478291433	0.2	0.097	1	het	Mecp2
Prkar2a	0.00083349593951982	0.408310294118149	0.135	0.062	1	het	Prkar2a
Ndufaf5	0.000838190097610069	0.516852307213672	0.13	0.053	1	het	Ndufaf5
Ctdspl2	0.00108358255247165	0.313213577043826	0.114	0.053	1	het	Ctdspl2
Gngt1	0.00118036662850382	0.372674632868475	0.951	0.942	1	het	Gngt1
Hspa4	0.00132136247480898	0.610258635615126	0.254	0.164	1	het	Hspa4
Smc6	0.00153036617229645	0.637678639907239	0.141	0.058	1	het	Smc6
Hnrnpa1	0.0015632949121808	0.280835371835597	0.308	0.243	1	het	Hnrnpa1
Celf4	0.00165032304127208	0.726097000752656	0.151	0.071	1	het	Celf4
Fos	0.00177468191892384	0.496052060923591	0.551	0.425	1	het	Fos
Trf	0.00197413412601308	0.796600224396578	0.232	0.15	1	het	Trf
B2m	0.00242884600228861	0.418133085191211	0.184	0.115	1	het	B2m
Syne2	0.00257129815990984	0.425516947765276	0.211	0.133	1	het	Syne2
Rnps1	0.00257614020124966	0.411489566821103	0.157	0.088	1	het	Rnps1
Ubr2	0.00264917765227064	0.435338586532937	0.135	0.075	1	het	Ubr2
Gnb1	0.00302438851324271	0.271567167117672	0.886	0.832	1	het	Gnb1
Junb	0.00325098251449608	0.44041449201687	0.368	0.243	1	het	Junb
Glmn	0.00331219094039784	0.547420705138472	0.243	0.15	1	het	Glmn
Ppp2r2b	0.00333584461277139	0.322666563350769	0.195	0.106	1	het	Ppp2r2b
Rasa2	0.00351879835956513	0.353484514085267	0.151	0.093	1	het	Rasa2
Nxnl2	0.00352303161092148	0.479436144624775	0.297	0.173	1	het	Nxnl2
Lpcat1	0.00397728703629645	0.290377432194857	0.211	0.133	1	het	Lpcat1
Igf1r	0.00417262328616562	0.411534933284145	0.243	0.186	1	het	Igf1r
Arfgef1	0.0041991245245546	0.498963560419035	0.151	0.084	1	het	Arfgef1
Ank2	0.00436526775712609	0.545638458055226	0.314	0.208	1	het	Ank2
Aipl1	0.00442497812098583	0.446559402884046	0.405	0.288	1	het	Aipl1
Agtpbp1	0.00481814683093333	0.662918294084523	0.195	0.106	1	het	Agtpbp1
E2f6	0.00526754157685359	0.588849199781482	0.119	0.058	1	het	E2f6
Gng13	0.00558853446358581	0.366017999879523	0.292	0.168	1	het	Gng13
Rnf207	0.00582306938259338	0.519832109823761	0.151	0.066	1	het	Rnf207
Ptpn2	0.00599068003886333	0.34022776914281	0.114	0.049	1	het	Ptpn2
Aldoa	0.00624389776765864	0.357509477568008	0.751	0.708	1	het	Aldoa
Sltm	0.00706157334101117	0.546820882804099	0.205	0.128	1	het	Sltm
Cplx4	0.007155253511638	0.318836690988503	0.341	0.221	1	het	Cplx4
Bex1	0.00734111189470319	0.480751476109385	0.108	0.053	1	het	Bex1
Ntm	0.00791056467472409	0.357387105474772	0.103	0.04	1	het	Ntm
Pebp1	0.00794205076443149	0.134085734661901	0.438	0.58	1	het	Pebp1
Arl6	0.00823752543437157	0.600222025511295	0.238	0.173	1	het	Arl6
Sdhaf1	0.0085020310156076	0.268984547013072	0.162	0.102	1	het	Sdhaf1
Pex5l	0.00855034316499922	0.633383810879931	0.265	0.168	1	het	Pex5l
Malat1	0.00864566361219086	0.218846470013227	0.995	0.996	1	het	Malat1
Atad2b	0.00883667028669006	0.365090891587096	0.13	0.062	1	het	Atad2b
Bst2	0.009204580220735	0.361787618789146	0.124	0.075	1	het	Bst2
Snhg11	0.00922087944833846	0.595036893992638	0.13	0.049	1	het	Snhg11
Jarid2	0.00968936824050532	0.30466283280341	0.108	0.058	1	het	Jarid2

## Sheet: DEGs_WTvsHET_4
p_val	avg_logFC	pct.1	pct.2	p_val_adj	cluster	gene
Aldoa	3.75166543465095e-08	0.468291758210916	0.942	0.894	0.000647650003983794	WT	Aldoa
Amy1	7.28371784792158e-07	0.645659983358984	0.459	0.217	0.012573882120867	WT	Amy1
Pfkp	2.90782981506029e-06	0.208061434208463	0.366	0.174	0.0501978660973859	WT	Pfkp
Tsc22d2	1.099505926064e-05	0.287692219248154	0.297	0.149	0.189807708016428	WT	Tsc22d2
Gapdh	2.18322640484709e-05	0.331067871518785	0.948	0.876	0.376890374268753	WT	Gapdh
Ctnnbip1	4.73122850095097e-05	0.218886724864765	0.198	0.093	0.816751976119166	WT	Ctnnbip1
Arr3	5.29885581391315e-05	0.316918140036834	0.983	0.981	0.914741479155827	WT	Arr3
Mttp	6.78536928034862e-05	0.391817307724592	0.262	0.093	1	WT	Mttp
Gstp1	7.30899207666497e-05	0.370301035966064	0.488	0.335	1	WT	Gstp1
Akap11	7.88708944502011e-05	0.23975348347643	0.855	0.671	1	WT	Akap11
Fzd10	7.92931524966358e-05	0.393004655135798	0.517	0.379	1	WT	Fzd10
Xist	8.48668838111587e-05	0.0785899218765946	0.401	0.571	1	WT	Xist
Slc12a6	9.26808524420648e-05	0.151373393682451	0.442	0.298	1	WT	Slc12a6
Endog	9.29039875969738e-05	0.298334195684351	0.256	0.118	1	WT	Endog
Agr2	0.000121175842238057	0.45637111174067	0.337	0.193	1	WT	Agr2
Ube4b	0.000128654912398451	0.270894714154804	0.227	0.099	1	WT	Ube4b
Ankrd27	0.000145530221599942	0.341242880925306	0.401	0.217	1	WT	Ankrd27
Kcne2	0.000154058957493974	0.355505536431323	0.773	0.615	1	WT	Kcne2
Abi3	0.000163242784403285	0.00408322489066743	0.186	0.081	1	WT	Abi3
Hsph1	0.000164317480089677	0.304738178085375	0.43	0.292	1	WT	Hsph1
Srsf5	0.000176545189122032	0.344969343640456	0.802	0.689	1	WT	Srsf5
Tmem33	0.000215085006530262	0.309492065511532	0.465	0.329	1	WT	Tmem33
Cirbp	0.000220032916970239	0.23830087846106	0.715	0.547	1	WT	Cirbp
Med25	0.000229632278466008	0.288029100067595	0.297	0.168	1	WT	Med25
Rtbdn	0.000233068967627801	0.260185157877391	0.942	0.901	1	WT	Rtbdn
Kmt2d	0.000256005775847651	0.195975631209859	0.529	0.379	1	WT	Kmt2d
Slc25a19	0.000256321261127267	0.156864460463601	0.291	0.155	1	WT	Slc25a19
F630040K05Rik	0.000265063901637799	0.345768417627809	0.413	0.23	1	WT	F630040K05Rik
Opn1mw	0.00026862075411138	0.378052920454411	0.843	0.764	1	WT	Opn1mw
Ndufaf3	0.000299610195484365	0.10252126762824	0.401	0.311	1	WT	Ndufaf3
Tmsb10	0.000334620874728059	0.447793697600154	0.866	0.745	1	WT	Tmsb10
Stxbp5	0.000346236485850016	0.00444878448984465	0.564	0.484	1	WT	Stxbp5
Spred3	0.000389800746108432	0.0776708315625957	0.233	0.124	1	WT	Spred3
Abraxas1	0.000434419670856813	0.320969244451181	0.227	0.118	1	WT	Abraxas1
Crxos	0.000454227154721652	0.185871008937153	0.395	0.273	1	WT	Crxos
Pde8b	0.000465065734755091	0.39480051037751	0.558	0.391	1	WT	Pde8b
Hectd4	0.000555032077568466	0.0236935629632624	0.384	0.304	1	WT	Hectd4
Pex5l	0.000559776998552331	0.321500523033722	0.698	0.534	1	WT	Pex5l
Asap3	0.000598065173818076	0.315981974826629	0.134	0.025	1	WT	Asap3
Ppp1r12b	0.000603801265611687	0.101471624922818	0.238	0.13	1	WT	Ppp1r12b
U2af2	0.000606434790003124	0.268872916848305	0.471	0.335	1	WT	U2af2
Vegfa	0.000619318765524577	0.386103537424	0.599	0.429	1	WT	Vegfa
Fktn	0.000629893414248269	0.101547913610156	0.244	0.143	1	WT	Fktn
Map2k1	0.000811742014338437	0.175916771424812	0.157	0.075	1	WT	Map2k1
Szt2	0.000828758579646682	0.200583930327582	0.14	0.037	1	WT	Szt2
Zc3h6	0.000887532107366969	0.147327643021719	0.203	0.087	1	WT	Zc3h6
Hlcs	0.000987222258681238	0.205226098579474	0.314	0.18	1	WT	Hlcs
Tpi1	0.000989889102973467	0.440502516024863	0.808	0.708	1	WT	Tpi1
Guca1a	0.00100155262866028	0.160292408015927	0.965	0.95	1	WT	Guca1a
Eps8	0.00100955978796537	0.0954557056690092	0.395	0.311	1	WT	Eps8
Rc3h1	0.00101274952393009	0.0909268227502691	0.308	0.217	1	WT	Rc3h1
Daam1	0.0010526558356976	0.305238214661784	0.337	0.224	1	WT	Daam1
Magi2	0.0010928904159776	0.122000496931859	0.552	0.422	1	WT	Magi2
Tmem181a	0.0011314835643992	0.37885354178424	0.227	0.106	1	WT	Tmem181a
Arhgap27os2	0.00116555349689935	0.172685960229523	0.11	0.025	1	WT	Arhgap27os2
Kmt5b	0.00136872063262412	0.0241084262882088	0.297	0.261	1	WT	Kmt5b
Gckr	0.00142876591380901	0.367900550176134	0.558	0.398	1	WT	Gckr
March6	0.00149294517493417	0.205405710871432	0.256	0.13	1	WT	March6
Cdan1	0.00150350092379314	0.210633727961389	0.122	0.025	1	WT	Cdan1
Taok2	0.00158745454023895	0.167274574631648	0.233	0.118	1	WT	Taok2
Ddx5	0.00159951626425977	0.19889304005303	0.971	0.95	1	WT	Ddx5
Plekha7	0.00160528897451133	0.221801804502883	0.169	0.087	1	WT	Plekha7
Klc3	0.00173203067233134	0.0667697774206188	0.576	0.516	1	WT	Klc3
Zfp326	0.00176453116710055	0.132913436704927	0.302	0.193	1	WT	Zfp326
Lsm12	0.0018174391059139	0.113990006024372	0.326	0.28	1	WT	Lsm12
Metap1	0.00184196740709029	0.228935574665073	0.267	0.149	1	WT	Metap1
Herc4	0.00184224897236858	0.220202721192433	0.291	0.155	1	WT	Herc4
Farsb	0.00185105970163555	0.201043327765562	0.227	0.13	1	WT	Farsb
Rnf216	0.00195931628647858	0.0608282093408697	0.151	0.087	1	WT	Rnf216
AI480526	0.00203532995565381	0.243196451466269	0.471	0.329	1	WT	AI480526
Arrdc3	0.00208755758015328	0.0670072986797302	0.308	0.205	1	WT	Arrdc3
Flii	0.00212791754594526	0.26605387635463	0.14	0.043	1	WT	Flii
Amt	0.00217749972617874	0.286491914698993	0.227	0.099	1	WT	Amt
Fbxo27	0.00227111894028036	0.234732812007424	0.192	0.081	1	WT	Fbxo27
Spred1	0.0022980688336068	0.0977532226352774	0.267	0.174	1	WT	Spred1
Dazap1	0.0023484160896589	0.254063338988629	0.279	0.168	1	WT	Dazap1
Xpot	0.0023781767630239	0.210578568551549	0.203	0.112	1	WT	Xpot
Tsen34	0.00239621588071804	0.246116078122643	0.506	0.385	1	WT	Tsen34
Ppm1j	0.00245912949883935	0.271164940867494	0.616	0.472	1	WT	Ppm1j
Cabp5	0.00261813088383268	0.0558990517984235	0.244	0.149	1	WT	Cabp5
Mphosph9	0.00263667839601567	0.32248298611369	0.25	0.124	1	WT	Mphosph9
Gm26853	0.00267698117737432	0.183138135080434	0.151	0.062	1	WT	Gm26853
R3hdm4	0.00268254664599283	0.195790770268206	0.459	0.366	1	WT	R3hdm4
Atg13	0.00270233603167249	0.277452410461751	0.238	0.124	1	WT	Atg13
Khsrp	0.00273081612241848	0.239738962184618	0.326	0.211	1	WT	Khsrp
Tial1	0.00276319997635337	0.340018884168804	0.465	0.335	1	WT	Tial1
Casp7	0.00285683128316168	0.322782047423596	0.738	0.596	1	WT	Casp7
Kdm5a	0.00287736960036547	0.010704429234247	0.308	0.248	1	WT	Kdm5a
Akap7	0.00288315890291196	0.130615087707482	0.378	0.267	1	WT	Akap7
Ache	0.00290270647786659	0.155154866441891	0.174	0.087	1	WT	Ache
N4bp2	0.00293442837522452	0.0922368917177803	0.395	0.304	1	WT	N4bp2
Lpgat1	0.00305862603532769	0.144456538366215	0.576	0.466	1	WT	Lpgat1
Socs7	0.00311717769624556	0.091606345934733	0.459	0.366	1	WT	Socs7
Smg1	0.00313428035361369	0.0961828987954094	0.407	0.298	1	WT	Smg1
5730409E04Rik	0.00315643870006204	0.152553680856106	0.169	0.099	1	WT	5730409E04Rik
Itch	0.00315724030812704	0.0873571835819833	0.442	0.335	1	WT	Itch
Ipo8	0.00326295875493911	0.145899572034948	0.302	0.193	1	WT	Ipo8
2010315B03Rik	0.0032882372555693	0.144043490477786	0.227	0.149	1	WT	2010315B03Rik
Sesn1	0.00334983252060507	0.0344951083280115	0.233	0.137	1	WT	Sesn1
Zfp24	0.00360478029577241	0.0206509956408663	0.355	0.298	1	WT	Zfp24
Tubgcp5	0.00363843364882206	0.306064548855314	0.256	0.143	1	WT	Tubgcp5
Bptf	0.00366415580958101	0.0638957947486315	0.535	0.472	1	WT	Bptf
Tnik	0.00366619724709425	0.198066481518068	0.262	0.137	1	WT	Tnik
Gm17259	0.00368443802493347	0.117023377336918	0.105	0.031	1	WT	Gm17259
Pcgf5	0.00371252693426056	0.245057933040934	0.169	0.075	1	WT	Pcgf5
Tceal5	0.00383081419315454	0.15429406394801	0.122	0.056	1	WT	Tceal5
Klhdc1	0.00393145231088438	0.143667202215017	0.18	0.106	1	WT	Klhdc1
Skil	0.00396393692255309	0.0991372858936697	0.297	0.205	1	WT	Skil
Rogdi	0.00396518497439017	0.294430418071748	0.506	0.391	1	WT	Rogdi
Trmt1l	0.00398726162463126	0.0795836994044529	0.279	0.18	1	WT	Trmt1l
Mks1	0.00400630997184946	0.139409932825148	0.122	0.031	1	WT	Mks1
Terf2ip	0.00407955171407495	0.115354603420039	0.262	0.161	1	WT	Terf2ip
Abca5	0.00409143178529594	0.154511359252939	0.378	0.267	1	WT	Abca5
Snapc3	0.00415836259273214	0.101868489646766	0.343	0.236	1	WT	Snapc3
Clasrp	0.00422909511374696	0.156226891543611	0.14	0.05	1	WT	Clasrp
Prdm1	0.00431913142587516	0.238464106841152	0.25	0.143	1	WT	Prdm1
Zeb1	0.00437511619729904	0.214199393400317	0.267	0.199	1	WT	Zeb1
Ccnl1	0.00441675742363109	0.163434529529823	0.727	0.584	1	WT	Ccnl1
Cbr1	0.00444686985043952	0.29361980098291	0.407	0.311	1	WT	Cbr1
Rundc3a	0.00462174594738579	0.20304269584229	0.349	0.248	1	WT	Rundc3a
Nptx2	0.00467298292676459	0.240478257654995	0.256	0.174	1	WT	Nptx2
Mapk6	0.00489127736338593	0.229170873124635	0.238	0.143	1	WT	Mapk6
Prnp	0.00490619701251657	0.299286089615757	0.791	0.64	1	WT	Prnp
Gt(ROSA)26Sor	0.00502355551377753	0.137764324572895	0.285	0.205	1	WT	Gt(ROSA)26Sor
Snhg20	0.00502920776920258	0.169063005491217	0.674	0.54	1	WT	Snhg20
Lactb2	0.00507478181183599	0.0388858288657625	0.186	0.13	1	WT	Lactb2
Rhot2	0.00511023780633795	0.0385233899687422	0.576	0.472	1	WT	Rhot2
Ice2	0.00521283044466175	0.107737799873093	0.14	0.068	1	WT	Ice2
Frmpd2	0.00550807750718627	0.251785379367834	0.39	0.261	1	WT	Frmpd2
Pgam1	0.00553293029331887	0.333200217941009	0.872	0.745	1	WT	Pgam1
Tspan31	0.00555076390770082	0.203461508873249	0.424	0.317	1	WT	Tspan31
Ttyh2	0.00558466776535545	0.32829934704059	0.523	0.441	1	WT	Ttyh2
Tctex1d2	0.00558522586067175	0.146206935664251	0.343	0.255	1	WT	Tctex1d2
Otud4	0.00573084177559205	0.158285394869895	0.36	0.255	1	WT	Otud4
Ndfip1	0.00581178490302831	0.292083849896582	0.547	0.429	1	WT	Ndfip1
Sf1	0.00581534341041547	0.204964032679984	0.459	0.373	1	WT	Sf1
Eif4e	0.00587251031502342	0.139787061966234	0.436	0.385	1	WT	Eif4e
Hars2	0.00595402626235485	0.0962382820697457	0.273	0.18	1	WT	Hars2
Igsf9	0.00605634539110385	0.376910606198431	0.535	0.41	1	WT	Igsf9
Oat	0.00619893373022956	0.264521321316507	0.413	0.317	1	WT	Oat
Cldn12	0.00621736355172361	0.165816078692376	0.169	0.081	1	WT	Cldn12
Elovl5	0.00631153653017017	0.16725357457012	0.186	0.093	1	WT	Elovl5
Osgep	0.00634109380631419	0.323361834840227	0.773	0.665	1	WT	Osgep
Kif16b	0.00658672237506204	0.0962372947918801	0.116	0.037	1	WT	Kif16b
Usp49	0.0067155216983926	0.143519832822932	0.105	0.037	1	WT	Usp49
Traf3ip3	0.00673402837974905	0.110668150298252	0.227	0.155	1	WT	Traf3ip3
Ckb	0.00681382473704651	0.142175266453183	0.983	0.913	1	WT	Ckb
Kdsr	0.00692343635014652	0.343719602091031	0.529	0.41	1	WT	Kdsr
mt-Co1	0.00707313307526594	0.205279625809291	0.971	0.969	1	WT	mt-Co1
Sod2	0.00734090976132989	0.00598155138712775	0.57	0.54	1	WT	Sod2
Cenpc1	0.00734440394062553	0.26931911237821	0.244	0.143	1	WT	Cenpc1
Rpl36	0.00734535931982746	0.0747387909446495	0.767	0.665	1	WT	Rpl36
Mfsd14a	0.00735613362379189	0.121876656128977	0.18	0.112	1	WT	Mfsd14a
Khnyn	0.00738691782979679	0.196351449197746	0.105	0.031	1	WT	Khnyn
Irf3	0.00741231867626618	0.0019754412722916	0.256	0.211	1	WT	Irf3
Fam229b	0.007528163651253	0.209859647947482	0.256	0.168	1	WT	Fam229b
Fam120a	0.00756008207617579	0.144493990440502	0.465	0.366	1	WT	Fam120a
Nmt1	0.00758504584747593	0.248551016840561	0.517	0.41	1	WT	Nmt1
Fdps	0.00768837440543265	0.0629739592366846	0.343	0.267	1	WT	Fdps
Epb41l2	0.00770258992281049	0.214979300470537	0.744	0.615	1	WT	Epb41l2
Malsu1	0.00774617735486243	0.125884019448828	0.267	0.211	1	WT	Malsu1
4930526L06Rik	0.00787286297324888	0.144914486196039	0.122	0.043	1	WT	4930526L06Rik
Pde6c	0.00789729830911975	0.211920804878627	0.953	0.894	1	WT	Pde6c
Pcdhga12	0.00796410867819673	0.217176742113682	0.174	0.087	1	WT	Pcdhga12
mt-Nd3	0.00825518092347008	0.0854025143774595	0.948	0.832	1	WT	mt-Nd3
Ctsb	0.0082560875070585	0.00622256607416127	0.715	0.634	1	WT	Ctsb
Hrasls	0.00840120333951393	0.146073281051378	0.215	0.161	1	WT	Hrasls
Amn1	0.00843528149741704	0.330829679261817	0.36	0.255	1	WT	Amn1
Kazn	0.0084468744197289	0.0876865472008217	0.198	0.118	1	WT	Kazn
Chuk	0.0085067263698033	0.0637931359217864	0.262	0.186	1	WT	Chuk
Mtmr4	0.0085497601661859	0.15993165808893	0.174	0.099	1	WT	Mtmr4
Wdr78	0.00856970600053254	0.222170806177365	0.448	0.335	1	WT	Wdr78
Hist3h2ba	0.00865926918524569	0.366476582553666	0.727	0.602	1	WT	Hist3h2ba
Dpp9	0.00875094987906318	0.00611702636030914	0.209	0.174	1	WT	Dpp9
Jmy	0.00877354421156416	0.147981718172573	0.25	0.18	1	WT	Jmy
Hdac6	0.00884183440245517	0.143600774324845	0.163	0.068	1	WT	Hdac6
Mcm7	0.00894176914471869	0.1822745841409	0.122	0.043	1	WT	Mcm7
Ppp1r9a	0.00900390358128516	0.0907245692475868	0.512	0.416	1	WT	Ppp1r9a
Pigp	0.00909476959625505	0.272059561854156	0.57	0.478	1	WT	Pigp
Setd2	0.00921531110960301	0.125640922934282	0.36	0.273	1	WT	Setd2
Trim35	0.00929537223416835	0.126929941133385	0.186	0.112	1	WT	Trim35
Vps37b	0.00933497545996793	0.276414628549074	0.291	0.211	1	WT	Vps37b
Cflar	0.00941310933840345	0.180517540350734	0.599	0.491	1	WT	Cflar
Araf	0.0095036750834034	0.0280768643920608	0.657	0.571	1	WT	Araf
Alg1	0.00959321898399448	0.134770103648437	0.186	0.112	1	WT	Alg1
Ide	0.00966011566525789	0.00686496767898293	0.43	0.391	1	WT	Ide
Cit	0.00971795869234026	0.369369593634201	0.238	0.149	1	WT	Cit
Asic4	0.00972466659713447	0.0178172171727655	0.471	0.422	1	WT	Asic4
Pan2	0.00985734879442772	0.165759103942329	0.256	0.137	1	WT	Pan2
Rpsa	1.26287178171789e-09	0.461544162612309	0.801	0.715	2.1800955567796e-05	het	Rpsa
Rps12	6.6577102520656e-09	0.506339861480871	0.739	0.57	0.000114932052081408	het	Rps12
Map1b	8.0604841384684e-09	0.367647660746007	0.907	0.919	0.00013914813768238	het	Map1b
Ftl1	2.97858575549342e-08	0.484446908904321	0.658	0.535	0.000514193258970829	het	Ftl1
Rpl23	4.17782562385681e-08	0.441309196599739	0.832	0.709	0.000721218037446401	het	Rpl23
Tpt1	1.21076578872642e-07	0.405976793962131	0.876	0.808	0.00209014498107841	het	Tpt1
Rps27a	1.2787601423733e-07	0.407902625654766	0.863	0.797	0.00220752363377903	het	Rps27a
Rps16	1.77604314087028e-07	0.328951764090816	0.733	0.674	0.00306598327408437	het	Rps16
Rpl27a	1.84800265120439e-07	0.361626870929656	0.839	0.756	0.00319020697677413	het	Rpl27a
Rps23	2.04873564170183e-07	0.475481813018224	0.72	0.57	0.00353673233826987	het	Rps23
Rpl19	2.82209462754837e-07	0.33738209538151	0.801	0.738	0.00487178195553676	het	Rpl19
Fth1	3.93339688333148e-07	0.432802952017545	0.919	0.878	0.00679022303969514	het	Fth1
Rack1	5.66035722173031e-07	0.121709363925291	0.658	0.703	0.00977147467187303	het	Rack1
Rpl30	1.09636523784084e-06	0.282327299516624	0.82	0.779	0.0189265531008464	het	Rpl30
Mpp6	1.28283820810857e-06	0.382998912371669	0.752	0.709	0.0221456359865783	het	Mpp6
Rpl15	1.68657698557368e-06	0.239652302536576	0.727	0.756	0.0291153785019585	het	Rpl15
Rpl8	1.7155812098385e-06	0.160371567697864	0.758	0.797	0.029616078425442	het	Rpl8
Pfdn5	2.02061826917528e-06	0.323730301637754	0.739	0.68	0.0348819331807729	het	Pfdn5
Adcy1	2.1530143235463e-06	0.50732992093499	0.54	0.297	0.0371674862673798	het	Adcy1
Kif1b	3.42310051130929e-06	0.310856894962853	0.82	0.721	0.0590929841267324	het	Kif1b
Rps8	3.5366218025053e-06	0.323852099603423	0.863	0.762	0.061052702176649	het	Rps8
Rps2	4.83599052157762e-06	0.253759930471401	0.789	0.727	0.0834837043739945	het	Rps2
Purb	5.78958296150858e-06	0.371197944387763	0.752	0.686	0.0999455706645227	het	Purb
Acadm	6.46905698780537e-06	0.412795932446286	0.534	0.349	0.111675330780484	het	Acadm
Rps9	7.64198708250786e-06	0.307400216597757	0.696	0.628	0.131923623005333	het	Rps9
Rps24	7.86641524145144e-06	0.359943623269358	0.876	0.779	0.135797926313176	het	Rps24
AC149090.1	9.79911116698423e-06	0.626935135445691	0.46	0.256	0.169162056075649	het	AC149090.1
Rpl9	1.18953046788413e-05	0.291207576418187	0.863	0.808	0.205348644670838	het	Rpl9
Ppp2r2b	1.20980166678999e-05	0.352144020935174	0.727	0.599	0.208848061737955	het	Ppp2r2b
Ptp4a3	1.42407875818753e-05	0.303164001357819	0.646	0.599	0.245838716025913	het	Ptp4a3
Eef1a1	1.53567022356553e-05	0.266566209135949	0.894	0.866	0.265102750694118	het	Eef1a1
Rbx1	1.61480796437731e-05	0.218188899005933	0.64	0.61	0.278764298890454	het	Rbx1
Rpl17	2.14586307482655e-05	0.273589238319828	0.764	0.709	0.370440342607308	het	Rpl17
Hint1	2.83909622952494e-05	0.386809625970426	0.683	0.558	0.49011318210289	het	Hint1
Rpl5	2.87541139322246e-05	0.257919119171643	0.702	0.657	0.496382268811993	het	Rpl5
Cebpd	3.01257784661641e-05	0.366658553204013	0.13	0.012	0.520061313661392	het	Cebpd
mt-Nd1	3.4935383848415e-05	0.327762136452955	0.919	0.959	0.603089531375188	het	mt-Nd1
Rps7	3.5315828843914e-05	0.264613455960315	0.745	0.738	0.609657153332487	het	Rps7
Rps15	3.75379718797329e-05	0.306157837252187	0.739	0.727	0.64801800855983	het	Rps15
Rplp2	3.98809072459136e-05	0.298809680608832	0.72	0.651	0.688464101786207	het	Rplp2
Ndufs5	4.37209402943548e-05	0.279578133828474	0.733	0.651	0.754754592301447	het	Ndufs5
Rpl34	4.44541746622467e-05	0.373706524414609	0.696	0.593	0.767412417194365	het	Rpl34
Rpl37a	5.2673061200001e-05	0.31061230821033	0.752	0.68	0.909295055495617	het	Rpl37a
Rpl37	5.62224267572884e-05	0.0942211509347393	0.702	0.797	0.97056775311107	het	Rpl37
Atp5o-ENSMUSG00000022956	5.79058334082671e-05	0.193179112086505	0.658	0.645	0.999628402126915	het	Atp5o-ENSMUSG00000022956
Smdt1	6.16654824077417e-05	0.394943725497279	0.652	0.547	1	het	Smdt1
Rps19	6.20106018898681e-05	0.419116402838663	0.634	0.506	1	het	Rps19
Rps3a1	6.26471527442351e-05	0.254953332807568	0.696	0.674	1	het	Rps3a1
Rpl21	6.87745831778116e-05	0.269318871708171	0.801	0.773	1	het	Rpl21
Rps11	7.11246578830083e-05	0.21623555931018	0.739	0.773	1	het	Rps11
Rps25	8.80087015048573e-05	0.303895593090493	0.77	0.68	1	het	Rps25
Rpl23a	9.12999614006378e-05	0.241705378953615	0.646	0.616	1	het	Rpl23a
Rps6	9.19187518421526e-05	0.273134061330993	0.776	0.709	1	het	Rps6
Ybx3	9.68803007629781e-05	0.174763482887762	0.565	0.547	1	het	Ybx3
Eef1g	9.87913055709608e-05	0.28824962832217	0.596	0.488	1	het	Eef1g
Rps20	0.000101834424034656	0.271694840481874	0.708	0.669	1	het	Rps20
Rps27	0.00010843080106924	0.343624067747233	0.752	0.663	1	het	Rps27
Rpl26	0.000111549467304762	0.202792469283166	0.764	0.779	1	het	Rpl26
Atp5l	0.000114619793000928	0.286228289988228	0.776	0.709	1	het	Atp5l
Atp5d	0.000129752223578776	0.255573685467	0.665	0.605	1	het	Atp5d
Usmg5	0.000167426834346187	0.332217567165435	0.646	0.576	1	het	Usmg5
Olfm1	0.000171401530876204	0.210376378001688	0.714	0.727	1	het	Olfm1
Car2	0.000186018539392228	0.284358429345332	0.745	0.61	1	het	Car2
Ankrd33b	0.000188621035996543	0.220904832940354	0.665	0.628	1	het	Ankrd33b
Rps28	0.000190292830941099	0.239159553561653	0.733	0.657	1	het	Rps28
Rps4x	0.000196924988022076	0.129945071267426	0.683	0.709	1	het	Rps4x
Rps17	0.00019935137117705	0.310396309804039	0.758	0.674	1	het	Rps17
Vcp	0.000203903223584537	0.218009627065461	0.615	0.581	1	het	Vcp
Fau	0.000205654782380368	0.173103885925935	0.733	0.762	1	het	Fau
Rrp1	0.000243552871406345	0.226103463239897	0.516	0.436	1	het	Rrp1
Tsn	0.000260529723530241	0.26046515433169	0.596	0.419	1	het	Tsn
Glo1	0.000280512524209195	0.175041814920439	0.745	0.785	1	het	Glo1
H2-D1	0.000309690740296439	0.411248436333305	0.466	0.36	1	het	H2-D1
Gadd45b	0.000312409295468931	0.401425756778421	0.18	0.041	1	het	Gadd45b
Syne1	0.00032440617685749	0.361653862106616	0.391	0.209	1	het	Syne1
Rpl18	0.000333477377559173	0.060529041976352	0.64	0.68	1	het	Rpl18
Atp6v0a1	0.000343295537233148	0.285811268714058	0.646	0.477	1	het	Atp6v0a1
Pfdn2	0.000352874403115018	0.314776230218623	0.547	0.384	1	het	Pfdn2
Rpl38	0.000363332607214015	0.243341467761492	0.727	0.686	1	het	Rpl38
Atxn7l3b	0.000379929108069103	0.22579272758867	0.696	0.663	1	het	Atxn7l3b
E2f6	0.000389172561594455	0.2346477517849	0.143	0.023	1	het	E2f6
Rps26	0.000393830543094717	0.293162195031343	0.615	0.593	1	het	Rps26
Tmsb4x	0.000415711758673826	0.3213922992158	0.733	0.651	1	het	Tmsb4x
Jun	0.000422547203966883	0.438304878787865	0.516	0.366	1	het	Jun
Eef2	0.000448139249188842	0.275968615843601	0.646	0.517	1	het	Eef2
Dstyk	0.000454432034118425	0.157930095355483	0.429	0.43	1	het	Dstyk
Rpl4	0.000465471574039934	0.231604693252702	0.677	0.634	1	het	Rpl4
Rps21	0.000469142185479259	0.221405907340624	0.758	0.738	1	het	Rps21
Rps13	0.000471259370204951	0.224440203910247	0.72	0.698	1	het	Rps13
Ndufc2	0.000500234367158647	0.0841519754421933	0.665	0.721	1	het	Ndufc2
Ybx1	0.000556322619784613	0.144096202862011	0.727	0.767	1	het	Ybx1
Rps15a	0.000557563945867348	0.266789168489973	0.72	0.622	1	het	Rps15a
Ndufa13	0.000568615363802012	0.226947555094924	0.658	0.587	1	het	Ndufa13
Cd81	0.00060116652774089	0.24053323074397	0.634	0.587	1	het	Cd81
Rpl28	0.000649462110889126	0.19000357915906	0.77	0.715	1	het	Rpl28
Rpl35a	0.000681009717832996	0.237156166926936	0.683	0.663	1	het	Rpl35a
Atp5f1	0.00068272651458833	0.090303760600646	0.702	0.744	1	het	Atp5f1
Rpl18a	0.000705075492289957	0.255697364775431	0.77	0.698	1	het	Rpl18a
Rpl7	0.000725087423936935	0.224887035433386	0.752	0.698	1	het	Rpl7
Ndufb9	0.00077469456061102	0.143884319960638	0.665	0.669	1	het	Ndufb9
Stmn1	0.000801163888082883	0.353729063528534	0.261	0.087	1	het	Stmn1
Tax1bp1	0.000809061114962545	0.142195703689855	0.814	0.855	1	het	Tax1bp1
Zbtb4	0.000868592513182455	0.0423611085864006	0.422	0.512	1	het	Zbtb4
Rpl14	0.000997951153283462	0.183546039153252	0.702	0.68	1	het	Rpl14
Pmvk	0.00107672325990203	0.398616398759406	0.304	0.116	1	het	Pmvk
Sf3b1	0.00108683109972432	0.2433823602679	0.634	0.547	1	het	Sf3b1
Srp9	0.00109430383880548	0.337061944814891	0.441	0.291	1	het	Srp9
Ndufb10	0.00115794766738664	0.211880959273303	0.602	0.547	1	het	Ndufb10
Ppia	0.00123862348255923	0.281837277252642	0.77	0.692	1	het	Ppia
Selenow	0.00133939768720952	0.269940762906715	0.627	0.5	1	het	Selenow
Arl3	0.00135181704655259	0.217785780470806	0.714	0.651	1	het	Arl3
Stk39	0.00140603915163437	0.207531420432722	0.311	0.122	1	het	Stk39
Crebbp	0.00148524428296686	0.0920653759105494	0.311	0.331	1	het	Crebbp
Uqcrh	0.00153189758400417	0.178453327424088	0.727	0.756	1	het	Uqcrh
Fos	0.00156883468654865	0.634727591280334	0.472	0.302	1	het	Fos
Cnga1	0.00168830278753976	0.205674344009286	0.373	0.36	1	het	Cnga1
Plekha1	0.00174512095290491	0.260748565468685	0.509	0.442	1	het	Plekha1
Fundc2	0.0017466788612895	0.136900835226384	0.46	0.43	1	het	Fundc2
Minos1	0.00175032692807471	0.204220361680837	0.571	0.477	1	het	Minos1
Rpl11	0.00177622516396764	0.168878163524414	0.752	0.733	1	het	Rpl11
Mapk4	0.00180529040383459	0.305028424504609	0.46	0.39	1	het	Mapk4
Calm2	0.001877222792595	0.152394536373287	0.764	0.744	1	het	Calm2
Rps29	0.00189818193709053	0.23221189921975	0.876	0.849	1	het	Rps29
Gpx4	0.00194727859167375	0.207919651279443	0.795	0.808	1	het	Gpx4
Rpl31	0.00211635411844194	0.322711747786558	0.615	0.5	1	het	Rpl31
Platr17	0.00213959890877254	0.229889333205633	0.783	0.733	1	het	Platr17
Chgb	0.00220343400879984	0.248984265579907	0.739	0.744	1	het	Chgb
Ptov1	0.00229049554704784	0.23019108631429	0.565	0.465	1	het	Ptov1
Cnot6	0.00234588816977554	0.116266232761156	0.59	0.605	1	het	Cnot6
Napb	0.00235567660507069	0.416026120356429	0.478	0.343	1	het	Napb
Ttc28	0.00248335155698036	0.358754110071817	0.292	0.215	1	het	Ttc28
Rwdd1	0.00254699381654844	0.353707684381011	0.503	0.343	1	het	Rwdd1
Psma4	0.00256184445017711	0.158347442671746	0.516	0.477	1	het	Psma4
Afg3l1	0.00259385315017262	0.300277774165809	0.292	0.151	1	het	Afg3l1
Rpl29	0.00268565506650926	0.172282419729308	0.683	0.651	1	het	Rpl29
Lsm6	0.00280109412340694	0.228221144727407	0.385	0.343	1	het	Lsm6
Plcl1	0.00284530990469724	0.239294583169988	0.118	0.023	1	het	Plcl1
Rfxap	0.00287207606347311	0.309883021548993	0.205	0.064	1	het	Rfxap
Rplp1	0.00288777912710382	0.200513741857571	0.82	0.808	1	het	Rplp1
Cops9	0.0029770169742604	0.154483007411071	0.522	0.459	1	het	Cops9
Usp34	0.00298659474749446	0.110078440492949	0.615	0.628	1	het	Usp34
Dynll1	0.00300046531863716	0.139182500327692	0.64	0.669	1	het	Dynll1
Svip	0.00300070426209325	0.216460727288012	0.509	0.477	1	het	Svip
Eif1	0.00304161032854169	0.169001988037956	0.888	0.919	1	het	Eif1
Otud7b	0.00309413878802941	0.0575652292737885	0.54	0.576	1	het	Otud7b
Ndufa12	0.00310803734471456	0.146779409856602	0.702	0.669	1	het	Ndufa12
Crocc	0.00312419654484849	0.00108823538921854	0.466	0.552	1	het	Crocc
Pcp4	0.00321367720279841	0.455144172106596	0.211	0.081	1	het	Pcp4
Crebzf	0.00325158991247595	0.193055683104301	0.547	0.5	1	het	Crebzf
Cox7a2	0.00327737808380513	0.102805842949593	0.689	0.721	1	het	Cox7a2
Tpr	0.00342630001452934	0.129069368748236	0.584	0.547	1	het	Tpr
Nudc	0.00352694221068601	0.221307930285647	0.54	0.477	1	het	Nudc
Ndrg3	0.00369845685448264	0.183808411399613	0.677	0.593	1	het	Ndrg3
Phlpp2	0.00375250457554542	0.276274370097429	0.292	0.238	1	het	Phlpp2
Cox4i1	0.00377374581752659	0.199415189010976	0.82	0.843	1	het	Cox4i1
Hmgcr	0.00378652894949596	0.0128719877477971	0.484	0.535	1	het	Hmgcr
Tmx4	0.00382115892692264	0.184089464135297	0.366	0.337	1	het	Tmx4
Atp5e	0.00385676154690559	0.218536282773006	0.652	0.622	1	het	Atp5e
Rps14	0.00386547422187074	0.1547673756801	0.758	0.756	1	het	Rps14
Rpl13	0.003936223458382	0.153175160835935	0.776	0.779	1	het	Rpl13
Rps5	0.00403671995029167	0.145193662403649	0.689	0.634	1	het	Rps5
mt-Nd2	0.00407315071397405	0.17217563669856	0.907	0.959	1	het	mt-Nd2
Cox6c	0.0040932794409559	0.233448878136797	0.826	0.797	1	het	Cox6c
Rbm3	0.00418677812483298	0.254254036873696	0.559	0.465	1	het	Rbm3
Camk2b	0.00433720776307408	0.0698814135775394	0.602	0.64	1	het	Camk2b
Hdac9	0.00448127969204637	0.373139385635026	0.329	0.163	1	het	Hdac9
Jund	0.00458939717505418	0.351910771551947	0.497	0.384	1	het	Jund
2810004N23Rik	0.00461855244006982	0.327026024114959	0.342	0.186	1	het	2810004N23Rik
Nek1	0.00462030339120466	0.00664873420067758	0.062	0.145	1	het	Nek1
Junb	0.00462652156925483	0.400114466261156	0.329	0.163	1	het	Junb
Rpl10a	0.0047821024180009	0.162171736317318	0.82	0.773	1	het	Rpl10a
Mif4gd	0.00480407814629405	0.0353355572484643	0.186	0.238	1	het	Mif4gd
Rheb	0.00486187338245226	0.0667640944656214	0.609	0.593	1	het	Rheb
Ndufb7	0.00508054855350699	0.113533763063759	0.621	0.599	1	het	Ndufb7
Cep170b	0.0051783401846958	0.196397119834019	0.46	0.378	1	het	Cep170b
Gas6	0.0052375822402625	0.199416965737417	0.503	0.506	1	het	Gas6
Slc24a4	0.00528643035215414	0.29396805739582	0.373	0.273	1	het	Slc24a4
Lamp1	0.00537594101235966	0.0881779508357901	0.41	0.407	1	het	Lamp1
Rpl3	0.00552103188036623	0.148424123074147	0.795	0.797	1	het	Rpl3
Ptpn21	0.00556479233875139	0.037139055328549	0.36	0.424	1	het	Ptpn21
Tprkb	0.00592687140279727	0.217358324763531	0.304	0.134	1	het	Tprkb
Idh3a	0.00620763027964373	0.113309378505098	0.578	0.564	1	het	Idh3a
Eif5b	0.00630848611284774	0.122965896880261	0.584	0.587	1	het	Eif5b
Aars	0.0064426080210297	0.0915322739042119	0.23	0.273	1	het	Aars
Fam107b	0.00653945487795728	0.0971695319621664	0.273	0.291	1	het	Fam107b
Cox7c	0.00661817123466048	0.194349724399321	0.739	0.709	1	het	Cox7c
Syt1	0.00666565743506512	0.173009165962958	0.925	0.895	1	het	Syt1
Set	0.00685084769787118	0.177948142457811	0.752	0.703	1	het	Set
Zranb1	0.00685597541492724	0.246641762068175	0.596	0.547	1	het	Zranb1
Eid1	0.00694286629573514	0.143456427874822	0.658	0.634	1	het	Eid1
Bnip3l	0.00698149408785352	0.124186550587158	0.441	0.424	1	het	Bnip3l
Ankra2	0.0071119593962022	0.183736474541585	0.317	0.279	1	het	Ankra2
Ube2l3	0.00714742066851065	0.231588212119298	0.422	0.349	1	het	Ube2l3
Guca1b	0.00719833620715288	0.161332943448462	0.565	0.599	1	het	Guca1b
Cltb	0.00721809922282125	0.171713869289024	0.789	0.756	1	het	Cltb
Tsix	0.00741496234743683	0.00302161806946311	0.435	0.285	1	het	Tsix
Brd3	0.00745287767501646	0.00024190677125957	0.317	0.36	1	het	Brd3
Arf5	0.00752788196178518	0.160596322410058	0.59	0.535	1	het	Arf5
Hist1h2bc	0.00776556253128617	0.235933037256685	0.683	0.599	1	het	Hist1h2bc
Syndig1l	0.00780081473222885	0.144494737491477	0.435	0.419	1	het	Syndig1l
Rpl32	0.00793721826053792	0.184505208004028	0.696	0.651	1	het	Rpl32
Ids	0.0079587594747534	0.0576151624252928	0.174	0.221	1	het	Ids
Pnmal2	0.00799989895149172	0.290619674677221	0.317	0.169	1	het	Pnmal2
Rpl12	0.00809989477095454	0.223548288263187	0.602	0.5	1	het	Rpl12
Cox6b1	0.0082600589555073	0.0109881203255984	0.621	0.686	1	het	Cox6b1
Snrpf	0.00833287838196647	0.0792943531993424	0.596	0.576	1	het	Snrpf
Fam149a	0.00842352627207854	0.0828793461757925	0.28	0.297	1	het	Fam149a
Park7	0.00872333873602561	0.0734767338031348	0.714	0.698	1	het	Park7
Trappc4	0.00881325363619577	0.253516513854206	0.528	0.413	1	het	Trappc4
Dpysl3	0.00881441861816582	0.112134338259456	0.72	0.738	1	het	Dpysl3
Rpl24	0.00893093629452828	0.204646463810076	0.739	0.727	1	het	Rpl24
Cox7a2l	0.00897053999383378	0.22769124143844	0.59	0.517	1	het	Cox7a2l
Ppp2r5c	0.00902100599883478	0.051012568817707	0.528	0.529	1	het	Ppp2r5c
Ccar1	0.00907631618561001	0.229546768875925	0.627	0.523	1	het	Ccar1
Nckap1	0.00913834393461056	0.314138500560435	0.242	0.169	1	het	Nckap1
Gm26782	0.00918308116825193	0.0134402821220149	0.236	0.297	1	het	Gm26782
Arfgef1	0.00929020055479582	0.265552530760226	0.671	0.564	1	het	Arfgef1
Sirt2	0.00929672817164249	0.163110140371321	0.621	0.529	1	het	Sirt2
Uqcrb	0.00935063731136762	0.0532421210396008	0.677	0.698	1	het	Uqcrb
Stard10	0.00936483681246884	0.281786338973907	0.255	0.093	1	het	Stard10
Slc31a2	0.0093860876316611	0.161454069827966	0.59	0.57	1	het	Slc31a2
Vdac1	0.00949559077316032	0.0963663908248269	0.665	0.669	1	het	Vdac1
Tspan3	0.00957082034831617	0.0408917589224727	0.609	0.669	1	het	Tspan3
Rad23a	0.00961196053157789	0.20075150251004	0.441	0.297	1	het	Rad23a
6430548M08Rik	0.00965821240897567	0.269657229230978	0.261	0.192	1	het	6430548M08Rik
Rpl22	0.00978444097724503	0.146751485643524	0.596	0.541	1	het	Rpl22
Ndufa7	0.00995303187657969	0.107989241244278	0.634	0.669	1	het	Ndufa7

## Sheet: DEGs_WTvsHET_5
p_val	avg_logFC	pct.1	pct.2	p_val_adj	cluster	gene
Rho	5.95387127618898e-22	1.60611312644612	0.969	0.955	1.0278167984085e-17	WT	Rho
Gnb1	3.50193852618329e-14	0.977831173940387	0.875	0.855	6.04539647775021e-10	WT	Gnb1
Lars2	2.8206824379662e-12	1.39452505530632	0.734	0.579	4.86934409266105e-08	WT	Lars2
Prph2	3.47963048359209e-10	1.18250711149571	0.75	0.711	6.00688610382502e-06	WT	Prph2
Pdc	3.95742700582363e-10	1.17157379691297	0.922	0.731	6.83170624015334e-06	WT	Pdc
Rom1	5.69203898413473e-10	1.25394115665885	0.797	0.595	9.82616689831178e-06	WT	Rom1
Gnat1	1.82617308145828e-09	1.15131835378146	0.844	0.744	3.15252259052143e-05	WT	Gnat1
Impdh1	4.51491729954465e-09	1.06035265234402	0.406	0.31	7.79410173420393e-05	WT	Impdh1
Unc119	6.03424380473119e-09	1.0252188283597	0.703	0.707	0.000104169150801074	WT	Unc119
Gm42418	2.30375293744957e-08	1.21438392701037	1	0.996	0.000397696869591919	WT	Gm42418
Fam57b	1.05263109526524e-07	0.93555699083121	0.438	0.479	0.00181715705975638	WT	Fam57b
Vax2os	1.28576856556706e-07	1.37968913093481	0.375	0.306	0.00221962227473841	WT	Vax2os
Pde6g	1.73293852371982e-07	0.997064897545515	0.672	0.653	0.00299157177349752	WT	Pde6g
Rpgrip1	4.3169011657707e-07	1.38900687995703	0.609	0.517	0.00745226648246996	WT	Rpgrip1
Gngt1	5.545566114967e-07	0.856315928809185	0.922	0.967	0.00957331078426754	WT	Gngt1
Syp	1.17682774410878e-06	0.634733493691326	0.594	0.702	0.0203155773465498	WT	Syp
Hmgn1	1.56885944839315e-06	0.617384329615531	0.609	0.727	0.027083220657611	WT	Hmgn1
Cngb1	1.70203965785754e-06	1.18056591504959	0.469	0.285	0.0293823106135947	WT	Cngb1
Reep6	1.8226894123687e-06	1.00338313516889	0.281	0.236	0.0314650873257209	WT	Reep6
Atp5k	2.60904544473546e-06	0.459281381537924	0.406	0.508	0.0450399515124683	WT	Atp5k
Pde6b	3.31798069374627e-06	1.08901922959031	0.469	0.318	0.0572783007161419	WT	Pde6b
Kcnb1	5.92519345310246e-06	0.552211897077423	0.594	0.657	0.102286614580908	WT	Kcnb1
Tmem128	6.20257215608623e-06	0.466120873479738	0.109	0.277	0.107075003130517	WT	Tmem128
AY036118	6.42805729558906e-06	0.767435996896118	0.969	0.996	0.110967553093754	WT	AY036118
Msi1	6.63426108960242e-06	0.753342686006906	0.328	0.355	0.114527249189807	WT	Msi1
Tulp1	7.02486309794244e-06	1.16549012793429	0.453	0.36	0.12127021165978	WT	Tulp1
Cnga1	7.38794808711022e-06	1.09695908705151	0.406	0.343	0.127538147827784	WT	Cnga1
Lnpep	7.63237938254717e-06	0.762092143080881	0.406	0.467	0.131757765280912	WT	Lnpep
Rp1	7.97780486347038e-06	1.03881994627337	0.594	0.438	0.137720845358089	WT	Rp1
Agpat3	8.41724051141085e-06	0.840178491197716	0.359	0.401	0.145306822948485	WT	Agpat3
Dmd	1.13239982320183e-05	1.06810320347412	0.297	0.273	0.195486181479332	WT	Dmd
Atp1b2	1.20702335353953e-05	0.639919509569117	0.594	0.599	0.208368441521529	WT	Atp1b2
Tma7	1.23364028323704e-05	0.850275056543214	0.844	0.835	0.212963322095209	WT	Tma7
Galnt16	1.34603146471352e-05	1.09379953195302	0.141	0.05	0.232365411753495	WT	Galnt16
Kcnj14	1.5307357604316e-05	1.09748334429727	0.188	0.074	0.264250914323307	WT	Kcnj14
Slc6a6	1.78925881301294e-05	0.809704821250238	0.578	0.694	0.308879748890424	WT	Slc6a6
Hook3	1.80534983641647e-05	0.687068035026321	0.344	0.459	0.311657542260576	WT	Hook3
Mpp4	1.88807436495264e-05	1.15224222210462	0.438	0.211	0.325938277621774	WT	Mpp4
Tm2d3	2.02322062932342e-05	0.633028619816226	0.266	0.355	0.349268577240103	WT	Tm2d3
Map4k4	2.03774874145272e-05	0.30599407377313	0.125	0.372	0.351776565236983	WT	Map4k4
Arhgef12	2.5274833382361e-05	0.413367770118911	0.359	0.554	0.436319448679697	WT	Arhgef12
Gpi1	2.69534473881485e-05	0.165563223978241	0.406	0.674	0.465297362261607	WT	Gpi1
Ddx5	3.53404985821988e-05	0.44934600359667	0.703	0.785	0.610083027024498	WT	Ddx5
Prcd	3.58196514263962e-05	0.983962714959148	0.359	0.26	0.618354642573877	WT	Prcd
Prpf18	3.64162980296262e-05	0.48025110380967	0.094	0.285	0.628654552885437	WT	Prpf18
Scamp1	3.77606889714084e-05	0.626124917674544	0.344	0.421	0.651862773713423	WT	Scamp1
Samd11	3.82556163757575e-05	1.05414327423518	0.375	0.198	0.660406705494701	WT	Samd11
Mir124-2hg	4.1364883115069e-05	0.531104293683487	0.703	0.831	0.714081977215436	WT	Mir124-2hg
Ddx3x	4.31281762605099e-05	0.33602077182952	0.219	0.438	0.744521706785183	WT	Ddx3x
Tmod2	4.43905923349534e-05	0.532823443809314	0.219	0.393	0.766314795478301	WT	Tmod2
Mtch1	4.44579368027981e-05	0.408648224719209	0.328	0.541	0.767477363026704	WT	Mtch1
Agpat4	4.52484097470168e-05	0.1133086807577	0.047	0.281	0.781123297462751	WT	Agpat4
Epb41l2	4.65109864378434e-05	0.764293679669401	0.422	0.409	0.80291915887649	WT	Epb41l2
Pkm	4.70664929251412e-05	0.272514856638542	0.609	0.764	0.812508867366713	WT	Pkm
Atp1a3	4.9912726397401e-05	0.148156142617563	0.578	0.851	0.861643395798334	WT	Atp1a3
Fam169a	5.06231597074268e-05	0.623869573338782	0.406	0.496	0.873907606029309	WT	Fam169a
Spock3	5.47483672010937e-05	0.239675240400924	0.359	0.616	0.94512106299248	WT	Spock3
Guca1b	5.54883183293805e-05	0.960241382738923	0.531	0.45	0.957894839320095	WT	Guca1b
Atp5b	6.77012399610374e-05	0.0452304783103421	0.438	0.723	1	WT	Atp5b
Pde6a	6.90144154827766e-05	1.0457462765458	0.359	0.248	1	WT	Pde6a
Calr	6.99474186174984e-05	0.469082013592416	0.469	0.57	1	WT	Calr
Atp6v0e2	7.30445261508308e-05	0.549288029864677	0.328	0.479	1	WT	Atp6v0e2
Adam22	7.47990992147722e-05	0.680674383103083	0.359	0.488	1	WT	Adam22
Map2	7.98349963041273e-05	0.374473702209947	0.359	0.603	1	WT	Map2
Cst3	8.05136094724803e-05	0.59720242376119	0.641	0.723	1	WT	Cst3
Ablim1	8.81388980366979e-05	0.545267125340238	0.266	0.434	1	WT	Ablim1
Rps2	9.25744767297249e-05	0.406898965579315	0.469	0.653	1	WT	Rps2
Prmt7	9.38583083594034e-05	0.49003835652499	0.094	0.19	1	WT	Prmt7
Vps37a	9.68761860248619e-05	0.544452498992463	0.172	0.302	1	WT	Vps37a
Sag	0.000101635945891342	0.695510316756101	0.859	0.971	1	WT	Sag
Vtn	0.000108871948878301	0.920401966764809	0.266	0.256	1	WT	Vtn
Commd2	0.000111312021132261	0.223414920555691	0.031	0.174	1	WT	Commd2
Cul3	0.00011509375040831	0.652535457220479	0.328	0.43	1	WT	Cul3
Elavl3	0.00011872236856759	0.252181838964079	0.375	0.57	1	WT	Elavl3
Grina	0.000124428765100704	0.369857548138697	0.578	0.698	1	WT	Grina
Rhot1	0.000127006117239187	0.592554255968845	0.219	0.355	1	WT	Rhot1
Fam161a	0.000133583865052487	1.00912446879279	0.25	0.128	1	WT	Fam161a
Guca1a	0.000134894045264216	0.932415833149558	0.734	0.636	1	WT	Guca1a
Extl3	0.000136654396327988	0.568432540014194	0.125	0.178	1	WT	Extl3
Dclk1	0.00013720048527894	0.169270053280834	0.234	0.545	1	WT	Dclk1
Abcc5	0.000138036085765215	0.60324646953474	0.312	0.413	1	WT	Abcc5
Psma2	0.000145244447004775	0.378337663551445	0.281	0.421	1	WT	Psma2
Ndufa4	0.000160521184180335	0.395582352566102	0.609	0.669	1	WT	Ndufa4
Map7	0.000160626359118255	0.536611843247619	0.234	0.351	1	WT	Map7
Tdp2	0.000160889627310676	0.449998012648649	0.078	0.186	1	WT	Tdp2
Hk2	0.00016131267377631	0.998631234097693	0.266	0.202	1	WT	Hk2
Gpx4	0.000168316009743275	0.187940416628902	0.469	0.682	1	WT	Gpx4
Slc25a36	0.000171299893034872	0.209347544834059	0.125	0.322	1	WT	Slc25a36
Dync1li1	0.000175012263285572	0.450411690169164	0.234	0.339	1	WT	Dync1li1
Hnrnpl	0.00018125949327749	0.545474795040843	0.344	0.479	1	WT	Hnrnpl
Laptm4b	0.000181580117159451	0.681349818368718	0.453	0.421	1	WT	Laptm4b
Brd2	0.000182435108032468	0.522672462822451	0.297	0.434	1	WT	Brd2
Ap2a2	0.000183664640831014	0.358475768701935	0.375	0.616	1	WT	Ap2a2
Tpp1	0.00022648774248992	0.447315299672975	0.297	0.446	1	WT	Tpp1
Nptn	0.000233032620725015	0.464109073368511	0.484	0.607	1	WT	Nptn
Atp5l	0.00023768137573564	0.402096729252072	0.391	0.583	1	WT	Atp5l
Tm2d2	0.000240077242264076	0.494513064977416	0.203	0.38	1	WT	Tm2d2
Pcmtd2	0.000240136090684805	0.680018401573601	0.422	0.455	1	WT	Pcmtd2
Ndufa6	0.000240353596601437	0.371928129347971	0.312	0.455	1	WT	Ndufa6
Pex5l	0.000261506106735023	0.620535317972121	0.469	0.483	1	WT	Pex5l
Slc4a7	0.000266816559332859	0.865911421071826	0.359	0.285	1	WT	Slc4a7
Atf4	0.000288280528099309	0.56295209559395	0.328	0.45	1	WT	Atf4
Dnajc12	0.000290062006139901	0.410514620947913	0.094	0.252	1	WT	Dnajc12
Anapc16	0.000299206078062654	0.550937908994272	0.203	0.314	1	WT	Anapc16
Fcho2	0.000311786157263575	0.243166346293972	0.094	0.293	1	WT	Fcho2
Tmem130	0.00031188367428858	0.73125941192207	0.422	0.541	1	WT	Tmem130
Casz1	0.000317363683017793	0.965534361731931	0.375	0.314	1	WT	Casz1
Prpf8	0.000323318861024426	0.544450642930546	0.281	0.393	1	WT	Prpf8
Stub1	0.00032903307123628	0.230825682537301	0.297	0.488	1	WT	Stub1
Gpsm1	0.000330571542260853	0.692382156601042	0.188	0.219	1	WT	Gpsm1
Esrrb	0.000338936159542559	0.876038875154969	0.172	0.033	1	WT	Esrrb
Mgat5	0.000341038367772109	0.509021424927789	0.328	0.533	1	WT	Mgat5
Tspan7	0.000348207690233216	0.40878952645478	0.5	0.632	1	WT	Tspan7
Ids	0.000349381019042911	0.600367239238385	0.297	0.426	1	WT	Ids
B4galt6	0.000365795606472169	0.690760362480296	0.328	0.38	1	WT	B4galt6
Sugp2	0.000376252604064998	0.172943701526438	0.078	0.306	1	WT	Sugp2
Atp6v0b	0.000377595565476918	0.30050718916553	0.641	0.736	1	WT	Atp6v0b
Smg1	0.000392166729782689	0.59799441208626	0.234	0.417	1	WT	Smg1
Rab11b	0.000398679679667271	0.315511479607343	0.203	0.397	1	WT	Rab11b
Ccdc126	0.000400707978258509	0.774304532852794	0.234	0.198	1	WT	Ccdc126
Slc24a1	0.000402030204390726	0.777917486890041	0.219	0.215	1	WT	Slc24a1
Ccnc	0.000404545150916372	0.369046099055376	0.094	0.26	1	WT	Ccnc
Hsd17b12	0.000410141050275292	0.22496387854444	0.328	0.529	1	WT	Hsd17b12
Dmxl2	0.000416853873098834	0.649332507594837	0.25	0.393	1	WT	Dmxl2
Gm26917	0.000418661839849535	0.48584232328912	0.281	0.421	1	WT	Gm26917
Timm44	0.000433240912941612	0.508610660366521	0.203	0.318	1	WT	Timm44
Cep290	0.00046031846306144	0.752982898279795	0.297	0.372	1	WT	Cep290
Oaz1	0.000467584782769794	0.188410637269848	0.578	0.74	1	WT	Oaz1
Osbpl8	0.000491621717073375	0.45744568158069	0.141	0.273	1	WT	Osbpl8
Rcvrn	0.000491648303024223	0.795528753942291	0.688	0.591	1	WT	Rcvrn
Ctbp2	0.00049560191977982	0.489077432600703	0.266	0.421	1	WT	Ctbp2
Sv2a	0.000505480464561965	0.262606864506522	0.625	0.806	1	WT	Sv2a
App	0.000513373568529323	0.352785291885992	0.281	0.463	1	WT	App
Nlk	0.000513921796603431	0.486702574635857	0.328	0.479	1	WT	Nlk
Gnb5	0.000513961409015445	0.63718979964941	0.469	0.541	1	WT	Gnb5
Higd2a	0.000527908475959166	0.290766361691747	0.219	0.388	1	WT	Higd2a
Gng13	0.000532939033197977	1.00232734426238	0.391	0.273	1	WT	Gng13
Rps28	0.000545071817956329	0.254726309467425	0.406	0.616	1	WT	Rps28
Mef2d	0.000546753252242011	0.585635392065022	0.281	0.413	1	WT	Mef2d
Adgrv1	0.000547675333507457	0.898675872936688	0.156	0.083	1	WT	Adgrv1
Rps21	0.00055558103836243	0.0855373913157982	0.453	0.682	1	WT	Rps21
Rprd1a	0.000562472808924585	0.445595110028403	0.156	0.314	1	WT	Rprd1a
Aipl1	0.000575184141263628	1.03051562938424	0.453	0.322	1	WT	Aipl1
Abi2	0.000579698889906281	0.41203210055177	0.312	0.446	1	WT	Abi2
Slc25a28	0.000580023161733253	0.536063901463959	0.094	0.149	1	WT	Slc25a28
Ano8	0.000582346940511343	0.0345143709175461	0.031	0.194	1	WT	Ano8
Ttc8	0.00058347676665587	0.200451078960276	0.125	0.331	1	WT	Ttc8
Nr1d2	0.000584165798563604	0.213063931248322	0.156	0.446	1	WT	Nr1d2
Gpm6a	0.000593676745485113	0.199168097978653	0.469	0.702	1	WT	Gpm6a
Slc17a7	0.000607127625872665	0.601359603246397	0.234	0.318	1	WT	Slc17a7
Rdh12	0.000611064099795542	0.864374237481521	0.344	0.145	1	WT	Rdh12
Scd2	0.000614045341335412	0.333023908968731	0.531	0.715	1	WT	Scd2
Xrn2	0.000619883342578274	0.14976519198754	0.156	0.413	1	WT	Xrn2
Tnpo1	0.000643685661618878	0.5690525688384	0.312	0.401	1	WT	Tnpo1
Crk	0.000662212046718785	0.463862135801432	0.156	0.314	1	WT	Crk
Epha4	0.000667674723268583	0.47890991684006	0.094	0.202	1	WT	Epha4
Pde6h	0.000670230446523354	0.92370639799061	0.562	0.343	1	WT	Pde6h
Hsp90aa1	0.000687684608996456	0.123614028164296	0.656	0.814	1	WT	Hsp90aa1
Fem1b	0.000689799782381045	0.452610569259266	0.125	0.285	1	WT	Fem1b
Ndufb6	0.000728791928412034	0.404005835342291	0.266	0.347	1	WT	Ndufb6
Rtn4	0.000740992496976853	0.0988451001478923	0.5	0.711	1	WT	Rtn4
Osgep	0.00076918864171783	0.62838378010911	0.234	0.236	1	WT	Osgep
Map4	0.000773391160993078	0.315432705584554	0.453	0.599	1	WT	Map4
Ahsa1	0.000790515590079125	0.142012223169656	0.141	0.376	1	WT	Ahsa1
Atp6ap1	0.00081047957109177	0.376862207019503	0.344	0.55	1	WT	Atp6ap1
Vamp2	0.000823973232725523	0.105585280550125	0.5	0.591	1	WT	Vamp2
Snu13	0.000830198214161604	0.300804054419106	0.25	0.442	1	WT	Snu13
Telo2	0.000834964360000418	0.0321994165366433	0.016	0.157	1	WT	Telo2
Katna1	0.000847080030048649	0.200537744699964	0.031	0.14	1	WT	Katna1
Fam3c	0.000848629427494732	0.550621089969654	0.25	0.289	1	WT	Fam3c
Ergic3	0.000857018444576693	0.50753396268323	0.266	0.397	1	WT	Ergic3
Wdr75	0.000872769408888903	0.338323216623928	0.062	0.149	1	WT	Wdr75
Atp5g3	0.00087854624349111	0.455702718434168	0.453	0.583	1	WT	Atp5g3
Ints6	0.000878911730331407	0.37769255075571	0.094	0.26	1	WT	Ints6
Lrrc24	0.000892460636834555	0.410108998924814	0.094	0.227	1	WT	Lrrc24
Nr2e3	0.000908313128583933	0.874174216711888	0.312	0.273	1	WT	Nr2e3
Zcchc4	0.000921551793082615	0.316616777194181	0.047	0.132	1	WT	Zcchc4
Agap3	0.000929669487057263	0.460040404787407	0.219	0.289	1	WT	Agap3
Arl4d	0.000939051945982971	0.936809291281917	0.219	0.107	1	WT	Arl4d
Rpl10a	0.000945366892889933	0.246527090525654	0.391	0.574	1	WT	Rpl10a
Anapc1	0.000977678864004228	0.582911836581004	0.203	0.318	1	WT	Anapc1
Rpl27	0.000978129848583459	0.303470236272874	0.312	0.496	1	WT	Rpl27
Ndufs2	0.000996620970703666	0.388521495183076	0.359	0.483	1	WT	Ndufs2
Sf1	0.00101220765498789	0.36031109960919	0.25	0.421	1	WT	Sf1
Cep164	0.0010307318449754	0.341616413594605	0.203	0.331	1	WT	Cep164
Dtx3	0.00104221512004465	0.439321176965096	0.312	0.479	1	WT	Dtx3
Tex264	0.00104281811791001	0.428302508971208	0.141	0.252	1	WT	Tex264
Atp6v0a1	0.0010478940557329	0.475984928656756	0.531	0.653	1	WT	Atp6v0a1
Pitpnm3	0.00107215237100658	0.863648668551503	0.172	0.14	1	WT	Pitpnm3
Dot1l	0.0010742469886851	0.305851487609096	0.172	0.351	1	WT	Dot1l
Mff	0.00108062811489233	0.216351635473115	0.266	0.475	1	WT	Mff
Scamp5	0.00108190985623304	0.528846804093416	0.359	0.442	1	WT	Scamp5
Sde2	0.00111598762796732	0.0802771765762237	0.047	0.236	1	WT	Sde2
Fbxw2	0.00111649868972194	0.11885485099093	0.094	0.355	1	WT	Fbxw2
Nlgn2	0.00112849181810212	0.316137114098056	0.219	0.442	1	WT	Nlgn2
Igf2bp3	0.00113074400972251	0.355904745531833	0.156	0.326	1	WT	Igf2bp3
Gtf3c3	0.00117112464734456	0.65285970271557	0.188	0.207	1	WT	Gtf3c3
Heatr6	0.00117120301829328	0.0285630919886052	0.031	0.186	1	WT	Heatr6
Ehmt2	0.00119772953493808	0.178370013098745	0.109	0.335	1	WT	Ehmt2
Rnf11	0.00121572822897881	0.219981045540661	0.25	0.475	1	WT	Rnf11
Gas6	0.00125451401087247	0.595109029884147	0.266	0.343	1	WT	Gas6
Bcap29	0.00126968910002919	0.47409443277824	0.047	0.103	1	WT	Bcap29
Emc10	0.00127564121830097	0.596649869550262	0.406	0.467	1	WT	Emc10
Sgk1	0.0012829941315195	0.905860049501935	0.25	0.14	1	WT	Sgk1
Ssr3	0.00130210805518659	0.587874198126343	0.281	0.376	1	WT	Ssr3
Celf2	0.00130944938836098	0.211346958513725	0.5	0.682	1	WT	Celf2
Slc25a3	0.00133582550448677	0.27701420574166	0.344	0.603	1	WT	Slc25a3
Dr1	0.00134460850712234	0.588066784590431	0.141	0.174	1	WT	Dr1
Tmx2	0.00136063201990661	0.53078764998714	0.297	0.397	1	WT	Tmx2
Psap	0.00141460937813655	0.468433461296265	0.594	0.74	1	WT	Psap
Ccdc82	0.00142422664160979	0.328886115283353	0.156	0.306	1	WT	Ccdc82
Slc27a4	0.0014309458054795	0.506396907404417	0.125	0.207	1	WT	Slc27a4
Lysmd4	0.0014339687144708	0.235535896586846	0.031	0.116	1	WT	Lysmd4
Pum2	0.00143637663713015	0.14230475030777	0.234	0.496	1	WT	Pum2
Rpl36a	0.0014529363864896	0.447818360900478	0.312	0.421	1	WT	Rpl36a
Lpcat1	0.00147170976292379	0.589456523242419	0.141	0.219	1	WT	Lpcat1
Cops9	0.00148238604621197	0.312354765852622	0.266	0.372	1	WT	Cops9
Sh3glb1	0.00150765867168373	0.242495981971134	0.188	0.376	1	WT	Sh3glb1
Nufip2	0.00152186813138529	0.272131804625463	0.203	0.388	1	WT	Nufip2
Ybx3	0.00152415335635019	0.808812880350451	0.312	0.227	1	WT	Ybx3
Srsf10	0.00153385101457702	0.305269020656081	0.297	0.475	1	WT	Srsf10
Fth1	0.00162198033256476	0.0727064901900083	0.531	0.736	1	WT	Fth1
Rabgef1	0.00163266162519882	0.789388745249804	0.312	0.277	1	WT	Rabgef1
Atxn7l3b	0.00165003519425694	0.258174795931762	0.422	0.55	1	WT	Atxn7l3b
Elovl4	0.001652103125722	0.52663969467472	0.406	0.479	1	WT	Elovl4
Podxl2	0.00165718084484759	0.33593692784403	0.5	0.674	1	WT	Podxl2
Hmgn2	0.00167736766265978	0.519469138106853	0.25	0.446	1	WT	Hmgn2
Med6	0.00168797254080473	0.0376562800281654	0.031	0.194	1	WT	Med6
Ech1	0.00170834641498987	0.366504596471484	0.047	0.103	1	WT	Ech1
Rps14	0.0017088016835909	0.160491685415867	0.469	0.674	1	WT	Rps14
Crb1	0.00173425380206026	1.00878790219548	0.234	0.112	1	WT	Crb1
Uba52	0.00174589625200647	0.322064342225599	0.25	0.368	1	WT	Uba52
Rictor	0.00175574711509388	0.0784631470843505	0.219	0.5	1	WT	Rictor
Hnrnpab	0.00180462062434225	0.336031493989983	0.219	0.405	1	WT	Hnrnpab
Slc22a17	0.00183524219262556	0.148005937491682	0.391	0.669	1	WT	Slc22a17
Btf3	0.00186167085183466	0.304769196254084	0.266	0.45	1	WT	Btf3
Sec61a2	0.00186318387733809	0.211329801369151	0.125	0.318	1	WT	Sec61a2
Tuba1b	0.00187510831852431	0.155102571629674	0.344	0.554	1	WT	Tuba1b
Rbm5	0.0018910340376472	0.276241567394876	0.328	0.579	1	WT	Rbm5
Stag1	0.00189421657205264	0.186081641095195	0.25	0.521	1	WT	Stag1
Fam114a2	0.00190056665244616	0.477360734218805	0.188	0.293	1	WT	Fam114a2
Ilf3	0.00190266011872101	0.105123037654138	0.141	0.384	1	WT	Ilf3
Epb41	0.00190851248631876	0.548897466094233	0.391	0.504	1	WT	Epb41
Ldha	0.00199111031033681	0.335305020448579	0.547	0.669	1	WT	Ldha
Dpm1	0.0019976640911552	0.0246255567708209	0.156	0.459	1	WT	Dpm1
Atp5h	0.00201660400964863	0.116209182516869	0.375	0.587	1	WT	Atp5h
Fam189b	0.00201679172313848	0.39548075594606	0.047	0.107	1	WT	Fam189b
Arl6ip1	0.00204432230621977	0.185902118200715	0.484	0.632	1	WT	Arl6ip1
Ank3	0.00204858861751664	0.323765650498918	0.359	0.537	1	WT	Ank3
Cnot1	0.00206318326699548	0.1425252208889	0.203	0.426	1	WT	Cnot1
March1	0.00209858031799783	0.829758210585164	0.234	0.161	1	WT	March1
Ap2m1	0.00212857441968829	0.20405541505299	0.25	0.463	1	WT	Ap2m1
Ncald	0.002186121807265	0.0249281490335101	0.047	0.223	1	WT	Ncald
Tnfsf12	0.00220858947477782	0.910056891560411	0.203	0.132	1	WT	Tnfsf12
Cacna2d1	0.00221860785790805	0.321436144672369	0.203	0.455	1	WT	Cacna2d1
Taf7	0.0022232439867979	0.122272818503976	0.125	0.326	1	WT	Taf7
Sec13	0.00223110526413656	0.741233325731952	0.141	0.178	1	WT	Sec13
Lamtor5	0.00229422972482153	0.353390593442303	0.234	0.376	1	WT	Lamtor5
Tecr	0.00232203685830289	0.175757457340008	0.484	0.645	1	WT	Tecr
Ppa1	0.00232210865716029	0.350375668683952	0.234	0.364	1	WT	Ppa1
Bace1	0.00233029824847603	0.507189127276531	0.25	0.384	1	WT	Bace1
Ppp2r5d	0.00233099159049942	0.443372870515338	0.094	0.186	1	WT	Ppp2r5d
Ran	0.00237226426652863	0.280808410268071	0.359	0.496	1	WT	Ran
St7	0.00239731651984221	0.0908325521925494	0.031	0.174	1	WT	St7
Lypla1	0.00240842507151803	0.601498034035781	0.188	0.231	1	WT	Lypla1
Slc6a15	0.00241455730374133	0.10516683373619	0.016	0.145	1	WT	Slc6a15
Cadm3	0.00242334611796912	0.252956898025498	0.344	0.579	1	WT	Cadm3
Ypel2	0.00245270040419016	0.517183078959351	0.203	0.376	1	WT	Ypel2
Rufy3	0.00246836607057641	0.261717128674003	0.438	0.616	1	WT	Rufy3
Cox7c	0.00247030277832544	0.203269605462058	0.406	0.603	1	WT	Cox7c
Plrg1	0.00247514684236599	0.020826616948926	0.016	0.149	1	WT	Plrg1
Fam126b	0.00249551457123729	0.210578973681983	0.297	0.504	1	WT	Fam126b
Tmx3	0.00252777506183802	0.401927675134237	0.219	0.397	1	WT	Tmx3
C2cd2l	0.00254769834332763	0.623125998784566	0.312	0.248	1	WT	C2cd2l
Glb1l2	0.00255737192104072	0.699340508706412	0.141	0.029	1	WT	Glb1l2
Ppp2r3c	0.00256295193450347	0.641619343099388	0.156	0.211	1	WT	Ppp2r3c
Zfp444	0.00259578762741279	0.602410213202793	0.234	0.285	1	WT	Zfp444
Inha	0.00260665078630668	0.0896678788087326	0.016	0.12	1	WT	Inha
Bbs5	0.00260923321913305	0.597292225515289	0.234	0.149	1	WT	Bbs5
Dner	0.00266861081776918	0.635395920567309	0.359	0.446	1	WT	Dner
Ctsd	0.00270161046407085	0.537370357170122	0.453	0.504	1	WT	Ctsd
Sult4a1	0.00271173941294369	0.362885091902279	0.156	0.302	1	WT	Sult4a1
Gapvd1	0.00272795467171663	0.266907490857147	0.172	0.38	1	WT	Gapvd1
Aplp2	0.00276739898652675	0.0798042719031549	0.562	0.806	1	WT	Aplp2
Rnf145	0.00277370904195988	0.232975168787915	0.109	0.285	1	WT	Rnf145
Ntm	0.00280297835724542	0.254680968578414	0.422	0.57	1	WT	Ntm
Tmem201	0.00280508488295069	0.637189809258488	0.203	0.198	1	WT	Tmem201
Fstl5	0.00280857770661351	0.0533754408478202	0.234	0.479	1	WT	Fstl5
Unc45a	0.0028119613216295	0.630471387380857	0.203	0.178	1	WT	Unc45a
Gramd1b	0.00281916550460406	0.204001250103904	0.281	0.529	1	WT	Gramd1b
Auh	0.00285260799653554	0.537779108059898	0.25	0.388	1	WT	Auh
Zfand6	0.00285620826566148	0.392447774100373	0.188	0.343	1	WT	Zfand6
Pcbp4	0.00286867329984346	0.575455518647984	0.391	0.438	1	WT	Pcbp4
Pdzph1	0.00287843500033418	0.8412965638477	0.234	0.099	1	WT	Pdzph1
Tesk1	0.00291828367702259	0.188397873875495	0.047	0.186	1	WT	Tesk1
Metap2	0.00292172980298198	0.382639858148694	0.312	0.442	1	WT	Metap2
St6gal2	0.00297577595363356	0.0465927370609996	0.078	0.285	1	WT	St6gal2
Mypop	0.00298191769334738	0.231813688369576	0.047	0.194	1	WT	Mypop
Hspa4l	0.00298625287715333	0.372695578403796	0.344	0.525	1	WT	Hspa4l
Ttyh1	0.00302545669134224	0.447057819803096	0.266	0.409	1	WT	Ttyh1
Ick	0.0030642140023889	0.456728908117229	0.078	0.165	1	WT	Ick
Tmed5	0.00315737682100059	0.0845233539915595	0.047	0.211	1	WT	Tmed5
Btg1	0.00319688195771694	0.255676404516897	0.344	0.533	1	WT	Btg1
Tbc1d32	0.00320978063681894	0.54715248014877	0.062	0.145	1	WT	Tbc1d32
Zfp329	0.0032513689948866	0.385309508683521	0.25	0.45	1	WT	Zfp329
Dnajb6	0.00328049953584713	0.255441922548848	0.312	0.525	1	WT	Dnajb6
Ptprn	0.00328160371184267	0.424923673982715	0.359	0.574	1	WT	Ptprn
Smim8	0.00329316611516267	0.265088052782987	0.062	0.182	1	WT	Smim8
Safb	0.00330060467731211	0.260004921752232	0.281	0.455	1	WT	Safb
Ssu72	0.00332399473211349	0.383496163090155	0.328	0.463	1	WT	Ssu72
Vstm5	0.00336033237771237	0.266185800529544	0.109	0.045	1	WT	Vstm5
Tmem178b	0.0034006108951627	0.26555508641923	0.172	0.368	1	WT	Tmem178b
Pom121	0.00345391736768801	0.5519533266254	0.25	0.215	1	WT	Pom121
Ubxn1	0.00348834610701814	0.405608802901949	0.219	0.384	1	WT	Ubxn1
Coro2b	0.00348996848894632	0.351594040674624	0.234	0.43	1	WT	Coro2b
Spock1	0.00349519405017957	0.610127246451895	0.25	0.244	1	WT	Spock1
Glg1	0.00351491012714535	0.486299868625311	0.453	0.57	1	WT	Glg1
Ddx50	0.00353338422439665	0.166056133439886	0.25	0.512	1	WT	Ddx50
Prmt2	0.00355543661732847	0.367748955639616	0.156	0.298	1	WT	Prmt2
Spock2	0.00356859064280195	0.558678956755748	0.469	0.587	1	WT	Spock2
Lrrc59	0.00357499856916407	0.486698760307193	0.141	0.298	1	WT	Lrrc59
Gripap1	0.00357663957914934	0.45159190729827	0.25	0.393	1	WT	Gripap1
Preb	0.00358539822118078	0.264617343359219	0.047	0.194	1	WT	Preb
Ppm1a	0.00359510357572125	0.0761994241919204	0.328	0.583	1	WT	Ppm1a
Paxbp1	0.0036404309687077	0.194584149623736	0.188	0.376	1	WT	Paxbp1
Dpp6	0.00364708920380325	0.382664264637817	0.297	0.521	1	WT	Dpp6
Cpe	0.00368148657862823	0.404768129555761	0.641	0.723	1	WT	Cpe
Klhl18	0.00374586258071353	0.437665790103606	0.094	0.178	1	WT	Klhl18
Ndufa2	0.00377076720078342	0.316956487820417	0.281	0.446	1	WT	Ndufa2
Tmed3	0.00380181508906943	0.360493575076096	0.172	0.244	1	WT	Tmed3
Rsbn1	0.00382824163335396	0.0365901148975656	0.172	0.421	1	WT	Rsbn1
Tpt1	0.00389652531875116	0.260106997683452	0.641	0.744	1	WT	Tpt1
Pcbp3	0.00394946598455485	0.0942244586493055	0.328	0.574	1	WT	Pcbp3
Sms	0.00395262623260193	0.194575507346636	0.234	0.459	1	WT	Sms
Pitpnm1	0.00399525894669005	0.457374440568339	0.281	0.376	1	WT	Pitpnm1
Acsl1	0.00400045276940803	0.0200720462938734	0.078	0.26	1	WT	Acsl1
Marc2	0.00402628574524123	0.13690957043965	0.062	0.202	1	WT	Marc2
Dock3	0.00405134407180017	0.173128756543928	0.172	0.384	1	WT	Dock3
Rpn2	0.00408079105178583	0.542453820555588	0.312	0.401	1	WT	Rpn2
Vbp1	0.00408633737678368	0.148800892192098	0.203	0.5	1	WT	Vbp1
Yipf4	0.00415230185293431	0.361886759093209	0.297	0.38	1	WT	Yipf4
Ache	0.00418635930537422	0.724126625375221	0.234	0.318	1	WT	Ache
Smap2	0.00420259045324532	0.298616487624446	0.078	0.24	1	WT	Smap2
Kcnc3	0.00424296741127396	0.617834780061286	0.266	0.426	1	WT	Kcnc3
Col6a1	0.00424936606657539	0.157624840498966	0.156	0.339	1	WT	Col6a1
Acsl3	0.00426515542246836	0.270989097773035	0.266	0.438	1	WT	Acsl3
Timm29	0.00427169820344255	0.195366837643167	0.062	0.211	1	WT	Timm29
Rtbdn	0.00431200039349186	0.720990659544459	0.344	0.351	1	WT	Rtbdn
Ide	0.00433345464698495	0.293999416187153	0.203	0.384	1	WT	Ide
Bola1	0.00435370129364253	0.634086533822853	0.109	0.182	1	WT	Bola1
Pstk	0.0043539232125677	0.207517887982579	0.109	0.293	1	WT	Pstk
Clstn1	0.00444146518308131	0.309841342590089	0.703	0.802	1	WT	Clstn1
Picalm	0.00445286549889672	0.363561960244394	0.203	0.351	1	WT	Picalm
Pbx3	0.0044624578414665	0.507332677176509	0.266	0.31	1	WT	Pbx3
Faim	0.00451688874744854	0.511042892556461	0.297	0.314	1	WT	Faim
Ptpa	0.00452460678026611	0.0883472663869851	0.156	0.393	1	WT	Ptpa
Eapp	0.00454490291639401	0.406662766563707	0.203	0.298	1	WT	Eapp
Lman1	0.00458941236519858	0.156114425634791	0.266	0.517	1	WT	Lman1
Tsg101	0.00465172129732194	0.567111124635885	0.281	0.405	1	WT	Tsg101
Dpf3	0.00466408258335427	0.139377736222949	0.141	0.331	1	WT	Dpf3
Mrpl38	0.00468200303491699	0.614409345149054	0.203	0.211	1	WT	Mrpl38
Adipor1	0.00470857713631206	0.617389487944833	0.297	0.347	1	WT	Adipor1
Usp19	0.0047265715830342	0.552862047759482	0.234	0.351	1	WT	Usp19
Enpp5	0.00474150212982827	0.487697484641315	0.391	0.533	1	WT	Enpp5
U2af2	0.00477191847691417	0.267961287412238	0.156	0.343	1	WT	U2af2
Zmat5	0.00478861245561262	0.424151632702883	0.172	0.244	1	WT	Zmat5
Trim2	0.00482981637320469	0.333251999957509	0.25	0.413	1	WT	Trim2
Rnf19a	0.00500541151913309	0.238668887089143	0.047	0.145	1	WT	Rnf19a
Cirbp	0.00502525268068567	0.100939759452239	0.359	0.508	1	WT	Cirbp
Gnb3	0.00504469464009171	0.463498488025791	0.328	0.438	1	WT	Gnb3
Bsg	0.00505888776764518	0.276042756459379	0.531	0.665	1	WT	Bsg
Nsd3	0.00505963193164752	0.16421673653332	0.25	0.533	1	WT	Nsd3
Cd63	0.00508381389035624	0.478829805616731	0.172	0.281	1	WT	Cd63
Fbf1	0.00512690652615345	0.119676262984322	0.031	0.14	1	WT	Fbf1
Maged1	0.00516936767138423	0.096391900948791	0.312	0.55	1	WT	Maged1
Tmem178	0.0051911295435592	0.466795011480341	0.281	0.277	1	WT	Tmem178
Pcbp2	0.00524922678336338	0.0583491199754855	0.438	0.694	1	WT	Pcbp2
Tmem234	0.00533369300680826	0.219714536768291	0.234	0.467	1	WT	Tmem234
Cwc15	0.00534990533702252	0.377598648483329	0.312	0.393	1	WT	Cwc15
Id4	0.00536795693561278	0.270464783989829	0.234	0.364	1	WT	Id4
Iglon5	0.00552838058166946	0.298474434623224	0.266	0.446	1	WT	Iglon5
Safb2	0.00554370449833631	0.0825691099641741	0.172	0.401	1	WT	Safb2
Ubxn7	0.00561392957383642	0.307657719805255	0.094	0.223	1	WT	Ubxn7
Polr2l	0.00563900084043669	0.474084513634848	0.188	0.26	1	WT	Polr2l
Rpl8	0.00564483333752176	0.222159963246156	0.469	0.653	1	WT	Rpl8
Pcdh11x	0.00565194696802787	0.392722295324796	0.047	0.12	1	WT	Pcdh11x
Igsf8	0.00573972954958569	0.254253239929216	0.438	0.616	1	WT	Igsf8
Hnrnpu	0.00574165809296456	0.0497931882033484	0.391	0.731	1	WT	Hnrnpu
Ier3	0.00575569895840838	0.484310062795877	0.125	0.157	1	WT	Ier3
Ostc	0.0057935732502375	0.422820691667532	0.203	0.343	1	WT	Ostc
Kcna6	0.00582449021303047	0.162189332318971	0.234	0.401	1	WT	Kcna6
Nono	0.00584007916010671	0.432131628618251	0.312	0.45	1	WT	Nono
Rps17	0.00590870596760672	0.0638943732465498	0.312	0.587	1	WT	Rps17
Kcnma1	0.00591032469893154	0.350489566302412	0.422	0.525	1	WT	Kcnma1
Mir124a-1hg	0.0059106472500562	0.650377740383132	0.641	0.76	1	WT	Mir124a-1hg
Hnrnpf	0.00593813018536607	0.449718907282146	0.312	0.421	1	WT	Hnrnpf
Crebbp	0.00597457026187504	0.0944676387365456	0.219	0.504	1	WT	Crebbp
Stx18	0.00600915281232779	0.281586827954335	0.047	0.165	1	WT	Stx18
0610030E20Rik	0.00603774778996891	0.440609390751588	0.141	0.248	1	WT	0610030E20Rik
Faf1	0.00604021351102391	0.339655419063076	0.141	0.26	1	WT	Faf1
Abca4	0.00604098096530213	0.935412797782976	0.234	0.128	1	WT	Abca4
Cnih1	0.00605368362176082	0.364286822471318	0.172	0.322	1	WT	Cnih1
Desi1	0.0060749320134506	0.379397579900994	0.219	0.264	1	WT	Desi1
Lamp1	0.00612308710644873	0.396700618003695	0.328	0.426	1	WT	Lamp1
Rps19	0.00623577114822054	0.177954860908718	0.406	0.529	1	WT	Rps19
Wdr45b	0.00624616135543181	0.354044969420346	0.078	0.248	1	WT	Wdr45b
Sec31a	0.00629218078337523	0.293836936960291	0.125	0.281	1	WT	Sec31a
Immp1l	0.00629338304118238	0.452500327785169	0.188	0.244	1	WT	Immp1l
AI847159	0.00632466604261543	1.12570543871672	0.25	0.128	1	WT	AI847159
Pcyt1a	0.00633303611851761	0.46588589780819	0.078	0.24	1	WT	Pcyt1a
Chpf	0.00639879768607848	0.322699042506547	0.141	0.264	1	WT	Chpf
Psma7	0.00642862649412097	0.313465933438811	0.266	0.463	1	WT	Psma7
Tmem101	0.00645358238055717	0.450629142293848	0.125	0.149	1	WT	Tmem101
Tmx1	0.00646261807916485	0.519478850272964	0.297	0.335	1	WT	Tmx1
Dok5	0.00647769274965512	0.106783136305888	0.016	0.128	1	WT	Dok5
0610009O20Rik	0.00650659539433431	0.355850173484577	0.062	0.19	1	WT	0610009O20Rik
Mtif2	0.00651184105795148	0.313482268644195	0.141	0.256	1	WT	Mtif2
Pitpnb	0.00652232447096934	0.261600770529934	0.109	0.322	1	WT	Pitpnb
Yipf3	0.00654471134169725	0.464523374502129	0.234	0.298	1	WT	Yipf3
Acaa1a	0.00654972351585521	0.29234450248611	0.156	0.322	1	WT	Acaa1a
Dgke	0.00656597168904478	0.495009736827777	0.25	0.248	1	WT	Dgke
Gm11342	0.00656960584251214	0.711984416395817	0.125	0.025	1	WT	Gm11342
Ppp3r1	0.00657742936489422	0.398934741595753	0.281	0.397	1	WT	Ppp3r1
Atad2b	0.00664258706313999	0.400937405996265	0.141	0.31	1	WT	Atad2b
Abi1	0.00665120671808777	0.441410331826378	0.188	0.293	1	WT	Abi1
Ccdc28b	0.00670410167957291	0.418437198613148	0.141	0.256	1	WT	Ccdc28b
Atp5a1	0.00673260716691771	0.125266426567312	0.344	0.579	1	WT	Atp5a1
Med13	0.00673302608240833	0.357397126453691	0.203	0.384	1	WT	Med13
Ubr5	0.00677766529518012	0.154128280684705	0.266	0.496	1	WT	Ubr5
Mettl26	0.0067831007886941	0.467005251488352	0.141	0.236	1	WT	Mettl26
Adgrb1	0.00679786549452233	0.41493309884592	0.141	0.269	1	WT	Adgrb1
Fgfr1op	0.00702613290140201	0.338223662142826	0.047	0.136	1	WT	Fgfr1op
Ndrg3	0.00710009312612006	0.351778721754834	0.328	0.525	1	WT	Ndrg3
Lsamp	0.00714327628213017	0.279227379228915	0.438	0.698	1	WT	Lsamp
Mzt2	0.00718857092574853	0.203055210380275	0.031	0.12	1	WT	Mzt2
Large1	0.00721005366614641	0.313976473473551	0.094	0.153	1	WT	Large1
Ephb2	0.00734433841409078	0.411533612704391	0.156	0.31	1	WT	Ephb2
Rhbdd2	0.00740123642838162	0.459046248443048	0.266	0.36	1	WT	Rhbdd2
Arih1	0.00741458332046311	0.208037099911226	0.156	0.351	1	WT	Arih1
Slc48a1	0.00742251472821446	0.406804236089162	0.188	0.318	1	WT	Slc48a1
Amy1	0.00746572753227703	0.243121076428785	0.078	0.182	1	WT	Amy1
Uba1	0.0074908243956415	0.106766201236759	0.125	0.351	1	WT	Uba1
Dctn3	0.00754065848454263	0.196171589890553	0.203	0.393	1	WT	Dctn3
Grm1	0.00756416229648746	0.0639751110770268	0.125	0.298	1	WT	Grm1
Gnaz	0.00756521213336234	0.309719903167323	0.125	0.277	1	WT	Gnaz
Scn3b	0.00756869118965075	0.625285704514982	0.266	0.322	1	WT	Scn3b
Ebpl	0.00757444807861421	0.556458564523207	0.234	0.281	1	WT	Ebpl
Mrpl54	0.00762469004847141	0.375706686186131	0.188	0.256	1	WT	Mrpl54
Ctsb	0.00765286809079683	0.391912149964222	0.516	0.607	1	WT	Ctsb
Tmem14a	0.00767521742101688	0.22286544888304	0.062	0.194	1	WT	Tmem14a
Mif4gd	0.0077928195470825	0.626271279242729	0.141	0.103	1	WT	Mif4gd
Ddx17	0.00782096386854769	0.251042475422316	0.391	0.612	1	WT	Ddx17
Rpl30	0.00793315630035952	0.113916366688991	0.484	0.657	1	WT	Rpl30
Arhgef4	0.00796840979221705	0.412607620900609	0.234	0.302	1	WT	Arhgef4
Uqcc3	0.00799791195968933	0.405134261570956	0.156	0.277	1	WT	Uqcc3
Cmtm4	0.00802466150882602	0.520539751154015	0.203	0.289	1	WT	Cmtm4
Coq10a	0.00807137582335015	0.108662696097327	0.062	0.215	1	WT	Coq10a
Wdr20	0.00809310655932644	0.58756738959178	0.156	0.169	1	WT	Wdr20
H2afz	0.00809374632246992	0.112351779981759	0.375	0.558	1	WT	H2afz
D430042O09Rik	0.0081140989635189	0.334648493610978	0.109	0.207	1	WT	D430042O09Rik
Tob2	0.00822792978785495	0.39884612753528	0.25	0.364	1	WT	Tob2
Atp2b2	0.00832407584910141	0.0681717910398123	0.344	0.698	1	WT	Atp2b2
Nsg2	0.00849644408869033	0.351608794553969	0.312	0.467	1	WT	Nsg2
Slc16a1	0.0085206135405752	0.755643060310657	0.156	0.095	1	WT	Slc16a1
Timp2	0.00854046728718555	0.685107998971146	0.25	0.26	1	WT	Timp2
Commd3	0.00859399175288218	0.0478400558699428	0.109	0.351	1	WT	Commd3
Atxn2	0.00860576571662262	0.211235485049334	0.266	0.467	1	WT	Atxn2
Zmym3	0.00865523134195652	0.158368548095921	0.125	0.351	1	WT	Zmym3
Cask	0.00868569654140982	0.0732980031484332	0.172	0.459	1	WT	Cask
Gdi1	0.00871806969540638	0.170861794862617	0.25	0.455	1	WT	Gdi1
Scg2	0.00879687146960218	0.46587255938439	0.453	0.57	1	WT	Scg2
Ccnd3	0.00880656793081228	0.520806155695075	0.078	0.116	1	WT	Ccnd3
Ptbp2	0.00886435212384282	0.159058084997246	0.203	0.475	1	WT	Ptbp2
Trp53inp2	0.00892507612693538	0.148246716851365	0.094	0.298	1	WT	Trp53inp2
Dip2a	0.00895254721561904	0.192627297220791	0.047	0.14	1	WT	Dip2a
Uhmk1	0.00895315893608849	0.530899235350589	0.266	0.289	1	WT	Uhmk1
Ppp4r3a	0.00902644511827889	0.175859928597477	0.141	0.31	1	WT	Ppp4r3a
Ccnk	0.0091037271840153	0.321907736529108	0.062	0.136	1	WT	Ccnk
Txnrd1	0.00912324637115706	0.289373938505075	0.109	0.236	1	WT	Txnrd1
A430033K04Rik	0.00914569115352456	0.0671024981731871	0.016	0.12	1	WT	A430033K04Rik
Syt11	0.00921130658981284	0.174439584923582	0.484	0.661	1	WT	Syt11
Pkd2	0.00923778752958786	0.300134322584611	0.078	0.202	1	WT	Pkd2
Mef2c	0.00924931363402331	0.489569902482653	0.172	0.26	1	WT	Mef2c
Atp6v1b2	0.00930577272003398	0.103819882255824	0.266	0.554	1	WT	Atp6v1b2
Polr2a	0.00938133332237906	0.419117251187758	0.203	0.393	1	WT	Polr2a
2610507B11Rik	0.00939758831518613	0.492498574370515	0.188	0.36	1	WT	2610507B11Rik
Canx	0.00953603980521038	0.231272977238815	0.516	0.69	1	WT	Canx
Camsap1	0.00957917209774158	0.531879141849871	0.266	0.364	1	WT	Camsap1
Nmd3	0.00958520445815591	0.0486664345072037	0.078	0.273	1	WT	Nmd3
Fam53b	0.00958642354930088	0.606741473836757	0.172	0.136	1	WT	Fam53b
Gpsm2	0.00960470457963866	0.755634353546112	0.156	0.07	1	WT	Gpsm2
Srsf1	0.00960913299534445	0.458327993545587	0.406	0.57	1	WT	Srsf1
Tsc22d3	0.00963587013265793	0.417602498778811	0.109	0.231	1	WT	Tsc22d3
Smndc1	0.00965043689074162	0.258015902119288	0.141	0.285	1	WT	Smndc1
Sf3b4	0.00966394518266439	0.303774292836605	0.078	0.26	1	WT	Sf3b4
Tmem168	0.00967504230636783	0.145040722409386	0.031	0.132	1	WT	Tmem168
2810474O19Rik	0.00967783293383768	0.316695324299096	0.094	0.244	1	WT	2810474O19Rik
Insig1	0.00969415606259956	0.287195660036036	0.312	0.455	1	WT	Insig1
Rit2	0.00986388249737871	0.257969120009458	0.281	0.45	1	WT	Rit2
Rapgef4	0.0098971144575614	0.478574002739275	0.141	0.157	1	WT	Rapgef4
Gjd2	0.00992754682078058	0.0258982606452167	0.062	0.219	1	WT	Gjd2
Man2a2	0.00994910806463296	0.506667119137973	0.344	0.459	1	WT	Man2a2
Rnpc3	2.67132146237376e-08	0.74884501324692	0.529	0.094	0.000461150224049583	het	Rnpc3
Ubc	2.47806233901017e-07	0.111440143931685	0.711	0.297	0.00427787901583325	het	Ubc
Zcchc7	1.3767360804775e-06	0.817825547297847	0.64	0.188	0.023766594957283	het	Zcchc7
Magi1	2.97241544945643e-06	0.60927504641948	0.417	0.047	0.0513128079039663	het	Magi1
Slc32a1	4.03599252859804e-06	0.180133248511732	0.64	0.297	0.0696733390211879	het	Slc32a1
Ice1	1.2870826101286e-05	0.115261787825633	0.376	0.062	0.222189070986501	het	Ice1
Dtna	2.09327961164371e-05	0.0298004223082651	0.298	0.062	0.361362859358053	het	Dtna
Frmd4a	2.35704353530263e-05	0.665900397013625	0.467	0.078	0.406896425499292	het	Frmd4a
Gm15594	2.8850735182005e-05	0.480614648077299	0.244	0.016	0.498050241446952	het	Gm15594
Tsix	3.44770439586832e-05	1.06184396219187	0.504	0.172	0.595177209858748	het	Tsix
Chka	4.33098669471373e-05	0.100036409714672	0.446	0.125	0.747658233108431	het	Chka
Slc6a1	6.31326295637222e-05	0.206493676674497	0.777	0.406	1	het	Slc6a1
mt-Atp6	6.40026382308164e-05	0.283982172800498	0.95	0.969	1	het	mt-Atp6
Gad1	8.89892500404067e-05	0.259395403868405	0.574	0.297	1	het	Gad1
Ano4	9.15267511669456e-05	0.426449604176383	0.252	0.016	1	het	Ano4
Lrba	9.29429817198118e-05	0.106755273200244	0.421	0.109	1	het	Lrba
Gm49179	9.63902192167253e-05	0.501638020275493	0.289	0.047	1	het	Gm49179
Vegfa	0.000101551291421846	0.799990062367533	0.438	0.078	1	het	Vegfa
Slc16a11	0.000102264493068333	0.263196045423922	0.161	0	1	het	Slc16a11
Zeb2	0.0001054343222802	1.0478054459631	0.36	0.047	1	het	Zeb2
Tfap2b	0.000108001097102491	0.445820572125339	0.442	0.156	1	het	Tfap2b
Pax6	0.000108668609971234	0.577903759454619	0.785	0.312	1	het	Pax6
Myo9a	0.000115544531006704	0.4328360557731	0.388	0.062	1	het	Myo9a
Srrm4	0.000117438298166772	0.690462910257869	0.62	0.203	1	het	Srrm4
Smg6	0.000129404583625662	0.554770695981449	0.364	0.047	1	het	Smg6
Kcnip4	0.000131831556030555	0.760143443500635	0.252	0.016	1	het	Kcnip4
Rasgef1b	0.000132942954379404	0.487307784086234	0.459	0.094	1	het	Rasgef1b
Cpsf6	0.000154124906761468	0.67109593854137	0.566	0.141	1	het	Cpsf6
Gjc1	0.00016588580326686	0.317073195903073	0.161	0	1	het	Gjc1
Frmd5	0.000165965511410642	0.754166694310336	0.566	0.172	1	het	Frmd5
Rbm33	0.000168457326648623	0.491081350126957	0.343	0.047	1	het	Rbm33
Gabra2	0.000229835018966654	0.272663251289832	0.409	0.125	1	het	Gabra2
Lncpint	0.00025143364123218	0.145060609974814	0.231	0.031	1	het	Lncpint
Tnks	0.000261411710409627	0.552994700389794	0.322	0.031	1	het	Tnks
Grin2b	0.000261717951866917	0.399458066210333	0.364	0.094	1	het	Grin2b
Ptms	0.000261823111851704	0.085421730522665	0.707	0.406	1	het	Ptms
Hpgd	0.00027716683420205	0.867527940031394	0.248	0.016	1	het	Hpgd
Cdh8	0.000277562844266039	0.479407527977663	0.149	0	1	het	Cdh8
Gm47423	0.000284610688266208	0.321514668205011	0.12	0	1	het	Gm47423
Trpc4	0.000287153369693715	0.335992307711201	0.14	0	1	het	Trpc4
Mab21l2	0.000288122190642968	0.744328921536051	0.421	0.078	1	het	Mab21l2
Nsun6	0.000296239413432283	0.347291736982894	0.165	0	1	het	Nsun6
Ttll7	0.000347286800968909	0.722394159678243	0.5	0.109	1	het	Ttll7
Gas1	0.000361687949324205	0.296002879149481	0.14	0	1	het	Gas1
Klf9	0.00036305001161619	0.759404429344026	0.517	0.125	1	het	Klf9
Gm26699	0.000415878177591646	0.474917852433468	0.421	0.125	1	het	Gm26699
Hsp90ab1	0.000436387548488189	0.907109200330321	0.777	0.312	1	het	Hsp90ab1
Efr3b	0.000453341038478068	0.288577221442472	0.178	0	1	het	Efr3b
Zfyve26	0.000477586672883144	0.252625578014571	0.161	0	1	het	Zfyve26
5330434G04Rik	0.000487950430534322	0.423750134201895	0.686	0.281	1	het	5330434G04Rik
Eif4g3	0.000488451623391674	0.0834358532093911	0.566	0.234	1	het	Eif4g3
mt-Nd1	0.000489645455089086	0.546409025985641	0.934	0.688	1	het	mt-Nd1
Kifc2	0.000506503039492108	0.0107328660366326	0.298	0.062	1	het	Kifc2
Mttp	0.000506797673798698	0.207517323802079	0.227	0.031	1	het	Mttp
Rufy2	0.000508537966516799	0.501099917556144	0.558	0.188	1	het	Rufy2
Cttnbp2	0.000543902393466241	0.539041747384755	0.455	0.125	1	het	Cttnbp2
Sra1	0.000558542041497922	0.601548450977089	0.368	0.062	1	het	Sra1
Timp4	0.000592126629606912	0.238641762395444	0.124	0	1	het	Timp4
Mgat4b	0.000600472473519063	0.239191933797768	0.169	0	1	het	Mgat4b
4632415L05Rik	0.000610480104575233	0.16317176294988	0.207	0.016	1	het	4632415L05Rik
Nrd1	0.000612222415000484	0.720476594803139	0.488	0.125	1	het	Nrd1
Acrbp	0.000652782981218982	0.306737646891188	0.14	0	1	het	Acrbp
Dcun1d4	0.000653521584671929	0.18691657293218	0.194	0	1	het	Dcun1d4
Akap9	0.000714114243691441	0.464342027436988	0.612	0.219	1	het	Akap9
Ube3a	0.00071674945209661	0.833935612975796	0.744	0.281	1	het	Ube3a
Syne1	0.000731009053170576	0.362083824204513	0.521	0.172	1	het	Syne1
Ptprg	0.000738385179177963	0.514026558907436	0.256	0.016	1	het	Ptprg
Usp16	0.000755914605255095	0.491745144537988	0.256	0.031	1	het	Usp16
Fkbp8	0.000760074918502582	0.0253881980729417	0.446	0.156	1	het	Fkbp8
Klc1	0.000807739379512999	0.135461044034775	0.612	0.297	1	het	Klc1
Mga	0.000816885547798773	0.521130949573832	0.492	0.125	1	het	Mga
Auts2	0.000818623442173279	0.865785614469721	0.702	0.234	1	het	Auts2
Gm12027	0.000871127086286284	0.60054658635356	0.178	0.016	1	het	Gm12027
Dlgap1	0.000894304968216667	0.485143126537305	0.624	0.25	1	het	Dlgap1
Supt16	0.000924116610095399	0.52444600952469	0.442	0.094	1	het	Supt16
Eed	0.000959129988267978	0.278255686952584	0.149	0	1	het	Eed
Ubn2	0.000993197604882759	0.194392616486179	0.62	0.234	1	het	Ubn2
Pcp4	0.00103196222069215	1.04402841693751	0.566	0.234	1	het	Pcp4
Hikeshi	0.00103272994262698	0.397171395156352	0.314	0.031	1	het	Hikeshi
Tfap2a	0.00103542100996812	0.522545584028093	0.438	0.109	1	het	Tfap2a
Bms1	0.00106868488318873	0.427085082147938	0.289	0.031	1	het	Bms1
Rps15	0.0011055564710585	0.0210537703243276	0.686	0.391	1	het	Rps15
Pou3f3	0.00111801819193664	0.572821009945314	0.107	0	1	het	Pou3f3
Ano6	0.00113397800682558	0.301119439707192	0.124	0	1	het	Ano6
Zfp74	0.00117683904029858	0.235989454602884	0.136	0	1	het	Zfp74
Zcchc11	0.00122332689739244	0.499537990464564	0.529	0.156	1	het	Zcchc11
Rnf113a1	0.00125434136727125	0.143821818329273	0.157	0	1	het	Rnf113a1
Fam210a	0.00130050058744216	0.22211019609433	0.14	0	1	het	Fam210a
Smyd3	0.0013139447343013	0.202346421354662	0.145	0	1	het	Smyd3
Ppard	0.00133992335781509	0.320786588515517	0.132	0	1	het	Ppard
Ubr2	0.00135515968262863	0.498393651428922	0.405	0.109	1	het	Ubr2
Zkscan3	0.00136343293727988	0.40551837606641	0.388	0.078	1	het	Zkscan3
Meis2	0.00143932041119555	0.829396741806716	0.579	0.312	1	het	Meis2
G2e3	0.00144545562262845	0.216377617005484	0.145	0	1	het	G2e3
Cbfa2t3	0.00150191748624548	0.400697114242797	0.132	0	1	het	Cbfa2t3
R3hdm1	0.00151286632115172	0.249019161754447	0.62	0.25	1	het	R3hdm1
Zfp12	0.00151646021557363	0.232641438723367	0.149	0	1	het	Zfp12
Gria2	0.0015167678670375	0.782681563074183	0.831	0.453	1	het	Gria2
Zfp322a	0.00156350209588501	0.227495150681939	0.393	0.094	1	het	Zfp322a
Runx1t1	0.00165490215062637	0.562373810708889	0.512	0.172	1	het	Runx1t1
Gm46404	0.00173890307412828	0.206718198589826	0.116	0	1	het	Gm46404
Anks1b	0.0018263427622734	0.560184657712982	0.463	0.109	1	het	Anks1b
Lsm3	0.0018569245488448	0.409631830405968	0.285	0.031	1	het	Lsm3
Pebp1	0.00195019202919058	0.327822575690762	0.686	0.281	1	het	Pebp1
Myo6	0.00197876696762203	0.0447026438884072	0.24	0.062	1	het	Myo6
Tmem191c	0.00201941007286969	0.139111659245086	0.562	0.219	1	het	Tmem191c
Parp8	0.00203388770263164	0.243676904671188	0.182	0.016	1	het	Parp8
Lmnb1	0.00205729956063249	0.200283618944051	0.124	0	1	het	Lmnb1
Plekho1	0.00206453479721493	0.255964943863542	0.169	0	1	het	Plekho1
Ccni	0.00207230038800301	0.136736588001388	0.517	0.203	1	het	Ccni
Dync1li2	0.00209162129069752	0.354113434319362	0.442	0.109	1	het	Dync1li2
Mdm2	0.00210802402042278	0.52934428603451	0.269	0.031	1	het	Mdm2
Epb41l3	0.00215954532441896	0.0438391071538602	0.541	0.25	1	het	Epb41l3
Plekha1	0.00217287063851153	0.543200571858952	0.459	0.125	1	het	Plekha1
Gpr45	0.002182452862014	0.198982326437531	0.124	0	1	het	Gpr45
Snrpd2	0.00220145772290763	0.424683707493285	0.434	0.094	1	het	Snrpd2
Uggt2	0.00220688382391772	0.054803608383248	0.264	0.062	1	het	Uggt2
Dzip1	0.00221725247616741	0.287919357486718	0.331	0.062	1	het	Dzip1
Taf15	0.00223187339313203	0.134568757946007	0.376	0.094	1	het	Taf15
9530077C05Rik	0.00223307858684635	0.179958089157979	0.145	0	1	het	9530077C05Rik
Afg3l1	0.00224550379601257	0.0741027240407976	0.289	0.062	1	het	Afg3l1
Letm2	0.00236413744255988	0.242355170323613	0.43	0.109	1	het	Letm2
Dpysl4	0.00240905398731131	0.455068618685168	0.463	0.125	1	het	Dpysl4
Dip2c	0.00244214442794078	0.384992659708362	0.36	0.078	1	het	Dip2c
Plod3	0.00244494621024695	0.193959191153056	0.124	0	1	het	Plod3
Ppp1r16b	0.00248470939710055	0.0747655649987932	0.273	0.062	1	het	Ppp1r16b
Rab11fip4	0.00251643444045828	0.128582163593846	0.174	0.016	1	het	Rab11fip4
Selenow	0.00257024725539575	0.145192168436734	0.574	0.281	1	het	Selenow
Zfp458	0.00262854078695188	0.227852488242779	0.116	0	1	het	Zfp458
Ube2d3	0.00264293727991002	0.063810067940965	0.574	0.25	1	het	Ube2d3
Lix1l	0.00266445550191572	0.214432328700646	0.149	0	1	het	Lix1l
Ndrg4	0.00267850487666835	0.179249011383331	0.62	0.312	1	het	Ndrg4
Utp6	0.00274766720286224	0.0993303912110685	0.178	0.016	1	het	Utp6
Zfp207	0.00275010501481792	0.0182898070711992	0.562	0.25	1	het	Zfp207
Zfand1	0.00275952473149808	0.271572678730994	0.149	0	1	het	Zfand1
Rpl15	0.00277024337360266	0.166926342086405	0.612	0.297	1	het	Rpl15
Negr1	0.0028329933591803	0.597953464450767	0.62	0.219	1	het	Negr1
Pvr	0.00286378270656475	0.155709806867662	0.128	0	1	het	Pvr
Bzw2	0.00289193874612268	0.0822834139018237	0.277	0.062	1	het	Bzw2
Prune2	0.00289230998047353	0.209001000477759	0.682	0.312	1	het	Prune2
Ppp1r13b	0.00291516046544806	0.660693201674745	0.401	0.109	1	het	Ppp1r13b
Epha5	0.00297114915021877	0.818608175224727	0.417	0.125	1	het	Epha5
Fbxo17	0.00297182811493249	0.1158991258043	0.14	0	1	het	Fbxo17
Csmd3	0.0029720605507296	0.693656768249252	0.161	0.016	1	het	Csmd3
Brsk2	0.00298352978634833	0.00065667287577087	0.376	0.141	1	het	Brsk2
Tnrc6c	0.00299997768109979	0.442181870658832	0.736	0.312	1	het	Tnrc6c
Tro	0.00301303902340374	0.295071758575541	0.434	0.109	1	het	Tro
Prrc1	0.0030702720156557	0.151110283944851	0.124	0	1	het	Prrc1
Zfp398	0.00308414850958377	0.0556376210450737	0.31	0.078	1	het	Zfp398
Galntl6	0.00308734404626931	0.215788017409876	0.124	0	1	het	Galntl6
Gm16152	0.00311992604567561	0.30789208140562	0.19	0.016	1	het	Gm16152
Zcwpw1	0.00312533206887014	0.131675292562726	0.116	0	1	het	Zcwpw1
Khdrbs2	0.00317581419802208	0.328367160376885	0.492	0.172	1	het	Khdrbs2
Per3	0.00324854554108137	0.310337758434795	0.632	0.266	1	het	Per3
Trank1	0.00328257241570531	0.138699447788633	0.384	0.141	1	het	Trank1
Gm20342	0.0033263174608607	0.0207368058607541	0.202	0.047	1	het	Gm20342
Scn8a	0.00332970968987266	0.238078622444549	0.413	0.141	1	het	Scn8a
Wdr3	0.00337032111029155	0.24599092846465	0.128	0	1	het	Wdr3
2810006K23Rik	0.00338186109227074	0.16777855724364	0.14	0	1	het	2810006K23Rik
Ryr2	0.00345220045336935	0.321107717861785	0.368	0.109	1	het	Ryr2
Ccdc88a	0.00350201219316738	0.482315713265478	0.574	0.188	1	het	Ccdc88a
Rpl19	0.00350524266123109	0.0964756361746451	0.665	0.344	1	het	Rpl19
Pkn2	0.00350890185391654	0.580204726877885	0.459	0.125	1	het	Pkn2
Tmem167	0.00359139810049409	0.24623333786256	0.455	0.125	1	het	Tmem167
Chd5	0.00360416132975346	0.596014298471388	0.616	0.234	1	het	Chd5
Mrps6	0.00362895642128324	0.262432445663927	0.24	0.016	1	het	Mrps6
Phactr1	0.00365711643890329	0.301442823977146	0.479	0.141	1	het	Phactr1
Rps23	0.00372395956366039	0.120641155528395	0.657	0.375	1	het	Rps23
Ewsr1	0.00373703881865507	0.272207757758228	0.607	0.203	1	het	Ewsr1
Cadps	0.00379449169674501	0.212147433675631	0.669	0.297	1	het	Cadps
Tcf25	0.00379550486606482	0.0187600364172447	0.674	0.375	1	het	Tcf25
Fpgt	0.00387150851255247	0.213291628127104	0.116	0	1	het	Fpgt
Ralyl	0.00390572765137908	0.429350126302884	0.558	0.188	1	het	Ralyl
Nrxn3	0.00396003624678216	0.282979364891094	0.781	0.438	1	het	Nrxn3
Cramp1l	0.00400626396773012	0.08722233205447	0.161	0.016	1	het	Cramp1l
Ercc8	0.00401732334771866	0.190851368992879	0.124	0	1	het	Ercc8
Fam49b	0.00407277682244663	0.439920600036144	0.413	0.094	1	het	Fam49b
Cbx3	0.00409018466777888	0.0831788052200755	0.508	0.266	1	het	Cbx3
mt-Co2	0.00412649273186553	0.348018141880861	0.967	0.891	1	het	mt-Co2
Kcna5	0.0041724288388072	0.0374910224418767	0.339	0.094	1	het	Kcna5
Rab3gap2	0.00419300409963931	0.511891891783422	0.335	0.062	1	het	Rab3gap2
Fnbp1l	0.0041974402000857	0.43740566678162	0.252	0.047	1	het	Fnbp1l
Trpm7	0.00422385393404397	0.304187990890505	0.438	0.156	1	het	Trpm7
Creld2	0.00423029078531559	0.221502081819088	0.116	0	1	het	Creld2
Pclo	0.00433268976471574	0.375704825560371	0.719	0.297	1	het	Pclo
Myh10	0.00437786397907649	0.308138737541751	0.475	0.141	1	het	Myh10
Rpl32	0.0044728327661147	0.300172124132511	0.632	0.297	1	het	Rpl32
Ikbkb	0.00450074012458066	0.253167535982998	0.252	0.047	1	het	Ikbkb
Gnao1	0.00452603091039172	0.0314169252168435	0.616	0.297	1	het	Gnao1
Rab36	0.00454499974781482	0.135138082665091	0.103	0	1	het	Rab36
Hivep2	0.00457319493496065	0.60613094852867	0.413	0.109	1	het	Hivep2
Kcnn2	0.00457390224490888	0.0881534592741551	0.223	0.047	1	het	Kcnn2
4833420G17Rik	0.00457993387036685	0.44358984329389	0.364	0.094	1	het	4833420G17Rik
Spata2	0.00460500170114295	0.439666759846212	0.24	0.031	1	het	Spata2
Haghl	0.00463525882796781	0.123515979730622	0.372	0.094	1	het	Haghl
Dlg2	0.00470444048584997	0.275994544466684	0.558	0.203	1	het	Dlg2
Prcc	0.00487763420870522	0.012731743556303	0.157	0.016	1	het	Prcc
Vps13c	0.00487787946674063	0.0544916680505027	0.393	0.141	1	het	Vps13c
Csnk1d	0.00487913434109757	0.171728120148625	0.306	0.047	1	het	Csnk1d
Atp2a2	0.00492220888512666	0.0144435651746075	0.628	0.328	1	het	Atp2a2
Rasip1	0.00500656385468222	0.186987670267186	0.12	0	1	het	Rasip1
Ppp1r12a	0.00507970148087388	0.682851941985829	0.467	0.125	1	het	Ppp1r12a
Sox5	0.00517934188602297	0.382607188620916	0.174	0.031	1	het	Sox5
Nrip1	0.0051846378337101	0.123721736286616	0.446	0.203	1	het	Nrip1
Fgd4	0.00552279541453699	0.0111168683338893	0.326	0.109	1	het	Fgd4
Kif1a	0.00554403619238146	0.561762067272026	0.682	0.266	1	het	Kif1a
E530011L22Rik	0.00555682697238583	0.338173594196004	0.289	0.094	1	het	E530011L22Rik
Cpeb1	0.00572321262387701	0.201418234230948	0.124	0	1	het	Cpeb1
AC149090.1	0.0058337684480356	0.782644948035267	0.545	0.219	1	het	AC149090.1
Yeats2	0.00584564865297714	0.370335104215582	0.236	0.047	1	het	Yeats2
Chd6	0.00587836213418337	0.400261727247473	0.632	0.266	1	het	Chd6
Shtn1	0.0058849662702105	0.0123421987009815	0.269	0.062	1	het	Shtn1
Ripor2	0.00594641436428347	0.252604181696877	0.405	0.109	1	het	Ripor2
Zfp950	0.0059553774728149	0.183244480845511	0.434	0.156	1	het	Zfp950
Robo1	0.00597799326337146	0.370335474040767	0.26	0.062	1	het	Robo1
Rpl18a	0.00604149709254126	0.208421863582039	0.624	0.312	1	het	Rpl18a
Ube4b	0.00605178365921651	0.009440307885479	0.335	0.094	1	het	Ube4b
Tnik	0.00605548938477613	0.566804166919819	0.55	0.188	1	het	Tnik
Kcnt1	0.00605841889931514	0.287901240592998	0.178	0.016	1	het	Kcnt1
Sytl2	0.00607789635366508	0.212137153040398	0.12	0	1	het	Sytl2
Plvap	0.00610353969954811	0.119407251369134	0.12	0	1	het	Plvap
Kcnc2	0.00616292474921733	0.567456740792217	0.426	0.109	1	het	Kcnc2
Brwd3	0.00618291118596589	0.0185190945895858	0.128	0.016	1	het	Brwd3
Gucy1b1	0.00622575498520281	0.693477038200246	0.413	0.094	1	het	Gucy1b1
Zfp251	0.0063657057032122	0.183665199321106	0.128	0	1	het	Zfp251
Ankrd17	0.00637697223649251	0.1630900706348	0.488	0.188	1	het	Ankrd17
Wdr76	0.00643376267037873	0.0360941993111435	0.165	0.031	1	het	Wdr76
Phactr3	0.00644430562716716	0.540069264373115	0.277	0.047	1	het	Phactr3
Gpt2	0.00645358496117334	0.14432066600509	0.107	0	1	het	Gpt2
Cd3eap	0.00646084287736203	0.0348268184703743	0.161	0.016	1	het	Cd3eap
Pak1	0.00659522896010036	0.312027552968043	0.314	0.047	1	het	Pak1
Haus7	0.00663730572843155	0.114337613313271	0.128	0	1	het	Haus7
Zfyve9	0.0066398276820109	0.471272984441431	0.335	0.062	1	het	Zfyve9
Zfp266	0.00672849780362019	0.480493849372351	0.397	0.094	1	het	Zfp266
Lonrf2	0.00684959967753183	0.156859528934516	0.413	0.125	1	het	Lonrf2
Srcap	0.00689001170824868	0.0147316769731065	0.293	0.125	1	het	Srcap
Fbxo32	0.00691913803637449	0.082012651686442	0.211	0.047	1	het	Fbxo32
Pcmtd1	0.00700146272038611	0.234964329013781	0.512	0.188	1	het	Pcmtd1
Grik2	0.00705649372575117	0.367397174640192	0.273	0.062	1	het	Grik2
Sntg1	0.00708542584511313	0.494760144191506	0.388	0.109	1	het	Sntg1
Fam84b	0.00712902418274654	0.210703885509378	0.182	0.016	1	het	Fam84b
R3hcc1	0.00718158959616317	0.343700963895721	0.136	0	1	het	R3hcc1
Birc2	0.00718277048369975	0.414937414555209	0.38	0.094	1	het	Birc2
Slc23a2	0.00729467265177681	0.415027135913726	0.372	0.094	1	het	Slc23a2
mt-Co1	0.00733297673415945	0.313437432510529	0.95	0.891	1	het	mt-Co1
Gnptg	0.00735946500645723	0.0982307359729778	0.442	0.156	1	het	Gnptg
Gpr22	0.0074189934791785	0.697336558648298	0.331	0.062	1	het	Gpr22
Snrnp200	0.00753759365857728	0.532280071616307	0.36	0.078	1	het	Snrnp200
Mid1	0.00754884890891	0.0583458249933302	0.149	0.016	1	het	Mid1
Wdr6	0.00756292522007247	0.0530772434853252	0.467	0.172	1	het	Wdr6
Sclt1	0.00756526295265126	0.223202254934036	0.277	0.062	1	het	Sclt1
Lrrn3	0.00757850052417572	0.318944620102235	0.421	0.156	1	het	Lrrn3
Sbno1	0.00763291615348003	0.610307736902419	0.579	0.203	1	het	Sbno1
Pibf1	0.00764094574169741	0.043553830403795	0.252	0.062	1	het	Pibf1
Gpm6b	0.0078099637722337	0.5041529461482	0.504	0.188	1	het	Gpm6b
Tsc1	0.00781359342379941	0.398263311347627	0.347	0.078	1	het	Tsc1
Jmy	0.00787764651207278	0.477591899448283	0.298	0.047	1	het	Jmy
Srek1	0.00788625238641737	0.1557428415488	0.55	0.234	1	het	Srek1
Snx29	0.00793912543301718	0.02556909165089	0.149	0.031	1	het	Snx29
Galnt11	0.00795845176963251	0.483546869174436	0.322	0.078	1	het	Galnt11
Larp1	0.00802432952043765	0.475315011850808	0.45	0.125	1	het	Larp1
Gps1	0.0080857392382798	0.590901640869752	0.368	0.078	1	het	Gps1
Adarb1	0.00808863494412473	0.311309252802455	0.694	0.297	1	het	Adarb1
Rab3c	0.00812215782955181	0.308718702849744	0.529	0.203	1	het	Rab3c
Appl1	0.0081265704630265	0.428323925716531	0.442	0.109	1	het	Appl1
Nol3	0.00815865169409481	0.254996449648493	0.128	0	1	het	Nol3
Birc6	0.008168344030221	0.0323500259691336	0.583	0.281	1	het	Birc6
Nudt14	0.00838453278388936	0.113863575894495	0.132	0	1	het	Nudt14
Disp2	0.00845749961560932	0.287837433696352	0.558	0.234	1	het	Disp2
Mrpl10	0.0086703339603222	0.00774190845682099	0.207	0.031	1	het	Mrpl10
Col23a1	0.00872626173980624	0.324811791218951	0.277	0.062	1	het	Col23a1
Prmt3	0.00874858317725445	0.16445592834276	0.112	0	1	het	Prmt3
Gm10600	0.0087645576171987	0.222682382614227	0.174	0.016	1	het	Gm10600
Dpf1	0.00876456878152401	0.294470266840048	0.194	0.016	1	het	Dpf1
Lipo3	0.00880414963040792	0.109124240303841	0.107	0	1	het	Lipo3
Nans	0.0088510841561766	0.136217558090702	0.128	0	1	het	Nans
Rgs2	0.00893744704872294	0.439379445688881	0.339	0.062	1	het	Rgs2
Gsdme	0.00894789036617554	0.679932270838888	0.533	0.188	1	het	Gsdme
Kcnq1ot1	0.00907521808814481	0.723041508413361	0.69	0.328	1	het	Kcnq1ot1
Tmem70	0.00912996697157535	0.123920778403498	0.223	0.031	1	het	Tmem70
Nelfa	0.00913970557561512	0.0932573764664826	0.215	0.031	1	het	Nelfa
Dlg5	0.00915487156391113	0.376639341752483	0.223	0.031	1	het	Dlg5
Kbtbd11	0.00917533624426363	0.228390385973151	0.202	0.031	1	het	Kbtbd11
Rab11fip5	0.009265136782725	0.137933642419973	0.128	0	1	het	Rab11fip5
Npepps	0.00933349190503029	0.362568526181894	0.455	0.125	1	het	Npepps
Hmgb3	0.00942974121352641	0.329708475686789	0.26	0.031	1	het	Hmgb3
Ablim2	0.00950763135809667	0.38290510894926	0.24	0.031	1	het	Ablim2
Ccnt1	0.00951188244642283	0.432242049771942	0.426	0.125	1	het	Ccnt1
Zmynd8	0.00954487559997972	0.0768695380996587	0.587	0.266	1	het	Zmynd8
Chd3	0.00959696659660676	0.19911388667271	0.616	0.266	1	het	Chd3
Kcnip1	0.00966764460356126	0.722484429186584	0.438	0.125	1	het	Kcnip1
Farp1	0.00967772345948891	0.156863623216238	0.103	0	1	het	Farp1
Ube3c	0.00981550093702805	0.0561534665630304	0.318	0.094	1	het	Ube3c
Me3	0.00981906480735802	0.309593567786354	0.157	0.016	1	het	Me3
Zzef1	0.00986914986603484	0.539202318923458	0.256	0.062	1	het	Zzef1
Gpatch2	0.00993398643433644	0.319767156020179	0.256	0.047	1	het	Gpatch2
Trim11	0.00995839788265126	0.0288925617334124	0.12	0.016	1	het	Trim11

## Sheet: DEGs_WTvsHET_6
p_val	avg_logFC	pct.1	pct.2	p_val_adj	cluster	gene
Rho	1.94244047968707e-12	1.21867252109593	1	0.947	3.35323500008379e-08	WT	Rho
Cplx3	6.10476469645209e-08	0.348488551783559	0.75	0.653	0.00105386552954852	WT	Cplx3
Pdc	1.01961735543147e-07	1.2615313428818	0.869	0.679	0.00176016544068134	WT	Pdc
Gnb1	2.33309821322918e-07	0.938817292556236	0.881	0.853	0.00402762744549753	WT	Gnb1
Ywhag	5.29125052253701e-06	0.703481230404397	0.429	0.4	0.0913428577705564	WT	Ywhag
Atp1b2	5.09537029763588e-05	0.667085504790863	0.607	0.568	0.879613774480883	WT	Atp1b2
Mgarp	7.0950363255383e-05	0.131967348123295	0.881	0.874	1	WT	Mgarp
Rps28	9.21017421500289e-05	0.496709925430632	0.512	0.621	1	WT	Rps28
Dnajc6	9.27414962177963e-05	0.56070655947397	0.262	0.253	1	WT	Dnajc6
Gapdh	0.000243070641591343	0.303975967649154	0.762	0.821	1	WT	Gapdh
Pde6g	0.000244419811560288	1.00107667164795	0.774	0.616	1	WT	Pde6g
Ckb	0.000287920841054409	0.308339472820932	0.857	0.905	1	WT	Ckb
Ptprf	0.000297674660234429	0.591269384974206	0.607	0.605	1	WT	Ptprf
Ubb	0.000298354072856838	0.384215503179867	0.857	0.937	1	WT	Ubb
Rabgef1	0.000323673942401819	0.817723910892556	0.286	0.174	1	WT	Rabgef1
Cox6c	0.00035540563640722	0.360852498637028	0.583	0.679	1	WT	Cox6c
Unc119	0.000535859946494074	0.82476303232649	0.643	0.7	1	WT	Unc119
Kpna2	0.000569760282891387	0.710540092281558	0.131	0.026	1	WT	Kpna2
Gnat1	0.000586048039525108	0.899441821523251	0.857	0.753	1	WT	Gnat1
Usmg5	0.000831177560377394	0.627190526873759	0.452	0.484	1	WT	Usmg5
Rps29	0.000948224922825348	0.324000638816088	0.726	0.837	1	WT	Rps29
Rom1	0.00110795836718554	0.887165940638272	0.679	0.616	1	WT	Rom1
Nme1	0.00141846544644942	0.131039683440887	0.214	0.511	1	WT	Nme1
Cited2	0.00156559741364485	0.725314137499286	0.429	0.437	1	WT	Cited2
Prph2	0.0019766984831065	0.806550696977605	0.643	0.589	1	WT	Prph2
Unk	0.00207917018456582	0.403487046549982	0.167	0.089	1	WT	Unk
Timm8b	0.00211130314524388	0.571757670822852	0.369	0.411	1	WT	Timm8b
Chchd2	0.00215020296043801	0.314448260837084	0.607	0.663	1	WT	Chchd2
Mir670hg	0.00224184628897479	0.368320819650135	0.321	0.353	1	WT	Mir670hg
Msi2	0.00248751628055488	0.337295714602351	0.548	0.668	1	WT	Msi2
Eif4a2	0.00284665621407409	0.386022442462452	0.524	0.6	1	WT	Eif4a2
Egr1	0.00291411855197607	0.679822697507775	0.25	0.153	1	WT	Egr1
Actg1	0.00296433211928516	0.389415860026277	0.536	0.595	1	WT	Actg1
Atp2b2	0.00309699046925675	0.216675283292405	0.393	0.616	1	WT	Atp2b2
Prom1	0.00313004560385629	0.62990760745768	0.548	0.5	1	WT	Prom1
Gramd1b	0.00322342797161663	0.551173263929143	0.429	0.458	1	WT	Gramd1b
Cox7c	0.00379794785286126	0.260046071535723	0.607	0.668	1	WT	Cox7c
Nrl	0.00397729791289748	1.14157061817512	0.429	0.284	1	WT	Nrl
Lmln	0.00401352884186687	0.416416938723011	0.143	0.079	1	WT	Lmln
Rtbdn	0.00422311298353318	0.740380020166186	0.417	0.253	1	WT	Rtbdn
Adcy6	0.00425388586999104	0.258952577022572	0.131	0.053	1	WT	Adcy6
Cadm1	0.00427862228033746	0.362597791617484	0.345	0.505	1	WT	Cadm1
Kcnq3	0.00431942195413833	0.177428193434724	0.119	0.121	1	WT	Kcnq3
Atp5a1	0.00465898763692387	0.366629110251529	0.524	0.553	1	WT	Atp5a1
Mrps21	0.00477638686363059	0.468934699210958	0.286	0.321	1	WT	Mrps21
Napa	0.00498942611347105	0.227840617503167	0.452	0.505	1	WT	Napa
Klhdc8a	0.0051063846347039	0.578533732639848	0.286	0.274	1	WT	Klhdc8a
H3f3b	0.00516134567552175	0.288167619936488	0.857	0.895	1	WT	H3f3b
Nrsn1	0.00550859264505661	0.36364482225426	0.44	0.495	1	WT	Nrsn1
Gngt1	0.00598298896188835	0.667838306863491	0.905	0.968	1	WT	Gngt1
Prkaa1	0.00633481829578255	0.355747087657813	0.143	0.079	1	WT	Prkaa1
Ldha	0.00638861373745339	0.407748629869125	0.548	0.589	1	WT	Ldha
Atp6v1b2	0.00651348174718422	0.383560260384518	0.417	0.532	1	WT	Atp6v1b2
Atp6v1a	0.00657396293895233	0.281235391458549	0.381	0.511	1	WT	Atp6v1a
Cbx3	0.0068652146103551	0.551945139683588	0.5	0.584	1	WT	Cbx3
Sirpa	0.00696809615475244	0.738822731540805	0.262	0.274	1	WT	Sirpa
Rps10	0.00725528196309607	0.444333977593777	0.476	0.616	1	WT	Rps10
Slc6a9	0.00733897094404346	0.381148942303744	0.69	0.826	1	WT	Slc6a9
Psd2	0.00752096786761136	0.250139518529079	0.131	0.063	1	WT	Psd2
Slc6a6	0.00755496470447499	0.502825427142928	0.607	0.642	1	WT	Slc6a6
Tpt1	0.00782495986483354	0.251235476216692	0.607	0.795	1	WT	Tpt1
Rpl10	0.0079132924541761	0.382029549529691	0.345	0.521	1	WT	Rpl10
Ddx5	0.00792925422873873	0.406598536134481	0.75	0.816	1	WT	Ddx5
Elp6	0.00851931441094987	0.348055852690637	0.119	0.058	1	WT	Elp6
Igf1	0.008902907258747	0.366511276075049	0.345	0.237	1	WT	Igf1
Tfrc	0.00898724881079615	0.501546334193691	0.321	0.374	1	WT	Tfrc
Mdh1	0.00907470174631976	0.267522820624182	0.476	0.532	1	WT	Mdh1
Scrt2	0.00916960355549312	0.460490816054867	0.226	0.263	1	WT	Scrt2
Cmpk1	0.00975406695556783	0.330527679569535	0.202	0.411	1	WT	Cmpk1
Trhde	1.6768189944875e-07	1.0337673794304	0.189	0	0.00289469263018376	het	Trhde
Slc6a1	1.46694475113742e-06	1.41084014894709	0.132	0	0.0253238672388852	het	Slc6a1
Tsix	2.47843176041301e-06	0.894544267145178	0.574	0.214	0.0427851674800098	het	Tsix
Ptprn2	4.299257676875e-06	0.3866798227739	0.195	0	0.074218085275893	het	Ptprn2
Nrxn3	1.23844803817129e-05	0.0484835140958033	0.879	0.536	0.213793284829511	het	Nrxn3
Grin2b	1.52674731572084e-05	0.813954194442247	0.253	0.036	0.263562389112889	het	Grin2b
Auts2	1.65408686869128e-05	0.366220656012287	0.716	0.298	0.285545016142176	het	Auts2
Kcna1	2.00361635529475e-05	0.770770237442283	0.226	0.012	0.345884291414533	het	Kcna1
Epha5	3.9460831302949e-05	0.445981254342722	0.232	0.036	0.681212330782809	het	Epha5
Kcnip4	5.07122749125719e-05	0.736610729818167	0.384	0.119	0.875446001815728	het	Kcnip4
Pcdh7	5.86974974345967e-05	0.65544294529988	0.121	0	1	het	Pcdh7
Jph4	6.61495822769672e-05	0.440401031526503	0.216	0.024	1	het	Jph4
AI504432	7.04185119848228e-05	0.494282815854347	0.116	0	1	het	AI504432
Xist	8.38712344981326e-05	0.908227078257855	0.616	0.345	1	het	Xist
Adgrl3	8.8401277890188e-05	0.736498454081049	0.416	0.119	1	het	Adgrl3
Gria2	9.33809057390362e-05	0.520213881735802	0.868	0.452	1	het	Gria2
Tmem178b	9.51707101498083e-05	0.801864614639752	0.253	0.036	1	het	Tmem178b
Bcl11a	0.000115898707315065	0.645018753942368	0.184	0.012	1	het	Bcl11a
Meg3	0.000199080290748534	0.652073267518928	0.911	0.655	1	het	Meg3
Cep164	0.000204475160178038	0.36446764340209	0.395	0.083	1	het	Cep164
Rmst	0.000217941453593195	0.352553359896124	0.168	0.012	1	het	Rmst
Kcnd3	0.000251929311259021	0.483686468726731	0.184	0.036	1	het	Kcnd3
Atf7ip	0.000259460233172958	0.388465781062464	0.526	0.155	1	het	Atf7ip
Fam19a1	0.00026787541383345	0.446303663854524	0.111	0	1	het	Fam19a1
Nrxn1	0.000269886215630948	0.610532790643473	0.784	0.417	1	het	Nrxn1
Csnk1d	0.000282619486021217	0.495581932472809	0.242	0.012	1	het	Csnk1d
Rhbdl3	0.000320647337425566	0.275440767358372	0.121	0	1	het	Rhbdl3
Lrfn5	0.000393334266293952	0.851931200561212	0.463	0.179	1	het	Lrfn5
Snca	0.000400650431514068	0.373909844451716	0.116	0	1	het	Snca
Brinp2	0.00042485319941478	0.388201237098639	0.105	0	1	het	Brinp2
Atp1a1	0.000443384160583884	0.46226693521167	0.426	0.143	1	het	Atp1a1
2900076A07Rik	0.00058035426261745	0.262774431407146	0.137	0	1	het	2900076A07Rik
Ddx49	0.000607447339424407	0.288622073879555	0.111	0	1	het	Ddx49
mt-Nd1	0.000611236335378152	0.437190057354745	0.895	0.798	1	het	mt-Nd1
Pcp4	0.000677496008372269	0.6878909502043	0.326	0.107	1	het	Pcp4
Gm26699	0.000681329583328573	0.455265124505496	0.395	0.131	1	het	Gm26699
Grik2	0.000708404283048831	0.603459850111251	0.663	0.321	1	het	Grik2
Fubp1	0.000715774971063554	0.555753006995843	0.753	0.357	1	het	Fubp1
Kcnc2	0.000716438694518627	0.301364339931457	0.121	0	1	het	Kcnc2
Dnajc2	0.000730963087599882	0.255686270979555	0.232	0.024	1	het	Dnajc2
Raph1	0.00073101150148392	0.539396845209698	0.379	0.095	1	het	Raph1
mt-Nd4l	0.000753669150622246	0.129506711603558	0.658	0.345	1	het	mt-Nd4l
Ebf1	0.000827167896725807	0.679851823635538	0.547	0.333	1	het	Ebf1
Spock2	0.000859254339595388	0.638378518530029	0.289	0.071	1	het	Spock2
Dclk1	0.000890259661788344	0.479192478548661	0.142	0.012	1	het	Dclk1
Rnpc3	0.000912836105096083	0.38630126819825	0.632	0.31	1	het	Rnpc3
Med8	0.000954253247057095	0.23743644306281	0.153	0	1	het	Med8
Adgrb3	0.00101228194246923	0.769047102304471	0.579	0.226	1	het	Adgrb3
Mgat4b	0.00115417947245891	0.327896962247511	0.111	0	1	het	Mgat4b
Mapk8ip1	0.00115972547849163	0.3408924032274	0.453	0.131	1	het	Mapk8ip1
Psmd11	0.00116837282419675	0.351956040250428	0.458	0.131	1	het	Psmd11
Plag1	0.00118490699509245	0.288979902786246	0.116	0	1	het	Plag1
Tnrc6c	0.0012852854795521	0.172213693582848	0.784	0.417	1	het	Tnrc6c
Saysd1	0.00130193358816268	0.196507797150389	0.142	0	1	het	Saysd1
Rims2	0.00133684244443622	0.2657777060424	0.6	0.274	1	het	Rims2
Magi2	0.00137949151951848	0.118089225096267	0.426	0.143	1	het	Magi2
Arfgef3	0.00144514038972083	0.398466228793611	0.495	0.143	1	het	Arfgef3
Luc7l2	0.00153124626266701	0.603680206356928	0.647	0.262	1	het	Luc7l2
Gria1	0.00170794749583744	0.543506773959655	0.174	0.036	1	het	Gria1
Vstm2l	0.00171165619705646	0.104522453675792	0.168	0.024	1	het	Vstm2l
Casc4	0.00172940531046948	0.368836343662414	0.363	0.095	1	het	Casc4
Ncam1	0.00175093940043845	0.277203031782133	0.847	0.476	1	het	Ncam1
Jakmip3	0.00186944900212349	0.239079861285665	0.105	0	1	het	Jakmip3
Hap1	0.00187659207329234	0.481202631994466	0.189	0.024	1	het	Hap1
Gstz1	0.00191335148579105	0.220822457772393	0.105	0	1	het	Gstz1
Kif1a	0.00193167494026864	0.569456273629287	0.611	0.226	1	het	Kif1a
Igsf11	0.00220852495714627	0.359479190430919	0.174	0.012	1	het	Igsf11
Dip2c	0.00235850315960443	0.260100564589271	0.389	0.107	1	het	Dip2c
Uhrf1bp1l	0.00247557873338032	0.357594816011655	0.258	0.036	1	het	Uhrf1bp1l
Pibf1	0.00253311458483183	0.416424637416931	0.237	0.036	1	het	Pibf1
Sorcs3	0.00256166968886136	0.535364634846586	0.2	0.036	1	het	Sorcs3
Tshz2	0.00256809377565765	0.519710556902892	0.111	0.012	1	het	Tshz2
Tra2b	0.00262024359879355	0.321309956207445	0.495	0.167	1	het	Tra2b
Smc1a	0.00265502046427992	0.613436069505922	0.437	0.107	1	het	Smc1a
Gm12027	0.00267607118261355	0.56776699909373	0.258	0.083	1	het	Gm12027
Adgra1	0.00268011713990093	0.319103105777424	0.142	0.012	1	het	Adgra1
Minpp1	0.00274267069352965	0.396669242161781	0.284	0.036	1	het	Minpp1
Rab3gap1	0.00282107143979831	0.247461912043227	0.437	0.143	1	het	Rab3gap1
Synj2bp	0.00284715056096835	0.251301682196113	0.416	0.107	1	het	Synj2bp
Gnaq	0.00291507312585815	0.537048663779441	0.363	0.083	1	het	Gnaq
AC149090.1	0.00296998782382298	0.79837733320053	0.589	0.298	1	het	AC149090.1
Hook1	0.00306811942883888	0.186260105205244	0.584	0.25	1	het	Hook1
Pfkfb3	0.00319917666222982	0.227239090421792	0.105	0	1	het	Pfkfb3
Aga	0.00320433583596721	0.166252038611947	0.116	0	1	het	Aga
Calm1	0.00320469028042154	0.347925734025395	0.853	0.619	1	het	Calm1
Tmem185a	0.00323258404442593	0.209603401064493	0.126	0	1	het	Tmem185a
Usp40	0.00332269248581037	0.0155736853398778	0.274	0.083	1	het	Usp40
Wipf3	0.00337549051262311	0.332274570597047	0.116	0.012	1	het	Wipf3
Per3	0.00337671285428725	0.515435823596187	0.589	0.262	1	het	Per3
Nudcd2	0.00342182532938353	0.237911885141863	0.116	0	1	het	Nudcd2
Prkcb	0.00346695987498919	0.485279423784212	0.458	0.155	1	het	Prkcb
Eml5	0.00355800713167368	0.4961194522739	0.532	0.214	1	het	Eml5
Ret	0.00359930085225589	0.455070308023725	0.174	0.012	1	het	Ret
Meis2	0.00365799524682179	0.524807981006043	0.105	0.012	1	het	Meis2
Nav2	0.00366404037924461	0.379873054458616	0.132	0.012	1	het	Nav2
Gphn	0.00371706004851411	0.433745083740367	0.4	0.131	1	het	Gphn
Syt1	0.00374070577326722	0.117323396405971	0.921	0.702	1	het	Syt1
Zranb2	0.00402168742488329	0.486190963911173	0.779	0.381	1	het	Zranb2
Stag1	0.00414462918983719	0.520536681082	0.489	0.167	1	het	Stag1
4930402H24Rik	0.00436951996870051	0.550905766124005	0.332	0.095	1	het	4930402H24Rik
Ikzf5	0.00439512783933005	0.475306489133623	0.279	0.06	1	het	Ikzf5
Vezt	0.00451291125691779	0.180883092262719	0.432	0.143	1	het	Vezt
Dnajc10	0.00462364021129086	0.497282686979604	0.263	0.048	1	het	Dnajc10
Ntng1	0.00509781262714606	0.571898251060728	0.426	0.19	1	het	Ntng1
Alms1	0.00512011504802019	0.474591154334734	0.279	0.06	1	het	Alms1
Ntrk2	0.00512212853470778	0.472339403582526	0.374	0.107	1	het	Ntrk2
Tenm1	0.00512388951170175	0.401533273140908	0.163	0.024	1	het	Tenm1
Elmo1	0.00518836120263685	0.408625369436899	0.295	0.083	1	het	Elmo1
Ank3	0.00532394525140558	0.220216834034515	0.832	0.512	1	het	Ank3
Gm12128	0.00533194301841925	0.642473849132613	0.142	0.024	1	het	Gm12128
Dhx36	0.00545537864773629	0.343705565950924	0.568	0.238	1	het	Dhx36
Gpr162	0.00568145687760525	0.289236606596432	0.437	0.143	1	het	Gpr162
Greb1l	0.00574033819082651	0.377981430701465	0.179	0.036	1	het	Greb1l
Pcdh10	0.00578729611615355	0.476216176582307	0.111	0.012	1	het	Pcdh10
Ftx	0.00581482341090626	0.639046497534721	0.311	0.095	1	het	Ftx
D10Wsu102e	0.0058391676368778	0.457611578881136	0.368	0.107	1	het	D10Wsu102e
Slc22a17	0.00586143653544928	0.418136284343942	0.653	0.321	1	het	Slc22a17
Ahi1	0.00640431207548207	0.0174351397003674	0.7	0.417	1	het	Ahi1
Kansl1	0.00651030830312927	0.256868010556125	0.374	0.095	1	het	Kansl1
Ripply2	0.00657911435469011	0.144952051193939	0.111	0	1	het	Ripply2
Ryr2	0.00702568235876632	0.0991555280936358	0.568	0.286	1	het	Ryr2
Khdrbs2	0.00732549020264291	0.47772754294737	0.174	0.012	1	het	Khdrbs2
Nudt9	0.00739094050294226	0.348760465834741	0.221	0.024	1	het	Nudt9
Kcnq1ot1	0.00744430215913135	0.463225064642382	0.753	0.405	1	het	Kcnq1ot1
Gan	0.00759791106658976	0.107367458120903	0.158	0.012	1	het	Gan
Brinp3	0.0080248683962377	0.634543832251449	0.126	0.024	1	het	Brinp3
Phactr3	0.00809413298549076	0.568494307012391	0.511	0.167	1	het	Phactr3
Dusp26	0.00809667686396596	0.568248148056477	0.484	0.155	1	het	Dusp26
Cby1	0.00819878434064609	0.1807746607564	0.226	0.024	1	het	Cby1
Uap1	0.00823367823731268	0.430255693725287	0.168	0.012	1	het	Uap1
Ly6h	0.00846187289582549	0.353049024159546	0.5	0.25	1	het	Ly6h
Fabp5	0.00859562439678243	0.278488269761107	0.184	0.024	1	het	Fabp5
Ak6	0.00869971182510305	0.34668693783094	0.163	0.012	1	het	Ak6
Ccnl2	0.00875795213317058	0.336800693177747	0.553	0.226	1	het	Ccnl2
Faim2	0.00878144697335533	0.227417834764049	0.505	0.202	1	het	Faim2
Akr1b3	0.00886502844124301	0.300877824241826	0.289	0.048	1	het	Akr1b3
Gpr158	0.00898850154946691	0.365509381774366	0.205	0.048	1	het	Gpr158
Ash1l	0.00924529196019087	0.523295897720846	0.637	0.274	1	het	Ash1l
Cdc42bpb	0.00942916318865373	0.384088692846969	0.279	0.06	1	het	Cdc42bpb
Srgap3	0.00979013062018548	0.128619136140843	0.458	0.214	1	het	Srgap3
Slc5a3	0.00979490569656547	0.37197777371567	0.184	0.024	1	het	Slc5a3
Rasgef1b	0.00984421093623803	0.589126711324288	0.537	0.202	1	het	Rasgef1b
Uchl1	0.00984437446803913	0.451497351960048	0.147	0.012	1	het	Uchl1
Trmu	0.00987167475692468	0.232461153612647	0.158	0.012	1	het	Trmu

## Sheet: DEGs_WTvsHET_7
p_val	avg_logFC	pct.1	pct.2	p_val_adj	cluster	gene
Egr1	4.34782584187859e-07	0.911090988595283	0.657	0.258	0.00750565175083501	WT	Egr1
Uba52	5.03351529418754e-05	0.558030642009667	0.7	0.371	0.868935745235596	WT	Uba52
Kcnma1	0.000107268401206476	0.470808095112889	0.886	0.712	1	WT	Kcnma1
Gadd45g	0.00096517673398073	0.221710318683204	0.371	0.121	1	WT	Gadd45g
Fos	0.00113112358742955	0.620555758624517	0.729	0.53	1	WT	Fos
Ccl25	0.0011698268555008	0.217868917133155	0.429	0.182	1	WT	Ccl25
Orc2	0.00167614453497281	0.346649065263045	0.2	0.03	1	WT	Orc2
Fbxl3	0.00170785180474577	0.162280879438191	0.486	0.212	1	WT	Fbxl3
Sema4d	0.00172657411178703	0.130850375055655	0.357	0.136	1	WT	Sema4d
Tmem87b	0.00183914672563699	0.251724461947996	0.314	0.083	1	WT	Tmem87b
Nmd3	0.00213492668602814	0.189990135692245	0.343	0.106	1	WT	Nmd3
Shc3	0.0022439704623462	0.180514226539684	0.157	0.015	1	WT	Shc3
Fez1	0.0024748654656751	0.415143485883336	0.571	0.25	1	WT	Fez1
Phb	0.00308803618497735	0.279296677406215	0.443	0.167	1	WT	Phb
Zfhx2os	0.00382775831855387	0.131883288724411	0.114	0.008	1	WT	Zfhx2os
Rassf4	0.00396305657903027	0.209723024758253	0.286	0.076	1	WT	Rassf4
Rimklb	0.00429194095235747	0.0695225399285853	0.5	0.273	1	WT	Rimklb
Nrbp1	0.00446812417394263	0.0403061703599978	0.414	0.189	1	WT	Nrbp1
Mindy3	0.00484790498130273	0.346348136365344	0.343	0.114	1	WT	Mindy3
Tmem2	0.00493511744564427	0.321900430680883	0.129	0.015	1	WT	Tmem2
Chrnb2	0.00540820175564903	0.191247463551043	0.214	0.045	1	WT	Chrnb2
Diras2	0.00593900771250017	0.0998924446406116	0.471	0.485	1	WT	Diras2
Enpp5	0.00598642689583238	0.285926334034989	0.657	0.348	1	WT	Enpp5
Lpin2	0.00639713000247366	0.393150857968717	0.514	0.235	1	WT	Lpin2
Hmgxb4	0.00716466610806358	0.252163842210525	0.314	0.106	1	WT	Hmgxb4
mt-Atp8	0.00733215335931389	0.293755771109772	0.686	0.424	1	WT	mt-Atp8
Cpe	0.00739735118427122	0.369544081566897	0.929	0.659	1	WT	Cpe
mt-Co2	0.00784835791579953	0.199590529998742	0.943	0.932	1	WT	mt-Co2
Zfp691	0.00858771121925767	0.0147681103753473	0.186	0.038	1	WT	Zfp691
Cdk5rap2	0.00873907691505776	0.199454493171872	0.129	0.015	1	WT	Cdk5rap2
Gsg1	0.00890523135671391	0.595797082366282	0.629	0.371	1	WT	Gsg1
Vamp2	0.00954510113831746	0.111583177257097	0.9	0.659	1	WT	Vamp2
mt-Nd4l	0.00966867114220694	0.364891554739037	0.8	0.545	1	WT	mt-Nd4l
mt-Co3	0.00985042279880852	0.239264023027262	0.943	0.894	1	WT	mt-Co3
mt-Nd3	0.00992970852987009	0.305884288547122	0.929	0.78	1	WT	mt-Nd3
Syt11	0.00993515458791376	0.184413722528947	0.771	0.492	1	WT	Syt11
Sag	6.03029653873701e-06	0.918363890064238	0.985	0.871	0.104101009148217	het	Sag
Letm1	0.000112950073135359	0.304811132689724	0.288	0.114	1	het	Letm1
Edn2	0.000170280468074714	0.353155063310754	0.106	0	1	het	Edn2
Khdrbs3	0.000329754685600691	0.105534836615468	0.667	0.857	1	het	Khdrbs3
Pcdh15	0.000335940860480527	0.453376129911766	0.652	0.657	1	het	Pcdh15
Tpt1	0.00042523203630034	0.347713794290847	0.803	0.929	1	het	Tpt1
C330007P06Rik	0.00123138243827668	0.126629956216468	0.311	0.2	1	het	C330007P06Rik
Sptan1	0.0014832458760342	0.436355628829897	0.629	0.657	1	het	Sptan1
Pebp1	0.00164978806164638	0.24881244956092	0.72	0.743	1	het	Pebp1
Eif3c	0.00187634386480924	0.326840625462149	0.538	0.643	1	het	Eif3c
Clta	0.0020894919281154	0.287313494956118	0.606	0.6	1	het	Clta
Asf1a	0.00226469037108832	0.174129954237603	0.295	0.171	1	het	Asf1a
Hivep1	0.00229753440816828	0.344845352976571	0.197	0.057	1	het	Hivep1
AC149090.1	0.00245513931155087	0.474056315643649	0.697	0.786	1	het	AC149090.1
Lgalsl	0.00259120731102307	0.441543504723131	0.462	0.414	1	het	Lgalsl
Mapk10	0.00262563547022414	0.501550036903589	0.295	0.143	1	het	Mapk10
Mypop	0.00270549955149677	0.259150051019046	0.242	0.114	1	het	Mypop
Cox8a	0.00285996789098597	0.154708468877648	0.811	0.814	1	het	Cox8a
Zfp580	0.00314874272522719	0.186360068502515	0.258	0.129	1	het	Zfp580
Chd5	0.00322824840166758	0.49432610852531	0.455	0.343	1	het	Chd5
Arl6	0.00377463627034414	0.586587012091128	0.455	0.314	1	het	Arl6
Slc9a9	0.0040950000286631	0.324026476330897	0.189	0.057	1	het	Slc9a9
Lmbr1l	0.00414841560360844	0.32248867695857	0.121	0.014	1	het	Lmbr1l
Polr1d	0.00443272231196707	0.143306076282393	0.409	0.314	1	het	Polr1d
Arl3	0.00468126859806869	0.387581388295381	0.553	0.557	1	het	Arl3
Klhdc2	0.00472555041531577	0.257878409304217	0.447	0.343	1	het	Klhdc2
Rho	0.00488688830650727	0.2671217232981	0.939	1	1	het	Rho
Ube2e3	0.005603978460069	0.179563987558782	0.591	0.614	1	het	Ube2e3
Snapc5	0.0057684326342704	0.377731372688829	0.303	0.2	1	het	Snapc5
AY036118	0.00582795050122915	0.504227464354129	1	0.986	1	het	AY036118
Prickle2	0.00586142476780503	0.207886307562579	0.394	0.329	1	het	Prickle2
U2surp	0.0062781499677796	0.534939686029636	0.689	0.657	1	het	U2surp
Rock2	0.00653562272874811	0.28524888492112	0.591	0.714	1	het	Rock2
Fbxo22	0.00747684173812781	0.194059056651184	0.197	0.1	1	het	Fbxo22
Onecut2	0.00782113172365339	0.235107073603394	0.106	0.014	1	het	Onecut2
Kctd8	0.00806803992267075	0.165002077939889	0.121	0.029	1	het	Kctd8
Pou2f1	0.00880067129683409	0.350131787357234	0.295	0.186	1	het	Pou2f1
Tomm7	0.00957683830054754	0.129936256479703	0.568	0.6	1	het	Tomm7

## Sheet: DEGs_WTvsHET_8
p_val	avg_logFC	pct.1	pct.2	p_val_adj	cluster	gene
Gngt2	3.7492552901704e-05	0.808216605427916	0.587	0.434	0.647233940742116	WT	Gngt2
Tpbgl	6.94574739428799e-05	0.353812384125554	0.175	0.027	1	WT	Tpbgl
Reln	9.66349563694362e-05	0.731720054991807	0.333	0.115	1	WT	Reln
Fcho2	0.000167212568227415	0.530452042762824	0.429	0.214	1	WT	Fcho2
1810041L15Rik	0.000212885904084252	0.276775341735449	0.381	0.258	1	WT	1810041L15Rik
Plekhd1	0.000388864116103524	0.217621584501622	0.143	0.027	1	WT	Plekhd1
Cpne9	0.000494732872958984	0.918464829844683	0.206	0.06	1	WT	Cpne9
Gca	0.000510673316385077	0.497379706203598	0.127	0.016	1	WT	Gca
Serpini1	0.00059726875728563	0.681019691289885	0.333	0.247	1	WT	Serpini1
Rho	0.000609952478229096	0.591534303602594	1	0.978	1	WT	Rho
Kctd12	0.000626928088659817	0.247979890068513	0.127	0.016	1	WT	Kctd12
Ntrk3	0.000656262547974241	0.304512140969105	0.238	0.071	1	WT	Ntrk3
Pcdh11x	0.000878004933395639	0.57350006519734	0.19	0.049	1	WT	Pcdh11x
Fam135b	0.00095894197720842	0.517296468541999	0.381	0.39	1	WT	Fam135b
Siah3	0.000972250909239949	0.306315805013628	0.19	0.066	1	WT	Siah3
Dcbld2	0.00103861406628968	0.358028383994635	0.159	0.033	1	WT	Dcbld2
Tmsb10	0.00108143671886972	0.83492763680915	0.476	0.368	1	WT	Tmsb10
Atp1b2	0.00194329951809103	0.178150518452183	0.619	0.709	1	WT	Atp1b2
Spon1	0.00202300530885591	0.440838434756668	0.175	0.049	1	WT	Spon1
Tshz2	0.00202405938799851	0.628382038472938	0.286	0.115	1	WT	Tshz2
Plcxd3	0.00232186553155739	0.230208701794278	0.127	0.022	1	WT	Plcxd3
Adarb2	0.00284033832867814	0.543354002170319	0.27	0.115	1	WT	Adarb2
Plxnc1	0.00355887806987326	0.181022515203666	0.111	0.022	1	WT	Plxnc1
Nab1	0.0036801692630837	0.450535680966113	0.206	0.077	1	WT	Nab1
Prnp	0.00395456215292245	0.395368461231615	0.54	0.538	1	WT	Prnp
Vps8	0.0043564894796987	0.383722508799365	0.27	0.121	1	WT	Vps8
Cdh12	0.00436261170180141	0.158898274544002	0.238	0.132	1	WT	Cdh12
Sncb	0.00443689784434017	0.0342138433809525	0.492	0.648	1	WT	Sncb
Tmem62	0.00476388289410008	0.507601410334822	0.127	0.027	1	WT	Tmem62
Grcc10	0.00480218684582338	0.132360034435694	0.238	0.137	1	WT	Grcc10
Mcrs1	0.00495233986057914	0.297290727340267	0.317	0.198	1	WT	Mcrs1
Fhod3	0.00501959348710729	0.493792324560727	0.238	0.093	1	WT	Fhod3
Eps8	0.00511606576181894	0.248734622371606	0.381	0.253	1	WT	Eps8
Iqgap2	0.00528490163613462	0.198362442156978	0.111	0.016	1	WT	Iqgap2
Nwd1	0.0055084896372046	0.096670684688338	0.159	0.055	1	WT	Nwd1
Cby1	0.0056008431324721	0.174451025578077	0.19	0.088	1	WT	Cby1
Cabp2	0.00653624933301434	0.394897133115144	0.222	0.099	1	WT	Cabp2
mt-Nd4l	0.00662333406602356	0.417385590922395	0.635	0.533	1	WT	mt-Nd4l
Cdkn2aip	0.00677643003446887	0.567444567982398	0.254	0.121	1	WT	Cdkn2aip
Dmd	0.00678823962882319	0.078618184282099	0.556	0.758	1	WT	Dmd
Uba52	0.00682840535550058	0.56860707846616	0.333	0.258	1	WT	Uba52
Fam118a	0.00720958584643863	0.398525658216294	0.127	0.027	1	WT	Fam118a
B3gat1	0.00722129172491274	0.383129623300947	0.317	0.214	1	WT	B3gat1
Rnf167	0.00765899020879762	0.71702629108873	0.349	0.22	1	WT	Rnf167
Nav2	0.00780189985363391	0.143916335250776	0.159	0.044	1	WT	Nav2
Atxn7l3	0.00797208905437416	0.208547623498386	0.048	0.176	1	WT	Atxn7l3
Isl1	0.00811004095937424	0.323977072768176	0.302	0.148	1	WT	Isl1
Rnf113a1	0.00903761196226662	0.188183462169607	0.127	0.033	1	WT	Rnf113a1
Egr1	0.00906183830618809	0.704857853243559	0.206	0.088	1	WT	Egr1
Rap2c	0.00988936041316498	0.338932343856638	0.111	0.027	1	WT	Rap2c
Nudt9	0.00990283727350429	0.338353977299213	0.238	0.132	1	WT	Nudt9
Agtpbp1	4.54778427267973e-08	1.25838856538998	0.648	0.238	0.000785083998992701	het	Agtpbp1
Slit2	3.39480808737879e-06	0.800643570450024	0.511	0.159	0.05860457201242	het	Slit2
Ptprd	6.95680277577422e-06	0.810347452927358	0.61	0.492	0.12009528631819	het	Ptprd
Mdga2	1.61500380384297e-05	0.919605624097072	0.516	0.333	0.278798106657412	het	Mdga2
Mpp6	2.57976183971786e-05	0.626254381942442	0.412	0.111	0.445344286390494	het	Mpp6
Ncam2	3.06507953947113e-05	0.576856209724936	0.181	0	0.529124680898902	het	Ncam2
Fmn1	3.07410200044878e-05	0.623628679358127	0.302	0.063	0.530682228337472	het	Fmn1
Grin2b	0.00012551251904532	0.920553536447244	0.319	0.063	1	het	Grin2b
Pcdh10	0.000164019693417954	0.701433608453102	0.132	0	1	het	Pcdh10
Anapc4	0.00024521151749326	0.475590422012764	0.214	0.016	1	het	Anapc4
Car2	0.000331971667980041	0.67686978449923	0.593	0.317	1	het	Car2
Thsd7a	0.000340427328227933	0.559626738428605	0.434	0.159	1	het	Thsd7a
Edn2	0.000397632617935551	0.575746432892798	0.115	0	1	het	Edn2
Pclo	0.000498514321223196	0.555302522976548	0.67	0.413	1	het	Pclo
Ahsa2	0.00056312538487774	0.402597151989162	0.132	0	1	het	Ahsa2
Calb2	0.000584143856211679	0.539866288791892	0.115	0	1	het	Calb2
Neto1	0.000592009964153342	0.818157627279712	0.352	0.111	1	het	Neto1
Spats2	0.000603997875768596	0.504851707975655	0.308	0.079	1	het	Spats2
Celf2	0.00061809545563412	0.525634279913334	0.604	0.349	1	het	Celf2
Tbc1d1	0.000915239106575671	0.467541678878851	0.247	0.048	1	het	Tbc1d1
Tnr	0.000929531506823042	0.59028860923965	0.352	0.111	1	het	Tnr
Glra1	0.00101357684908904	0.39962764824045	0.357	0.127	1	het	Glra1
Pde1a	0.00109357776693655	0.56847915451805	0.302	0.095	1	het	Pde1a
Tkt	0.00126743602358248	0.0136008331051832	0.297	0.095	1	het	Tkt
Rab14	0.00132899321475904	0.660976736016489	0.538	0.317	1	het	Rab14
Nxph1	0.00136761712038405	0.598360750959863	0.352	0.111	1	het	Nxph1
Aqp11	0.0013747745403229	0.425729634414246	0.313	0.095	1	het	Aqp11
Ncald	0.00137803437930608	0.582882314693288	0.39	0.206	1	het	Ncald
Ccndbp1	0.00138392833487047	0.525867045948968	0.335	0.095	1	het	Ccndbp1
Ntng1	0.00145569779806565	0.907912664858903	0.396	0.19	1	het	Ntng1
Antxr2	0.00162592537010758	0.775799167719986	0.165	0.016	1	het	Antxr2
Hcn1	0.00174057905207914	0.644492979524689	0.429	0.19	1	het	Hcn1
Sphkap	0.00185704718625214	0.237017179210855	0.396	0.159	1	het	Sphkap
Gnb3	0.00186209636538614	0.12954080964428	0.731	0.524	1	het	Gnb3
Ppargc1b	0.00230984114161529	0.0500694201877685	0.286	0.095	1	het	Ppargc1b
Glo1	0.00238689136863859	0.461195928377047	0.604	0.397	1	het	Glo1
AI504432	0.0024104854327831	0.490401414487284	0.374	0.159	1	het	AI504432
Efna5	0.00254248406560338	0.277768862160415	0.104	0	1	het	Efna5
Fat3	0.00286612155381279	0.547584967282591	0.379	0.143	1	het	Fat3
Cspp1	0.00291711030700295	0.661123975018371	0.566	0.365	1	het	Cspp1
5430419D17Rik	0.00311555225675915	0.683029857606474	0.143	0.016	1	het	5430419D17Rik
Slc6a15	0.00320903861016465	0.191442285600187	0.198	0.032	1	het	Slc6a15
Sulf1	0.00328751278069669	0.536928695354727	0.242	0.048	1	het	Sulf1
Pde1c	0.00351997163662581	0.681661493846086	0.357	0.19	1	het	Pde1c
Rap2a	0.00371392455401913	0.163223819465973	0.104	0	1	het	Rap2a
Cd47	0.00380707395945783	0.594448981667953	0.533	0.365	1	het	Cd47
Scgn	0.00430277183525086	0.0544186000775173	0.335	0.159	1	het	Scgn
Hecw1	0.00441617505658952	0.552646917915184	0.385	0.19	1	het	Hecw1
Ckap5	0.00451342963957815	0.299331400645148	0.401	0.175	1	het	Ckap5
Pcdh9	0.0048762626032186	0.644684859058791	0.527	0.349	1	het	Pcdh9
Rock2	0.00492405435919933	0.641283628155336	0.456	0.238	1	het	Rock2
Pcdh17	0.00496771653292704	1.05749811955179	0.165	0.048	1	het	Pcdh17
Srrm4	0.00498676068496308	0.271025958093549	0.538	0.302	1	het	Srrm4
Zranb1	0.00555127431203107	0.688163999235953	0.593	0.365	1	het	Zranb1
Slc24a3	0.00561120920270107	0.572616934074805	0.401	0.222	1	het	Slc24a3
Scg2	0.00579628630907246	0.477354059195771	0.555	0.349	1	het	Scg2
Syt4	0.00592459324607746	0.617295809261804	0.423	0.222	1	het	Syt4
Nme1	0.00607408964718167	0.0842266673361851	0.588	0.397	1	het	Nme1
Lrrc2	0.00675183672300899	0.647149872529311	0.165	0.032	1	het	Lrrc2
Elk4	0.00687271657627499	0.187624200259517	0.137	0.016	1	het	Elk4
Brinp2	0.00709924717008117	0.291481093831597	0.192	0.032	1	het	Brinp2
Cebpd	0.00755351525185409	0.609459807582653	0.286	0.095	1	het	Cebpd
Lekr1	0.00775640376867727	0.382703323712856	0.154	0.016	1	het	Lekr1
Gabrb1	0.00790655144013818	0.50324926421555	0.324	0.111	1	het	Gabrb1
Lgr5	0.0081384214483308	0.383919543917405	0.159	0.016	1	het	Lgr5
Lrif1	0.0081923135178404	0.539671139459289	0.275	0.095	1	het	Lrif1
Qpct	0.00887048213349147	0.434482847085865	0.308	0.111	1	het	Qpct
Dph3	0.0090341983290732	0.448851266905818	0.22	0.048	1	het	Dph3
Epha5	0.00910908391930297	0.673120914679131	0.549	0.365	1	het	Epha5
Aplp2	0.00919887373222467	0.48398162003333	0.703	0.524	1	het	Aplp2
Gsdme	0.00956031781133292	0.65702728982419	0.396	0.27	1	het	Gsdme
Dlgap1	0.00983666160911605	0.295073330234902	0.253	0.238	1	het	Dlgap1

## Sheet: DEGs_WTvsHET_9
p_val	avg_logFC	pct.1	pct.2	p_val_adj	cluster	gene
Fos	2.69310054652969e-07	0.838518871188083	0.676	0.69	0.00464909947347421	WT	Fos
Rho	2.61790030257319e-05	0.696749138721165	0.985	0.97	0.45192812923321	WT	Rho
Fosb	3.44609012305799e-05	0.698204218056433	0.662	0.49	0.5948985379435	WT	Fosb
Meg3	3.98022628880707e-05	0.489542151781889	0.912	0.77	0.687106464236765	WT	Meg3
Slc16a6	9.84870172222739e-05	0.544766773159651	0.221	0.03	1	WT	Slc16a6
Tmsb10	0.000110373274618307	0.510832412487941	0.824	0.85	1	WT	Tmsb10
Junb	0.000362980777881174	0.764547627953627	0.574	0.39	1	WT	Junb
B930036N10Rik	0.000608536822033686	0.128687908971663	0.147	0.02	1	WT	B930036N10Rik
Gm40841	0.000730196248394175	0.415617683052994	0.412	0.19	1	WT	Gm40841
Ldah	0.000768321243844864	0.175579276968753	0.235	0.08	1	WT	Ldah
Gm10419	0.00118342200698031	0.549690372345717	0.397	0.18	1	WT	Gm10419
Banf1	0.00119477381169653	0.258807995775883	0.338	0.16	1	WT	Banf1
Mphosph6	0.00120802366053627	0.237019388738293	0.279	0.11	1	WT	Mphosph6
Rpl35	0.00131451792892026	0.315399686660896	0.647	0.72	1	WT	Rpl35
Pdc	0.00147347238694175	0.599917217418299	0.838	0.73	1	WT	Pdc
Egr1	0.00147353587360262	0.565070165498259	0.515	0.29	1	WT	Egr1
Btg2	0.00148839429414136	0.381645949455584	0.662	0.65	1	WT	Btg2
Spns1	0.00203411036516731	0.215066576040834	0.309	0.12	1	WT	Spns1
Abraxas2	0.00289744594089355	0.200479277786717	0.191	0.04	1	WT	Abraxas2
Ptgds	0.00303252189070395	0.243863506085736	0.441	0.27	1	WT	Ptgds
Slc5a6	0.00334703667895276	0.20653475595795	0.132	0.02	1	WT	Slc5a6
Ier2	0.00371299160393434	0.517995289607079	0.397	0.28	1	WT	Ier2
Krt10	0.00378099661169765	0.238130261997474	0.353	0.19	1	WT	Krt10
Tmem62	0.00378327151453532	0.417694580318835	0.221	0.06	1	WT	Tmem62
Gm26802	0.00529408365407543	0.393831471125092	0.235	0.08	1	WT	Gm26802
Ilf2	0.00546630367228023	0.444031004656269	0.721	0.57	1	WT	Ilf2
Becn1	0.00566351073396246	0.486831843882211	0.324	0.16	1	WT	Becn1
Zkscan5	0.00590443948414734	0.116951489916064	0.103	0.02	1	WT	Zkscan5
Dusp6	0.00613571553846195	0.143370048015565	0.103	0.01	1	WT	Dusp6
Api5	0.00633638190784785	0.472553802050098	0.397	0.23	1	WT	Api5
Hsf1	0.00683166318076079	0.285731722563677	0.235	0.09	1	WT	Hsf1
Cttn	0.0069093681697679	0.102171115253337	0.265	0.13	1	WT	Cttn
Yod1	0.00736665607242741	0.187536891204396	0.279	0.12	1	WT	Yod1
Cd164	0.00767398438259117	0.402110630439859	0.235	0.1	1	WT	Cd164
Azi2	0.00793991718403833	0.34229317099365	0.485	0.31	1	WT	Azi2
Washc1	0.00881353673826901	0.0494644543572534	0.162	0.04	1	WT	Washc1
Sbf2	0.00893228746610603	0.128657609931633	0.426	0.28	1	WT	Sbf2
Srpk2	0.00893942878659707	0.380968134125448	0.824	0.73	1	WT	Srpk2
Lmtk3	0.00911482223402454	0.507830908999217	0.324	0.15	1	WT	Lmtk3
Intu	0.00971005243655867	0.244819419352651	0.103	0.01	1	WT	Intu
Gnb2	2.06830310032019e-05	0.505394936692251	0.55	0.191	0.357051164208275	het	Gnb2
Cadm2	2.86072696288864e-05	0.545695946800976	0.6	0.265	0.493847295603466	het	Cadm2
Bcl2l2	0.000214772707854245	0.45728739354244	0.42	0.118	1	het	Bcl2l2
Atp5g1	0.000272128706790305	0.520457560125983	0.75	0.456	1	het	Atp5g1
Samd5	0.000341752516005815	0.355858890547097	0.14	0	1	het	Samd5
Zfp800	0.000751646360043723	0.225929588502161	0.23	0.029	1	het	Zfp800
A830082K12Rik	0.00116964234805489	0.223334846912563	0.12	0	1	het	A830082K12Rik
Cul3	0.00143698333838546	0.276241992796734	0.65	0.368	1	het	Cul3
Mmachc	0.00168330976888084	0.158626933194069	0.13	0	1	het	Mmachc
Brd1	0.00168952384394333	0.417396299364878	0.52	0.235	1	het	Brd1
Atp13a2	0.00176332695036016	0.32233265901739	0.35	0.103	1	het	Atp13a2
Dnm2	0.00187457493247599	0.33849880152787	0.24	0.044	1	het	Dnm2
Tpt1	0.00193297927649894	0.381573874654594	0.92	0.765	1	het	Tpt1
Atp5g3	0.00200019468772715	0.35336411907263	0.84	0.603	1	het	Atp5g3
Cox5b	0.00224624787488035	0.455906823255832	0.73	0.529	1	het	Cox5b
Nap1l4	0.00229292401149201	0.272595401694774	0.5	0.221	1	het	Nap1l4
Tmem108	0.00270836311643023	0.497342317690535	0.45	0.206	1	het	Tmem108
Ptp4a3	0.00370293540831332	0.471155107633812	0.68	0.426	1	het	Ptp4a3
Hmgxb4	0.00376169620470302	0.0733521992313805	0.13	0.265	1	het	Hmgxb4
Nedd4	0.00388834337884868	0.342775436234413	0.89	0.765	1	het	Nedd4
Anapc13	0.00421024337036289	0.166636376885293	0.53	0.265	1	het	Anapc13
Cox19	0.00421821111468394	0.102233801190393	0.22	0.353	1	het	Cox19
Prune2	0.00423700651177747	0.0749946845701877	0.54	0.309	1	het	Prune2
Sbk1	0.00456317983789236	0.281047694149664	0.24	0.044	1	het	Sbk1
Drd4	0.00459866288117464	0.525948711761742	0.59	0.441	1	het	Drd4
Fam76a	0.00506512453739309	0.397517218355482	0.46	0.25	1	het	Fam76a
Nxph4	0.00543687391555313	0.49288592764192	0.16	0.015	1	het	Nxph4
Kdm2b	0.00590562432828693	0.24714352939564	0.35	0.118	1	het	Kdm2b
Ankrd12	0.00601387829337329	0.296393079894366	0.91	0.75	1	het	Ankrd12
Eef1a1	0.00618829293140592	0.0515718391477988	0.96	0.809	1	het	Eef1a1
Sag	0.00689729754336355	0.319537545275415	0.96	0.868	1	het	Sag
Ube2v2	0.00697986923251313	0.144285117885795	0.59	0.353	1	het	Ube2v2
Cry1	0.0076015551305327	0.266857600377534	0.23	0.044	1	het	Cry1
Uri1	0.00795142188402585	0.399121794386939	0.48	0.25	1	het	Uri1
Zfhx3	0.00803051880428787	0.58066307890376	0.21	0.044	1	het	Zfhx3
Hist3h2a	0.00809507731696925	0.387608949842753	0.75	0.603	1	het	Hist3h2a
Pcdh10	0.0081520631464714	0.374395322495877	0.21	0.044	1	het	Pcdh10
Pak3	0.00825068384935276	0.246212517388718	0.65	0.412	1	het	Pak3
Cck	0.00870381752566104	0.277944002477789	0.14	0.015	1	het	Cck
5330434G04Rik	0.00960791529672991	0.257462023482878	0.83	0.603	1	het	5330434G04Rik
Rnf115	0.00981397966731352	0.401345159442079	0.38	0.147	1	het	Rnf115
Sptbn2	0.00982207362973091	0.368805091703173	0.38	0.162	1	het	Sptbn2
Mpc1	0.00982623090660483	0.394659891975157	0.61	0.441	1	het	Mpc1
Cdc42	0.00987784411085571	0.294054885851136	0.74	0.529	1	het	Cdc42

[truncated: 8 more sheets: DEGs_WTvsHET_10, DEGs_WTvsHET_11, DEGs_WTvsHET_12, DEGs_WTvsHET_13, DEGs_WTvsHET_14, DEGs_WTvsHET_15, DEGs_WTvsHET_16, DEGs_WTvsHET_17]
