# Supplementary material for: Presynaptic Changes in Mouse Rod Photoreceptors During Early Retinitis Pigmentosa
Source: Invest Ophthalmol Vis Sci. 2025 Dec 1;66(15):4. doi: 10.1167/iovs.66.15.4 (PMC12697692; doi:10.1167/iovs.66.15.4)
Supplement: Supplement 4 [file iovs-66-15-4_s004.xlsx]

## Sheet: DEGs_Cluster 0 (Rods)
gene	p_val	avg_logFC	pct,1	pct,2	p_val_adj	cluster	gene
Rho	0	0.611995	0.998	0.989	1e-298	Gnat-/-	Rho
Pdc	9.76173e-281	0.485296	0.956	0.897	1.68517e-276	Gnat-/-	Pdc
Gnb1	2.15043e-253	0.42012	0.961	0.913	3.71228e-249	Gnat-/-	Gnb1
Gnat1	7.2817e-167	0.358493	0.951	0.898	1.25704e-162	Gnat-/-	Gnat1
Rom1	3.66624e-143	0.375735	0.885	0.816	6.32903e-139	Gnat-/-	Rom1
Prph2	3.02444e-129	0.305643	0.935	0.892	5.2211e-125	Gnat-/-	Prph2
Mef2c	5.92407e-129	0.67242	0.498	0.293	1.02267e-124	Gnat-/-	Mef2c
Nrl	8.46783e-126	0.431466	0.722	0.609	1.4618e-121	Gnat-/-	Nrl
Pde6g	1.81965e-95	0.327539	0.871	0.82	3.14126e-91	Gnat-/-	Pde6g
Unc119	2.70038e-89	0.278772	0.881	0.823	4.66166e-85	Gnat-/-	Unc119
Rabgef1	9.37179e-81	0.508874	0.512	0.378	1.61785e-76	Gnat-/-	Rabgef1
Tmlhe	1.03728e-75	0.562523	0.152	0.048	1.79066e-71	Gnat-/-	Tmlhe
Hsp90aa1	2.5846e-74	0.272881	0.832	0.76	4.46179e-70	Gnat-/-	Hsp90aa1
Guca1a	5.60565e-67	0.243426	0.829	0.776	9.67703e-63	Gnat-/-	Guca1a
Pde6b	9.29669e-66	0.272247	0.797	0.716	1.60489e-61	Gnat-/-	Pde6b
Nr2e3	2.10581e-64	0.320187	0.716	0.626	3.63525e-60	Gnat-/-	Nr2e3
mt-Nd3	6.12822e-64	0.468538	0.671	0.581	1.05792e-59	Gnat-/-	mt-Nd3
Agpat3	2.27999e-62	0.336338	0.678	0.58	3.93595e-58	Gnat-/-	Agpat3
AI847159	3.65103e-61	0.428145	0.49	0.366	6.30277e-57	Gnat-/-	AI847159
Hk2	1.53066e-60	0.424189	0.641	0.514	2.64239e-56	Gnat-/-	Hk2
Kpna2	1.19422e-59	0.476348	0.237	0.132	2.06158e-55	Gnat-/-	Kpna2
Rorb	4.54066e-57	0.403495	0.451	0.329	7.83853e-53	Gnat-/-	Rorb
Kcnj14	5.39418e-56	0.449434	0.354	0.239	9.31197e-52	Gnat-/-	Kcnj14
Tnfaip3	4.11572e-54	0.523536	0.281	0.168	7.10496e-50	Gnat-/-	Tnfaip3
Rdh12	4.50113e-54	0.360335	0.582	0.486	7.7703e-50	Gnat-/-	Rdh12
Pde6a	4.28198e-53	0.255302	0.782	0.715	7.39198e-49	Gnat-/-	Pde6a
Mylk	2.14235e-48	0.407947	0.122	0.047	3.69834e-44	Gnat-/-	Mylk
Fam3c	3.33157e-48	0.397092	0.364	0.263	5.7513e-44	Gnat-/-	Fam3c
Stk35	1.71217e-47	0.403264	0.41	0.301	2.95572e-43	Gnat-/-	Stk35
Epb41l2	6.84039e-47	0.27642	0.761	0.684	1.18086e-42	Gnat-/-	Epb41l2
Sh2d1a	6.75396e-45	0.40019	0.104	0.038	1.16594e-40	Gnat-/-	Sh2d1a
Kcnb1	1.03711e-43	0.263562	0.726	0.652	1.79036e-39	Gnat-/-	Kcnb1
Esrrb	1.926e-43	0.397243	0.244	0.151	3.32485e-39	Gnat-/-	Esrrb
mt-Atp6	2.92981e-42	0.310899	0.909	0.896	5.05773e-38	Gnat-/-	mt-Atp6
Zfp385b	2.32502e-39	0.396087	0.162	0.081	4.01369e-35	Gnat-/-	Zfp385b
Cnga1	4.994e-37	0.214182	0.76	0.701	8.62114e-33	Gnat-/-	Cnga1
Son	9.27069e-37	0.258372	0.783	0.711	1.6004e-32	Gnat-/-	Son
Rcvrn	3.01284e-36	0.182716	0.798	0.785	5.20107e-32	Gnat-/-	Rcvrn
Wdr31	5.52997e-36	0.398443	0.159	0.083	9.54638e-32	Gnat-/-	Wdr31
Vtn	1.80544e-35	0.294687	0.552	0.461	3.11674e-31	Gnat-/-	Vtn
Ddx5	8.51973e-34	0.193768	0.835	0.803	1.47076e-29	Gnat-/-	Ddx5
Reep6	1.28048e-32	0.283714	0.465	0.389	2.21048e-28	Gnat-/-	Reep6
Mir124-2hg	1.51737e-32	0.212683	0.847	0.807	2.61944e-28	Gnat-/-	Mir124-2hg
Grk1	3.90298e-30	0.288398	0.542	0.466	6.73771e-26	Gnat-/-	Grk1
Cngb1	5.02077e-30	0.225555	0.701	0.637	8.66736e-26	Gnat-/-	Cngb1
Nxnl1	9.65784e-30	0.313169	0.367	0.297	1.66723e-25	Gnat-/-	Nxnl1
Faim	2.52856e-29	0.301297	0.401	0.318	4.36506e-25	Gnat-/-	Faim
AC110166,1	5.1125e-28	0.337078	0.138	0.078	8.8257e-24	Gnat-/-	AC110166,1
Taok3	6.18939e-28	0.325896	0.334	0.256	1.06847e-23	Gnat-/-	Taok3
H3f3b	9.5136e-28	0.150232	0.824	0.802	1.64233e-23	Gnat-/-	H3f3b
Ndrg3	1.09871e-27	0.312841	0.476	0.394	1.8967e-23	Gnat-/-	Ndrg3
Impdh1	1.35321e-27	0.312146	0.431	0.348	2.33604e-23	Gnat-/-	Impdh1
mt-Co3	4.91132e-27	0.24996	0.887	0.867	8.47841e-23	Gnat-/-	mt-Co3
Guca1b	5.85578e-26	0.16355	0.759	0.729	1.01088e-21	Gnat-/-	Guca1b
Tuba1b	6.33035e-26	0.266729	0.38	0.306	1.09281e-21	Gnat-/-	Tuba1b
Slc24a1	1.08983e-25	0.204555	0.59	0.532	1.88138e-21	Gnat-/-	Slc24a1
D1Ertd622e	1.16869e-25	0.329016	0.254	0.185	2.0175e-21	Gnat-/-	D1Ertd622e
Rncr4	2.2814e-25	0.317018	0.11	0.059	3.93838e-21	Gnat-/-	Rncr4
Pik3r1	2.00475e-24	0.305774	0.142	0.086	3.4608e-20	Gnat-/-	Pik3r1
Gm26870	3.01764e-24	0.116987	0.216	0.136	5.20935e-20	Gnat-/-	Gm26870
mt-Nd4l	8.04162e-24	0.345066	0.313	0.243	1.38822e-19	Gnat-/-	mt-Nd4l
mt-Co2	8.12222e-24	0.223097	0.839	0.83	1.40214e-19	Gnat-/-	mt-Co2
mt-Cytb	1.43752e-23	0.229398	0.848	0.824	2.48158e-19	Gnat-/-	mt-Cytb
Uhmk1	4.65489e-23	0.312493	0.165	0.108	8.03574e-19	Gnat-/-	Uhmk1
Msi1	6.03098e-23	0.266131	0.428	0.354	1.04113e-18	Gnat-/-	Msi1
Hist1h1c	7.99552e-23	0.303073	0.236	0.171	1.38027e-18	Gnat-/-	Hist1h1c
Lbh	1.26263e-22	0.209575	0.12	0.072	2.17968e-18	Gnat-/-	Lbh
mt-Nd4	2.77609e-22	0.213172	0.74	0.711	4.79236e-18	Gnat-/-	mt-Nd4
Osbp2	1.09851e-21	0.269414	0.422	0.353	1.89636e-17	Gnat-/-	Osbp2
Gm48551	4.87475e-21	0.25427	0.384	0.323	8.41527e-17	Gnat-/-	Gm48551
Ankrd33	5.04644e-21	0.289002	0.223	0.165	8.71167e-17	Gnat-/-	Ankrd33
Usp33	7.93274e-21	0.30222	0.355	0.286	1.36943e-16	Gnat-/-	Usp33
Xiap	1.11772e-19	0.23831	0.457	0.393	1.92952e-15	Gnat-/-	Xiap
Fam161a	2.50495e-19	0.233568	0.496	0.445	4.32429e-15	Gnat-/-	Fam161a
Rgs9bp	3.96511e-19	0.244715	0.433	0.376	6.84498e-15	Gnat-/-	Rgs9bp
Spry2	4.545e-19	0.30607	0.163	0.11	7.84603e-15	Gnat-/-	Spry2
Fam57b	4.84197e-19	0.186894	0.633	0.59	8.35869e-15	Gnat-/-	Fam57b
Mast2	7.13224e-19	0.31026	0.145	0.093	1.23124e-14	Gnat-/-	Mast2
mt-Nd5	9.69474e-19	0.219845	0.443	0.372	1.6736e-14	Gnat-/-	mt-Nd5
Slc16a1	1.76086e-18	0.282277	0.179	0.128	3.03978e-14	Gnat-/-	Slc16a1
Pitpnm3	1.92371e-18	0.285506	0.408	0.346	3.3209e-14	Gnat-/-	Pitpnm3
Samd11	2.40161e-18	0.211623	0.687	0.638	4.1459e-14	Gnat-/-	Samd11
Pkm	3.81572e-18	0.180847	0.677	0.65	6.58707e-14	Gnat-/-	Pkm
Kmt2d	8.56449e-18	0.275793	0.24	0.181	1.47849e-13	Gnat-/-	Kmt2d
Fam53b	9.8782e-18	0.287316	0.429	0.37	1.70527e-13	Gnat-/-	Fam53b
Slc6a6	2.06087e-17	0.157362	0.785	0.739	3.55768e-13	Gnat-/-	Slc6a6
mt-Atp8	3.88309e-17	0.255211	0.193	0.142	6.70339e-13	Gnat-/-	mt-Atp8
Actg1	1.02942e-16	0.206903	0.415	0.367	1.77708e-12	Gnat-/-	Actg1
Pcmtd2	2.33019e-16	0.176599	0.658	0.609	4.0226e-12	Gnat-/-	Pcmtd2
Crx	2.99947e-16	0.197116	0.558	0.5	5.17799e-12	Gnat-/-	Crx
Glb1l2	3.13252e-16	0.274287	0.225	0.169	5.40768e-12	Gnat-/-	Glb1l2
Uckl1	3.62252e-16	0.250841	0.37	0.309	6.25356e-12	Gnat-/-	Uckl1
Grtp1	5.04975e-16	0.254569	0.299	0.243	8.71738e-12	Gnat-/-	Grtp1
Tulp1	5.78965e-16	0.131355	0.833	0.808	9.99467e-12	Gnat-/-	Tulp1
Rabgap1l	8.76141e-16	0.227163	0.108	0.066	1.51248e-11	Gnat-/-	Rabgap1l
Lpin2	3.5595e-15	0.226165	0.108	0.067	6.14476e-11	Gnat-/-	Lpin2
Plch2	5.00791e-15	0.268285	0.321	0.259	8.64515e-11	Gnat-/-	Plch2
Gpsm2	6.54332e-15	0.194214	0.303	0.25	1.12957e-10	Gnat-/-	Gpsm2
Ndufs2	6.61638e-15	0.193709	0.413	0.366	1.14219e-10	Gnat-/-	Ndufs2
Uba52	1.28758e-14	0.199526	0.174	0.132	2.22275e-10	Gnat-/-	Uba52
Cabp4	1.87993e-14	0.225148	0.381	0.328	3.24532e-10	Gnat-/-	Cabp4
A930006I01Rik	1.91031e-14	0.177125	0.175	0.135	3.29778e-10	Gnat-/-	A930006I01Rik
Slc26a2	2.41718e-14	0.262263	0.154	0.11	4.17279e-10	Gnat-/-	Slc26a2
Lrpprc	3.74724e-14	0.274983	0.11	0.07	6.46885e-10	Gnat-/-	Lrpprc
Gngt1	9.5829e-14	0.107401	0.974	0.979	1.6543e-09	Gnat-/-	Gngt1
Cep250	1.48979e-13	0.263673	0.206	0.158	2.57182e-09	Gnat-/-	Cep250
Aqp1	1.91714e-13	0.20714	0.133	0.095	3.30956e-09	Gnat-/-	Aqp1
Optn	1.94681e-13	0.246701	0.192	0.149	3.36077e-09	Gnat-/-	Optn
Oard1	2.30541e-13	0.127857	0.103	0.073	3.97984e-09	Gnat-/-	Oard1
Pde8b	3.76357e-13	0.227146	0.166	0.122	6.49706e-09	Gnat-/-	Pde8b
Abca4	4.32176e-13	0.218313	0.45	0.408	7.46066e-09	Gnat-/-	Abca4
Vax2os	4.8297e-13	0.188038	0.568	0.5	8.33752e-09	Gnat-/-	Vax2os
Ric1	5.22689e-13	0.232466	0.174	0.129	9.02318e-09	Gnat-/-	Ric1
Cplx4	6.26461e-13	0.145455	0.674	0.628	1.08146e-08	Gnat-/-	Cplx4
Hmgn2	6.98047e-13	0.168844	0.307	0.264	1.20504e-08	Gnat-/-	Hmgn2
Lrit2	8.50884e-13	0.225885	0.275	0.228	1.46888e-08	Gnat-/-	Lrit2
Mdm1	1.18282e-12	0.265452	0.256	0.214	2.0419e-08	Gnat-/-	Mdm1
Prcd	1.67494e-12	0.186508	0.48	0.438	2.89145e-08	Gnat-/-	Prcd
Susd3	4.94082e-12	0.205397	0.341	0.295	8.52934e-08	Gnat-/-	Susd3
Hmgb2	5.02007e-12	0.219179	0.321	0.282	8.66614e-08	Gnat-/-	Hmgb2
Gngt2	5.02994e-12	0.276741	0.309	0.243	8.68318e-08	Gnat-/-	Gngt2
Nt5e	5.37958e-12	0.237921	0.271	0.226	9.28677e-08	Gnat-/-	Nt5e
Osgep	6.47912e-12	0.195289	0.147	0.11	1.11849e-07	Gnat-/-	Osgep
Odc1	7.87035e-12	0.213443	0.175	0.136	1.35866e-07	Gnat-/-	Odc1
Plekhf2	9.20386e-12	0.226104	0.27	0.23	1.58886e-07	Gnat-/-	Plekhf2
Heatr5a	9.49045e-12	0.246933	0.199	0.154	1.63834e-07	Gnat-/-	Heatr5a
Pfkfb2	1.02409e-11	0.217117	0.248	0.199	1.76789e-07	Gnat-/-	Pfkfb2
Gnb5	1.09359e-11	0.170733	0.61	0.572	1.88786e-07	Gnat-/-	Gnb5
Rp1l1	1.10202e-11	0.212272	0.304	0.26	1.90241e-07	Gnat-/-	Rp1l1
Pdia5	1.18928e-11	0.228884	0.159	0.118	2.05306e-07	Gnat-/-	Pdia5
Camta2	1.29614e-11	0.227744	0.121	0.084	2.23753e-07	Gnat-/-	Camta2
Tex261	3.19436e-11	0.225101	0.16	0.123	5.51442e-07	Gnat-/-	Tex261
Tdrd7	3.64392e-11	0.21764	0.252	0.21	6.2905e-07	Gnat-/-	Tdrd7
Gm11342	3.83211e-11	0.241523	0.241	0.195	6.61537e-07	Gnat-/-	Gm11342
Cyth2	3.88206e-11	0.129025	0.159	0.127	6.70161e-07	Gnat-/-	Cyth2
Dgke	3.88376e-11	0.234528	0.32	0.275	6.70454e-07	Gnat-/-	Dgke
Mapre3	4.60155e-11	0.222633	0.265	0.22	7.94365e-07	Gnat-/-	Mapre3
Crlf3	4.73756e-11	0.219298	0.324	0.272	8.17846e-07	Gnat-/-	Crlf3
Jag1	4.80969e-11	0.227099	0.256	0.21	8.30296e-07	Gnat-/-	Jag1
Arr3	5.16486e-11	0.29157	0.117	0.078	8.91609e-07	Gnat-/-	Arr3
Pdzph1	5.26969e-11	0.204009	0.461	0.415	9.09707e-07	Gnat-/-	Pdzph1
Traf3ip3	1.05205e-10	0.154303	0.11	0.079	1.81615e-06	Gnat-/-	Traf3ip3
AI480526	1.13245e-10	0.215978	0.127	0.091	1.95494e-06	Gnat-/-	AI480526
Fscn2	1.85691e-10	0.160236	0.273	0.233	3.20559e-06	Gnat-/-	Fscn2
Gm20139	2.25628e-10	0.208518	0.17	0.129	3.89502e-06	Gnat-/-	Gm20139
Rmdn3	3.11242e-10	0.227839	0.113	0.079	5.37297e-06	Gnat-/-	Rmdn3
Rtbdn	3.48482e-10	0.129441	0.598	0.581	6.01584e-06	Gnat-/-	Rtbdn
Xist	3.72249e-10	0.244159	0.37	0.328	6.42613e-06	Gnat-/-	Xist
Dpf3	3.77153e-10	0.199232	0.337	0.291	6.51079e-06	Gnat-/-	Dpf3
Rpgrip1	6.32223e-10	0.112043	0.918	0.897	1.09141e-05	Gnat-/-	Rpgrip1
Per3	8.46803e-10	0.245982	0.108	0.075	1.46184e-05	Gnat-/-	Per3
mt-Nd2	9.49218e-10	0.155126	0.726	0.696	1.63863e-05	Gnat-/-	mt-Nd2
Rnf150	1.32804e-09	0.237693	0.129	0.098	2.2926e-05	Gnat-/-	Rnf150
Jkamp	1.33935e-09	0.119322	0.133	0.108	2.31211e-05	Gnat-/-	Jkamp
Pex5l	1.89821e-09	0.155589	0.671	0.646	3.27688e-05	Gnat-/-	Pex5l
Sdhaf4	2.35169e-09	0.125169	0.124	0.099	4.05972e-05	Gnat-/-	Sdhaf4
Pmm1	3.87066e-09	0.1754	0.231	0.197	6.68191e-05	Gnat-/-	Pmm1
Cacna1f	4.38612e-09	0.235829	0.237	0.198	7.57177e-05	Gnat-/-	Cacna1f
Tln2	6.51801e-09	0.188457	0.175	0.14	0.00011252	Gnat-/-	Tln2
Cdk5r2	7.17379e-09	0.190731	0.195	0.164	0.000123841	Gnat-/-	Cdk5r2
1700020I14Rik	7.88268e-09	0.153144	0.315	0.279	0.000136079	Gnat-/-	1700020I14Rik
Frmpd2	8.45238e-09	0.187554	0.225	0.187	0.000145913	Gnat-/-	Frmpd2
Arl4d	1.00744e-08	0.196606	0.273	0.239	0.000173915	Gnat-/-	Arl4d
Cntln	1.06464e-08	0.165289	0.127	0.096	0.000183789	Gnat-/-	Cntln
Alkbh5	1.42662e-08	0.185179	0.248	0.215	0.000246278	Gnat-/-	Alkbh5
Trafd1	1.4883e-08	0.207414	0.296	0.258	0.000256926	Gnat-/-	Trafd1
Mpped2	1.78983e-08	0.195238	0.189	0.151	0.000308979	Gnat-/-	Mpped2
Dscaml1	2.40775e-08	0.187822	0.183	0.149	0.000415649	Gnat-/-	Dscaml1
Nim1k	2.48649e-08	0.200411	0.254	0.219	0.000429243	Gnat-/-	Nim1k
Arrdc3	2.51292e-08	0.208327	0.15	0.115	0.000433806	Gnat-/-	Arrdc3
Erh	2.53114e-08	0.13357	0.102	0.081	0.000436951	Gnat-/-	Erh
Slc16a6	2.60135e-08	0.160932	0.309	0.272	0.00044907	Gnat-/-	Slc16a6
Gramd2	2.6515e-08	0.207199	0.151	0.12	0.000457729	Gnat-/-	Gramd2
Tob2	2.6528e-08	0.165364	0.359	0.334	0.000457953	Gnat-/-	Tob2
Tmsb10	2.95467e-08	0.263948	0.224	0.177	0.000510064	Gnat-/-	Tmsb10
Rp1	3.1033e-08	0.0743671	0.885	0.872	0.000535723	Gnat-/-	Rp1
Wisp1	4.05139e-08	0.175312	0.138	0.111	0.000699391	Gnat-/-	Wisp1
Snhg9	4.69577e-08	0.171349	0.159	0.124	0.000810631	Gnat-/-	Snhg9
Card19	5.63706e-08	0.145867	0.101	0.077	0.000973126	Gnat-/-	Card19
Sp3	8.57623e-08	0.17568	0.14	0.111	0.00148051	Gnat-/-	Sp3
Chmp2a	8.59454e-08	0.0207312	0.203	0.189	0.00148368	Gnat-/-	Chmp2a
Crb1	1.25806e-07	0.193678	0.275	0.247	0.00217178	Gnat-/-	Crb1
Fam169a	1.35036e-07	0.172462	0.474	0.44	0.00233113	Gnat-/-	Fam169a
Rnf5	1.77382e-07	0.103731	0.118	0.098	0.00306215	Gnat-/-	Rnf5
Vopp1	1.97343e-07	0.137323	0.229	0.201	0.00340673	Gnat-/-	Vopp1
Pla2g7	1.98676e-07	0.162357	0.194	0.169	0.00342974	Gnat-/-	Pla2g7
Sgip1	2.01528e-07	0.168776	0.558	0.525	0.00347898	Gnat-/-	Sgip1
Ppm1n	2.25749e-07	0.179125	0.267	0.24	0.00389711	Gnat-/-	Ppm1n
Ccndbp1	2.98684e-07	0.142302	0.215	0.189	0.00515617	Gnat-/-	Ccndbp1
Drd4	3.40328e-07	0.15918	0.395	0.367	0.00587508	Gnat-/-	Drd4
Hist3h2a	4.9214e-07	0.125682	0.16	0.129	0.00849582	Gnat-/-	Hist3h2a
Slc25a25	5.58923e-07	0.212859	0.185	0.158	0.00964868	Gnat-/-	Slc25a25
Terf1	6.4687e-07	0.169796	0.117	0.091	0.0111669	Gnat-/-	Terf1
Eml3	6.57342e-07	0.162045	0.167	0.139	0.0113477	Gnat-/-	Eml3
Cirbp	6.97121e-07	0.131376	0.403	0.369	0.0120344	Gnat-/-	Cirbp
Stard7	7.89749e-07	0.15403	0.394	0.363	0.0136334	Gnat-/-	Stard7
Ebpl	8.05881e-07	0.132294	0.378	0.345	0.0139119	Gnat-/-	Ebpl
Sf3b5	8.23104e-07	0.105441	0.126	0.105	0.0142092	Gnat-/-	Sf3b5
Tbcc	1.09962e-06	0.180502	0.203	0.175	0.0189828	Gnat-/-	Tbcc
Dpy30	1.14234e-06	0.0814894	0.149	0.129	0.0197201	Gnat-/-	Dpy30
Opn1mw	1.20489e-06	0.19477	0.128	0.095	0.0207999	Gnat-/-	Opn1mw
Atp5k	1.28936e-06	0.144013	0.268	0.239	0.0222583	Gnat-/-	Atp5k
Kcnv2	1.58522e-06	0.125132	0.276	0.249	0.0273657	Gnat-/-	Kcnv2
Slc25a5	1.66861e-06	0.110377	0.348	0.318	0.0288052	Gnat-/-	Slc25a5
Gramd1b	1.67303e-06	0.153567	0.367	0.335	0.0288814	Gnat-/-	Gramd1b
Uckl1os	2.48087e-06	0.124575	0.153	0.13	0.0428272	Gnat-/-	Uckl1os
C2cd2l	2.5247e-06	0.188441	0.314	0.285	0.0435839	Gnat-/-	C2cd2l
Sik2	2.5346e-06	0.139454	0.111	0.088	0.0437549	Gnat-/-	Sik2
Eno1	2.63691e-06	0.116591	0.567	0.559	0.045521	Gnat-/-	Eno1
Gm15706	2.91788e-06	0.0716139	0.126	0.11	0.0503714	Gnat-/-	Gm15706
Ppef2	3.20834e-06	0.169983	0.197	0.171	0.0553856	Gnat-/-	Ppef2
Polg2	3.30351e-06	0.163058	0.173	0.148	0.0570284	Gnat-/-	Polg2
Ybx3	3.61292e-06	0.118707	0.542	0.524	0.0623698	Gnat-/-	Ybx3
Leng8	6.35368e-06	0.183506	0.299	0.27	0.109684	Gnat-/-	Leng8
Cdr2	6.82158e-06	0.144517	0.265	0.244	0.117761	Gnat-/-	Cdr2
Mtfr1	6.96865e-06	0.158192	0.136	0.115	0.1203	Gnat-/-	Mtfr1
Lrit1	7.50743e-06	0.124906	0.238	0.216	0.129601	Gnat-/-	Lrit1
Gm47543	8.22331e-06	0.0583273	0.146	0.132	0.141959	Gnat-/-	Gm47543
Srsf5	9.34593e-06	0.11159	0.465	0.447	0.161339	Gnat-/-	Srsf5
Zfand6	9.36275e-06	0.159504	0.28	0.256	0.161629	Gnat-/-	Zfand6
Fhod3	9.38277e-06	0.195963	0.15	0.129	0.161975	Gnat-/-	Fhod3
Capn7	9.4899e-06	0.153218	0.136	0.112	0.163824	Gnat-/-	Capn7
Tsix	9.86693e-06	0.263399	0.239	0.201	0.170333	Gnat-/-	Tsix
Samd8	1.30353e-05	0.142921	0.123	0.105	0.225029	Gnat-/-	Samd8
Laptm4b	1.46845e-05	0.0813447	0.28	0.26	0.253499	Gnat-/-	Laptm4b
Get4	1.48656e-05	0.137606	0.116	0.097	0.256624	Gnat-/-	Get4
Rbmx	1.51735e-05	0.131623	0.142	0.12	0.26194	Gnat-/-	Rbmx
Tob1	1.53054e-05	0.117225	0.163	0.142	0.264216	Gnat-/-	Tob1
Pank4	1.55764e-05	0.185154	0.107	0.086	0.268895	Gnat-/-	Pank4
Pcbp4	1.58461e-05	0.157586	0.464	0.435	0.273552	Gnat-/-	Pcbp4
Bhlhe41	1.68724e-05	0.181789	0.208	0.182	0.291268	Gnat-/-	Bhlhe41
Anp32a	1.76842e-05	0.086583	0.474	0.461	0.305282	Gnat-/-	Anp32a
Rtn4	1.78765e-05	0.10244	0.407	0.38	0.308602	Gnat-/-	Rtn4
Grina	1.98335e-05	0.144752	0.462	0.436	0.342386	Gnat-/-	Grina
Plcd3	2.09909e-05	0.155836	0.105	0.084	0.362366	Gnat-/-	Plcd3
Hnrnpm	2.32091e-05	0.121271	0.288	0.263	0.400658	Gnat-/-	Hnrnpm
Slc25a22	2.42343e-05	0.168304	0.177	0.15	0.418356	Gnat-/-	Slc25a22
Cc2d2a	2.42669e-05	0.160483	0.179	0.154	0.41892	Gnat-/-	Cc2d2a
Yod1	3.14674e-05	0.122851	0.111	0.093	0.543221	Gnat-/-	Yod1
Sirt4	3.26635e-05	0.155056	0.115	0.096	0.56387	Gnat-/-	Sirt4
Atp6v0e2	3.27459e-05	0.120125	0.184	0.164	0.565293	Gnat-/-	Atp6v0e2
Gmcl1	3.39192e-05	0.109519	0.117	0.098	0.585547	Gnat-/-	Gmcl1
Rapgef5	3.64544e-05	0.147286	0.193	0.167	0.629313	Gnat-/-	Rapgef5
Zmynd8	4.14705e-05	0.15073	0.258	0.232	0.715906	Gnat-/-	Zmynd8
Jam2	4.90176e-05	0.095136	0.12	0.101	0.846192	Gnat-/-	Jam2
Aldoc	4.95099e-05	0.0930598	0.235	0.213	0.854689	Gnat-/-	Aldoc
Fance	5.00516e-05	0.0949192	0.167	0.148	0.864041	Gnat-/-	Fance
Zdhhc5	5.18402e-05	0.0749892	0.117	0.101	0.894918	Gnat-/-	Zdhhc5
Gfpt1	5.3846e-05	0.125594	0.154	0.135	0.929543	Gnat-/-	Gfpt1
Apbb1	5.47169e-05	0.119692	0.111	0.09	0.944578	Gnat-/-	Apbb1
Osbpl8	5.64786e-05	0.132532	0.145	0.124	0.974989	Gnat-/-	Osbpl8
Pde6h	5.70916e-05	0.177535	0.35	0.312	0.985572	Gnat-/-	Pde6h
Alpl	5.7746e-05	0.121002	0.203	0.184	0.996869	Gnat-/-	Alpl
Ppargc1b	9.06898e-05	0.189507	0.182	0.162	1	Gnat-/-	Ppargc1b
Egr1	0.00157859	0.188363	0.113	0.096	1	Gnat-/-	Egr1
Gnaz	7.10567e-05	0.176659	0.154	0.137	1	Gnat-/-	Gnaz
Pak7	0.000344733	0.171556	0.216	0.191	1	Gnat-/-	Pak7
Kif21b	0.000263507	0.170512	0.283	0.262	1	Gnat-/-	Kif21b
Hmgcr	0.000724096	0.170427	0.204	0.184	1	Gnat-/-	Hmgcr
Pip4k2c	0.00153865	0.169319	0.182	0.166	1	Gnat-/-	Pip4k2c
Insm1	9.32267e-05	0.168292	0.131	0.112	1	Gnat-/-	Insm1
Mtif2	0.00135944	0.167968	0.178	0.159	1	Gnat-/-	Mtif2
Abcg4	6.32386e-05	0.164964	0.12	0.099	1	Gnat-/-	Abcg4
Wdr20	0.000159353	0.162155	0.254	0.232	1	Gnat-/-	Wdr20
Plcxd2	0.000619055	0.160488	0.134	0.117	1	Gnat-/-	Plcxd2
Mta2	0.00493711	0.160211	0.137	0.123	1	Gnat-/-	Mta2
D430042O09Rik	0.00282559	0.157488	0.296	0.277	1	Gnat-/-	D430042O09Rik
Spata1	0.000599753	0.152497	0.193	0.173	1	Gnat-/-	Spata1
Adcy6	0.00491454	0.152398	0.142	0.126	1	Gnat-/-	Adcy6
Vezf1	0.000174405	0.152026	0.279	0.26	1	Gnat-/-	Vezf1
Snta1	0.00416564	0.151937	0.154	0.141	1	Gnat-/-	Snta1
Gpsm1	0.000322562	0.15087	0.185	0.164	1	Gnat-/-	Gpsm1
Itsn2	8.0381e-05	0.149326	0.212	0.189	1	Gnat-/-	Itsn2
Mgea5	0.000283483	0.14849	0.177	0.157	1	Gnat-/-	Mgea5
Crocc	0.00180428	0.148087	0.255	0.237	1	Gnat-/-	Crocc
Ide	9.96833e-05	0.148035	0.16	0.139	1	Gnat-/-	Ide
Tmtc3	0.00175192	0.147582	0.111	0.096	1	Gnat-/-	Tmtc3
Herc3	0.000133142	0.145329	0.399	0.379	1	Gnat-/-	Herc3
Upf3b	9.5738e-05	0.145263	0.405	0.38	1	Gnat-/-	Upf3b
Kdsr	8.18765e-05	0.144805	0.119	0.1	1	Gnat-/-	Kdsr
Spg7	0.000158138	0.142895	0.178	0.158	1	Gnat-/-	Spg7
Camsap1	0.00035705	0.142277	0.344	0.319	1	Gnat-/-	Camsap1
Zbtb4	6.00178e-05	0.13721	0.143	0.125	1	Gnat-/-	Zbtb4
Clasp1	0.00388292	0.136823	0.267	0.247	1	Gnat-/-	Clasp1
Pla2r1	0.0024203	0.13526	0.327	0.31	1	Gnat-/-	Pla2r1
Kras	0.000241997	0.133441	0.237	0.218	1	Gnat-/-	Kras
Lztfl1	0.00445095	0.133055	0.263	0.248	1	Gnat-/-	Lztfl1
Nmt1	0.000153615	0.132585	0.221	0.199	1	Gnat-/-	Nmt1
Klhl9	0.000407639	0.132532	0.138	0.122	1	Gnat-/-	Klhl9
Nf1	0.00042844	0.131279	0.107	0.091	1	Gnat-/-	Nf1
Supt16	0.00156968	0.130448	0.278	0.256	1	Gnat-/-	Supt16
Ip6k2	0.000171771	0.130286	0.256	0.236	1	Gnat-/-	Ip6k2
Senp2	0.00827002	0.130157	0.163	0.151	1	Gnat-/-	Senp2
Tmem201	0.000578321	0.129056	0.111	0.095	1	Gnat-/-	Tmem201
Bbs4	0.000728122	0.127661	0.212	0.196	1	Gnat-/-	Bbs4
Ddrgk1	0.000122209	0.127528	0.185	0.168	1	Gnat-/-	Ddrgk1
Hnrnpf	6.33546e-05	0.126903	0.356	0.337	1	Gnat-/-	Hnrnpf
Cadm1	8.01133e-05	0.12627	0.365	0.341	1	Gnat-/-	Cadm1
Map4k3	0.000640748	0.125031	0.165	0.149	1	Gnat-/-	Map4k3
Myef2	0.00012337	0.123417	0.167	0.149	1	Gnat-/-	Myef2
Zfp266	0.00227099	0.123262	0.166	0.149	1	Gnat-/-	Zfp266
Bmpr1a	0.00892968	0.122222	0.151	0.143	1	Gnat-/-	Bmpr1a
Arhgap24	0.00104832	0.121396	0.103	0.089	1	Gnat-/-	Arhgap24
Gm47283	0.00304937	0.120485	0.206	0.189	1	Gnat-/-	Gm47283
Zbtb18	0.00348329	0.119913	0.173	0.163	1	Gnat-/-	Zbtb18
Frmpd1	0.00479227	0.119703	0.156	0.142	1	Gnat-/-	Frmpd1
Ypel2	0.00175721	0.119292	0.261	0.247	1	Gnat-/-	Ypel2
Klhl3	0.000221427	0.118827	0.108	0.091	1	Gnat-/-	Klhl3
Mfge8	0.00144279	0.117595	0.188	0.176	1	Gnat-/-	Mfge8
Rangap1	0.000938274	0.117177	0.115	0.101	1	Gnat-/-	Rangap1
Llgl2	0.00424686	0.116821	0.13	0.119	1	Gnat-/-	Llgl2
Sdhaf1	0.000123127	0.113728	0.13	0.114	1	Gnat-/-	Sdhaf1
Fryl	0.00176901	0.113514	0.428	0.417	1	Gnat-/-	Fryl
Add1	0.000202188	0.113467	0.203	0.184	1	Gnat-/-	Add1
Ift81	0.000237146	0.113262	0.171	0.151	1	Gnat-/-	Ift81
Rbm15	0.000104868	0.112408	0.108	0.091	1	Gnat-/-	Rbm15
Eif4a1	0.00109736	0.112324	0.24	0.225	1	Gnat-/-	Eif4a1
Glul	0.00284858	0.111706	0.203	0.179	1	Gnat-/-	Glul
St3gal1	0.001102	0.110539	0.103	0.088	1	Gnat-/-	St3gal1
Stox2	0.00469555	0.109386	0.115	0.103	1	Gnat-/-	Stox2
Klhl18	0.00605947	0.109192	0.328	0.313	1	Gnat-/-	Klhl18
Wasf3	0.000740917	0.108682	0.219	0.202	1	Gnat-/-	Wasf3
Serinc4	0.000322046	0.10709	0.144	0.124	1	Gnat-/-	Serinc4
Dmd	0.000248486	0.107016	0.747	0.72	1	Gnat-/-	Dmd
Zscan26	0.00377237	0.106699	0.166	0.154	1	Gnat-/-	Zscan26
Hspa4l	0.00013243	0.106567	0.384	0.361	1	Gnat-/-	Hspa4l
Fos	0.000133711	0.106537	0.252	0.28	1	Gnat-/-	Fos
Ssbp1	0.00242048	0.106473	0.128	0.115	1	Gnat-/-	Ssbp1
Dlg4	0.000918737	0.106361	0.433	0.41	1	Gnat-/-	Dlg4
Ctnnb1	0.00105991	0.104114	0.192	0.182	1	Gnat-/-	Ctnnb1
Nop56	0.00375275	0.102683	0.112	0.1	1	Gnat-/-	Nop56
Ddx18	0.00843786	0.100483	0.111	0.099	1	Gnat-/-	Ddx18
Dhrs3	0.00404924	0.100477	0.128	0.119	1	Gnat-/-	Dhrs3
Rax	0.00214737	0.100345	0.246	0.231	1	Gnat-/-	Rax
Add3	0.00160464	0.100225	0.204	0.192	1	Gnat-/-	Add3
Ank2	0.000927811	0.100056	0.533	0.514	1	Gnat-/-	Ank2
BC005537	0.00576048	0.0991515	0.232	0.221	1	Gnat-/-	BC005537
Lin7c	0.0011271	0.0979532	0.132	0.12	1	Gnat-/-	Lin7c
Rbp3	7.86143e-05	0.0977842	0.587	0.562	1	Gnat-/-	Rbp3
Uqcc3	0.000293286	0.0973276	0.264	0.247	1	Gnat-/-	Uqcc3
Supt5	0.00560912	0.09644	0.128	0.117	1	Gnat-/-	Supt5
Paip1	0.00368433	0.0959209	0.127	0.118	1	Gnat-/-	Paip1
Ccdc107	0.00125122	0.0945706	0.217	0.204	1	Gnat-/-	Ccdc107
Mrpl32	0.0082897	0.0943465	0.112	0.101	1	Gnat-/-	Mrpl32
Mir124a-1hg	6.8394e-05	0.0941861	0.841	0.839	1	Gnat-/-	Mir124a-1hg
Eps8	0.00461542	0.0941335	0.126	0.114	1	Gnat-/-	Eps8
Peg3	0.00866395	0.0938718	0.298	0.28	1	Gnat-/-	Peg3
Ttc39c	0.000183958	0.0921218	0.112	0.094	1	Gnat-/-	Ttc39c
Ppp3cc	0.00604076	0.0902655	0.192	0.182	1	Gnat-/-	Ppp3cc
4632415L05Rik	0.00422152	0.0896349	0.125	0.115	1	Gnat-/-	4632415L05Rik
Plekha8	0.0014584	0.0868211	0.131	0.117	1	Gnat-/-	Plekha8
Psmc6	0.00347559	0.0851644	0.257	0.245	1	Gnat-/-	Psmc6
Rnf113a2	9.9659e-05	0.0850443	0.104	0.09	1	Gnat-/-	Rnf113a2
Cfap20	0.00785229	0.0831657	0.149	0.138	1	Gnat-/-	Cfap20
Tmem138	0.00931806	0.0824019	0.124	0.115	1	Gnat-/-	Tmem138
Brd3	0.0022225	0.0815217	0.156	0.143	1	Gnat-/-	Brd3
Hirip3	0.00707779	0.0814743	0.115	0.106	1	Gnat-/-	Hirip3
Bbs5	0.000514429	0.080992	0.209	0.192	1	Gnat-/-	Bbs5
Wdr61	0.00426706	0.0801853	0.127	0.117	1	Gnat-/-	Wdr61
Ldha	0.000417023	0.0770322	0.669	0.656	1	Gnat-/-	Ldha
Ppa2	0.000316913	0.0756737	0.229	0.214	1	Gnat-/-	Ppa2
Pias3	0.00536637	0.0756724	0.151	0.137	1	Gnat-/-	Pias3
Grpel1	0.000183179	0.0756278	0.11	0.097	1	Gnat-/-	Grpel1
Syngr1	0.00396542	0.0741423	0.117	0.108	1	Gnat-/-	Syngr1
Snrpf	0.00207579	0.0718307	0.26	0.245	1	Gnat-/-	Snrpf
Cnbp	0.00107032	0.068128	0.243	0.232	1	Gnat-/-	Cnbp
Lgmn	0.00616747	0.0663407	0.114	0.106	1	Gnat-/-	Lgmn
Actb	0.00091471	0.0648383	0.399	0.406	1	Gnat-/-	Actb
Kif1bp	0.00768773	0.0643162	0.105	0.095	1	Gnat-/-	Kif1bp
Pcbp1	0.00435062	0.06324	0.17	0.162	1	Gnat-/-	Pcbp1
Cbx3	0.00126514	0.063133	0.269	0.255	1	Gnat-/-	Cbx3
Vbp1	0.000381123	0.0625448	0.202	0.191	1	Gnat-/-	Vbp1
Rs1	0.00491734	0.062383	0.513	0.506	1	Gnat-/-	Rs1
Hspa14	0.000178643	0.0622595	0.128	0.117	1	Gnat-/-	Hspa14
Ppa1	0.000293653	0.0621384	0.188	0.176	1	Gnat-/-	Ppa1
Elovl4	0.00718708	0.0616907	0.449	0.447	1	Gnat-/-	Elovl4
Gas6	0.00116983	0.0609355	0.166	0.152	1	Gnat-/-	Gas6
1110008F13Rik	0.000208023	0.0591115	0.141	0.134	1	Gnat-/-	1110008F13Rik
Mrpl14	0.00267881	0.0558846	0.113	0.107	1	Gnat-/-	Mrpl14
Ndufa10	0.0087428	0.0508383	0.253	0.245	1	Gnat-/-	Ndufa10
Cnot6	0.00653067	0.0468327	0.273	0.266	1	Gnat-/-	Cnot6
Ppp1cc	0.0060155	0.0452549	0.26	0.257	1	Gnat-/-	Ppp1cc
Cops9	0.000158376	0.0446317	0.141	0.132	1	Gnat-/-	Cops9
Rpl36al	0.000954695	0.04257	0.104	0.095	1	Gnat-/-	Rpl36al
Chchd10	0.00792392	0.0421804	0.404	0.391	1	Gnat-/-	Chchd10
Med31	0.00296265	0.0401039	0.118	0.11	1	Gnat-/-	Med31
Cox20	0.00173062	0.0399202	0.123	0.113	1	Gnat-/-	Cox20
Tmem230	0.00427273	0.0396937	0.113	0.107	1	Gnat-/-	Tmem230
Hnrnpab	0.00621836	0.0369169	0.14	0.137	1	Gnat-/-	Hnrnpab
Zfp385a	0.00260232	0.0314399	0.279	0.277	1	Gnat-/-	Zfp385a
Got2	0.0065224	0.030992	0.148	0.146	1	Gnat-/-	Got2
Atp6v1b2	0.00387055	0.0220035	0.214	0.217	1	Gnat-/-	Atp6v1b2
mt-Co1	0.00189718	0.0217198	0.811	0.797	1	Gnat-/-	mt-Co1
Arf1	0.00844436	0.0213491	0.2	0.199	1	Gnat-/-	Arf1
Polr2j	0.00290714	0.0206147	0.117	0.115	1	Gnat-/-	Polr2j
Spop	0.00924747	0.0177646	0.17	0.167	1	Gnat-/-	Spop
Emg1	0.00500405	0.0173685	0.109	0.102	1	Gnat-/-	Emg1
Psmb1	0.00540686	0.0154295	0.16	0.158	1	Gnat-/-	Psmb1
Pex2	0.00358812	0.0136884	0.114	0.111	1	Gnat-/-	Pex2
Ubc	0.00167081	0.00895701	0.364	0.368	1	Gnat-/-	Ubc
Mrpl20	0.0016388	0.00731048	0.128	0.129	1	Gnat-/-	Mrpl20
Ndufs7	0.00742005	0.00657362	0.151	0.152	1	Gnat-/-	Ndufs7
Snw1	0.00100892	0.00516056	0.186	0.184	1	Gnat-/-	Snw1
Ndufs3	0.00131219	0.00301541	0.147	0.146	1	Gnat-/-	Ndufs3
Psmc4	0.00178742	0.000748801	0.115	0.117	1	Gnat-/-	Psmc4
Gnb3	0	1.23495	0.726	0.265	0	P23H/Gnat-/-	Gnb3
Agtpbp1	3.53517e-303	1.02849	0.578	0.244	6.10277e-299	P23H/Gnat-/-	Agtpbp1
E2f6	1.27071e-248	1.141	0.272	0.031	2.19363e-244	P23H/Gnat-/-	E2f6
Sag	2.94966e-237	0.358101	0.997	0.991	5.092e-233	P23H/Gnat-/-	Sag
Fgf2os	1.23947e-224	1.01141	0.218	0.016	2.1397e-220	P23H/Gnat-/-	Fgf2os
Edn2	8.68533e-215	0.936452	0.212	0.016	1.49935e-210	P23H/Gnat-/-	Edn2
Cebpd	7.57883e-209	1.08564	0.239	0.029	1.30833e-204	P23H/Gnat-/-	Cebpd
Lrrc2	6.15457e-202	0.96096	0.316	0.077	1.06246e-197	P23H/Gnat-/-	Lrrc2
Antxr2	7.60268e-176	0.833704	0.182	0.015	1.31245e-171	P23H/Gnat-/-	Antxr2
Fgf2	3.04996e-166	0.823483	0.2	0.026	5.26514e-162	P23H/Gnat-/-	Fgf2
Gadd45b	1.32988e-156	0.801003	0.181	0.02	2.29577e-152	P23H/Gnat-/-	Gadd45b
Cd47	2.46726e-144	0.818605	0.307	0.101	4.25924e-140	P23H/Gnat-/-	Cd47
Pcolce	1.17502e-134	0.722514	0.143	0.012	2.02844e-130	P23H/Gnat-/-	Pcolce
Prtg	3.74846e-117	0.671771	0.122	0.009	6.47097e-113	P23H/Gnat-/-	Prtg
AC149090,1	8.5957e-114	0.778781	0.222	0.06	1.48388e-109	P23H/Gnat-/-	AC149090,1
Myo10	6.59383e-108	0.785706	0.206	0.053	1.13829e-103	P23H/Gnat-/-	Myo10
Syt1	3.41931e-106	0.441158	0.69	0.536	5.90276e-102	P23H/Gnat-/-	Syt1
Atp1a1	3.14072e-98	0.622776	0.256	0.089	5.42183e-94	P23H/Gnat-/-	Atp1a1
Pcdh15	9.47192e-98	0.529991	0.485	0.288	1.63514e-93	P23H/Gnat-/-	Pcdh15
Gnb2	3.33752e-96	0.596834	0.132	0.019	5.76156e-92	P23H/Gnat-/-	Gnb2
Ahr	2.40261e-94	0.594951	0.361	0.172	4.14763e-90	P23H/Gnat-/-	Ahr
Nav1	2.14365e-93	0.619037	0.148	0.028	3.70058e-89	P23H/Gnat-/-	Nav1
Arl6	2.35295e-86	0.506164	0.455	0.297	4.06189e-82	P23H/Gnat-/-	Arl6
Itga4	2.60283e-86	0.655964	0.21	0.068	4.49327e-82	P23H/Gnat-/-	Itga4
Stat3	2.46988e-80	0.581178	0.19	0.057	4.26375e-76	P23H/Gnat-/-	Stat3
Glmn	2.09324e-76	0.364619	0.633	0.485	3.61355e-72	P23H/Gnat-/-	Glmn
Glo1	2.25231e-76	0.559502	0.38	0.227	3.88816e-72	P23H/Gnat-/-	Glo1
Pmvk	1.59982e-66	0.525376	0.177	0.058	2.76176e-62	P23H/Gnat-/-	Pmvk
Tpi1	2.88435e-65	0.438039	0.465	0.302	4.97925e-61	P23H/Gnat-/-	Tpi1
5430419D17Rik	1.26404e-64	0.600707	0.214	0.088	2.18211e-60	P23H/Gnat-/-	5430419D17Rik
Limch1	6.69797e-64	0.513719	0.174	0.059	1.15627e-59	P23H/Gnat-/-	Limch1
Ppia	3.53731e-63	0.467576	0.435	0.281	6.10646e-59	P23H/Gnat-/-	Ppia
Sec22c	2.49074e-61	0.537338	0.175	0.061	4.29976e-57	P23H/Gnat-/-	Sec22c
Slc25a37	3.82776e-59	0.509222	0.178	0.064	6.60787e-55	P23H/Gnat-/-	Slc25a37
Btc	1.1019e-57	0.421771	0.104	0.021	1.90221e-53	P23H/Gnat-/-	Btc
Pcp4	1.3073e-54	0.52744	0.212	0.096	2.25679e-50	P23H/Gnat-/-	Pcp4
Junb	5.14343e-53	0.504953	0.228	0.108	8.8791e-49	P23H/Gnat-/-	Junb
Rnf207	8.8078e-53	0.39009	0.423	0.276	1.52049e-48	P23H/Gnat-/-	Rnf207
Hcn1	1.23989e-52	0.324778	0.561	0.446	2.14043e-48	P23H/Gnat-/-	Hcn1
Ptms	4.82908e-52	0.438084	0.36	0.222	8.33643e-48	P23H/Gnat-/-	Ptms
Ptp4a3	9.655e-52	0.339542	0.545	0.427	1.66674e-47	P23H/Gnat-/-	Ptp4a3
Rock2	2.91828e-51	0.46681	0.285	0.151	5.03783e-47	P23H/Gnat-/-	Rock2
Ssbp4	6.35156e-51	0.427749	0.302	0.17	1.09647e-46	P23H/Gnat-/-	Ssbp4
Rps24	7.95094e-50	0.338127	0.593	0.451	1.37257e-45	P23H/Gnat-/-	Rps24
Klhl29	6.39894e-48	0.431748	0.128	0.041	1.10465e-43	P23H/Gnat-/-	Klhl29
Map1b	7.96397e-47	0.288753	0.717	0.621	1.37482e-42	P23H/Gnat-/-	Map1b
Mt1	3.19227e-46	0.478805	0.166	0.069	5.51081e-42	P23H/Gnat-/-	Mt1
Slc38a2	3.54988e-46	0.464966	0.251	0.13	6.12815e-42	P23H/Gnat-/-	Slc38a2
Snhg11	2.05242e-45	0.468199	0.115	0.037	3.54309e-41	P23H/Gnat-/-	Snhg11
Atg16l1	6.20594e-45	0.446564	0.204	0.096	1.07133e-40	P23H/Gnat-/-	Atg16l1
Kif1b	8.24668e-45	0.247686	0.763	0.692	1.42362e-40	P23H/Gnat-/-	Kif1b
Igsf11	7.54009e-42	0.446827	0.261	0.146	1.30165e-37	P23H/Gnat-/-	Igsf11
Cerkl	8.13221e-41	0.420797	0.2	0.097	1.40386e-36	P23H/Gnat-/-	Cerkl
H3f3a	3.19101e-40	0.270676	0.746	0.647	5.50864e-36	P23H/Gnat-/-	H3f3a
Sncb	9.92641e-40	0.381779	0.346	0.235	1.7136e-35	P23H/Gnat-/-	Sncb
Naa35	2.23905e-39	0.430037	0.223	0.119	3.86527e-35	P23H/Gnat-/-	Naa35
Caprin2	9.34678e-39	0.443815	0.109	0.037	1.61354e-34	P23H/Gnat-/-	Caprin2
Adcy1	1.97272e-37	0.347101	0.315	0.196	3.40551e-33	P23H/Gnat-/-	Adcy1
Plcb4	2.02001e-37	0.397914	0.157	0.068	3.48715e-33	P23H/Gnat-/-	Plcb4
Dnttip2	2.12398e-37	0.418922	0.239	0.13	3.66662e-33	P23H/Gnat-/-	Dnttip2
Mindy2	2.48137e-36	0.377759	0.249	0.141	4.28359e-32	P23H/Gnat-/-	Mindy2
Ppp2r2b	1.28578e-35	0.298389	0.433	0.319	2.21964e-31	P23H/Gnat-/-	Ppp2r2b
Tax1bp1	1.91577e-35	0.265064	0.568	0.463	3.3072e-31	P23H/Gnat-/-	Tax1bp1
Ank3	4.98025e-35	0.373117	0.218	0.116	8.5974e-31	P23H/Gnat-/-	Ank3
Calm1	8.94478e-35	0.35357	0.474	0.362	1.54414e-30	P23H/Gnat-/-	Calm1
Zfyve28	2.90283e-34	0.370027	0.232	0.129	5.01115e-30	P23H/Gnat-/-	Zfyve28
AY036118	4.4173e-34	0.16496	0.972	0.95	7.62558e-30	P23H/Gnat-/-	AY036118
Samd7	6.53905e-34	0.421438	0.317	0.216	1.12884e-29	P23H/Gnat-/-	Samd7
Neurod1	1.93334e-33	0.279079	0.61	0.545	3.33753e-29	P23H/Gnat-/-	Neurod1
Scn8a	5.10315e-33	0.404759	0.161	0.075	8.80957e-29	P23H/Gnat-/-	Scn8a
Gpr162	7.84458e-33	0.334642	0.104	0.037	1.35421e-28	P23H/Gnat-/-	Gpr162
Atp2b1	1.64822e-32	0.272716	0.517	0.408	2.84532e-28	P23H/Gnat-/-	Atp2b1
Camk2d	5.78151e-31	0.177302	0.726	0.653	9.98063e-27	P23H/Gnat-/-	Camk2d
Hk1	1.73978e-30	0.286411	0.405	0.304	3.00338e-26	P23H/Gnat-/-	Hk1
Tle4	8.24368e-29	0.27277	0.408	0.294	1.42311e-24	P23H/Gnat-/-	Tle4
Tmsb4x	1.17978e-28	0.304899	0.464	0.361	2.03666e-24	P23H/Gnat-/-	Tmsb4x
Vps37a	2.89207e-28	0.273419	0.367	0.26	4.99259e-24	P23H/Gnat-/-	Vps37a
Cplx3	5.14605e-28	0.280586	0.229	0.137	8.88362e-24	P23H/Gnat-/-	Cplx3
Mgarp	5.60566e-28	0.222981	0.699	0.601	9.67705e-24	P23H/Gnat-/-	Mgarp
Map4k4	6.64307e-28	0.305417	0.136	0.062	1.14679e-23	P23H/Gnat-/-	Map4k4
Ankrd12	2.66717e-27	0.220659	0.638	0.546	4.60433e-23	P23H/Gnat-/-	Ankrd12
Rps27a	6.72889e-27	0.283385	0.544	0.446	1.16161e-22	P23H/Gnat-/-	Rps27a
Cox4i1	3.92213e-26	0.308049	0.46	0.351	6.77077e-22	P23H/Gnat-/-	Cox4i1
Kmt2a	5.56678e-26	0.237792	0.491	0.397	9.60993e-22	P23H/Gnat-/-	Kmt2a
Impg2	3.31005e-25	0.272286	0.368	0.274	5.71414e-21	P23H/Gnat-/-	Impg2
Atf7	3.48043e-25	0.29964	0.182	0.1	6.00826e-21	P23H/Gnat-/-	Atf7
Rnf145	6.03219e-25	0.321823	0.154	0.08	1.04134e-20	P23H/Gnat-/-	Rnf145
Oxct1	7.5684e-25	0.316014	0.222	0.133	1.30653e-20	P23H/Gnat-/-	Oxct1
Qk	1.03125e-24	0.347937	0.184	0.103	1.78024e-20	P23H/Gnat-/-	Qk
Plekha1	1.05464e-24	0.326828	0.207	0.122	1.82062e-20	P23H/Gnat-/-	Plekha1
Tpt1	1.30353e-24	0.213731	0.62	0.519	2.25028e-20	P23H/Gnat-/-	Tpt1
Cadm2	1.9876e-24	0.242033	0.464	0.364	3.4312e-20	P23H/Gnat-/-	Cadm2
R3hcc1l	3.13805e-24	0.288747	0.132	0.064	5.41721e-20	P23H/Gnat-/-	R3hcc1l
Acvr2b	3.18567e-24	0.279647	0.164	0.087	5.49942e-20	P23H/Gnat-/-	Acvr2b
Ikbip	4.55364e-24	0.311871	0.124	0.057	7.86094e-20	P23H/Gnat-/-	Ikbip
Eef1a1	4.47954e-23	0.241134	0.564	0.467	7.73303e-19	P23H/Gnat-/-	Eef1a1
Cspp1	6.4839e-23	0.222919	0.513	0.41	1.11932e-18	P23H/Gnat-/-	Cspp1
Fam78b	3.56932e-22	0.277415	0.141	0.072	6.16171e-18	P23H/Gnat-/-	Fam78b
Ipo5	1.33833e-21	0.291086	0.12	0.058	2.31037e-17	P23H/Gnat-/-	Ipo5
E130218I03Rik	2.66832e-21	0.249052	0.382	0.291	4.60632e-17	P23H/Gnat-/-	E130218I03Rik
Rpl23	4.33263e-21	0.264321	0.476	0.396	7.47942e-17	P23H/Gnat-/-	Rpl23
Zranb1	5.75303e-21	0.227949	0.397	0.297	9.93145e-17	P23H/Gnat-/-	Zranb1
Rpl17	6.13358e-21	0.271057	0.409	0.322	1.05884e-16	P23H/Gnat-/-	Rpl17
Jund	2.45206e-20	0.284864	0.243	0.164	4.23298e-16	P23H/Gnat-/-	Jund
Ubb	3.12903e-20	0.164926	0.863	0.795	5.40164e-16	P23H/Gnat-/-	Ubb
Syne1	3.89649e-20	0.247062	0.252	0.166	6.72651e-16	P23H/Gnat-/-	Syne1
Clu	5.16806e-20	0.270984	0.175	0.104	8.92163e-16	P23H/Gnat-/-	Clu
Srrm4	8.87578e-20	0.256296	0.192	0.117	1.53223e-15	P23H/Gnat-/-	Srrm4
Fth1	9.83624e-20	0.187273	0.578	0.477	1.69803e-15	P23H/Gnat-/-	Fth1
Gnas	1.66236e-19	0.341788	0.222	0.147	2.86972e-15	P23H/Gnat-/-	Gnas
Chgb	3.94266e-19	0.319843	0.176	0.109	6.80622e-15	P23H/Gnat-/-	Chgb
Tnpo1	5.86462e-19	0.185461	0.48	0.394	1.01241e-14	P23H/Gnat-/-	Tnpo1
Gm42418	8.76919e-19	0.107912	0.999	0.998	1.51383e-14	P23H/Gnat-/-	Gm42418
Rps4x	1.09672e-18	0.264072	0.344	0.259	1.89326e-14	P23H/Gnat-/-	Rps4x
Ralgps2	1.29764e-18	0.243604	0.278	0.195	2.24011e-14	P23H/Gnat-/-	Ralgps2
Eif1	3.38684e-18	0.202583	0.585	0.5	5.84671e-14	P23H/Gnat-/-	Eif1
Nadk2	6.65303e-18	0.239529	0.314	0.229	1.14851e-13	P23H/Gnat-/-	Nadk2
Ankrd33b	8.26724e-18	0.165246	0.492	0.415	1.42717e-13	P23H/Gnat-/-	Ankrd33b
Tuba1a	2.03076e-17	0.280765	0.355	0.266	3.50571e-13	P23H/Gnat-/-	Tuba1a
Mtcl1	2.45609e-17	0.249013	0.278	0.198	4.23995e-13	P23H/Gnat-/-	Mtcl1
Calm2	3.88069e-17	0.245381	0.426	0.343	6.69924e-13	P23H/Gnat-/-	Calm2
Rpl27a	4.16419e-17	0.190676	0.539	0.451	7.18865e-13	P23H/Gnat-/-	Rpl27a
Frmd4b	4.20003e-17	0.163909	0.537	0.456	7.25051e-13	P23H/Gnat-/-	Frmd4b
Lamtor5	1.42667e-16	0.288391	0.186	0.123	2.46286e-12	P23H/Gnat-/-	Lamtor5
Clip4	2.54791e-16	0.22676	0.135	0.076	4.39846e-12	P23H/Gnat-/-	Clip4
Psip1	3.33758e-16	0.280628	0.251	0.179	5.76167e-12	P23H/Gnat-/-	Psip1
Tcf25	3.93092e-16	0.25097	0.304	0.226	6.78595e-12	P23H/Gnat-/-	Tcf25
Pkd1	4.43635e-16	0.203135	0.17	0.104	7.65847e-12	P23H/Gnat-/-	Pkd1
Bex2	4.67668e-16	0.334921	0.2	0.137	8.07336e-12	P23H/Gnat-/-	Bex2
Rps6	4.73247e-16	0.21697	0.398	0.323	8.16966e-12	P23H/Gnat-/-	Rps6
Mycbp2	4.82727e-16	0.193381	0.348	0.263	8.33331e-12	P23H/Gnat-/-	Mycbp2
Phlpp2	4.98702e-16	0.224984	0.259	0.185	8.60909e-12	P23H/Gnat-/-	Phlpp2
Mif	5.50768e-16	0.278153	0.357	0.27	9.50791e-12	P23H/Gnat-/-	Mif
Hsp90ab1	6.48379e-16	0.280952	0.293	0.218	1.1193e-11	P23H/Gnat-/-	Hsp90ab1
Rps3a1	7.05539e-16	0.245151	0.395	0.326	1.21797e-11	P23H/Gnat-/-	Rps3a1
Map3k1	7.78425e-16	0.241475	0.142	0.083	1.3438e-11	P23H/Gnat-/-	Map3k1
Meg3	7.85729e-16	0.358078	0.106	0.059	1.3564e-11	P23H/Gnat-/-	Meg3
Gtf2a1	9.82434e-16	0.26229	0.213	0.144	1.69598e-11	P23H/Gnat-/-	Gtf2a1
Cpt1a	1.56189e-15	0.235723	0.239	0.165	2.69628e-11	P23H/Gnat-/-	Cpt1a
Osbpl6	1.8373e-15	0.252939	0.107	0.057	3.17173e-11	P23H/Gnat-/-	Osbpl6
Ppp3ca	1.98169e-15	0.195947	0.306	0.224	3.421e-11	P23H/Gnat-/-	Ppp3ca
Bri3	2.44879e-15	0.267417	0.164	0.102	4.22735e-11	P23H/Gnat-/-	Bri3
Rps10	2.87786e-15	0.232721	0.39	0.312	4.96806e-11	P23H/Gnat-/-	Rps10
Clcn3	2.88985e-15	0.17887	0.439	0.355	4.98876e-11	P23H/Gnat-/-	Clcn3
Nrep	3.1429e-15	0.238967	0.158	0.096	5.42558e-11	P23H/Gnat-/-	Nrep
Hook3	4.96549e-15	0.184685	0.419	0.342	8.57192e-11	P23H/Gnat-/-	Hook3
Nap1l1	1.23442e-14	0.221782	0.353	0.285	2.13098e-10	P23H/Gnat-/-	Nap1l1
Sv2b	1.44198e-14	0.188704	0.348	0.273	2.48929e-10	P23H/Gnat-/-	Sv2b
Zfp516	2.28717e-14	0.221796	0.264	0.193	3.94834e-10	P23H/Gnat-/-	Zfp516
Srrm2	2.34156e-14	0.141027	0.577	0.517	4.04223e-10	P23H/Gnat-/-	Srrm2
Lsm14a	2.44008e-14	0.225163	0.268	0.201	4.2123e-10	P23H/Gnat-/-	Lsm14a
Ankrd11	2.61162e-14	0.237276	0.279	0.2	4.50844e-10	P23H/Gnat-/-	Ankrd11
Rpl32	2.88599e-14	0.230248	0.367	0.293	4.98209e-10	P23H/Gnat-/-	Rpl32
Rpl10	2.94968e-14	0.248291	0.254	0.189	5.09204e-10	P23H/Gnat-/-	Rpl10
Gpm6b	3.56571e-14	0.223321	0.232	0.161	6.15548e-10	P23H/Gnat-/-	Gpm6b
Jchain	5.64486e-14	0.204365	0.105	0.057	9.74473e-10	P23H/Gnat-/-	Jchain
Pkig	6.19008e-14	0.255645	0.161	0.103	1.06859e-09	P23H/Gnat-/-	Pkig
Tmem150c	6.86114e-14	0.234505	0.186	0.121	1.18444e-09	P23H/Gnat-/-	Tmem150c
Raf1	7.00886e-14	0.202821	0.221	0.151	1.20994e-09	P23H/Gnat-/-	Raf1
Gpi1	7.53063e-14	0.206703	0.387	0.316	1.30001e-09	P23H/Gnat-/-	Gpi1
AW549877	7.55527e-14	0.230322	0.244	0.173	1.30427e-09	P23H/Gnat-/-	AW549877
Rpl24	7.60409e-14	0.239911	0.416	0.345	1.31269e-09	P23H/Gnat-/-	Rpl24
Purb	7.66789e-14	0.214695	0.396	0.33	1.32371e-09	P23H/Gnat-/-	Purb
Pebp1	9.99837e-14	0.222779	0.305	0.229	1.72602e-09	P23H/Gnat-/-	Pebp1
Acsl1	1.30657e-13	0.165778	0.356	0.278	2.25554e-09	P23H/Gnat-/-	Acsl1
Hpcal1	1.35193e-13	0.219946	0.138	0.082	2.33384e-09	P23H/Gnat-/-	Hpcal1
Lman1	1.58256e-13	0.228039	0.222	0.157	2.73197e-09	P23H/Gnat-/-	Lman1
Tacc2	1.59975e-13	0.196212	0.116	0.065	2.76164e-09	P23H/Gnat-/-	Tacc2
Arl6ip1	2.36951e-13	0.21806	0.285	0.219	4.09049e-09	P23H/Gnat-/-	Arl6ip1
Adamts3	2.48811e-13	0.202613	0.109	0.061	4.29523e-09	P23H/Gnat-/-	Adamts3
Rpl19	2.86498e-13	0.200326	0.467	0.397	4.94581e-09	P23H/Gnat-/-	Rpl19
Ttc3	3.59618e-13	0.280478	0.174	0.116	6.20809e-09	P23H/Gnat-/-	Ttc3
1700028K03Rik	4.00034e-13	0.221864	0.169	0.115	6.90578e-09	P23H/Gnat-/-	1700028K03Rik
Wwox	4.51654e-13	0.182862	0.196	0.133	7.79689e-09	P23H/Gnat-/-	Wwox
Slc25a4	5.02e-13	0.211962	0.48	0.406	8.66602e-09	P23H/Gnat-/-	Slc25a4
March1	9.04184e-13	0.101226	0.645	0.609	1.56089e-08	P23H/Gnat-/-	March1
Pea15a	9.1208e-13	0.217637	0.25	0.18	1.57452e-08	P23H/Gnat-/-	Pea15a
Lmo1	1.02179e-12	0.224513	0.12	0.071	1.76392e-08	P23H/Gnat-/-	Lmo1
Rpl23a	1.02851e-12	0.220954	0.335	0.266	1.77552e-08	P23H/Gnat-/-	Rpl23a
1190005I06Rik	1.14075e-12	0.227174	0.195	0.135	1.96928e-08	P23H/Gnat-/-	1190005I06Rik
Prom1	1.44487e-12	0.125685	0.609	0.555	2.49428e-08	P23H/Gnat-/-	Prom1
Snap25	1.96253e-12	0.161171	0.513	0.439	3.38792e-08	P23H/Gnat-/-	Snap25
Rps17	2.1761e-12	0.194628	0.377	0.316	3.7566e-08	P23H/Gnat-/-	Rps17
Fkbp15	2.5187e-12	0.210051	0.125	0.077	4.34802e-08	P23H/Gnat-/-	Fkbp15
Msi2	2.75418e-12	0.153354	0.533	0.468	4.75454e-08	P23H/Gnat-/-	Msi2
Tcf4	2.80922e-12	0.214035	0.223	0.157	4.84955e-08	P23H/Gnat-/-	Tcf4
Gm26917	3.09548e-12	0.208785	0.129	0.08	5.34372e-08	P23H/Gnat-/-	Gm26917
Camta1	4.16819e-12	0.203261	0.307	0.235	7.19555e-08	P23H/Gnat-/-	Camta1
Ftl1	4.47313e-12	0.255718	0.217	0.15	7.72196e-08	P23H/Gnat-/-	Ftl1
Cab39l	5.54342e-12	0.17102	0.118	0.069	9.5696e-08	P23H/Gnat-/-	Cab39l
Rps13	6.66107e-12	0.209495	0.389	0.322	1.1499e-07	P23H/Gnat-/-	Rps13
Rpl3	7.80071e-12	0.182405	0.432	0.372	1.34664e-07	P23H/Gnat-/-	Rpl3
Rps23	7.8993e-12	0.196169	0.421	0.354	1.36366e-07	P23H/Gnat-/-	Rps23
Dixdc1	9.11338e-12	0.192499	0.274	0.204	1.57324e-07	P23H/Gnat-/-	Dixdc1
Rasal2	1.08329e-11	0.210231	0.17	0.113	1.87009e-07	P23H/Gnat-/-	Rasal2
Sptan1	1.14143e-11	0.20813	0.225	0.164	1.97045e-07	P23H/Gnat-/-	Sptan1
Cnnm4	1.6676e-11	0.196184	0.155	0.099	2.87877e-07	P23H/Gnat-/-	Cnnm4
Hif1a	2.2599e-11	0.138093	0.549	0.485	3.90126e-07	P23H/Gnat-/-	Hif1a
Atxn1	3.19992e-11	0.162718	0.347	0.282	5.52403e-07	P23H/Gnat-/-	Atxn1
Rpl5	3.69668e-11	0.193346	0.383	0.325	6.38157e-07	P23H/Gnat-/-	Rpl5
Selenok	3.71833e-11	0.211695	0.259	0.209	6.41895e-07	P23H/Gnat-/-	Selenok
Fau	4.61099e-11	0.181059	0.463	0.39	7.95995e-07	P23H/Gnat-/-	Fau
Phactr1	4.95383e-11	0.194111	0.18	0.121	8.55179e-07	P23H/Gnat-/-	Phactr1
Zfp365	5.054e-11	0.200155	0.177	0.118	8.72473e-07	P23H/Gnat-/-	Zfp365
Xylt1	5.82675e-11	0.189734	0.17	0.115	1.00587e-06	P23H/Gnat-/-	Xylt1
Hnrnpa2b1	7.88418e-11	0.137846	0.557	0.499	1.36105e-06	P23H/Gnat-/-	Hnrnpa2b1
Rps21	8.07445e-11	0.177767	0.462	0.401	1.39389e-06	P23H/Gnat-/-	Rps21
Tmem165	8.6815e-11	0.205827	0.111	0.065	1.49869e-06	P23H/Gnat-/-	Tmem165
Rplp2	1.08436e-10	0.201839	0.386	0.315	1.87193e-06	P23H/Gnat-/-	Rplp2
Galnt7	1.09283e-10	0.172189	0.331	0.262	1.88656e-06	P23H/Gnat-/-	Galnt7
Mest	1.17452e-10	0.203889	0.131	0.082	2.02758e-06	P23H/Gnat-/-	Mest
Vdac1	1.26289e-10	0.217248	0.253	0.19	2.18013e-06	P23H/Gnat-/-	Vdac1
Acadm	1.27357e-10	0.177972	0.199	0.141	2.19857e-06	P23H/Gnat-/-	Acadm
Rpl34	1.2918e-10	0.202151	0.367	0.311	2.23003e-06	P23H/Gnat-/-	Rpl34
Rpl6	1.73345e-10	0.173307	0.432	0.371	2.99246e-06	P23H/Gnat-/-	Rpl6
Itm2b	2.0867e-10	0.222011	0.315	0.253	3.60227e-06	P23H/Gnat-/-	Itm2b
Mak	2.13338e-10	0.119182	0.506	0.447	3.68285e-06	P23H/Gnat-/-	Mak
Ssbp2	2.45457e-10	0.138865	0.329	0.259	4.23733e-06	P23H/Gnat-/-	Ssbp2
AC146911,1	2.54453e-10	0.167969	0.212	0.152	4.39262e-06	P23H/Gnat-/-	AC146911,1
Luc7l2	3.00774e-10	0.155694	0.375	0.307	5.19227e-06	P23H/Gnat-/-	Luc7l2
Fgd4	4.24907e-10	0.16932	0.246	0.181	7.33517e-06	P23H/Gnat-/-	Fgd4
Aes	4.57324e-10	0.201794	0.246	0.188	7.89479e-06	P23H/Gnat-/-	Aes
Sltm	4.63364e-10	0.195948	0.26	0.195	7.99906e-06	P23H/Gnat-/-	Sltm
Dhx36	4.86004e-10	0.173298	0.249	0.186	8.38989e-06	P23H/Gnat-/-	Dhx36
Dcaf8	4.98515e-10	0.171458	0.251	0.188	8.60587e-06	P23H/Gnat-/-	Dcaf8
Magi2	5.45695e-10	0.197736	0.192	0.137	9.42033e-06	P23H/Gnat-/-	Magi2
Rpl37	5.77834e-10	0.201717	0.4	0.332	9.97514e-06	P23H/Gnat-/-	Rpl37
Rpl30	6.56542e-10	0.152001	0.484	0.412	1.13339e-05	P23H/Gnat-/-	Rpl30
Ndufv3	6.77618e-10	0.197959	0.245	0.195	1.16977e-05	P23H/Gnat-/-	Ndufv3
Rd3l	7.67769e-10	0.182142	0.113	0.071	1.3254e-05	P23H/Gnat-/-	Rd3l
Nktr	8.9557e-10	0.106977	0.514	0.44	1.54602e-05	P23H/Gnat-/-	Nktr
Atp13a3	9.28306e-10	0.14962	0.199	0.142	1.60253e-05	P23H/Gnat-/-	Atp13a3
Rpl18a	9.67798e-10	0.177674	0.426	0.366	1.67071e-05	P23H/Gnat-/-	Rpl18a
Sv2a	1.77571e-09	0.234289	0.103	0.064	3.06541e-05	P23H/Gnat-/-	Sv2a
Mrpl16	2.31043e-09	0.148634	0.162	0.118	3.9885e-05	P23H/Gnat-/-	Mrpl16
Ctbp2	2.46015e-09	0.151309	0.34	0.277	4.24695e-05	P23H/Gnat-/-	Ctbp2
E530011L22Rik	2.54386e-09	0.180094	0.142	0.099	4.39146e-05	P23H/Gnat-/-	E530011L22Rik
Cfap97	2.96913e-09	0.155382	0.214	0.156	5.1256e-05	P23H/Gnat-/-	Cfap97
Plekhb1	3.37573e-09	0.141015	0.39	0.334	5.82753e-05	P23H/Gnat-/-	Plekhb1
Arfgef1	3.63467e-09	0.16585	0.257	0.196	6.27453e-05	P23H/Gnat-/-	Arfgef1
Map1lc3a	3.86449e-09	0.212598	0.141	0.095	6.67127e-05	P23H/Gnat-/-	Map1lc3a
Ttll5	4.13879e-09	0.186067	0.117	0.075	7.14479e-05	P23H/Gnat-/-	Ttll5
Ash1l	4.29233e-09	0.127929	0.362	0.295	7.40985e-05	P23H/Gnat-/-	Ash1l
Rpl28	4.32408e-09	0.175112	0.414	0.357	7.46465e-05	P23H/Gnat-/-	Rpl28
Stxbp1	5.19035e-09	0.118552	0.508	0.459	8.9601e-05	P23H/Gnat-/-	Stxbp1
Cox7a2	6.86514e-09	0.199087	0.318	0.266	0.000118513	P23H/Gnat-/-	Cox7a2
Rplp1	7.39538e-09	0.132271	0.567	0.499	0.000127666	P23H/Gnat-/-	Rplp1
Gpr137c	7.73601e-09	0.146411	0.153	0.102	0.000133547	P23H/Gnat-/-	Gpr137c
Myo9a	7.86971e-09	0.187104	0.129	0.086	0.000135855	P23H/Gnat-/-	Myo9a
Zfp445	9.76221e-09	0.138864	0.368	0.305	0.000168525	P23H/Gnat-/-	Zfp445
Prdx2	1.03024e-08	0.203106	0.253	0.198	0.00017785	P23H/Gnat-/-	Prdx2
Rps14	1.12631e-08	0.16356	0.462	0.402	0.000194435	P23H/Gnat-/-	Rps14
Car2	1.23419e-08	0.166642	0.332	0.269	0.000213058	P23H/Gnat-/-	Car2
Arhgef26	1.753e-08	0.123536	0.395	0.331	0.00030262	P23H/Gnat-/-	Arhgef26
Gls	1.95936e-08	0.130161	0.405	0.34	0.000338245	P23H/Gnat-/-	Gls
Rps29	2.35709e-08	0.0949348	0.626	0.558	0.000406904	P23H/Gnat-/-	Rps29
Tmcc1	2.4289e-08	0.159436	0.314	0.257	0.000419302	P23H/Gnat-/-	Tmcc1
Aipl1	3.00022e-08	0.0940149	0.675	0.637	0.000517928	P23H/Gnat-/-	Aipl1
Creb1	3.46561e-08	0.200074	0.185	0.14	0.000598268	P23H/Gnat-/-	Creb1
Fam76b	3.61546e-08	0.158997	0.101	0.063	0.000624138	P23H/Gnat-/-	Fam76b
Madd	3.80436e-08	0.115412	0.494	0.429	0.000656746	P23H/Gnat-/-	Madd
Slc30a9	4.31555e-08	0.222559	0.133	0.091	0.000744994	P23H/Gnat-/-	Slc30a9
Cdk2ap2	4.80618e-08	0.144258	0.338	0.287	0.000829691	P23H/Gnat-/-	Cdk2ap2
Rpl13	4.84495e-08	0.155493	0.479	0.426	0.000836384	P23H/Gnat-/-	Rpl13
Znrf1	5.0579e-08	0.151631	0.141	0.095	0.000873145	P23H/Gnat-/-	Znrf1
Gapdh	5.09616e-08	0.0371292	0.709	0.65	0.000879749	P23H/Gnat-/-	Gapdh
Smug1	5.11975e-08	0.132017	0.249	0.191	0.000883822	P23H/Gnat-/-	Smug1
Rbm39	5.12355e-08	0.0970694	0.62	0.568	0.000884479	P23H/Gnat-/-	Rbm39
Ndufb9	5.31011e-08	0.183613	0.301	0.257	0.000916685	P23H/Gnat-/-	Ndufb9
Ttyh1	5.94405e-08	0.168836	0.238	0.189	0.00102612	P23H/Gnat-/-	Ttyh1
Plxna2	6.08783e-08	0.197359	0.195	0.144	0.00105094	P23H/Gnat-/-	Plxna2
Mef2a	6.41623e-08	0.162356	0.225	0.171	0.00110763	P23H/Gnat-/-	Mef2a
Rpl11	6.62995e-08	0.161444	0.397	0.348	0.00114453	P23H/Gnat-/-	Rpl11
Tmem108	6.78237e-08	0.0817602	0.554	0.501	0.00117084	P23H/Gnat-/-	Tmem108
Cox6c	7.53141e-08	0.183005	0.458	0.401	0.00130015	P23H/Gnat-/-	Cox6c
Nudc	8.40862e-08	0.185576	0.188	0.141	0.00145158	P23H/Gnat-/-	Nudc
Thra	8.44739e-08	0.189944	0.132	0.09	0.00145827	P23H/Gnat-/-	Thra
Fkbp3	8.6018e-08	0.212549	0.182	0.137	0.00148493	P23H/Gnat-/-	Fkbp3
Rpl31	8.70413e-08	0.1838	0.221	0.175	0.00150259	P23H/Gnat-/-	Rpl31
Atp6v1e1	8.8098e-08	0.182713	0.197	0.158	0.00152084	P23H/Gnat-/-	Atp6v1e1
Rps16	1.11263e-07	0.154261	0.408	0.345	0.00192073	P23H/Gnat-/-	Rps16
Cox7b	1.12836e-07	0.199818	0.248	0.196	0.00194789	P23H/Gnat-/-	Cox7b
Ndufs5	1.16837e-07	0.149062	0.254	0.229	0.00201696	P23H/Gnat-/-	Ndufs5
Ppp2r5c	1.3929e-07	0.161455	0.306	0.253	0.00240456	P23H/Gnat-/-	Ppp2r5c
Rpl12	1.39472e-07	0.172204	0.263	0.22	0.00240771	P23H/Gnat-/-	Rpl12
Atpif1	1.445e-07	0.218816	0.177	0.131	0.0024945	P23H/Gnat-/-	Atpif1
Rpl26	1.54602e-07	0.138163	0.469	0.407	0.00266889	P23H/Gnat-/-	Rpl26
Ice1	1.94099e-07	0.175812	0.114	0.076	0.00335073	P23H/Gnat-/-	Ice1
Casz1	2.06219e-07	0.10076	0.603	0.56	0.00355996	P23H/Gnat-/-	Casz1
Nsd1	2.51805e-07	0.14715	0.226	0.171	0.00434691	P23H/Gnat-/-	Nsd1
Ubxn1	2.55395e-07	0.178327	0.162	0.119	0.00440889	P23H/Gnat-/-	Ubxn1
Rps7	2.66906e-07	0.152011	0.433	0.374	0.0046076	P23H/Gnat-/-	Rps7
Lamp2	2.77601e-07	0.168513	0.114	0.077	0.00479222	P23H/Gnat-/-	Lamp2
Mien1	2.81133e-07	0.201028	0.124	0.083	0.0048532	P23H/Gnat-/-	Mien1
Ppm1h	2.86269e-07	0.125589	0.13	0.087	0.00494186	P23H/Gnat-/-	Ppm1h
Rpl14	2.91019e-07	0.163542	0.361	0.306	0.00502386	P23H/Gnat-/-	Rpl14
Rps25	3.24068e-07	0.164957	0.405	0.347	0.00559439	P23H/Gnat-/-	Rps25
Rps6ka2	3.30275e-07	0.148623	0.155	0.112	0.00570154	P23H/Gnat-/-	Rps6ka2
Hadha	3.64298e-07	0.119518	0.278	0.223	0.00628887	P23H/Gnat-/-	Hadha
E130308A19Rik	4.08006e-07	0.131499	0.105	0.069	0.0070434	P23H/Gnat-/-	E130308A19Rik
Celf4	4.24414e-07	0.212637	0.123	0.085	0.00732665	P23H/Gnat-/-	Celf4
Tnrc6c	4.33191e-07	0.0997256	0.376	0.314	0.00747817	P23H/Gnat-/-	Tnrc6c
Ssbp3	4.95452e-07	0.151234	0.112	0.073	0.00855299	P23H/Gnat-/-	Ssbp3
Nbea	5.16796e-07	0.131822	0.308	0.255	0.00892145	P23H/Gnat-/-	Nbea
1810037I17Rik	6.50285e-07	0.184264	0.117	0.081	0.0112259	P23H/Gnat-/-	1810037I17Rik
Polr3k	6.57894e-07	0.166666	0.14	0.099	0.0113572	P23H/Gnat-/-	Polr3k
Rpl4	7.1966e-07	0.155009	0.274	0.224	0.0124235	P23H/Gnat-/-	Rpl4
Cox7c	7.45607e-07	0.162283	0.385	0.33	0.0128714	P23H/Gnat-/-	Cox7c
Elob	7.47019e-07	0.180705	0.255	0.211	0.0128958	P23H/Gnat-/-	Elob
Rack1	7.57478e-07	0.139673	0.333	0.284	0.0130763	P23H/Gnat-/-	Rack1
Rps15a	8.24906e-07	0.15564	0.378	0.324	0.0142403	P23H/Gnat-/-	Rps15a
Lgalsl	8.45914e-07	0.123372	0.336	0.284	0.014603	P23H/Gnat-/-	Lgalsl
Otx2	8.63434e-07	0.110881	0.376	0.323	0.0149055	P23H/Gnat-/-	Otx2
Pnisr	9.64093e-07	0.111084	0.486	0.426	0.0166431	P23H/Gnat-/-	Pnisr
Tspyl4	1.04615e-06	0.196892	0.168	0.127	0.0180597	P23H/Gnat-/-	Tspyl4
Ptma	1.04846e-06	0.13666	0.513	0.451	0.0180996	P23H/Gnat-/-	Ptma
Pfkl	1.14101e-06	0.155878	0.25	0.198	0.0196972	P23H/Gnat-/-	Pfkl
Eef1b2	1.30156e-06	0.156846	0.144	0.106	0.0224687	P23H/Gnat-/-	Eef1b2
Ascc3	1.39915e-06	0.162651	0.158	0.119	0.0241534	P23H/Gnat-/-	Ascc3
Pde7a	1.45668e-06	0.141153	0.117	0.083	0.0251467	P23H/Gnat-/-	Pde7a
Rab6b	1.47365e-06	0.19147	0.116	0.08	0.0254396	P23H/Gnat-/-	Rab6b
Clock	1.58315e-06	0.112401	0.247	0.194	0.0273299	P23H/Gnat-/-	Clock
Pacsin1	1.65967e-06	0.12789	0.231	0.18	0.0286509	P23H/Gnat-/-	Pacsin1
Nedd4	1.69223e-06	0.112717	0.28	0.228	0.029213	P23H/Gnat-/-	Nedd4
Nars	1.82435e-06	0.166184	0.151	0.113	0.0314937	P23H/Gnat-/-	Nars
Mprip	1.95383e-06	0.130634	0.165	0.121	0.0337289	P23H/Gnat-/-	Mprip
Sbf2	1.98433e-06	0.128792	0.157	0.115	0.0342554	P23H/Gnat-/-	Sbf2
Calm3	2.50536e-06	0.189555	0.149	0.11	0.0432501	P23H/Gnat-/-	Calm3
Pafah1b1	2.67323e-06	0.119846	0.283	0.24	0.046148	P23H/Gnat-/-	Pafah1b1
Eef1g	2.7148e-06	0.181904	0.235	0.189	0.0468656	P23H/Gnat-/-	Eef1g
Prkar1a	2.72655e-06	0.144155	0.154	0.112	0.0470684	P23H/Gnat-/-	Prkar1a
Tceal9	2.77483e-06	0.169474	0.127	0.088	0.0479018	P23H/Gnat-/-	Tceal9
Cspg5	2.80623e-06	0.157767	0.159	0.117	0.0484439	P23H/Gnat-/-	Cspg5
Camk2n1	2.90635e-06	0.192973	0.173	0.128	0.0501724	P23H/Gnat-/-	Camk2n1
Stxbp5	2.90766e-06	0.118771	0.142	0.103	0.0501949	P23H/Gnat-/-	Stxbp5
Slc1a2	2.95569e-06	0.105115	0.377	0.325	0.0510241	P23H/Gnat-/-	Slc1a2
Gm26954	3.00949e-06	0.137901	0.115	0.077	0.0519529	P23H/Gnat-/-	Gm26954
Hist1h2bc	3.02545e-06	0.152782	0.322	0.273	0.0522283	P23H/Gnat-/-	Hist1h2bc
Dnaja1	3.26901e-06	0.144772	0.202	0.158	0.0564329	P23H/Gnat-/-	Dnaja1
Chd7	3.40595e-06	0.103576	0.33	0.274	0.058797	P23H/Gnat-/-	Chd7
Mier1	3.4293e-06	0.112935	0.222	0.172	0.0592001	P23H/Gnat-/-	Mier1
Ahcyl1	3.50801e-06	0.0787784	0.428	0.373	0.0605588	P23H/Gnat-/-	Ahcyl1
Gdpd5	3.76079e-06	0.136681	0.194	0.147	0.0649226	P23H/Gnat-/-	Gdpd5
Atf7ip	3.8414e-06	0.0993401	0.256	0.203	0.0663141	P23H/Gnat-/-	Atf7ip
Rpl29	4.04684e-06	0.15791	0.28	0.243	0.0698605	P23H/Gnat-/-	Rpl29
Hmgb1	4.08709e-06	0.144224	0.32	0.266	0.0705554	P23H/Gnat-/-	Hmgb1
Snrnp70	4.46659e-06	0.0579231	0.632	0.574	0.0771068	P23H/Gnat-/-	Snrnp70
Nedd8	4.54921e-06	0.15055	0.195	0.163	0.0785331	P23H/Gnat-/-	Nedd8
Mab21l1	4.66566e-06	0.128352	0.292	0.238	0.0805434	P23H/Gnat-/-	Mab21l1
BC027072	4.66781e-06	0.110507	0.315	0.265	0.0805803	P23H/Gnat-/-	BC027072
Nfasc	4.80347e-06	0.118892	0.22	0.173	0.0829223	P23H/Gnat-/-	Nfasc
Npm1	4.8495e-06	0.138359	0.21	0.176	0.083717	P23H/Gnat-/-	Npm1
Phf3	5.18596e-06	0.0976167	0.27	0.216	0.0895253	P23H/Gnat-/-	Phf3
Mpc1	5.27569e-06	0.186562	0.117	0.082	0.0910742	P23H/Gnat-/-	Mpc1
Pet100	5.60751e-06	0.163955	0.103	0.07	0.0968024	P23H/Gnat-/-	Pet100
Nvl	5.68064e-06	0.127148	0.108	0.074	0.098065	P23H/Gnat-/-	Nvl
Gm45716	5.77032e-06	0.123543	0.201	0.154	0.0996131	P23H/Gnat-/-	Gm45716
Tcf12	6.34251e-06	0.100126	0.25	0.202	0.109491	P23H/Gnat-/-	Tcf12
Epas1	6.40875e-06	0.116309	0.132	0.093	0.110634	P23H/Gnat-/-	Epas1
Dmtf1	6.63648e-06	0.14411	0.176	0.135	0.114566	P23H/Gnat-/-	Dmtf1
Camk2g	6.69474e-06	0.143999	0.119	0.082	0.115571	P23H/Gnat-/-	Camk2g
Mpdz	6.87095e-06	0.133651	0.209	0.163	0.118613	P23H/Gnat-/-	Mpdz
Map3k12	6.90573e-06	0.151777	0.192	0.15	0.119214	P23H/Gnat-/-	Map3k12
Akap9	6.97613e-06	0.129396	0.3	0.253	0.120429	P23H/Gnat-/-	Akap9
Ncam1	7.17194e-06	0.0921497	0.462	0.414	0.123809	P23H/Gnat-/-	Ncam1
Ing2	7.43954e-06	0.175571	0.132	0.093	0.128429	P23H/Gnat-/-	Ing2
Rbm17	8.60409e-06	0.157884	0.119	0.085	0.148532	P23H/Gnat-/-	Rbm17
Foxp1	8.60439e-06	0.114599	0.112	0.078	0.148538	P23H/Gnat-/-	Foxp1
Hnrnpdl	8.77836e-06	0.124817	0.304	0.251	0.151541	P23H/Gnat-/-	Hnrnpdl
Eif3c	8.89589e-06	0.146054	0.206	0.168	0.15357	P23H/Gnat-/-	Eif3c
Higd1a	9.65885e-06	0.167996	0.188	0.148	0.166741	P23H/Gnat-/-	Higd1a
Strn3	1.0238e-05	0.134196	0.16	0.12	0.176739	P23H/Gnat-/-	Strn3
Use1	1.10946e-05	0.157619	0.158	0.12	0.191526	P23H/Gnat-/-	Use1
Tmem243	1.11597e-05	0.0720877	0.246	0.197	0.19265	P23H/Gnat-/-	Tmem243
Rplp0	1.1162e-05	0.129611	0.263	0.223	0.19269	P23H/Gnat-/-	Rplp0
Cisd2	1.13702e-05	0.12055	0.199	0.15	0.196284	P23H/Gnat-/-	Cisd2
Dctn2	1.14217e-05	0.151522	0.133	0.097	0.197174	P23H/Gnat-/-	Dctn2
Cox5b	1.34688e-05	0.15905	0.277	0.24	0.232512	P23H/Gnat-/-	Cox5b
Bnip3l	1.35573e-05	0.195807	0.165	0.123	0.23404	P23H/Gnat-/-	Bnip3l
Ppib	1.36422e-05	0.153384	0.177	0.138	0.235505	P23H/Gnat-/-	Ppib
Ppp2ca	1.36881e-05	0.136676	0.215	0.171	0.236298	P23H/Gnat-/-	Ppp2ca
Rps15	1.37518e-05	0.108839	0.483	0.428	0.237397	P23H/Gnat-/-	Rps15
Tsc22d1	1.40831e-05	0.132245	0.135	0.098	0.243116	P23H/Gnat-/-	Tsc22d1
Rpl7	1.4898e-05	0.130572	0.394	0.346	0.257185	P23H/Gnat-/-	Rpl7
Lpcat2	1.52704e-05	0.125767	0.138	0.1	0.263613	P23H/Gnat-/-	Lpcat2
Gripap1	1.8392e-05	0.142213	0.202	0.157	0.317501	P23H/Gnat-/-	Gripap1
Cdc42bpa	1.85556e-05	0.122785	0.169	0.126	0.320325	P23H/Gnat-/-	Cdc42bpa
Btbd9	1.8936e-05	0.126011	0.118	0.083	0.326891	P23H/Gnat-/-	Btbd9
Crebrf	1.96091e-05	0.126207	0.163	0.121	0.338511	P23H/Gnat-/-	Crebrf
Me1	2.58413e-05	0.130558	0.132	0.094	0.446098	P23H/Gnat-/-	Me1
Rpl15	2.77495e-05	0.102436	0.363	0.336	0.47904	P23H/Gnat-/-	Rpl15
Rnf10	2.9301e-05	0.140598	0.219	0.172	0.505824	P23H/Gnat-/-	Rnf10
Fnbp4	3.00315e-05	0.118725	0.187	0.144	0.518435	P23H/Gnat-/-	Fnbp4
Cfl2	3.14447e-05	0.0776386	0.229	0.184	0.54283	P23H/Gnat-/-	Cfl2
Spag9	3.56897e-05	0.114158	0.215	0.174	0.616111	P23H/Gnat-/-	Spag9
Taf15	3.65733e-05	0.0990603	0.185	0.141	0.631365	P23H/Gnat-/-	Taf15
Ndufa4	3.72183e-05	0.0180563	0.576	0.526	0.6425	P23H/Gnat-/-	Ndufa4
Psmc3	3.76728e-05	0.132552	0.163	0.124	0.650345	P23H/Gnat-/-	Psmc3
Atp5g3	3.81238e-05	0.132507	0.291	0.259	0.658131	P23H/Gnat-/-	Atp5g3
Btf3	3.95366e-05	0.123018	0.223	0.199	0.68252	P23H/Gnat-/-	Btf3
Trib2	4.01236e-05	0.126927	0.216	0.172	0.692654	P23H/Gnat-/-	Trib2
Ppip5k1	4.38192e-05	0.0977741	0.268	0.219	0.756452	P23H/Gnat-/-	Ppip5k1
Cox6b1	4.55308e-05	0.121984	0.274	0.243	0.785999	P23H/Gnat-/-	Cox6b1
Rab11fip2	4.57292e-05	0.0825694	0.105	0.075	0.789424	P23H/Gnat-/-	Rab11fip2
Klhl24	4.70603e-05	0.0942856	0.111	0.078	0.812402	P23H/Gnat-/-	Klhl24
Smc1a	4.86256e-05	0.163845	0.165	0.127	0.839423	P23H/Gnat-/-	Smc1a
Nfat5	5.05581e-05	0.119767	0.234	0.189	0.872784	P23H/Gnat-/-	Nfat5
Asxl2	5.11481e-05	0.0919011	0.209	0.165	0.88297	P23H/Gnat-/-	Asxl2
Trappc6b	5.28175e-05	0.12803	0.194	0.167	0.911788	P23H/Gnat-/-	Trappc6b
Rbm25	5.52724e-05	0.0791925	0.536	0.493	0.954167	P23H/Gnat-/-	Rbm25
Lca5	5.59967e-05	0.111055	0.26	0.215	0.966671	P23H/Gnat-/-	Lca5
Sub1	9.79462e-05	0.176764	0.18	0.145	1	P23H/Gnat-/-	Sub1
Cope	9.55912e-05	0.170829	0.152	0.121	1	P23H/Gnat-/-	Cope
Map1lc3b	0.000182993	0.16264	0.166	0.129	1	P23H/Gnat-/-	Map1lc3b
Paip2	0.000360948	0.1615	0.181	0.151	1	P23H/Gnat-/-	Paip2
Uqcc2	0.00173017	0.15825	0.121	0.094	1	P23H/Gnat-/-	Uqcc2
Rasgef1b	0.000196322	0.15119	0.105	0.078	1	P23H/Gnat-/-	Rasgef1b
Bpgm	0.000276469	0.150021	0.137	0.1	1	P23H/Gnat-/-	Bpgm
Krt18	0.000290495	0.147063	0.157	0.126	1	P23H/Gnat-/-	Krt18
Pak2	0.00012055	0.146091	0.182	0.146	1	P23H/Gnat-/-	Pak2
Prelid1	0.000230827	0.144517	0.112	0.086	1	P23H/Gnat-/-	Prelid1
Hsbp1	0.000725304	0.144489	0.154	0.127	1	P23H/Gnat-/-	Hsbp1
Ddt	0.00332574	0.144062	0.118	0.094	1	P23H/Gnat-/-	Ddt
Gtf2h5	0.000475762	0.143586	0.132	0.101	1	P23H/Gnat-/-	Gtf2h5
Tbca	0.000295724	0.143368	0.106	0.077	1	P23H/Gnat-/-	Tbca
Cfdp1	0.000393067	0.143015	0.141	0.107	1	P23H/Gnat-/-	Cfdp1
Usmg5	0.000234797	0.142311	0.254	0.22	1	P23H/Gnat-/-	Usmg5
Ube3c	7.2842e-05	0.142059	0.147	0.11	1	P23H/Gnat-/-	Ube3c
Cdc42	0.000974737	0.141973	0.184	0.153	1	P23H/Gnat-/-	Cdc42
Mmd	0.00031379	0.141176	0.116	0.086	1	P23H/Gnat-/-	Mmd
Camk1d	0.000244421	0.139939	0.199	0.156	1	P23H/Gnat-/-	Camk1d
Dynll2	0.00181569	0.138543	0.134	0.104	1	P23H/Gnat-/-	Dynll2
Smdt1	0.000505613	0.137637	0.195	0.165	1	P23H/Gnat-/-	Smdt1
Cox6a1	0.00030142	0.136498	0.237	0.192	1	P23H/Gnat-/-	Cox6a1
Hspe1	0.000779939	0.135675	0.15	0.122	1	P23H/Gnat-/-	Hspe1
Cox14	0.000503098	0.135407	0.105	0.077	1	P23H/Gnat-/-	Cox14
Rpl22	7.64187e-05	0.135385	0.286	0.243	1	P23H/Gnat-/-	Rpl22
Gprasp1	0.00016166	0.135301	0.108	0.079	1	P23H/Gnat-/-	Gprasp1
Eif4g3	0.000448569	0.135167	0.186	0.146	1	P23H/Gnat-/-	Eif4g3
Dctn3	0.000488401	0.134936	0.137	0.107	1	P23H/Gnat-/-	Dctn3
Rab3a	0.000397906	0.134904	0.188	0.154	1	P23H/Gnat-/-	Rab3a
Jun	0.000182361	0.134869	0.167	0.133	1	P23H/Gnat-/-	Jun
Drap1	0.000226738	0.134838	0.116	0.086	1	P23H/Gnat-/-	Drap1
Uqcr10	0.00781208	0.133537	0.211	0.189	1	P23H/Gnat-/-	Uqcr10
Hint1	0.000345415	0.132852	0.212	0.179	1	P23H/Gnat-/-	Hint1
Atp6v1a	0.00192353	0.132804	0.166	0.134	1	P23H/Gnat-/-	Atp6v1a
Ndufa13	0.000530074	0.132635	0.233	0.197	1	P23H/Gnat-/-	Ndufa13
Ywhab	0.00137051	0.132375	0.176	0.142	1	P23H/Gnat-/-	Ywhab
Ndufc1	0.00156701	0.132138	0.21	0.18	1	P23H/Gnat-/-	Ndufc1
Atp5o-ENSMUSG00000022956	0.000232378	0.130798	0.227	0.192	1	P23H/Gnat-/-	Atp5o-ENSMUSG00000022956
Rpl38	0.000340082	0.129954	0.39	0.349	1	P23H/Gnat-/-	Rpl38
Sec61g	0.00351042	0.129942	0.175	0.139	1	P23H/Gnat-/-	Sec61g
Kansl1l	0.000482257	0.129832	0.157	0.123	1	P23H/Gnat-/-	Kansl1l
Eif1b	0.00116497	0.12961	0.195	0.159	1	P23H/Gnat-/-	Eif1b
Aip	0.000349722	0.128835	0.106	0.074	1	P23H/Gnat-/-	Aip
Tsg101	0.000219929	0.127472	0.209	0.173	1	P23H/Gnat-/-	Tsg101
Vps28	0.00622321	0.127373	0.135	0.112	1	P23H/Gnat-/-	Vps28
Hspa5	0.00100596	0.125519	0.178	0.146	1	P23H/Gnat-/-	Hspa5
Ndufb6	0.0031115	0.125421	0.114	0.092	1	P23H/Gnat-/-	Ndufb6
Psmd6	0.00456942	0.124905	0.104	0.08	1	P23H/Gnat-/-	Psmd6
Tecr	0.000626784	0.124225	0.207	0.173	1	P23H/Gnat-/-	Tecr
Ywhaz	0.00302216	0.124041	0.192	0.16	1	P23H/Gnat-/-	Ywhaz
Morf4l1	0.000191754	0.123992	0.249	0.208	1	P23H/Gnat-/-	Morf4l1
Rps20	0.000123236	0.123686	0.374	0.326	1	P23H/Gnat-/-	Rps20
Memo1	0.000429803	0.12361	0.166	0.131	1	P23H/Gnat-/-	Memo1
Armc9	0.00143201	0.123338	0.133	0.103	1	P23H/Gnat-/-	Armc9
Atp6v1g1	0.000150517	0.122874	0.226	0.189	1	P23H/Gnat-/-	Atp6v1g1
Hmgn1	0.00616292	0.122369	0.749	0.69	1	P23H/Gnat-/-	Hmgn1
Rcor3	0.000402601	0.122218	0.131	0.098	1	P23H/Gnat-/-	Rcor3
Ola1	9.68369e-05	0.122214	0.117	0.085	1	P23H/Gnat-/-	Ola1
Ddit3	0.00376377	0.121855	0.116	0.094	1	P23H/Gnat-/-	Ddit3
Rsbn1	0.000454957	0.121553	0.186	0.154	1	P23H/Gnat-/-	Rsbn1
Cdc37	0.00138977	0.121217	0.121	0.096	1	P23H/Gnat-/-	Cdc37
Ndufb5	0.000428383	0.121188	0.204	0.17	1	P23H/Gnat-/-	Ndufb5
Rps26	0.00102484	0.120191	0.272	0.238	1	P23H/Gnat-/-	Rps26
Otx2os1	0.000112464	0.119758	0.221	0.179	1	P23H/Gnat-/-	Otx2os1
Prrc2b	0.000382069	0.119644	0.15	0.117	1	P23H/Gnat-/-	Prrc2b
Gpatch11	0.00967582	0.119553	0.104	0.083	1	P23H/Gnat-/-	Gpatch11
Rps9	0.00036241	0.119456	0.313	0.276	1	P23H/Gnat-/-	Rps9
Tomm7	0.000970196	0.119125	0.17	0.151	1	P23H/Gnat-/-	Tomm7
Atp5j	0.000193004	0.117578	0.254	0.22	1	P23H/Gnat-/-	Atp5j
Pura	6.63758e-05	0.116802	0.272	0.223	1	P23H/Gnat-/-	Pura
Vdac3	0.0078589	0.116185	0.15	0.12	1	P23H/Gnat-/-	Vdac3
Psmd4	0.00308482	0.116127	0.181	0.149	1	P23H/Gnat-/-	Psmd4
Txndc15	0.00848996	0.115947	0.119	0.094	1	P23H/Gnat-/-	Txndc15
Rps12	0.000208928	0.115638	0.382	0.338	1	P23H/Gnat-/-	Rps12
Atp5l	0.000164182	0.115419	0.389	0.341	1	P23H/Gnat-/-	Atp5l
Ran	0.00331988	0.115119	0.212	0.178	1	P23H/Gnat-/-	Ran
Rpl36a	0.0032673	0.115062	0.204	0.173	1	P23H/Gnat-/-	Rpl36a
Rps5	0.00208799	0.114848	0.285	0.253	1	P23H/Gnat-/-	Rps5
Atp5g2	0.000530204	0.114476	0.258	0.231	1	P23H/Gnat-/-	Atp5g2
Eif2s2	0.000321445	0.114275	0.227	0.201	1	P23H/Gnat-/-	Eif2s2
Kcnq1ot1	0.000746816	0.114246	0.253	0.215	1	P23H/Gnat-/-	Kcnq1ot1
Cds2	0.00778064	0.11398	0.126	0.102	1	P23H/Gnat-/-	Cds2
Psmb5	0.000789934	0.113757	0.18	0.145	1	P23H/Gnat-/-	Psmb5
Mdh1	0.000608223	0.113617	0.31	0.272	1	P23H/Gnat-/-	Mdh1
Git2	0.00200747	0.113256	0.113	0.089	1	P23H/Gnat-/-	Git2
Rrp1	0.00195866	0.113047	0.134	0.105	1	P23H/Gnat-/-	Rrp1
Lcorl	0.00105455	0.112387	0.114	0.085	1	P23H/Gnat-/-	Lcorl
Ccnh	0.00680073	0.112162	0.121	0.097	1	P23H/Gnat-/-	Ccnh
Sumo1	0.001371	0.111522	0.203	0.176	1	P23H/Gnat-/-	Sumo1
Mia2	0.00192413	0.110953	0.143	0.112	1	P23H/Gnat-/-	Mia2
Sh3gl2	0.00180949	0.110698	0.156	0.129	1	P23H/Gnat-/-	Sh3gl2
Nat14	0.00644486	0.110068	0.113	0.094	1	P23H/Gnat-/-	Nat14
Ndufc2	0.000839221	0.109547	0.238	0.213	1	P23H/Gnat-/-	Ndufc2
Fam168a	0.000884285	0.109452	0.166	0.13	1	P23H/Gnat-/-	Fam168a
Rpgr	0.000351519	0.109062	0.183	0.146	1	P23H/Gnat-/-	Rpgr
Cox5a	7.55245e-05	0.109049	0.269	0.245	1	P23H/Gnat-/-	Cox5a
Hltf	0.000744101	0.108869	0.172	0.136	1	P23H/Gnat-/-	Hltf
Rab2a	0.000540344	0.108369	0.147	0.111	1	P23H/Gnat-/-	Rab2a
Tbcb	0.00520467	0.108248	0.101	0.076	1	P23H/Gnat-/-	Tbcb
Mllt10	0.000410417	0.108065	0.135	0.102	1	P23H/Gnat-/-	Mllt10
Rasa2	0.000167366	0.107865	0.152	0.117	1	P23H/Gnat-/-	Rasa2
Stub1	0.00748682	0.107723	0.147	0.124	1	P23H/Gnat-/-	Stub1
Nisch	0.000270782	0.10766	0.276	0.235	1	P23H/Gnat-/-	Nisch
Smim13	9.60214e-05	0.107601	0.19	0.151	1	P23H/Gnat-/-	Smim13
Timm13	0.000132315	0.107523	0.167	0.149	1	P23H/Gnat-/-	Timm13
Pfdn2	0.000437434	0.10746	0.158	0.131	1	P23H/Gnat-/-	Pfdn2
Nme1	0.00700752	0.107449	0.184	0.157	1	P23H/Gnat-/-	Nme1
Hectd1	0.00110202	0.106817	0.202	0.164	1	P23H/Gnat-/-	Hectd1
Snhg12	0.00900489	0.106335	0.13	0.102	1	P23H/Gnat-/-	Snhg12
Cds1	0.000207275	0.106219	0.202	0.161	1	P23H/Gnat-/-	Cds1
Zfp800	0.00242664	0.105872	0.109	0.081	1	P23H/Gnat-/-	Zfp800
Ube3a	0.00078174	0.105737	0.26	0.215	1	P23H/Gnat-/-	Ube3a
Dbi	0.000576771	0.105516	0.145	0.113	1	P23H/Gnat-/-	Dbi
Got1	0.000225565	0.105295	0.277	0.241	1	P23H/Gnat-/-	Got1
Ubap1l	9.16845e-05	0.105121	0.125	0.091	1	P23H/Gnat-/-	Ubap1l
Dmxl2	0.000294955	0.104205	0.301	0.255	1	P23H/Gnat-/-	Dmxl2
Yy1	0.00442348	0.104107	0.143	0.115	1	P23H/Gnat-/-	Yy1
Rps18	0.0038726	0.103981	0.384	0.347	1	P23H/Gnat-/-	Rps18
Eif1a	0.00538321	0.103942	0.14	0.114	1	P23H/Gnat-/-	Eif1a
Cdk19	0.0024308	0.103866	0.201	0.167	1	P23H/Gnat-/-	Cdk19
Plekha6	0.000218258	0.103512	0.115	0.085	1	P23H/Gnat-/-	Plekha6
Rpl18	7.33094e-05	0.103387	0.276	0.24	1	P23H/Gnat-/-	Rpl18
Arhgef2	0.000122582	0.102968	0.118	0.087	1	P23H/Gnat-/-	Arhgef2
Ccdc59	0.00299303	0.102396	0.176	0.148	1	P23H/Gnat-/-	Ccdc59
Fbxo9	0.000214116	0.102378	0.213	0.173	1	P23H/Gnat-/-	Fbxo9
Myl6	0.00999449	0.102131	0.27	0.239	1	P23H/Gnat-/-	Myl6
Abi2	0.000279913	0.101846	0.142	0.11	1	P23H/Gnat-/-	Abi2
Eif3k	0.0096816	0.101828	0.129	0.105	1	P23H/Gnat-/-	Eif3k
Psma1	0.00296947	0.101039	0.175	0.142	1	P23H/Gnat-/-	Psma1
Tecpr1	0.000343993	0.100675	0.128	0.097	1	P23H/Gnat-/-	Tecpr1
Serf2	0.00316011	0.100441	0.303	0.269	1	P23H/Gnat-/-	Serf2
Rpl35a	0.000414222	0.0996308	0.404	0.366	1	P23H/Gnat-/-	Rpl35a
Cox8a	0.00100708	0.0996284	0.462	0.414	1	P23H/Gnat-/-	Cox8a
Rpl8	0.0018796	0.0990898	0.436	0.398	1	P23H/Gnat-/-	Rpl8
R3hdm2	0.00366873	0.0989026	0.229	0.199	1	P23H/Gnat-/-	R3hdm2
Zfp644	0.00023161	0.0987397	0.287	0.24	1	P23H/Gnat-/-	Zfp644
Ndufaf5	0.00387984	0.0987284	0.122	0.092	1	P23H/Gnat-/-	Ndufaf5
Rbm18	0.00336884	0.0986211	0.112	0.087	1	P23H/Gnat-/-	Rbm18
Hdgfl3	0.00310406	0.0984617	0.122	0.093	1	P23H/Gnat-/-	Hdgfl3
Ubxn4	0.00186798	0.0984582	0.226	0.191	1	P23H/Gnat-/-	Ubxn4
Sgta	0.0034467	0.0983871	0.109	0.083	1	P23H/Gnat-/-	Sgta
Rab6a	0.00807518	0.0980176	0.122	0.095	1	P23H/Gnat-/-	Rab6a
Ndufab1	0.00468568	0.0979819	0.198	0.177	1	P23H/Gnat-/-	Ndufab1
Cnrip1	0.000317685	0.097554	0.218	0.179	1	P23H/Gnat-/-	Cnrip1
Pja2	0.00273041	0.0969925	0.119	0.091	1	P23H/Gnat-/-	Pja2
Hspa8	0.00011439	0.0969825	0.426	0.384	1	P23H/Gnat-/-	Hspa8
St8sia1	0.000166891	0.0966474	0.206	0.168	1	P23H/Gnat-/-	St8sia1
Ywhae	0.00417854	0.0966039	0.368	0.34	1	P23H/Gnat-/-	Ywhae
Cdc123	0.00380584	0.0965015	0.101	0.076	1	P23H/Gnat-/-	Cdc123
Cops5	0.00312539	0.0964193	0.134	0.107	1	P23H/Gnat-/-	Cops5
Enah	0.000102708	0.0961457	0.216	0.174	1	P23H/Gnat-/-	Enah
Rps8	0.000319206	0.095468	0.533	0.491	1	P23H/Gnat-/-	Rps8
Doc2b	0.000550014	0.095007	0.102	0.073	1	P23H/Gnat-/-	Doc2b
Morf4l2	0.00539791	0.0947051	0.115	0.088	1	P23H/Gnat-/-	Morf4l2
Klhdc8b	0.00519962	0.0946176	0.136	0.107	1	P23H/Gnat-/-	Klhdc8b
Rrp1b	0.00328246	0.0945902	0.203	0.17	1	P23H/Gnat-/-	Rrp1b
Pdap1	0.00778733	0.0945265	0.147	0.126	1	P23H/Gnat-/-	Pdap1
Tapt1	0.00158956	0.0943149	0.18	0.147	1	P23H/Gnat-/-	Tapt1
Gnl3l	0.00949118	0.0942407	0.103	0.082	1	P23H/Gnat-/-	Gnl3l
Srek1	0.000482743	0.0941098	0.265	0.22	1	P23H/Gnat-/-	Srek1
Serinc1	0.00645631	0.0940651	0.161	0.134	1	P23H/Gnat-/-	Serinc1
Sept7	0.000761069	0.0933381	0.167	0.139	1	P23H/Gnat-/-	Sept7
Gpx4	0.00112721	0.0932463	0.575	0.527	1	P23H/Gnat-/-	Gpx4
Ncoa6	0.002738	0.0932359	0.109	0.084	1	P23H/Gnat-/-	Ncoa6
Uvrag	0.00505125	0.0928879	0.125	0.099	1	P23H/Gnat-/-	Uvrag
Uqcrh	0.00985714	0.0926248	0.338	0.301	1	P23H/Gnat-/-	Uqcrh
Ctsb	0.000692314	0.0922538	0.191	0.164	1	P23H/Gnat-/-	Ctsb
Gspt1	0.000317553	0.0922451	0.196	0.154	1	P23H/Gnat-/-	Gspt1
Strap	0.00888422	0.0919686	0.115	0.095	1	P23H/Gnat-/-	Strap
BC005561	7.87751e-05	0.0919594	0.203	0.161	1	P23H/Gnat-/-	BC005561
Naca	0.000472013	0.0917669	0.326	0.291	1	P23H/Gnat-/-	Naca
Dcaf11	0.00136244	0.0916469	0.102	0.074	1	P23H/Gnat-/-	Dcaf11
Abhd18	0.00333619	0.0916411	0.108	0.084	1	P23H/Gnat-/-	Abhd18
Atp5h	0.0030788	0.0914791	0.335	0.305	1	P23H/Gnat-/-	Atp5h
Minos1	0.00687336	0.0909305	0.172	0.152	1	P23H/Gnat-/-	Minos1
Polb	0.00385762	0.0908896	0.15	0.126	1	P23H/Gnat-/-	Polb
Cfap36	0.00098995	0.0907977	0.172	0.15	1	P23H/Gnat-/-	Cfap36
Otud7b	0.000103931	0.0907313	0.242	0.2	1	P23H/Gnat-/-	Otud7b
Rpl9	0.000938298	0.0906405	0.533	0.485	1	P23H/Gnat-/-	Rpl9
Dusp8	0.000217305	0.0905904	0.167	0.13	1	P23H/Gnat-/-	Dusp8
Rpl37a	0.0007391	0.0904518	0.433	0.386	1	P23H/Gnat-/-	Rpl37a
Prmt1	0.00244786	0.090371	0.148	0.116	1	P23H/Gnat-/-	Prmt1
Pomp	0.000283172	0.0895447	0.156	0.138	1	P23H/Gnat-/-	Pomp
Ccar1	0.00826848	0.088736	0.261	0.223	1	P23H/Gnat-/-	Ccar1
2610020C07Rik	0.000343247	0.0881497	0.107	0.079	1	P23H/Gnat-/-	2610020C07Rik
Smg6	0.00239632	0.0879381	0.14	0.11	1	P23H/Gnat-/-	Smg6
Sorbs2	0.00630188	0.0878109	0.105	0.083	1	P23H/Gnat-/-	Sorbs2
Chd2	0.00801633	0.0876814	0.208	0.175	1	P23H/Gnat-/-	Chd2
Kdm5a	0.00636625	0.0875904	0.141	0.113	1	P23H/Gnat-/-	Kdm5a
Tcp1	0.00266475	0.0868063	0.136	0.104	1	P23H/Gnat-/-	Tcp1
Trip11	0.00325349	0.0867989	0.173	0.138	1	P23H/Gnat-/-	Trip11
Zmym4	0.00728462	0.0867622	0.151	0.122	1	P23H/Gnat-/-	Zmym4
Tmem59	0.000347052	0.0867538	0.232	0.207	1	P23H/Gnat-/-	Tmem59
Ndufa5	0.00402765	0.0863365	0.219	0.196	1	P23H/Gnat-/-	Ndufa5
Crebzf	0.0035593	0.0862968	0.192	0.157	1	P23H/Gnat-/-	Crebzf
Tulp4	0.00465558	0.0861455	0.163	0.131	1	P23H/Gnat-/-	Tulp4
Ric8b	0.00274612	0.0860416	0.191	0.155	1	P23H/Gnat-/-	Ric8b
Thrb	0.00574364	0.0853647	0.163	0.131	1	P23H/Gnat-/-	Thrb
Tspan7	0.00238431	0.0851739	0.267	0.23	1	P23H/Gnat-/-	Tspan7
Apoe	0.00556513	0.0851529	0.228	0.199	1	P23H/Gnat-/-	Apoe
Mtch1	0.00228302	0.0851437	0.116	0.089	1	P23H/Gnat-/-	Mtch1
Psma2	0.000210269	0.084978	0.18	0.157	1	P23H/Gnat-/-	Psma2
Picalm	0.00781867	0.0849674	0.133	0.106	1	P23H/Gnat-/-	Picalm
Rps28	0.00532416	0.084735	0.407	0.366	1	P23H/Gnat-/-	Rps28
Rps11	0.0021274	0.0846121	0.39	0.35	1	P23H/Gnat-/-	Rps11
Cisd1	0.000419768	0.0846063	0.176	0.16	1	P23H/Gnat-/-	Cisd1
Rab24	0.00657403	0.0845603	0.126	0.102	1	P23H/Gnat-/-	Rab24
Arhgef12	0.00291549	0.084482	0.204	0.169	1	P23H/Gnat-/-	Arhgef12
Aars	0.00122702	0.0842607	0.12	0.09	1	P23H/Gnat-/-	Aars
Igf1r	0.000404036	0.0841209	0.259	0.217	1	P23H/Gnat-/-	Igf1r
Jmjd1c	0.000533213	0.0840709	0.251	0.21	1	P23H/Gnat-/-	Jmjd1c
Snrpd2	0.00362775	0.083951	0.144	0.125	1	P23H/Gnat-/-	Snrpd2
Cacybp	0.00392209	0.0838878	0.125	0.113	1	P23H/Gnat-/-	Cacybp
Cwc15	9.76026e-05	0.0837004	0.172	0.156	1	P23H/Gnat-/-	Cwc15
Senp7	0.0090269	0.0833975	0.141	0.113	1	P23H/Gnat-/-	Senp7
Ube2e3	0.00791715	0.0823908	0.187	0.168	1	P23H/Gnat-/-	Ube2e3
Cdk8	0.0022407	0.0823445	0.146	0.115	1	P23H/Gnat-/-	Cdk8
Pfdn5	0.00535758	0.0823191	0.279	0.252	1	P23H/Gnat-/-	Pfdn5
Atxn7l3b	0.00666538	0.0822866	0.3	0.265	1	P23H/Gnat-/-	Atxn7l3b
Senp6	0.00325903	0.0819361	0.186	0.154	1	P23H/Gnat-/-	Senp6
Ndufb3	0.000106607	0.0796929	0.231	0.216	1	P23H/Gnat-/-	Ndufb3
Prkca	0.000151809	0.0794455	0.446	0.397	1	P23H/Gnat-/-	Prkca
Eif4a2	0.00507304	0.079445	0.285	0.258	1	P23H/Gnat-/-	Eif4a2
Psma7	0.000610227	0.0791954	0.196	0.178	1	P23H/Gnat-/-	Psma7
Kif5b	0.00969637	0.0788764	0.245	0.217	1	P23H/Gnat-/-	Kif5b
Psap	0.0036775	0.0788735	0.156	0.129	1	P23H/Gnat-/-	Psap
Gm9856	0.00454123	0.0786707	0.154	0.123	1	P23H/Gnat-/-	Gm9856
Fus	0.000184497	0.0786358	0.403	0.353	1	P23H/Gnat-/-	Fus
Fam193b	0.0018234	0.0783828	0.152	0.122	1	P23H/Gnat-/-	Fam193b
Ahi1	0.00030108	0.0780829	0.422	0.379	1	P23H/Gnat-/-	Ahi1
Ttc14	0.000312589	0.0780422	0.403	0.354	1	P23H/Gnat-/-	Ttc14
Hnrnph3	0.00562786	0.0779914	0.364	0.326	1	P23H/Gnat-/-	Hnrnph3
Clta	0.00904085	0.0775516	0.308	0.275	1	P23H/Gnat-/-	Clta
Rere	0.00424906	0.0772924	0.133	0.106	1	P23H/Gnat-/-	Rere
Fkbp4	0.00787421	0.0772646	0.171	0.148	1	P23H/Gnat-/-	Fkbp4
Kifap3	0.00246675	0.077261	0.201	0.165	1	P23H/Gnat-/-	Kifap3
Kdm2a	0.00588659	0.0770249	0.206	0.17	1	P23H/Gnat-/-	Kdm2a
Rev3l	0.00108772	0.0758158	0.141	0.11	1	P23H/Gnat-/-	Rev3l
Mef2d	6.59833e-05	0.0756131	0.38	0.335	1	P23H/Gnat-/-	Mef2d
Adgrv1	0.00048583	0.0755818	0.26	0.218	1	P23H/Gnat-/-	Adgrv1
Cep290	0.00223323	0.0754941	0.458	0.415	1	P23H/Gnat-/-	Cep290
Diaph3	0.00405979	0.0753362	0.128	0.101	1	P23H/Gnat-/-	Diaph3
Wwc2	0.00733528	0.0752487	0.258	0.223	1	P23H/Gnat-/-	Wwc2
Plekhm3	0.00190738	0.0750492	0.13	0.101	1	P23H/Gnat-/-	Plekhm3
Ncapd3	0.00140551	0.0742065	0.16	0.127	1	P23H/Gnat-/-	Ncapd3
Ndufa6	0.00144174	0.0738308	0.174	0.161	1	P23H/Gnat-/-	Ndufa6
Syt14	0.00573138	0.0731489	0.101	0.078	1	P23H/Gnat-/-	Syt14
Rpl21	0.00551444	0.0723691	0.457	0.427	1	P23H/Gnat-/-	Rpl21
Rpl7a	0.000434296	0.0720277	0.285	0.265	1	P23H/Gnat-/-	Rpl7a
Nsf	0.00157819	0.0716528	0.366	0.323	1	P23H/Gnat-/-	Nsf
Atp8a2	7.59616e-05	0.0711866	0.368	0.317	1	P23H/Gnat-/-	Atp8a2
Snrpd1	0.00512397	0.0699334	0.147	0.131	1	P23H/Gnat-/-	Snrpd1
Fmc1	0.00473391	0.0696447	0.104	0.101	1	P23H/Gnat-/-	Fmc1
Ndufb10	0.00347394	0.0692178	0.213	0.188	1	P23H/Gnat-/-	Ndufb10
Stx16	0.00359009	0.0689289	0.16	0.129	1	P23H/Gnat-/-	Stx16
Nol7	0.000138784	0.0688352	0.206	0.183	1	P23H/Gnat-/-	Nol7
Nxnl2	0.004979	0.0688087	0.407	0.365	1	P23H/Gnat-/-	Nxnl2
Coa3	0.00544721	0.0685376	0.112	0.106	1	P23H/Gnat-/-	Coa3
Afdn	0.00086754	0.068298	0.12	0.091	1	P23H/Gnat-/-	Afdn
Mrps25	0.00799019	0.0681317	0.113	0.088	1	P23H/Gnat-/-	Mrps25
Tnrc6a	0.00946208	0.0679897	0.305	0.269	1	P23H/Gnat-/-	Tnrc6a
Atp6ap2	0.00957163	0.0672748	0.153	0.135	1	P23H/Gnat-/-	Atp6ap2
Dync1i2	0.00387261	0.0670736	0.31	0.27	1	P23H/Gnat-/-	Dync1i2
Cfl1	0.00350075	0.0670606	0.218	0.199	1	P23H/Gnat-/-	Cfl1
Ttc19	0.00184036	0.0664099	0.239	0.205	1	P23H/Gnat-/-	Ttc19
Dnajc8	0.00759742	0.0662545	0.162	0.143	1	P23H/Gnat-/-	Dnajc8
Ier2	0.00430661	0.0661078	0.123	0.096	1	P23H/Gnat-/-	Ier2
Mapk8	0.000194384	0.0657244	0.191	0.152	1	P23H/Gnat-/-	Mapk8
Eif3f	0.00253354	0.0653354	0.192	0.177	1	P23H/Gnat-/-	Eif3f
Baz2a	0.00338353	0.0650267	0.126	0.096	1	P23H/Gnat-/-	Baz2a
Rgs9	0.00823182	0.0645049	0.438	0.404	1	P23H/Gnat-/-	Rgs9
Cabin1	0.00665521	0.0645019	0.165	0.138	1	P23H/Gnat-/-	Cabin1
Psmb4	0.00543125	0.0641575	0.166	0.151	1	P23H/Gnat-/-	Psmb4
Phf20l1	0.00722462	0.0634755	0.24	0.203	1	P23H/Gnat-/-	Phf20l1
Slc17a7	7.31485e-05	0.062803	0.634	0.596	1	P23H/Gnat-/-	Slc17a7
Fbxl5	0.000721448	0.0625717	0.347	0.32	1	P23H/Gnat-/-	Fbxl5
Map2	0.000984641	0.0612629	0.42	0.38	1	P23H/Gnat-/-	Map2
Atp6v0b	0.000481477	0.0610232	0.443	0.409	1	P23H/Gnat-/-	Atp6v0b
Hps3	0.00506725	0.0601382	0.155	0.125	1	P23H/Gnat-/-	Hps3
R3hdm1	0.00031054	0.0593629	0.343	0.294	1	P23H/Gnat-/-	R3hdm1
Eml5	0.000680309	0.0591616	0.359	0.311	1	P23H/Gnat-/-	Eml5
Rhot1	0.00533817	0.0588222	0.358	0.327	1	P23H/Gnat-/-	Rhot1
Gigyf1	0.00219257	0.0575737	0.119	0.09	1	P23H/Gnat-/-	Gigyf1
Ctcf	0.00784379	0.0573754	0.242	0.209	1	P23H/Gnat-/-	Ctcf
Napb	0.000870798	0.0566232	0.27	0.225	1	P23H/Gnat-/-	Napb
Nbeal1	0.000211117	0.0564916	0.199	0.16	1	P23H/Gnat-/-	Nbeal1
Ptpn2	0.00180791	0.0559834	0.13	0.098	1	P23H/Gnat-/-	Ptpn2
Mat2a	0.00201692	0.0556327	0.47	0.434	1	P23H/Gnat-/-	Mat2a
Syp	0.00074735	0.0555191	0.32	0.291	1	P23H/Gnat-/-	Syp
Ndufs6	0.00582743	0.0541114	0.138	0.131	1	P23H/Gnat-/-	Ndufs6
Htt	0.000658218	0.0526419	0.151	0.119	1	P23H/Gnat-/-	Htt
Mrfap1	0.00115398	0.0518485	0.227	0.21	1	P23H/Gnat-/-	Mrfap1
Dot1l	0.0086632	0.0511862	0.15	0.123	1	P23H/Gnat-/-	Dot1l
Zfp148	0.00736044	0.0494889	0.146	0.115	1	P23H/Gnat-/-	Zfp148
Ddx1	0.00845751	0.0471032	0.181	0.164	1	P23H/Gnat-/-	Ddx1
Mau2	0.00383532	0.0442061	0.16	0.129	1	P23H/Gnat-/-	Mau2
Mkln1	0.00956358	0.0424017	0.287	0.251	1	P23H/Gnat-/-	Mkln1
Aldoa	0.00497929	0.0411738	0.741	0.703	1	P23H/Gnat-/-	Aldoa
Fosb	0.000129841	0.0408908	0.102	0.075	1	P23H/Gnat-/-	Fosb
C2cd5	0.00856817	0.040339	0.263	0.226	1	P23H/Gnat-/-	C2cd5
Ndufa11	0.000100008	0.037837	0.158	0.156	1	P23H/Gnat-/-	Ndufa11
Ptp4a2	0.00930148	0.0371493	0.265	0.247	1	P23H/Gnat-/-	Ptp4a2
Snrpc	0.000475656	0.0350969	0.112	0.11	1	P23H/Gnat-/-	Snrpc
Psmb6	0.00246187	0.0350896	0.185	0.177	1	P23H/Gnat-/-	Psmb6
Zcchc7	0.00154832	0.0348274	0.555	0.515	1	P23H/Gnat-/-	Zcchc7
Trappc4	0.00796639	0.033971	0.131	0.118	1	P23H/Gnat-/-	Trappc4
Cep164	0.00797662	0.0322385	0.499	0.46	1	P23H/Gnat-/-	Cep164
Eef2	0.00325117	0.0320346	0.276	0.265	1	P23H/Gnat-/-	Eef2
Fam133b	0.00615632	0.0313933	0.232	0.2	1	P23H/Gnat-/-	Fam133b
Ubxn7	0.00383736	0.0272184	0.141	0.109	1	P23H/Gnat-/-	Ubxn7
Psmc5	0.00870807	0.0221435	0.161	0.152	1	P23H/Gnat-/-	Psmc5
Lsm4	0.00191387	0.0153877	0.156	0.149	1	P23H/Gnat-/-	Lsm4
Gm17018	0.00961815	0.0150272	0.146	0.143	1	P23H/Gnat-/-	Gm17018
Mrpl51	0.008236	0.0143349	0.117	0.115	1	P23H/Gnat-/-	Mrpl51
Spag7	0.00160646	0.00804447	0.112	0.113	1	P23H/Gnat-/-	Spag7
Suclg1	0.00380482	0.00638241	0.13	0.132	1	P23H/Gnat-/-	Suclg1

## Sheet: Significant, fold-change order
gene	log2FC	"-LOG10(adj_P)"
Mef2c	-0.67242	123.99
Rho	-0.611995	#NUM!
Tmlhe	-0.562523	70.747
Tnfaip3	-0.523536	49.1484
Rabgef1	-0.508874	75.7911
Pdc	-0.485296	275.773
Kpna2	-0.476348	54.6858
mt-Nd3	-0.468538	58.9755
Kcnj14	-0.449434	51.031
Nrl	-0.431466	120.835
AI847159	-0.428145	56.2005
Hk2	-0.424189	55.578
Gnb1	-0.42012	248.43
Mylk	-0.407947	43.432
Rorb	-0.403495	52.1058
Stk35	-0.403264	42.5293
Sh2d1a	-0.40019	39.9333
Wdr31	-0.398443	31.0202
Esrrb	-0.397243	38.4782
Fam3c	-0.397092	43.2402
Zfp385b	-0.396087	34.3965
Rom1	-0.375735	138.199
Rdh12	-0.360335	49.1096
Gnat1	-0.358493	161.901
mt-Nd4l	-0.345066	18.8575
AC110166,1	-0.337078	23.0543
Agpat3	-0.336338	57.4049
D1Ertd622e	-0.329016	20.6952
Pde6g	-0.327539	90.5029
Taok3	-0.325896	22.9712
Nr2e3	-0.320187	59.4395
Rncr4	-0.317018	20.4047
Nxnl1	-0.313169	24.778
Ndrg3	-0.312841	22.722
Uhmk1	-0.312493	18.095
Impdh1	-0.312146	22.6315
mt-Atp6	-0.310899	37.296
Mast2	-0.31026	13.9097
Spry2	-0.30607	14.1053
Pik3r1	-0.305774	19.4608
Prph2	-0.305643	124.282
Hist1h1c	-0.303073	17.86
Usp33	-0.30222	15.8635
Faim	-0.301297	24.36
Vtn	-0.294687	30.5063
Arr3	-0.29157	6.04983
Ankrd33	-0.289002	16.0599
Grk1	-0.288398	25.1715
Fam53b	-0.287316	12.7682
Pitpnm3	-0.285506	13.4787
Reep6	-0.283714	27.6555
Slc16a1	-0.282277	13.5172
Unc119	-0.278772	84.3315
Gngt2	-0.276741	7.06132
Epb41l2	-0.27642	41.9278
Kmt2d	-0.275793	12.8302
Lrpprc	-0.274983	9.18917
Glb1l2	-0.274287	11.267
Hsp90aa1	-0.272881	69.3505
Pde6b	-0.272247	60.7946
Osbp2	-0.269414	16.7221
Plch2	-0.268285	10.0632
Tuba1b	-0.266729	20.9615
Msi1	-0.266131	17.9825
Mdm1	-0.265452	7.68997
Tmsb10	-0.263948	3.29238
Cep250	-0.263673	8.58976
Kcnb1	-0.263562	38.7471
Slc26a2	-0.262263	9.37957
Son	-0.258372	31.7958
Pde6a	-0.255302	48.1312
mt-Atp8	-0.255211	12.1737
Grtp1	-0.254569	11.0596
Gm48551	-0.25427	16.0749
Uckl1	-0.250841	11.2039
mt-Co3	-0.24996	22.0717
Heatr5a	-0.246933	6.7856
Optn	-0.246701	8.47356
Per3	-0.245982	4.8351
Rgs9bp	-0.244715	14.1646
Xist	-0.244159	5.19205
Guca1a	-0.243426	62.0143
Gm11342	-0.241523	6.17945
Xiap	-0.23831	14.7146
Nt5e	-0.237921	7.03214
Rnf150	-0.237693	4.63967
Cacna1f	-0.235829	4.1208
Dgke	-0.234528	6.17363
Fam161a	-0.233568	14.3641
Ric1	-0.232466	8.04464
mt-Cytb	-0.229398	18.6053
Pdia5	-0.228884	6.6876
Rmdn3	-0.227839	5.26979
Camta2	-0.227744	6.65023
Rabgap1l	-0.227163	10.8203
Pde8b	-0.227146	8.18728
Jag1	-0.227099	6.08077
Lpin2	-0.226165	10.2115
Plekhf2	-0.226104	6.79891
Lrit2	-0.225885	7.83301
Cngb1	-0.225555	25.0621
Cabp4	-0.225148	9.48874
Tex261	-0.225101	6.2585
mt-Co2	-0.223097	18.8532
Mapre3	-0.222633	6.09998
mt-Nd5	-0.219845	13.7763
Crlf3	-0.219298	6.08733
Hmgb2	-0.219179	7.06217
Abca4	-0.218313	8.12722
Tdrd7	-0.21764	6.20131
Pfkfb2	-0.217117	6.75255
AI480526	-0.215978	5.70887
Cnga1	-0.214182	32.0644
Odc1	-0.213443	6.86689
mt-Nd4	-0.213172	17.3195
Slc25a25	-0.212859	2.01553
Mir124-2hg	-0.212683	27.5818
Rp1l1	-0.212272	6.7207
Samd11	-0.211623	13.3824
Lbh	-0.209575	17.6616
Gm20139	-0.208518	5.40949
Arrdc3	-0.208327	3.3627
Trafd1	-0.207414	3.59019
Gramd2	-0.207199	3.33939
Aqp1	-0.20714	8.48023
Actg1	-0.206903	11.7503
Susd3	-0.205397	7.06908
Slc24a1	-0.204555	20.7255
Pdzph1	-0.204009	6.0411
Nim1k	-0.200411	3.3673
Uba52	-0.199526	9.65311
Dpf3	-0.199232	5.18637
Crx	-0.197116	11.2858
Arl4d	-0.196606	3.75966
Osgep	-0.195289	6.95137
Mpped2	-0.195238	3.51007
Opn1mw	-0.19477	1.68194
Gpsm2	-0.194214	9.94709
Ddx5	-0.193768	28.8325
Ndufs2	-0.193709	9.94226
Crb1	-0.193678	2.66318
Cdk5r2	-0.190731	3.90714
Tln2	-0.188457	3.94877
C2cd2l	-0.188441	1.36067
Vax2os	-0.188038	8.07896
Dscaml1	-0.187822	3.38127
Frmpd2	-0.187554	3.8359
Fam57b	-0.186894	14.0779
Prcd	-0.186508	7.53888
Alkbh5	-0.185179	3.60857
Rcvrn	-0.182716	31.2839
Pkm	-0.180847	13.1813
Tbcc	-0.180502	1.72164
Ppm1n	-0.179125	2.40926
A930006I01Rik	-0.177125	9.48178
Pcmtd2	-0.176599	11.3955
Sp3	-0.17568	2.82959
Pmm1	-0.1754	4.1751
Wisp1	-0.175312	3.15528
Fam169a	-0.172462	2.63243
Snhg9	-0.171349	3.09118
Gnb5	-0.170733	6.72403
Terf1	-0.169796	1.95207
Hmgn2	-0.168844	7.919
Sgip1	-0.168776	2.45855
Tob2	-0.165364	3.33918
Cntln	-0.165289	3.73568
Guca1b	-0.16355	20.9953
Pla2g7	-0.162357	2.46474
Eml3	-0.162045	1.94509
Slc16a6	-0.160932	3.34769
Fscn2	-0.160236	5.49409
Drd4	-0.15918	2.23099
Slc6a6	-0.157362	12.4488
Pex5l	-0.155589	4.48454
mt-Nd2	-0.155126	4.78552
Traf3ip3	-0.154303	5.74085
Stard7	-0.15403	1.86539
Gramd1b	-0.153567	1.53938
1700020I14Rik	-0.153144	3.86621
H3f3b	-0.150232	22.7845
Card19	-0.145867	3.01183
Cplx4	-0.145455	7.96599
Atp5k	-0.144013	1.65251
Ccndbp1	-0.142302	2.28767
Sik2	-0.139454	1.35897
Vopp1	-0.137323	2.46766
Erh	-0.13357	3.35957
Ebpl	-0.132294	1.85661
Cirbp	-0.131376	1.91958
Tulp1	-0.131355	11.0002
Rtbdn	-0.129441	5.2207
Cyth2	-0.129025	6.17382
Oard1	-0.127857	8.40013
Hist3h2a	-0.125682	2.07079
Sdhaf4	-0.125169	4.3915
Kcnv2	-0.125132	1.56279
Uckl1os	-0.124575	1.36828
Jkamp	-0.119322	4.63599
Gm26870	-0.116987	19.2832
Eno1	-0.116591	1.34179
Rpgrip1	-0.112043	4.96201
Slc25a5	-0.110377	1.54053
Gngt1	-0.107401	8.78139
Sf3b5	-0.105441	1.84743
Rnf5	-0.103731	2.51397
Dpy30	-0.0814894	1.70509
Rp1	-0.0743671	3.27106
Chmp2a	-0.0207312	2.82866
Gapdh	0.0371292	3.05564
Tmem108	0.0817602	2.9315
Aipl1	0.0940149	3.28573
Rps29	0.0949348	3.39051
Rbm39	0.0970694	3.05331
Tnrc6c	0.0997256	2.1262
Casz1	0.10076	2.44856
March1	0.101226	7.80663
Nktr	0.106977	4.81078
Gm42418	0.107912	13.8199
Otx2	0.110881	1.82665
Pnisr	0.111084	1.77876
Clock	0.112401	1.56336
Nedd4	0.112717	1.53442
Madd	0.115412	3.1826
Stxbp1	0.118552	4.04769
Mak	0.119182	5.43382
Hadha	0.119518	2.20143
Pafah1b1	0.119846	1.33585
Lgalsl	0.123372	1.83556
Arhgef26	0.123536	3.5191
Ppm1h	0.125589	2.30611
Prom1	0.125685	7.60305
Pacsin1	0.12789	1.54286
Ash1l	0.127929	4.13019
Sbf2	0.128792	1.46527
Gls	0.130161	3.47077
Mprip	0.130634	1.472
E130308A19Rik	0.131499	2.15222
Nbea	0.131822	2.04956
Smug1	0.132017	3.05364
Rplp1	0.132271	3.89392
Ptma	0.13666	1.74233
Hnrnpa2b1	0.137846	5.86613
Hif1a	0.138093	6.40879
Rpl26	0.138163	2.57367
Zfp445	0.138864	3.77334
Ssbp2	0.138865	5.37291
Rack1	0.139673	1.88351
Plekhb1	0.141015	4.23452
Srrm2	0.141027	9.39338
Pde7a	0.141153	1.59952
Prkar1a	0.144155	1.32727
Cdk2ap2	0.144258	3.08108
Gpr137c	0.146411	3.87437
Nsd1	0.14715	2.36182
Rps6ka2	0.148623	2.24401
Mrpl16	0.148634	4.39919
Ndufs5	0.149062	2.6953
Atp13a3	0.14962	4.79519
Ssbp3	0.151234	2.06788
Ctbp2	0.151309	4.37192
Znrf1	0.151631	3.05891
Rpl30	0.152001	4.94562
Rps7	0.152011	2.33653
Msi2	0.153354	7.32289
Rps16	0.154261	2.71653
Rpl4	0.155009	1.90576
Cfap97	0.155382	4.29026
Rpl13	0.155493	3.07759
Rps15a	0.15564	1.84648
Luc7l2	0.155694	5.28464
Pfkl	0.155878	1.70559
Eef1b2	0.156846	1.64842
Cspg5	0.157767	1.31476
Fam76b	0.158997	3.20472
Tmcc1	0.159436	3.37747
Snap25	0.161171	7.47007
Rpl11	0.161444	2.94137
Ppp2r5c	0.161455	2.61896
Cox7c	0.162283	1.89037
Mef2a	0.162356	2.9556
Ascc3	0.162651	1.61702
Atxn1	0.162718	6.25774
Rpl14	0.163542	2.29896
Rps14	0.16356	3.71123
Frmd4b	0.163909	12.1396
Ubb	0.164926	15.2675
Rps25	0.164957	2.25225
AY036118	0.16496	29.1177
Ankrd33b	0.165246	12.8455
Acsl1	0.165778	8.64675
Arfgef1	0.16585	4.20242
Nars	0.166184	1.50178
Car2	0.166642	3.6715
Polr3k	0.166666	1.94473
AC146911,1	0.167969	5.35728
Lamp2	0.168513	2.31946
Ttyh1	0.168836	2.9888
Fgd4	0.16932	5.13459
Tceal9	0.169474	1.31965
Cab39l	0.17102	7.01911
Dcaf8	0.171458	5.06521
Galnt7	0.172189	5.72433
Rpl12	0.172204	2.6184
Dhx36	0.173298	5.07624
Rpl6	0.173307	5.52397
Rpl28	0.175112	4.12699
Ice1	0.175812	2.47486
Camk2d	0.177302	26.0008
Rpl18a	0.177674	4.7771
Rps21	0.177767	5.85577
Acadm	0.177972	5.65786
Ubxn1	0.178327	2.35567
Clcn3	0.17887	10.302
E530011L22Rik	0.180094	4.35739
Elob	0.180705	1.88955
Fau	0.181059	6.09909
Eef1g	0.181904	1.32915
Rd3l	0.182142	4.87765
Rpl3	0.182405	6.87075
Atp6v1e1	0.182713	2.81792
Wwox	0.182862	8.10808
Cox6c	0.183005	2.88601
Ndufb9	0.183613	3.03778
Rpl31	0.1838	2.82316
1810037I17Rik	0.184264	1.94978
Hook3	0.184685	10.0669
Tnpo1	0.185461	13.9946
Nudc	0.185576	2.83816
Ttll5	0.186067	4.14601
Myo9a	0.187104	3.86693
Fth1	0.187273	14.7701
Sv2b	0.188704	9.60392
Calm3	0.189555	1.36401
Xylt1	0.189734	5.99746
Thra	0.189944	2.83616
Rpl27a	0.190676	12.1434
Rab6b	0.19147	1.59449
Dixdc1	0.192499	6.8032
Rpl5	0.193346	6.19507
Mycbp2	0.193381	11.0792
Phactr1	0.194111	6.06794
Rps17	0.194628	7.42521
Ppp3ca	0.195947	10.4658
Sltm	0.195948	5.09696
Rps23	0.196169	6.8653
Cnnm4	0.196184	6.54079
Tacc2	0.196212	8.55883
Tspyl4	0.196892	1.74329
Plxna2	0.197359	2.97842
Magi2	0.197736	5.02593
Ndufv3	0.197959	4.9319
Cox7a2	0.199087	3.92623
Cox7b	0.199818	2.71043
Creb1	0.200074	3.2231
Zfp365	0.200155	6.05925
Rpl19	0.200326	8.30576
Mien1	0.201028	2.31397
Rpl37	0.201717	5.00108
Aes	0.201794	5.10266
Rplp2	0.201839	5.72771
Rpl34	0.202151	5.65169
Eif1	0.202583	13.2331
Adamts3	0.202613	8.36701
Raf1	0.202821	8.91724
Prdx2	0.203106	3.74995
Pkd1	0.203135	11.1159
Camta1	0.203261	7.14294
Mest	0.203889	5.69302
Jchain	0.204365	9.01123
Tmem165	0.205827	5.82429
Gpi1	0.206703	8.88605
Sptan1	0.20813	6.70543
Gm26917	0.208785	7.27216
Rps13	0.209495	6.93934
Fkbp15	0.210051	7.36171
Rasal2	0.210231	6.72814
Selenok	0.211695	6.19254
Slc25a4	0.211962	8.06218
Fkbp3	0.212549	2.82829
Map1lc3a	0.212598	4.17579
Celf4	0.212637	2.13509
Tpt1	0.213731	19.6478
Tcf4	0.214035	7.3143
Purb	0.214695	8.87821
Rps6	0.21697	11.0878
Vdac1	0.217248	5.66152
Pea15a	0.217637	7.80285
Arl6ip1	0.21806	8.38822
Atpif1	0.218816	2.60302
Hpcal1	0.219946	8.63193
Ankrd12	0.220659	22.3368
Rpl23a	0.220954	7.75067
Nap1l1	0.221782	9.67142
Zfp516	0.221796	9.40358
1700028K03Rik	0.221864	8.16079
Itm2b	0.222011	5.44342
Slc30a9	0.222559	3.12785
Pebp1	0.222779	8.76295
Cspp1	0.222919	17.951
Mgarp	0.222981	23.0143
Gpm6b	0.223321	9.21074
Lmo1	0.224513	7.75352
Phlpp2	0.224984	11.065
Lsm14a	0.225163	9.37548
Clip4	0.22676	11.3567
1190005I06Rik	0.227174	7.70569
Zranb1	0.227949	16.003
Lman1	0.228039	8.56352
Rpl32	0.230248	9.30259
AW549877	0.230322	8.88463
Rps10	0.232721	10.3038
Sv2a	0.234289	4.51351
Tmem150c	0.234505	8.92649
Cpt1a	0.235723	10.5692
Ankrd11	0.237276	9.34597
Kmt2a	0.237792	21.0173
Nrep	0.238967	10.2656
Nadk2	0.239529	12.9399
Rpl24	0.239911	8.88184
Eef1a1	0.241134	18.1117
Map3k1	0.241475	10.8717
Cadm2	0.242033	19.4646
Ralgps2	0.243604	13.6497
Rps3a1	0.245151	10.9144
Calm2	0.245381	12.174
Syne1	0.247062	15.1722
Kif1b	0.247686	39.8466
Rpl10	0.248291	9.29311
Mtcl1	0.249013	12.3726
E130218I03Rik	0.249052	16.3366
Tcf25	0.25097	11.1684
Osbpl6	0.252939	10.4987
Pkig	0.255645	8.97119
Ftl1	0.255718	7.11227
Srrm4	0.256296	14.8147
Gtf2a1	0.26229	10.7706
Rps4x	0.264072	13.7228
Rpl23	0.264321	16.1261
Tax1bp1	0.265064	30.4805
Bri3	0.267417	10.3739
H3f3a	0.270676	35.259
Clu	0.270984	15.0496
Rpl17	0.271057	15.9752
Impg2	0.272286	20.243
Atp2b1	0.272716	27.5459
Tle4	0.27277	23.8468
Vps37a	0.273419	23.3017
Fam78b	0.277415	17.2103
Mif	0.278153	11.0219
Neurod1	0.279079	28.4766
Acvr2b	0.279647	19.2597
Ttc3	0.280478	8.20704
Cplx3	0.280586	23.0514
Psip1	0.280628	11.2395
Tuba1a	0.280765	12.4552
Hsp90ab1	0.280952	10.9511
Rps27a	0.283385	21.9349
Jund	0.284864	15.3734
Hk1	0.286411	25.5224
Lamtor5	0.288391	11.6086
R3hcc1l	0.288747	19.2662
Map1b	0.288753	41.8618
Ipo5	0.291086	16.6363
Ppp2r2b	0.298389	30.6537
Atf7	0.29964	20.2213
Tmsb4x	0.304899	23.6911
Map4k4	0.305417	22.9405
Cox4i1	0.308049	21.1694
Ikbip	0.311871	19.1045
Oxct1	0.316014	19.8839
Chgb	0.319843	14.1671
Rnf145	0.321823	19.9824
Hcn1	0.324778	47.6695
Plekha1	0.326828	19.7398
Gpr162	0.334642	27.8683
Bex2	0.334921	11.0929
Rps24	0.338127	44.8625
Ptp4a3	0.339542	46.7781
Gnas	0.341788	14.5422
Adcy1	0.347101	32.4678
Qk	0.347937	19.7495
Calm1	0.35357	29.8113
Meg3	0.358078	10.8676
Sag	0.358101	232.293
Glmn	0.364619	71.4421
Zfyve28	0.370027	29.3001
Ank3	0.373117	30.0656
Mindy2	0.377759	31.3682
Sncb	0.381779	34.7661
Rnf207	0.39009	47.818
Plcb4	0.397914	32.4575
Scn8a	0.404759	28.055
Dnttip2	0.418922	32.4357
Cerkl	0.420797	35.8527
Samd7	0.421438	28.9474
Btc	0.421771	52.7207
Ssbp4	0.427749	45.96
Naa35	0.430037	34.4128
Klhl29	0.431748	42.9568
Tpi1	0.438039	60.3028
Ptms	0.438084	47.079
Syt1	0.441158	101.229
Caprin2	0.443815	33.7922
Atg16l1	0.446564	39.9701
Igsf11	0.446827	36.8855
Slc38a2	0.464966	41.2127
Rock2	0.46681	46.2978
Ppia	0.467576	58.2142
Snhg11	0.468199	40.4506
Mt1	0.478805	41.2588
Junb	0.504953	48.0516
Arl6	0.506164	81.3913
Slc25a37	0.509222	54.1799
Limch1	0.513719	58.9369
Pmvk	0.525376	61.5588
Pcp4	0.52744	49.6465
Pcdh15	0.529991	92.7864
Sec22c	0.537338	56.3666
Glo1	0.559502	71.4103
Stat3	0.581178	75.3702
Ahr	0.594951	89.3822
Gnb2	0.596834	91.2395
5430419D17Rik	0.600707	59.6611
Nav1	0.619037	88.4317
Atp1a1	0.622776	93.2659
Itga4	0.655964	81.3474
Prtg	0.671771	112.189
Pcolce	0.722514	129.693
AC149090,1	0.778781	108.829
Myo10	0.785706	102.944
Gadd45b	0.801003	151.639
Cd47	0.818605	139.371
Fgf2	0.823483	161.279
Antxr2	0.833704	170.882
Edn2	0.936452	209.824
Lrrc2	0.96096	196.974
Fgf2os	1.01141	219.67
Agtpbp1	1.02849	298.214
Cebpd	1.08564	203.883
E2f6	1.141	243.659
Gnb3	1.23495	#NUM!
