# Supplementary material for: Presynaptic Changes in Mouse Rod Photoreceptors During Early Retinitis Pigmentosa
Source: Invest Ophthalmol Vis Sci. 2025 Dec 1;66(15):4. doi: 10.1167/iovs.66.15.4 (PMC12697692; doi:10.1167/iovs.66.15.4)
Supplement: Supplement 5 [file iovs-66-15-4_s005.xlsx]

## Sheet: DEGs_Cluster 2 (RBCs)
gene	p_val	avg_logFC	pct,1	pct,2	p_val_adj	cluster	gene
Tmsb10	2.96922e-54	0.773392	0.973	0.89	5.12576e-50	Gnat2-/-	Tmsb10
Uba52	1.30058e-21	0.478092	0.799	0.548	2.24519e-17	Gnat2-/-	Uba52
Nr4a1	3.97329e-18	0.538245	0.691	0.338	6.8591e-14	Gnat2-/-	Nr4a1
Rho	1.11012e-15	0.159979	0.996	0.936	1.91641e-11	Gnat2-/-	Rho
mt-Nd3	8.23618e-15	0.419217	0.911	0.836	1.42181e-10	Gnat2-/-	mt-Nd3
Pde10a	7.06389e-13	0.432214	0.641	0.318	1.21944e-08	Gnat2-/-	Pde10a
Cntn4	2.87492e-10	0.397961	0.927	0.776	4.96298e-06	Gnat2-/-	Cntn4
mt-Nd5	1.89713e-09	0.32602	0.88	0.786	3.27502e-05	Gnat2-/-	mt-Nd5
Rps27	7.22098e-09	0.208408	0.961	0.903	0.000124656	Gnat2-/-	Rps27
Egr1	8.56446e-09	0.306457	0.309	0.1	0.000147848	Gnat2-/-	Egr1
Lmo4	5.4499e-08	0.393257	0.486	0.261	0.000940816	Gnat2-/-	Lmo4
Car2	1.53673e-07	0.222921	0.946	0.863	0.00265286	Gnat2-/-	Car2
Grcc10	1.65496e-07	0.233719	0.444	0.197	0.00285695	Gnat2-/-	Grcc10
Rpl27	1.71142e-07	0.265857	0.838	0.732	0.00295443	Gnat2-/-	Rpl27
Srsf2	2.27448e-07	0.220117	0.9	0.843	0.00392643	Gnat2-/-	Srsf2
mt-Atp8	2.75672e-07	0.251918	0.764	0.485	0.00475892	Gnat2-/-	mt-Atp8
Gadd45g	2.78512e-07	0.309433	0.838	0.612	0.00480795	Gnat2-/-	Gadd45g
Gng13	2.98503e-07	0.24444	0.981	0.95	0.00515305	Gnat2-/-	Gng13
Rpl35	5.13485e-07	0.252195	0.892	0.769	0.0088643	Gnat2-/-	Rpl35
Ndufa4	5.8423e-07	0.216778	0.961	0.926	0.0100856	Gnat2-/-	Ndufa4
Gstp1	8.3795e-07	0.24469	0.436	0.247	0.0144655	Gnat2-/-	Gstp1
Cabp5	1.04727e-06	0.320528	0.896	0.783	0.018079	Gnat2-/-	Cabp5
Sik1	1.10974e-06	0.213014	0.239	0.064	0.0191575	Gnat2-/-	Sik1
mt-Atp6	2.07522e-06	0.376441	0.961	0.923	0.0358245	Gnat2-/-	mt-Atp6
Cplx3	2.15967e-06	0.204863	0.969	0.926	0.0372823	Gnat2-/-	Cplx3
mt-Nd1	2.18732e-06	0.246389	0.9	0.873	0.0377597	Gnat2-/-	mt-Nd1
mt-Co3	2.2505e-06	0.410738	0.969	0.933	0.0388504	Gnat2-/-	mt-Co3
mt-Cytb	2.31301e-06	0.32841	0.95	0.93	0.0399295	Gnat2-/-	mt-Cytb
mt-Nd2	3.33665e-06	0.287227	0.938	0.86	0.0576006	Gnat2-/-	mt-Nd2
mt-Co1	8.96762e-06	0.426965	0.961	0.906	0.154808	Gnat2-/-	mt-Co1
Ccdc136	9.4719e-06	0.157665	0.942	0.896	0.163513	Gnat2-/-	Ccdc136
Clip1	1.01087e-05	0.310956	0.61	0.401	0.174507	Gnat2-/-	Clip1
Fos	1.11083e-05	0.1893	0.68	0.448	0.191763	Gnat2-/-	Fos
Cacna2d3	1.1917e-05	0.167556	0.985	0.936	0.205723	Gnat2-/-	Cacna2d3
Rsrp1	1.38238e-05	0.208196	0.88	0.736	0.23864	Gnat2-/-	Rsrp1
Plrg1	1.51571e-05	0.2628	0.402	0.197	0.261657	Gnat2-/-	Plrg1
Nfasc	2.5616e-05	0.170792	0.919	0.786	0.44221	Gnat2-/-	Nfasc
Gm16346	2.95054e-05	0.192306	0.305	0.117	0.509352	Gnat2-/-	Gm16346
Ift20	3.56872e-05	0.224144	0.927	0.856	0.616068	Gnat2-/-	Ift20
Nr4a3	3.86211e-05	0.136294	0.17	0.04	0.666716	Gnat2-/-	Nr4a3
Rps20	4.09927e-05	0.160751	0.911	0.809	0.707657	Gnat2-/-	Rps20
Kif22	4.32276e-05	0.275144	0.456	0.291	0.746237	Gnat2-/-	Kif22
Snhg20	4.47071e-05	0.116685	0.849	0.709	0.771779	Gnat2-/-	Snhg20
mt-Co2	4.62014e-05	0.360366	0.969	0.906	0.797574	Gnat2-/-	mt-Co2
mt-Nd4	5.05687e-05	0.326783	0.946	0.873	0.872968	Gnat2-/-	mt-Nd4
Rps18	6.34556e-05	0.177644	0.931	0.843	1	Gnat2-/-	Rps18
Pam	6.87348e-05	0.280759	0.819	0.672	1	Gnat2-/-	Pam
Fam189a2	7.82804e-05	0.148321	0.475	0.271	1	Gnat2-/-	Fam189a2
Zfp414	8.81222e-05	0.137838	0.444	0.268	1	Gnat2-/-	Zfp414
Rpl37	9.73248e-05	0.163669	0.961	0.87	1	Gnat2-/-	Rpl37
Rps3	9.94503e-05	0.171739	0.931	0.856	1	Gnat2-/-	Rps3
mt-Nd4l	0.000103382	0.28495	0.83	0.716	1	Gnat2-/-	mt-Nd4l
Kcnab2	0.000123224	0.203058	0.811	0.679	1	Gnat2-/-	Kcnab2
Dscam	0.000167788	0.269978	0.332	0.201	1	Gnat2-/-	Dscam
Tpbg	0.000179951	0.250836	0.892	0.756	1	Gnat2-/-	Tpbg
AI847159	0.000191361	0.169084	0.216	0.084	1	Gnat2-/-	AI847159
Rpl39	0.000195494	0.174388	0.95	0.89	1	Gnat2-/-	Rpl39
4933415A04Rik	0.00020085	0.220474	0.409	0.211	1	Gnat2-/-	4933415A04Rik
Snhg9	0.000223371	0.170808	0.606	0.388	1	Gnat2-/-	Snhg9
Frat2	0.000227632	0.330728	0.764	0.572	1	Gnat2-/-	Frat2
Eef2	0.000254159	0.105457	0.919	0.886	1	Gnat2-/-	Eef2
Rpl37a	0.00028246	0.176003	0.946	0.886	1	Gnat2-/-	Rpl37a
Sel1l3	0.000296847	0.108418	0.162	0.047	1	Gnat2-/-	Sel1l3
Rps19	0.000316575	0.233794	0.903	0.809	1	Gnat2-/-	Rps19
Fam13c	0.000325344	0.16281	0.737	0.532	1	Gnat2-/-	Fam13c
Lgmn	0.000330035	0.199094	0.768	0.565	1	Gnat2-/-	Lgmn
Chgb	0.000330091	0.227923	0.946	0.843	1	Gnat2-/-	Chgb
Arl8b	0.000346559	0.0343913	0.178	0.224	1	Gnat2-/-	Arl8b
Qpct	0.000355558	0.213206	0.911	0.816	1	Gnat2-/-	Qpct
Smtn	0.000371685	0.2033	0.421	0.281	1	Gnat2-/-	Smtn
Ubc	0.00040436	0.131694	0.896	0.793	1	Gnat2-/-	Ubc
Dscaml1	0.00041145	0.238667	0.649	0.455	1	Gnat2-/-	Dscaml1
Leng8	0.00041199	0.129014	0.927	0.819	1	Gnat2-/-	Leng8
Slc4a10	0.000434314	0.235979	0.88	0.732	1	Gnat2-/-	Slc4a10
Plekhf2	0.000482144	0.213764	0.544	0.358	1	Gnat2-/-	Plekhf2
Arhgef17	0.000548864	0.173225	0.726	0.528	1	Gnat2-/-	Arhgef17
Ppp1r1a	0.000559334	0.149721	0.722	0.632	1	Gnat2-/-	Ppp1r1a
Slc2a3	0.000666862	0.00522485	0.27	0.318	1	Gnat2-/-	Slc2a3
Rpl36	0.000733771	0.128967	0.942	0.863	1	Gnat2-/-	Rpl36
Prnp	0.000736554	0.185285	0.861	0.759	1	Gnat2-/-	Prnp
Pcbp3	0.000784308	0.114269	0.907	0.856	1	Gnat2-/-	Pcbp3
Rps28	0.000860132	0.161478	0.95	0.89	1	Gnat2-/-	Rps28
Celf3	0.000874179	0.124959	0.884	0.833	1	Gnat2-/-	Celf3
U2af2	0.000891972	0.0904782	0.494	0.482	1	Gnat2-/-	U2af2
Cep112	0.000924744	0.174921	0.799	0.666	1	Gnat2-/-	Cep112
Gnao1	0.00107556	0.133762	0.973	0.943	1	Gnat2-/-	Gnao1
Cacng7	0.00116075	0.192467	0.471	0.298	1	Gnat2-/-	Cacng7
Zfp143	0.00118027	0.125034	0.127	0.043	1	Gnat2-/-	Zfp143
Ccdc107	0.00127684	0.126301	0.714	0.612	1	Gnat2-/-	Ccdc107
Magee1	0.00143816	0.23272	0.371	0.214	1	Gnat2-/-	Magee1
Rpl13a	0.00145194	0.211511	0.819	0.689	1	Gnat2-/-	Rpl13a
Tial1	0.00145734	0.110944	0.637	0.569	1	Gnat2-/-	Tial1
Slco5a1	0.00149417	0.18939	0.826	0.662	1	Gnat2-/-	Slco5a1
Slc38a1	0.00149773	0.185397	0.931	0.87	1	Gnat2-/-	Slc38a1
Dusp5	0.00166961	0.188556	0.34	0.164	1	Gnat2-/-	Dusp5
Usmg5	0.00172851	0.166594	0.919	0.803	1	Gnat2-/-	Usmg5
Atpif1	0.00179449	0.126819	0.88	0.816	1	Gnat2-/-	Atpif1
Herc3	0.00190994	0.204994	0.73	0.579	1	Gnat2-/-	Herc3
Casp7	0.00212956	0.163205	0.869	0.769	1	Gnat2-/-	Casp7
Bfar	0.00216013	0.209315	0.587	0.411	1	Gnat2-/-	Bfar
Bex2	0.00218948	0.156868	0.9	0.833	1	Gnat2-/-	Bex2
Ip6k2	0.00226393	0.242442	0.525	0.348	1	Gnat2-/-	Ip6k2
Nr1d2	0.00232949	0.0411939	0.664	0.649	1	Gnat2-/-	Nr1d2
Cpe	0.00239925	0.166573	0.896	0.823	1	Gnat2-/-	Cpe
Bloc1s1	0.00260258	0.175029	0.336	0.177	1	Gnat2-/-	Bloc1s1
Sec22b	0.00260901	0.0178007	0.313	0.328	1	Gnat2-/-	Sec22b
Gm10076	0.0027578	0.165269	0.544	0.358	1	Gnat2-/-	Gm10076
Tmem62	0.0028571	0.142779	0.131	0.043	1	Gnat2-/-	Tmem62
Asic3	0.00286166	0.221035	0.653	0.532	1	Gnat2-/-	Asic3
5730419F03Rik	0.00291301	0.192581	0.687	0.555	1	Gnat2-/-	5730419F03Rik
2900011O08Rik	0.00310053	0.206886	0.579	0.415	1	Gnat2-/-	2900011O08Rik
Rexo2	0.00319531	0.134048	0.568	0.488	1	Gnat2-/-	Rexo2
Slc25a22	0.00349345	0.0855553	0.819	0.682	1	Gnat2-/-	Slc25a22
Trib1	0.003512	0.194376	0.452	0.311	1	Gnat2-/-	Trib1
Msi1	0.00354138	0.120022	0.622	0.485	1	Gnat2-/-	Msi1
Exosc7	0.00360595	0.0447879	0.293	0.281	1	Gnat2-/-	Exosc7
Cpd	0.00363248	0.027986	0.201	0.09	1	Gnat2-/-	Cpd
Rpl41	0.00370106	0.116985	0.946	0.913	1	Gnat2-/-	Rpl41
Dusp1	0.00378024	0.201425	0.398	0.227	1	Gnat2-/-	Dusp1
Frmpd1	0.00380134	0.16124	0.776	0.595	1	Gnat2-/-	Frmpd1
Vopp1	0.00389335	0.167046	0.382	0.241	1	Gnat2-/-	Vopp1
Lrp1	0.00403331	0.161056	0.201	0.097	1	Gnat2-/-	Lrp1
Dusp10	0.00414454	0.19021	0.274	0.144	1	Gnat2-/-	Dusp10
Insr	0.00418743	0.194726	0.367	0.217	1	Gnat2-/-	Insr
Yeats2	0.00420074	0.238814	0.544	0.378	1	Gnat2-/-	Yeats2
Rpl38	0.00426234	0.106738	0.95	0.893	1	Gnat2-/-	Rpl38
Pgrmc1	0.00439866	0.217122	0.842	0.736	1	Gnat2-/-	Pgrmc1
Agpat3	0.00443204	0.156252	0.761	0.602	1	Gnat2-/-	Agpat3
Mtmr10	0.00463453	0.217916	0.676	0.535	1	Gnat2-/-	Mtmr10
Slc1a7	0.00463535	0.167273	0.734	0.545	1	Gnat2-/-	Slc1a7
Tenm4	0.00466285	0.125705	0.714	0.522	1	Gnat2-/-	Tenm4
Unc13b	0.00469723	0.119348	0.915	0.806	1	Gnat2-/-	Unc13b
Adrb1	0.00481304	0.115897	0.911	0.799	1	Gnat2-/-	Adrb1
Dyrk1a	0.00485785	0.100322	0.459	0.328	1	Gnat2-/-	Dyrk1a
Kif21b	0.00495997	0.191427	0.691	0.502	1	Gnat2-/-	Kif21b
Ppp4r3b	0.00508234	0.03108	0.467	0.472	1	Gnat2-/-	Ppp4r3b
Myef2	0.00515414	0.0403812	0.625	0.622	1	Gnat2-/-	Myef2
Kmt2d	0.00529824	0.119371	0.645	0.545	1	Gnat2-/-	Kmt2d
Plpbp	0.005306	0.104015	0.367	0.204	1	Gnat2-/-	Plpbp
Cdk5r1	0.00531234	0.15608	0.718	0.602	1	Gnat2-/-	Cdk5r1
Ddx50	0.00546062	0.140018	0.687	0.612	1	Gnat2-/-	Ddx50
Mtmr12	0.00564721	0.0751428	0.22	0.094	1	Gnat2-/-	Mtmr12
Six3	0.00566425	0.2064	0.579	0.401	1	Gnat2-/-	Six3
Dnajc25	0.00583968	0.107843	0.166	0.077	1	Gnat2-/-	Dnajc25
Bhlhe23	0.00591339	0.108988	0.853	0.766	1	Gnat2-/-	Bhlhe23
Zfp445	0.00621116	0.181724	0.656	0.455	1	Gnat2-/-	Zfp445
Tmem181a	0.0063098	0.165851	0.359	0.214	1	Gnat2-/-	Tmem181a
Tmem42	0.00638702	0.0475582	0.143	0.154	1	Gnat2-/-	Tmem42
Gorasp2	0.00641779	0.0803014	0.432	0.418	1	Gnat2-/-	Gorasp2
AI480526	0.0065401	0.138555	0.78	0.696	1	Gnat2-/-	AI480526
Ptprr	0.00662778	0.148415	0.795	0.629	1	Gnat2-/-	Ptprr
Gabbr1	0.00663454	0.238322	0.405	0.241	1	Gnat2-/-	Gabbr1
Mydgf	0.00684253	0.0839853	0.367	0.348	1	Gnat2-/-	Mydgf
Ing2	0.00693105	0.126767	0.595	0.405	1	Gnat2-/-	Ing2
Cacnb2	0.00706956	0.0591669	0.537	0.441	1	Gnat2-/-	Cacnb2
Trp53	0.00711636	0.149289	0.135	0.05	1	Gnat2-/-	Trp53
Mafg	0.0071564	0.116948	0.421	0.304	1	Gnat2-/-	Mafg
Sobp	0.0075199	0.145403	0.251	0.167	1	Gnat2-/-	Sobp
Efr3b	0.00771919	0.173719	0.772	0.615	1	Gnat2-/-	Efr3b
Gm20754	0.00816757	0.0417448	0.602	0.518	1	Gnat2-/-	Gm20754
Mta2	0.0082064	0.0612771	0.243	0.127	1	Gnat2-/-	Mta2
Nxpe4	0.00840757	0.0957405	0.154	0.064	1	Gnat2-/-	Nxpe4
Capn7	0.0084204	0.140124	0.34	0.197	1	Gnat2-/-	Capn7
Ank3	0.00844341	0.107744	0.977	0.903	1	Gnat2-/-	Ank3
Drd2	0.00864565	0.186923	0.703	0.535	1	Gnat2-/-	Drd2
Tceal6	0.00867031	0.235531	0.745	0.625	1	Gnat2-/-	Tceal6
Pbrm1	0.00872093	0.0736016	0.722	0.679	1	Gnat2-/-	Pbrm1
Abhd13	0.00894037	0.157884	0.189	0.097	1	Gnat2-/-	Abhd13
Cacna1s	0.00905459	0.10042	0.382	0.244	1	Gnat2-/-	Cacna1s
Kdsr	0.00906066	0.0123454	0.413	0.251	1	Gnat2-/-	Kdsr
Sh2d5	0.00943041	0.177273	0.49	0.321	1	Gnat2-/-	Sh2d5
Ccnjl	0.00944489	0.170323	0.575	0.445	1	Gnat2-/-	Ccnjl
Sebox	0.00955567	0.154082	0.919	0.849	1	Gnat2-/-	Sebox
Actg1	0.00967256	0.151901	0.911	0.803	1	Gnat2-/-	Actg1
Nectin3	0.00978899	0.257848	0.587	0.425	1	Gnat2-/-	Nectin3
Mark3	0.00985939	0.194087	0.568	0.435	1	Gnat2-/-	Mark3
Cs	0.00992948	0.173115	0.459	0.328	1	Gnat2-/-	Cs
Pptc7	0.00994184	0.270077	0.432	0.288	1	Gnat2-/-	Pptc7
A2m	1.66996e-29	0.700825	0.358	0.023	2.88285e-25	P23H/Gnat2-/-	A2m
Atp2b1	2.19052e-28	0.355267	0.963	0.985	3.78149e-24	P23H/Gnat2-/-	Atp2b1
Stat3	1.21017e-26	0.720309	0.599	0.293	2.08912e-22	P23H/Gnat2-/-	Stat3
Bhlhe40	4.16318e-26	0.594222	0.575	0.247	7.1869e-22	P23H/Gnat2-/-	Bhlhe40
Fgf2	3.19284e-18	0.40485	0.231	0.015	5.5118e-14	P23H/Gnat2-/-	Fgf2
Tpi1	3.31694e-18	0.381339	0.943	0.942	5.72604e-14	P23H/Gnat2-/-	Tpi1
Ociad2	2.07253e-17	0.506939	0.247	0.027	3.57781e-13	P23H/Gnat2-/-	Ociad2
Gnas	1.09094e-16	0.325783	0.91	0.927	1.88329e-12	P23H/Gnat2-/-	Gnas
Grm7	5.50331e-16	0.331912	0.224	0.023	9.50037e-12	P23H/Gnat2-/-	Grm7
Hif1a	3.62858e-15	0.393475	0.87	0.873	6.26402e-11	P23H/Gnat2-/-	Hif1a
Pcdh15	5.20948e-14	0.544085	0.328	0.104	8.99313e-10	P23H/Gnat2-/-	Pcdh15
Gap43	2.61107e-13	0.314804	0.187	0.019	4.50749e-09	P23H/Gnat2-/-	Gap43
Prph	2.65984e-13	0.577119	0.161	0.004	4.59168e-09	P23H/Gnat2-/-	Prph
Prkcb	1.07045e-12	0.439312	0.351	0.135	1.84791e-08	P23H/Gnat2-/-	Prkcb
Trnp1	1.08435e-12	0.201125	0.943	0.981	1.87191e-08	P23H/Gnat2-/-	Trnp1
Car8	3.62921e-12	0.214911	0.93	0.969	6.26511e-08	P23H/Gnat2-/-	Car8
Csmd2	5.81752e-12	0.385464	0.438	0.224	1.00428e-07	P23H/Gnat2-/-	Csmd2
Daam1	1.2531e-11	0.565094	0.572	0.452	2.16323e-07	P23H/Gnat2-/-	Daam1
Sag	1.82199e-10	0.900478	0.943	0.834	3.14529e-06	P23H/Gnat2-/-	Sag
Gm28151	1.95836e-10	0.301977	0.291	0.112	3.38071e-06	P23H/Gnat2-/-	Gm28151
Nf2	4.10761e-10	0.355963	0.508	0.344	7.09097e-06	P23H/Gnat2-/-	Nf2
AC123870,1	4.97982e-10	0.196193	0.151	0.019	8.59666e-06	P23H/Gnat2-/-	AC123870,1
Cfi	6.40466e-10	0.358928	0.355	0.205	1.10564e-05	P23H/Gnat2-/-	Cfi
Atp9a	1.42065e-09	0.312005	0.555	0.498	2.45247e-05	P23H/Gnat2-/-	Atp9a
Gria1	1.52641e-09	0.311462	0.532	0.394	2.63504e-05	P23H/Gnat2-/-	Gria1
Osbpl6	3.85987e-09	0.438245	0.776	0.73	6.66329e-05	P23H/Gnat2-/-	Osbpl6
Klhl29	3.9033e-09	0.252364	0.12	0.008	6.73827e-05	P23H/Gnat2-/-	Klhl29
Sulf2	4.13034e-09	0.259588	0.221	0.069	7.1302e-05	P23H/Gnat2-/-	Sulf2
Atp1a1	7.44229e-09	0.209687	0.177	0.039	0.000128476	P23H/Gnat2-/-	Atp1a1
AC149090,1	9.42478e-09	0.605549	0.719	0.66	0.0001627	P23H/Gnat2-/-	AC149090,1
Onecut2	2.01468e-08	0.258579	0.151	0.031	0.000347794	P23H/Gnat2-/-	Onecut2
Pgam1	8.41976e-08	0.176588	0.903	0.938	0.0014535	P23H/Gnat2-/-	Pgam1
Ankrd6	9.30839e-08	0.338127	0.498	0.425	0.00160691	P23H/Gnat2-/-	Ankrd6
Atp6v0a1	1.219e-07	0.33213	0.803	0.842	0.00210436	P23H/Gnat2-/-	Atp6v0a1
Bend4	1.48551e-07	0.31975	0.756	0.691	0.00256443	P23H/Gnat2-/-	Bend4
Neurod1	2.44559e-07	0.24515	0.806	0.849	0.00422182	P23H/Gnat2-/-	Neurod1
Mt1	2.97969e-07	0.436142	0.86	0.857	0.00514385	P23H/Gnat2-/-	Mt1
Pkig	3.16388e-07	0.259116	0.746	0.749	0.0054618	P23H/Gnat2-/-	Pkig
Endou	3.26465e-07	0.222122	0.114	0.012	0.00563576	P23H/Gnat2-/-	Endou
Acbd6	4.188e-07	0.322183	0.786	0.78	0.00722975	P23H/Gnat2-/-	Acbd6
E2f6	4.84406e-07	0.165212	0.114	0.015	0.00836229	P23H/Gnat2-/-	E2f6
Slc16a3	6.06387e-07	0.271487	0.321	0.174	0.0104681	P23H/Gnat2-/-	Slc16a3
Nelfcd	6.11526e-07	0.274112	0.552	0.44	0.0105568	P23H/Gnat2-/-	Nelfcd
H2-D1	7.07559e-07	0.296554	0.254	0.127	0.0122146	P23H/Gnat2-/-	H2-D1
Zmiz1	7.83608e-07	0.250856	0.803	0.838	0.0135274	P23H/Gnat2-/-	Zmiz1
Ndrg3	8.1476e-07	0.328427	0.766	0.73	0.0140652	P23H/Gnat2-/-	Ndrg3
Zfp462	9.71462e-07	0.249131	0.538	0.552	0.0167704	P23H/Gnat2-/-	Zfp462
Sec22c	1.20506e-06	0.313985	0.304	0.158	0.0208029	P23H/Gnat2-/-	Sec22c
Ldha	1.4432e-06	0.3066	0.746	0.749	0.024914	P23H/Gnat2-/-	Ldha
Cd63	1.5952e-06	0.294682	0.609	0.517	0.027538	P23H/Gnat2-/-	Cd63
Ptp4a3	2.38332e-06	0.29947	0.779	0.792	0.0411432	P23H/Gnat2-/-	Ptp4a3
Pgk1	3.23485e-06	0.294191	0.796	0.807	0.0558433	P23H/Gnat2-/-	Pgk1
2010107E04Rik	3.99277e-06	0.167673	0.916	0.958	0.0689271	P23H/Gnat2-/-	2010107E04Rik
Ikzf4	4.08999e-06	0.255895	0.201	0.089	0.0706054	P23H/Gnat2-/-	Ikzf4
Aldoa	4.50009e-06	0.208334	0.973	0.95	0.077685	P23H/Gnat2-/-	Aldoa
Cebpd	5.80427e-06	0.298408	0.114	0.015	0.100199	P23H/Gnat2-/-	Cebpd
Gtf2b	6.01624e-06	0.162713	0.395	0.266	0.103858	P23H/Gnat2-/-	Gtf2b
Chn1	7.13597e-06	0.172835	0.585	0.486	0.123188	P23H/Gnat2-/-	Chn1
Cd47	9.30718e-06	0.337005	0.589	0.595	0.16067	P23H/Gnat2-/-	Cd47
Mif	9.68389e-06	0.255419	0.893	0.923	0.167173	P23H/Gnat2-/-	Mif
Atf3	1.00829e-05	0.205652	0.174	0.069	0.174061	P23H/Gnat2-/-	Atf3
Neurod4	1.09665e-05	0.168129	0.863	0.9	0.189314	P23H/Gnat2-/-	Neurod4
St8sia3	1.09829e-05	0.205443	0.398	0.286	0.189598	P23H/Gnat2-/-	St8sia3
Map3k1	1.14087e-05	0.234379	0.334	0.228	0.196948	P23H/Gnat2-/-	Map3k1
Adamtsl5	1.39892e-05	0.227953	0.161	0.05	0.241495	P23H/Gnat2-/-	Adamtsl5
Pclo	1.41416e-05	0.278526	0.706	0.68	0.244127	P23H/Gnat2-/-	Pclo
Purb	2.27992e-05	0.168394	0.88	0.903	0.393583	P23H/Gnat2-/-	Purb
Epha4	2.46324e-05	0.276024	0.294	0.208	0.42523	P23H/Gnat2-/-	Epha4
Kif1a	2.61461e-05	0.240074	0.796	0.795	0.451359	P23H/Gnat2-/-	Kif1a
Mt2	2.72616e-05	0.34966	0.602	0.548	0.470618	P23H/Gnat2-/-	Mt2
Pxylp1	2.75557e-05	0.242759	0.371	0.274	0.475694	P23H/Gnat2-/-	Pxylp1
Sbds	2.91935e-05	0.0717944	0.488	0.405	0.503967	P23H/Gnat2-/-	Sbds
Sncb	3.11987e-05	0.1851	0.876	0.903	0.538584	P23H/Gnat2-/-	Sncb
Pkm	4.44443e-05	0.145086	0.9	0.946	0.767241	P23H/Gnat2-/-	Pkm
Lsm11	4.46464e-05	0.225062	0.14	0.05	0.770732	P23H/Gnat2-/-	Lsm11
Mia2	6.24249e-05	0.232623	0.448	0.386	1	P23H/Gnat2-/-	Mia2
Pak2	6.29365e-05	0.207584	0.518	0.421	1	P23H/Gnat2-/-	Pak2
Kcnh5	6.30434e-05	0.312697	0.615	0.529	1	P23H/Gnat2-/-	Kcnh5
Arfgef1	6.66106e-05	0.0958329	0.535	0.448	1	P23H/Gnat2-/-	Arfgef1
Atf7	7.26021e-05	0.335854	0.411	0.317	1	P23H/Gnat2-/-	Atf7
Bnip3	8.13094e-05	0.188181	0.522	0.475	1	P23H/Gnat2-/-	Bnip3
Lynx1	8.2574e-05	0.241344	0.495	0.456	1	P23H/Gnat2-/-	Lynx1
Hnrnpd	0.000107719	0.195878	0.722	0.707	1	P23H/Gnat2-/-	Hnrnpd
Rpap3	0.000123568	0.243063	0.719	0.737	1	P23H/Gnat2-/-	Rpap3
Zeb2	0.000123661	0.134067	0.12	0.039	1	P23H/Gnat2-/-	Zeb2
Cul3	0.000133398	0.181042	0.632	0.649	1	P23H/Gnat2-/-	Cul3
Fam43a	0.000135329	0.207507	0.274	0.162	1	P23H/Gnat2-/-	Fam43a
Rd3l	0.00014512	0.182604	0.849	0.919	1	P23H/Gnat2-/-	Rd3l
Pafah1b1	0.000164773	0.210339	0.816	0.788	1	P23H/Gnat2-/-	Pafah1b1
Serinc3	0.000165541	0.222	0.538	0.51	1	P23H/Gnat2-/-	Serinc3
Cdc5l	0.000171433	0.0525952	0.361	0.297	1	P23H/Gnat2-/-	Cdc5l
Nck1	0.000190255	0.174066	0.311	0.208	1	P23H/Gnat2-/-	Nck1
Arhgef28	0.00020793	0.1673	0.171	0.081	1	P23H/Gnat2-/-	Arhgef28
Gspt1	0.00021182	0.186937	0.492	0.394	1	P23H/Gnat2-/-	Gspt1
Fbxw7	0.000216002	0.187992	0.773	0.826	1	P23H/Gnat2-/-	Fbxw7
Pmvk	0.000228268	0.226398	0.512	0.467	1	P23H/Gnat2-/-	Pmvk
Pfkp	0.000268264	0.315679	0.846	0.869	1	P23H/Gnat2-/-	Pfkp
Tubb2a	0.000298236	0.159669	0.548	0.463	1	P23H/Gnat2-/-	Tubb2a
Ppm1e	0.000315797	0.18322	0.799	0.826	1	P23H/Gnat2-/-	Ppm1e
Arhgap15	0.000333728	0.251127	0.194	0.1	1	P23H/Gnat2-/-	Arhgap15
Arfgap2	0.000335905	0.0989534	0.341	0.367	1	P23H/Gnat2-/-	Arfgap2
Crem	0.000336006	0.177115	0.298	0.208	1	P23H/Gnat2-/-	Crem
Syt1	0.000337119	0.088248	0.896	0.954	1	P23H/Gnat2-/-	Syt1
Ppp1r9a	0.000357975	0.317816	0.595	0.517	1	P23H/Gnat2-/-	Ppp1r9a
Steap2	0.000361343	0.235296	0.525	0.463	1	P23H/Gnat2-/-	Steap2
Tmem150c	0.000401686	0.13059	0.321	0.236	1	P23H/Gnat2-/-	Tmem150c
Pcp4	0.000433901	0.105773	0.957	0.985	1	P23H/Gnat2-/-	Pcp4
Nsrp1	0.000434841	0.153929	0.355	0.278	1	P23H/Gnat2-/-	Nsrp1
Sec62	0.000450123	0.06898	0.826	0.923	1	P23H/Gnat2-/-	Sec62
Slc47a1	0.000455767	0.195912	0.124	0.046	1	P23H/Gnat2-/-	Slc47a1
Clu	0.000475985	0.18076	0.378	0.266	1	P23H/Gnat2-/-	Clu
Ccdc115	0.000492925	0.207167	0.361	0.255	1	P23H/Gnat2-/-	Ccdc115
Pdc	0.000514998	0.0194803	0.699	0.819	1	P23H/Gnat2-/-	Pdc
Siah3	0.000519541	0.20821	0.448	0.429	1	P23H/Gnat2-/-	Siah3
Amn1	0.000628045	0.0493608	0.391	0.324	1	P23H/Gnat2-/-	Amn1
Hsp90aa1	0.000643242	0.0647084	0.903	0.969	1	P23H/Gnat2-/-	Hsp90aa1
Ilkap	0.000697042	0.152362	0.438	0.359	1	P23H/Gnat2-/-	Ilkap
Rab21	0.000705556	0.27371	0.468	0.444	1	P23H/Gnat2-/-	Rab21
Tuba1b	0.000725427	0.14833	0.742	0.784	1	P23H/Gnat2-/-	Tuba1b
Akirin2	0.000746163	0.115748	0.428	0.359	1	P23H/Gnat2-/-	Akirin2
Gsk3b	0.000798794	0.126472	0.836	0.884	1	P23H/Gnat2-/-	Gsk3b
Ube2m	0.000827855	0.196628	0.559	0.494	1	P23H/Gnat2-/-	Ube2m
Wnt10a	0.000830576	0.119216	0.164	0.089	1	P23H/Gnat2-/-	Wnt10a
Ppia	0.000838294	0.14265	0.896	0.923	1	P23H/Gnat2-/-	Ppia
6430548M08Rik	0.000905771	0.25234	0.689	0.703	1	P23H/Gnat2-/-	6430548M08Rik
Map1b	0.000918817	0.248629	0.666	0.61	1	P23H/Gnat2-/-	Map1b
Gmpr2	0.000922658	0.119005	0.201	0.112	1	P23H/Gnat2-/-	Gmpr2
Pdk1	0.000927475	0.147988	0.288	0.22	1	P23H/Gnat2-/-	Pdk1
Plcb4	0.000940966	0.171484	0.635	0.687	1	P23H/Gnat2-/-	Plcb4
Slc4a8	0.000965429	0.108591	0.181	0.104	1	P23H/Gnat2-/-	Slc4a8
Ctdspl2	0.00098814	0.230492	0.338	0.27	1	P23H/Gnat2-/-	Ctdspl2
Gnb3	0.0010655	0.173757	0.987	0.988	1	P23H/Gnat2-/-	Gnb3
Slc25a4	0.00109993	0.0818174	0.926	0.946	1	P23H/Gnat2-/-	Slc25a4
Nyap2	0.00120218	0.215947	0.816	0.811	1	P23H/Gnat2-/-	Nyap2
Twf1	0.00124958	0.264956	0.398	0.32	1	P23H/Gnat2-/-	Twf1
Zfp622	0.00125284	0.156499	0.268	0.185	1	P23H/Gnat2-/-	Zfp622
Tmem167	0.00129289	0.162138	0.659	0.614	1	P23H/Gnat2-/-	Tmem167
Rock2	0.00129494	0.304008	0.258	0.162	1	P23H/Gnat2-/-	Rock2
Gm15283	0.00132115	0.158184	0.351	0.309	1	P23H/Gnat2-/-	Gm15283
Ctsz	0.00143195	0.137349	0.569	0.521	1	P23H/Gnat2-/-	Ctsz
P4ha1	0.00144984	0.132714	0.548	0.502	1	P23H/Gnat2-/-	P4ha1
Jund	0.00145092	0.179871	0.756	0.757	1	P23H/Gnat2-/-	Jund
Fbxw4	0.00152916	0.029261	0.167	0.104	1	P23H/Gnat2-/-	Fbxw4
Lpin1	0.00177224	0.00551142	0.114	0.085	1	P23H/Gnat2-/-	Lpin1
Mgarp	0.00177601	0.0665763	0.963	0.973	1	P23H/Gnat2-/-	Mgarp
Cnmd	0.00181423	0.185638	0.294	0.208	1	P23H/Gnat2-/-	Cnmd
Fam78b	0.00183905	0.225229	0.405	0.34	1	P23H/Gnat2-/-	Fam78b
Scg5	0.00188568	0.0977071	0.763	0.849	1	P23H/Gnat2-/-	Scg5
Clstn1	0.00188967	0.191994	0.716	0.726	1	P23H/Gnat2-/-	Clstn1
Mpp6	0.00204844	0.189439	0.548	0.498	1	P23H/Gnat2-/-	Mpp6
Zmat5	0.00214073	0.17429	0.411	0.371	1	P23H/Gnat2-/-	Zmat5
Pou2f2	0.00214597	0.294178	0.612	0.606	1	P23H/Gnat2-/-	Pou2f2
Chga	0.00216753	0.104897	0.736	0.811	1	P23H/Gnat2-/-	Chga
Ppp2r5c	0.00230956	0.152927	0.635	0.595	1	P23H/Gnat2-/-	Ppp2r5c
Prrc2b	0.00234226	0.157339	0.799	0.815	1	P23H/Gnat2-/-	Prrc2b
Hmgcr	0.00243866	0.0877645	0.304	0.247	1	P23H/Gnat2-/-	Hmgcr
Trpm1	0.00250469	0.070003	0.987	1	1	P23H/Gnat2-/-	Trpm1
Keap1	0.00261577	0.150619	0.358	0.278	1	P23H/Gnat2-/-	Keap1
Sept3	0.00266008	0.130857	0.408	0.344	1	P23H/Gnat2-/-	Sept3
Yae1d1	0.0027083	0.0957213	0.478	0.425	1	P23H/Gnat2-/-	Yae1d1
Cst3	0.00272687	0.281064	0.826	0.846	1	P23H/Gnat2-/-	Cst3
Hlf	0.00277975	0.120246	0.829	0.819	1	P23H/Gnat2-/-	Hlf
Srcap	0.0028397	0.0795762	0.214	0.139	1	P23H/Gnat2-/-	Srcap
Rad17	0.00289839	0.106836	0.271	0.197	1	P23H/Gnat2-/-	Rad17
Cir1	0.00295204	0.245336	0.428	0.359	1	P23H/Gnat2-/-	Cir1
Nudt2	0.00298517	0.128679	0.204	0.127	1	P23H/Gnat2-/-	Nudt2
Ikbip	0.00301301	0.125413	0.375	0.293	1	P23H/Gnat2-/-	Ikbip
Tnnt1	0.00326591	0.223976	0.375	0.309	1	P23H/Gnat2-/-	Tnnt1
Amigo2	0.00331069	0.147329	0.793	0.842	1	P23H/Gnat2-/-	Amigo2
Chd4	0.00335568	0.117201	0.686	0.768	1	P23H/Gnat2-/-	Chd4
Sf3b2	0.00365471	0.221908	0.803	0.83	1	P23H/Gnat2-/-	Sf3b2
Kcnk3	0.00368953	0.231717	0.722	0.73	1	P23H/Gnat2-/-	Kcnk3
Taok1	0.00374478	0.164926	0.656	0.637	1	P23H/Gnat2-/-	Taok1
Arid1a	0.00377092	0.0603601	0.572	0.548	1	P23H/Gnat2-/-	Arid1a
Aplp2	0.00379061	0.0110984	0.893	0.954	1	P23H/Gnat2-/-	Aplp2
Smad2	0.00382984	0.125485	0.258	0.201	1	P23H/Gnat2-/-	Smad2
Eif1a	0.00393438	0.167624	0.278	0.22	1	P23H/Gnat2-/-	Eif1a
Vax2	0.00393935	0.221768	0.318	0.263	1	P23H/Gnat2-/-	Vax2
Ndnf	0.003995	0.0704475	0.886	0.934	1	P23H/Gnat2-/-	Ndnf
Kifap3	0.00412478	0.171729	0.522	0.49	1	P23H/Gnat2-/-	Kifap3
Agtpbp1	0.00415626	0.308187	0.736	0.714	1	P23H/Gnat2-/-	Agtpbp1
Cx3cl1	0.00420654	0.0502113	0.308	0.232	1	P23H/Gnat2-/-	Cx3cl1
Scg2	0.0043333	0.0914362	0.829	0.888	1	P23H/Gnat2-/-	Scg2
Mllt10	0.004363	0.189099	0.488	0.436	1	P23H/Gnat2-/-	Mllt10
AU019823	0.00437643	0.151504	0.181	0.12	1	P23H/Gnat2-/-	AU019823
Ahr	0.00448281	0.129778	0.13	0.062	1	P23H/Gnat2-/-	Ahr
Il11ra1	0.00453095	0.0595338	0.147	0.093	1	P23H/Gnat2-/-	Il11ra1
Senp6	0.00455942	0.163333	0.609	0.587	1	P23H/Gnat2-/-	Senp6
Prdx2	0.00457331	0.123266	0.809	0.873	1	P23H/Gnat2-/-	Prdx2
Nacc2	0.00460469	0.256663	0.221	0.143	1	P23H/Gnat2-/-	Nacc2
Ankrd11	0.00462623	0.202649	0.575	0.622	1	P23H/Gnat2-/-	Ankrd11
Gapdh	0.00462939	0.0992132	0.93	0.946	1	P23H/Gnat2-/-	Gapdh
Pfdn4	0.00464423	0.0549086	0.217	0.151	1	P23H/Gnat2-/-	Pfdn4
Tax1bp1	0.00475464	0.250161	0.742	0.707	1	P23H/Gnat2-/-	Tax1bp1
Glra1	0.00484729	0.206811	0.351	0.297	1	P23H/Gnat2-/-	Glra1
Gpi1	0.00489566	0.155008	0.813	0.873	1	P23H/Gnat2-/-	Gpi1
Socs2	0.00503293	0.17863	0.602	0.575	1	P23H/Gnat2-/-	Socs2
Glis2	0.00511794	0.184356	0.251	0.178	1	P23H/Gnat2-/-	Glis2
Kif5a	0.00519973	0.0532491	0.264	0.197	1	P23H/Gnat2-/-	Kif5a
Elob	0.00530192	0.0985234	0.803	0.903	1	P23H/Gnat2-/-	Elob
Zgpat	0.00539068	0.0109409	0.124	0.081	1	P23H/Gnat2-/-	Zgpat
Ppp1r12a	0.00561967	0.11817	0.552	0.544	1	P23H/Gnat2-/-	Ppp1r12a
Klhl41	0.00571947	0.092669	0.274	0.216	1	P23H/Gnat2-/-	Klhl41
Acvr1	0.00576495	0.124093	0.227	0.174	1	P23H/Gnat2-/-	Acvr1
Tuba1a	0.00586932	0.0358928	0.866	0.942	1	P23H/Gnat2-/-	Tuba1a
Naa10	0.00609071	0.00722374	0.194	0.139	1	P23H/Gnat2-/-	Naa10
Gstm5	0.00629854	0.14996	0.652	0.653	1	P23H/Gnat2-/-	Gstm5
Slc5a8	0.0063021	0.125806	0.542	0.49	1	P23H/Gnat2-/-	Slc5a8
Pfn1	0.00663954	0.0638194	0.622	0.61	1	P23H/Gnat2-/-	Pfn1
Ntrk2	0.00672692	0.0962223	0.639	0.699	1	P23H/Gnat2-/-	Ntrk2
Ubb	0.0067306	0.0314222	0.987	0.961	1	P23H/Gnat2-/-	Ubb
Lgalsl	0.00677047	0.0285566	0.642	0.645	1	P23H/Gnat2-/-	Lgalsl
Sdhaf2	0.00691752	0.131736	0.194	0.162	1	P23H/Gnat2-/-	Sdhaf2
Pgs1	0.00731808	0.118857	0.244	0.178	1	P23H/Gnat2-/-	Pgs1
Aldoc	0.00735692	0.118053	0.341	0.255	1	P23H/Gnat2-/-	Aldoc
Fam184a	0.00759009	0.13355	0.304	0.228	1	P23H/Gnat2-/-	Fam184a
Thap2	0.00759083	0.0444189	0.261	0.39	1	P23H/Gnat2-/-	Thap2
Agbl3	0.00778061	0.131683	0.224	0.158	1	P23H/Gnat2-/-	Agbl3
Cul1	0.00783527	0.179405	0.485	0.452	1	P23H/Gnat2-/-	Cul1
Sema5b	0.00786181	0.168702	0.11	0.05	1	P23H/Gnat2-/-	Sema5b
Higd1a	0.00791372	0.175118	0.645	0.707	1	P23H/Gnat2-/-	Higd1a
Mrpl15	0.00792355	0.139755	0.365	0.29	1	P23H/Gnat2-/-	Mrpl15
Mcl1	0.00793122	0.131609	0.371	0.313	1	P23H/Gnat2-/-	Mcl1
Zfp106	0.00793911	0.14474	0.662	0.641	1	P23H/Gnat2-/-	Zfp106
Ttf1	0.00793919	0.0676365	0.147	0.093	1	P23H/Gnat2-/-	Ttf1
Smarcc2	0.00807594	0.0798489	0.615	0.595	1	P23H/Gnat2-/-	Smarcc2
Gm16754	0.0083625	0.108524	0.124	0.062	1	P23H/Gnat2-/-	Gm16754
Pibf1	0.00848271	0.133073	0.264	0.197	1	P23H/Gnat2-/-	Pibf1
Prpf18	0.0085409	0.187163	0.284	0.22	1	P23H/Gnat2-/-	Prpf18
Cfl2	0.00879349	0.0156219	0.448	0.456	1	P23H/Gnat2-/-	Cfl2
Cd302	0.00880087	0.0817911	0.181	0.135	1	P23H/Gnat2-/-	Cd302
Eif1b	0.00908343	0.150154	0.839	0.903	1	P23H/Gnat2-/-	Eif1b
Tmbim6	0.00916444	0.119914	0.786	0.834	1	P23H/Gnat2-/-	Tmbim6
Ccdc186	0.00923388	0.243715	0.625	0.633	1	P23H/Gnat2-/-	Ccdc186
Iffo2	0.00938314	0.127603	0.254	0.197	1	P23H/Gnat2-/-	Iffo2
Meaf6	0.00961588	0.16481	0.288	0.224	1	P23H/Gnat2-/-	Meaf6
Cyhr1	0.00966584	0.0925507	0.478	0.432	1	P23H/Gnat2-/-	Cyhr1
Ndufs5	0.00977269	0.176538	0.846	0.9	1	P23H/Gnat2-/-	Ndufs5
Pgbd5	0.00977397	0.127224	0.488	0.533	1	P23H/Gnat2-/-	Pgbd5

## Sheet: Significant, fold-change order
gene	log2FC	"-LOG10(adj_P)"
Tmsb10	-0.773392	49.2902
Nr4a1	-0.538245	13.1637
Uba52	-0.478092	16.6487
Pde10a	-0.432214	7.91384
mt-Nd3	-0.419217	9.84716
mt-Co3	-0.410738	1.4106
Cntn4	-0.397961	5.30426
Lmo4	-0.393257	3.0265
mt-Atp6	-0.376441	1.44582
mt-Cytb	-0.32841	1.39871
mt-Nd5	-0.32602	4.48479
Cabp5	-0.320528	1.74283
Gadd45g	-0.309433	2.31804
Egr1	-0.306457	3.83018
Rpl27	-0.265857	2.52953
Rpl35	-0.252195	2.05236
mt-Atp8	-0.251918	2.32249
mt-Nd1	-0.246389	1.42297
Gstp1	-0.24469	1.83967
Gng13	-0.24444	2.28794
Grcc10	-0.233719	2.5441
Car2	-0.222921	2.57629
Srsf2	-0.220117	2.406
Ndufa4	-0.216778	1.9963
Sik1	-0.213014	1.71766
Rps27	-0.208408	3.90429
Cplx3	-0.204863	1.4285
Rho	-0.159979	10.7175
E2f6	0.165212	2.07767
Pgam1	0.176588	2.83758
AC123870,1	0.196193	5.06567
Trnp1	0.201125	7.72772
Atp1a1	0.209687	3.89118
Car8	0.214911	7.20307
Endou	0.222122	2.24905
Neurod1	0.24515	2.3745
Zfp462	0.249131	1.77546
Zmiz1	0.250856	1.86878
Klhl29	0.252364	4.17145
Onecut2	0.258579	3.45868
Pkig	0.259116	2.26266
Sulf2	0.259588	4.1469
Slc16a3	0.271487	1.98013
Nelfcd	0.274112	1.97647
Cd63	0.294682	1.56007
H2-D1	0.296554	1.91312
Ptp4a3	0.29947	1.3857
Gm28151	0.301977	5.47099
Ldha	0.3066	1.60356
Gria1	0.311462	4.57921
Atp9a	0.312005	4.6104
Sec22c	0.313985	1.68188
Gap43	0.314804	8.34606
Bend4	0.31975	2.59101
Acbd6	0.322183	2.14088
Gnas	0.325783	11.7251
Ndrg3	0.328427	1.85185
Grm7	0.331912	11.0223
Atp6v0a1	0.33213	2.67688
Ankrd6	0.338127	2.79401
Atp2b1	0.355267	23.4223
Nf2	0.355963	5.14929
Cfi	0.358928	4.95639
Tpi1	0.381339	13.2421
Csmd2	0.385464	6.99815
Hif1a	0.393475	10.2031
Fgf2	0.40485	13.2587
Mt1	0.436142	2.28871
Osbpl6	0.438245	4.17631
Prkcb	0.439312	7.73332
Ociad2	0.506939	12.4464
Pcdh15	0.544085	9.04609
Daam1	0.565094	6.6649
Prph	0.577119	8.33803
Bhlhe40	0.594222	21.1435
AC149090,1	0.605549	3.78861
A2m	0.700825	24.5402
Stat3	0.720309	21.68
Sag	0.900478	5.50234
