# Supplementary material for: Presynaptic Changes in Mouse Rod Photoreceptors During Early Retinitis Pigmentosa
Source: Invest Ophthalmol Vis Sci. 2025 Dec 1;66(15):4. doi: 10.1167/iovs.66.15.4 (PMC12697692; doi:10.1167/iovs.66.15.4)
Supplement: Supplement 6 [file iovs-66-15-4_s006.xlsx]

## Sheet: Proteomics, LIMMA results
Gnat2-/-					P23H/Gnat2-/-
S3	S4	S7	S13	S14	S1	S2	S5	S6	S8	S9	S10	S11	S12	S15	Gnat2-/-_vs_P23H/Gnat2-/-_logFC	Gnat2-/-_vs_P23H/Gnat2-/-_AveExpr	Gnat2-/-_vs_P23H/Gnat2-/-_t	Gnat2-/-_vs_P23H/Gnat2-/-_P.Value	Gnat2-/-_vs_P23H/Gnat2-/-_adj.P.Val	Gnat2-/-_vs_P23H/Gnat2-/-_B	Gnat2-/-_vs_P23H/Gnat2-/-_-log(P.Value)	Gnat2-/-_vs_P23H/Gnat2-/-_-log(adj.P.Val)	Genes
196591.9375	226159.875	207311.9375	196616.109375	5445.923828125	6355.634765625	4465.677734375	2035.53576660156	6110.412109375	3139.62573242188	234292.875	17336.166015625	227658.921875	257821.859375	4184.4677734375	-2.64065	3.60268	-2.06163	0.0551317	0.325141	-4.2139	1.2586	0.487928	Psme1
893701.8125	940791.4375	1040549.75	1094359.25	946405.1875	4692.32373046875	761233.3125	763358.75	934616.4375	939193.25	6870.17431640625	18779.384765625	757404.5	941011.625	1017620.375	-2.13886	7.20567	-1.91646	0.0725491	0.371069	-5.21702	1.13937	0.430545	Hnrnpab;Hnrnpdl
24157.802734375	25196.294921875	26226.603515625	18514.30078125	18701.302734375	7136.88037109375	3933.79931640625	3295.3095703125	6048.412109375	2832.51489257813	6019.37109375	8685.099609375	7913.32080078125	3069.1650390625	9396.8583984375	-2.05025	1.82686	-7.25792	1.46998e-06	0.000303819	4.2044	5.83269	3.51739	Ndrg2
297490.03125	250308.15625	12732.06640625	189892.875	4136.49072265625	267279.96875	7882.41357421875	257764.953125	7960.5556640625	6291.79541015625	2527.58862304688	234392.953125	5326.74267578125	3423.6005859375	3050.806640625	-1.89697	3.33397	-1.39997	0.179789	0.561086	-5.12475	0.745236	0.25097	Taf6l
161960.9375	92772.25	99860.859375	71198.453125	90481.0625	189529.953125	129137.9765625	231599.078125	1623.31176757813	107456	5888.71826171875	94135.3828125	114515.9609375	2120.98120117188	3501.36010742188	-1.88431	4.18198	-2.05716	0.0556051	0.327508	-4.37653	1.25489	0.484778	Hspa1a;Hspa8
17434.296875	83041.734375	192029.96875	46234.1015625	61923.30078125	10562.0966796875	33698.296875	3516.24877929688	6078.8388671875	41578.1875	46770.1953125	24310.00390625	41252.40234375	22825.8984375	6290.10693359375	-1.85304	3.42356	-2.98605	0.00840739	0.107383	-2.52753	2.07534	0.969064	Ttc39c
427702.28125	6395.84619140625	113152.0234375	43821.88671875	3852.75952148438	1798.73278808594	2923.78076171875	6592.40966796875	18727.4921875	2919.6650390625	76253.7734375	38816.58984375	7583.4794921875	4747.9248046875	59995.796875	-1.74529	2.66454	-1.53422	0.143667	0.502667	-4.79961	0.842643	0.29872	Fmod
4189.2451171875	23401.103515625	28720.998046875	24898.89453125	12082.3994140625	5150.81005859375	3337.814453125	3150.8134765625	6801.6025390625	7141.01904296875	9425.5380859375	6885.869140625	13261.6005859375	1575.82019042969	2081.62939453125	-1.6526	1.55662	-3.25035	0.00478645	0.0749518	-1.97895	2.31999	1.12522	Lbhd1
18140.99609375	42667.1015625	61902.87890625	11456.1015625	48487.1953125	20359.205078125	10025.5	14493.095703125	11208.9013671875	2744.68383789063	9033.5	17798.49609375	23910.40625	5374.5517578125	4774.232421875	-1.6333	2.57073	-3.37476	0.00366504	0.0619514	-1.72338	2.43592	1.20795	Cxxc5
3669.099609375	238285.140625	2734.39428710938	268853.1875	250024.0625	131178.96875	2635.115234375	8803.9560546875	3601.12963867188	11922.6796875	11677.7109375	7167.49755859375	78561.0234375	2277.67016601563	306219.15625	-1.55706	3.14774	-1.10014	0.286848	0.668186	-5.40826	0.542348	0.175103	Eml6
49698.3125	78516.5859375	51681.28515625	78643.4296875	5678.36572265625	6766.18017578125	7025.3046875	51290.203125	54482.78515625	53481.515625	4053.79077148438	2487.07836914063	5121.4619140625	5837.6318359375	60742.39453125	-1.5295	2.9451	-1.94709	0.0685096	0.361384	-4.26101	1.16425	0.442031	Itpr1
13950802	20855696	19734500	14822596	18341408	7186127	7005567	5189689	5611178	6188143.5	6556788.5	5467631	6334616	6557699	7347678	-1.44694	11.8304	-12.7036	5.12241e-10	2.32916e-06	13.3135	9.29053	5.6328	Rho
62449.390625	83284.828125	78800.6875	88075	96950.359375	51459.59765625	51888.01171875	42686.70703125	3870.54907226563	14354.8046875	35483.40234375	49674.5	51462.390625	42592.90234375	44030.3984375	-1.42873	4.16478	-3.19972	0.00533428	0.0806949	-2.24503	2.27292	1.09315	Sgtb
83251.140625	84966.0859375	149572.0625	112493.9296875	205842.890625	5000.970703125	141426.9375	99061.765625	107431	102147.0078125	3378.04638671875	3630.15209960938	132931.078125	129830.9375	160516.09375	-1.40308	4.6586	-1.82944	0.0852108	0.394556	-4.88568	1.06951	0.403892	Osmr
217747.984375	198455.9375	253146.9375	227365.0625	213199.03125	124452.015625	4668.51611328125	108058.046875	51783.5	182899.0625	140622.046875	125577.0546875	55536.015625	150114.078125	201201.875	-1.40185	5.58079	-2.56293	0.0203405	0.186468	-3.81113	1.69164	0.729396	Cnga2
40443.69140625	57368.41796875	54532.11328125	48952.984375	51813.2890625	39315.7109375	7265.40283203125	57332.58984375	3957.70678710938	3533.71533203125	55529.88671875	51517.59765625	54228.68359375	56133.48828125	4943.79541015625	-1.39226	3.48358	-2.35827	0.0308062	0.240267	-3.68188	1.51136	0.619306	Ccdc180
26367.599609375	27945.70703125	13408.8017578125	26941.8046875	28034.703125	7419.7353515625	19397.494140625	4291.1884765625	2421.58569335938	7623.83056640625	17386.697265625	20213.798828125	6283.6279296875	16108.9033203125	11780.7294921875	-1.35739	2.38779	-3.18168	0.00554404	0.0834727	-2.07248	2.25617	1.07846	Nfatc2ip
58762.0859375	50986.40625	59527.51171875	48887.5	53786.8828125	29411.103515625	33506.60546875	47503.51171875	29920.80078125	30941.39453125	31641.19140625	42752.50390625	36096.58984375	2405.27954101563	3418.64331054688	-1.35315	3.57469	-2.83149	0.011647	0.135135	-2.83874	1.93379	0.869234	Derpc
77492.1328125	81345.9453125	69048.078125	79646.765625	91767.4453125	3546.96606445313	126658	5993.1865234375	6892.62255859375	76286.140625	60978.38671875	35594.8046875	84985.1796875	59271.38671875	82688.09375	-1.33154	4.17219	-2.179	0.0439284	0.291394	-4.17027	1.35725	0.535519	Ide
21955.396484375	16752.40625	23286.896484375	15461.3017578125	18785.494140625	15130.5986328125	3129.21826171875	12283.6015625	10358.2001953125	8686.810546875	17303.603515625	14477.4970703125	2163.21923828125	2887.67041015625	10170.8984375	-1.27334	2.11412	-3.07505	0.00695968	0.0969004	-2.26198	2.15741	1.01367	Aqr
88293.484375	68123.109375	138245.9375	4729.75927734375	173496.921875	164361.984375	215899.90625	110967.015625	4380.1875	60096.37890625	6215.21337890625	119140.0546875	6260.236328125	4840.060546875	5039.0458984375	-1.27086	3.79421	-1.21842	0.239967	0.632128	-5.45279	0.619848	0.199195	Lrg1
40093.703125	22765.59375	22156.80078125	30148.60546875	22989.8046875	2561.03393554688	4481.04541015625	21974.693359375	2825.16040039063	22952.404296875	9462.7451171875	5516.7236328125	45770.18359375	26400.091796875	37929.60546875	-1.23864	2.65064	-2.19617	0.0424776	0.287074	-3.79457	1.37184	0.542007	Sclt1
25466.89453125	22023.802734375	30027.796875	25497.5	22324.505859375	6381.22607421875	10143.8935546875	4903.24951171875	12809.19921875	12464.6982421875	26122.99609375	6533.6982421875	5762.150390625	22676.90234375	14451.900390625	-1.22965	2.53007	-3.93979	0.0010852	0.0272619	-0.693693	2.96449	1.56444	Rax
9209.4033203125	13517.697265625	2999.22705078125	16083.802734375	17595.1953125	11977.2958984375	2159.92993164063	1891.59985351563	4232.78076171875	10049.599609375	8389.2021484375	10840.296875	797.078186035156	4705.44091796875	3515.7978515625	-1.19562	1.25159	-2.04767	0.0566245	0.332221	-3.88462	1.247	0.478573	Ppm1b
30973.50390625	34527.6875	32462.90625	33398.4921875	49690.19921875	14709.80078125	26436.205078125	29437.109375	3279.142578125	17876.578125	53643.50390625	3183.10913085938	39054.61328125	5551.234375	41355.0078125	-1.1915	3.10089	-2.24557	0.0385461	0.273005	-3.79035	1.41402	0.56383	Ralgapb
32103.49609375	52570.39453125	60370.31640625	70838.2890625	50484.4140625	30428.810546875	18781.6953125	13417.1982421875	30411.095703125	2681.09033203125	52947.3984375	33763.20703125	55979.1171875	12281.701171875	43523.41015625	-1.19096	3.61325	-2.69805	0.0153891	0.156893	-3.09292	1.81279	0.804398	Mapre2;Mapre3
8936.8173828125	33069.48828125	9474.900390625	47093.3046875	6693.728515625	7029.75048828125	6997.87060546875	3214.6904296875	3123.39038085938	7663.69189453125	24061.19140625	25031.49609375	6127.9716796875	4542.1611328125	3213.0693359375	-1.18882	1.87913	-2.06651	0.0546176	0.324023	-3.9005	1.26267	0.489424	Atp6v0c
18799.494140625	25380.494140625	15416.6015625	18717.802734375	23809.1015625	13962.1982421875	4929.36865234375	11779.5302734375	4569.095703125	22235.591796875	22040.302734375	17237.1953125	2507.40087890625	10440.0029296875	3663.37768554688	-1.18064	2.26392	-2.67016	0.0163057	0.161933	-2.96237	1.78766	0.790664	Mvb12a
159936.9375	140436.078125	206198.875	192554.953125	220170.03125	4068.99975585938	3820.49975585938	5075.6328125	298311.1875	259345.90625	208609.921875	251697.921875	407580.75	259648.84375	241847.09375	-1.17723	5.41177	-1.21111	0.242683	0.633045	-5.92208	0.61496	0.198565	Slc25a13
39193.59765625	62933.21484375	47089.1015625	46930.8984375	36985.40234375	29818.99609375	6257.24951171875	16036.4013671875	31843.90625	13916.0986328125	18749.703125	25805.103515625	25928.591796875	29958.603515625	20553.900390625	-1.17502	3.4425	-4.4043	0.000401372	0.013826	0.232232	3.39645	1.8593	Surf6
32140.802734375	23240.591796875	34515.80078125	10480.3974609375	14739.1953125	45922.109375	8546.2861328125	27290.70703125	6159.7392578125	6212.966796875	3897.70092773438	13924.6015625	12820.796875	2692.90747070313	6332.44384765625	-1.17011	2.32909	-2.27111	0.0366481	0.264506	-3.62743	1.43595	0.577564	Cbx1
10494.4013671875	17192.904296875	7450.50244140625	9288.3017578125	2282.36962890625	10240.5	3072.44140625	3180.486328125	8820.1259765625	3411	3339.05908203125	4207.1806640625	2815.01000976563	544.197998046875	3349.630859375	-1.1644	0.890673	-2.09285	0.0519219	0.315319	-3.80857	1.28465	0.50125	Eif4g2
17709.501953125	11697.9990234375	27785.1015625	33250.7890625	5811.2158203125	47625.7890625	7048.3720703125	4603.1220703125	8026.71240234375	2767.38037109375	4632.14453125	9068.2490234375	11372.80078125	8959.7685546875	2594.3115234375	-1.1635	1.96152	-2.14129	0.0472773	0.301061	-3.79477	1.32535	0.521346	Acad10
184664	235452.96875	209908	193672.953125	201168.890625	71762.8203125	92223.5390625	89530.1875	98191.28125	115624.9921875	105645.0546875	48655.40625	95644.53125	154400.984375	79036.90625	-1.14857	5.6221	-7.00358	2.32095e-06	0.000439723	5.06041	5.63433	3.35682	Apobec2
28874.296875	80253.0546875	43040.88671875	41097.8046875	70204.1171875	36525.90625	6093.2294921875	25985.30078125	14524.8037109375	13612.7041015625	17640.90625	36311	40308.2109375	34284.8984375	34091.40234375	-1.139	3.59355	-3.10601	0.00651566	0.0925834	-2.31325	2.18604	1.03347	Cabp4
30453.30078125	46295.91015625	33754.1015625	90799.453125	33736.9921875	100219.015625	9941.0166015625	24760.30078125	5555.20654296875	5020.390625	61782.8125	80413.640625	6107.94482421875	59463.2890625	8637.8642578125	-1.13699	3.41574	-1.83997	0.0835816	0.38979	-4.50679	1.07789	0.409169	Ndufb9
31857820	38335780	40279812	34886320	39378676	13016607	21021596	15438709	15022107	16775907	17145610	15085794	15932301	20815506	18313810	-1.12992	13.1288	-10.6283	7.40859e-09	1.66587e-05	10.6164	8.13026	4.77836	Gnat1
34196.6953125	50573.09375	31014.705078125	61338.31640625	40200.89453125	8411.498046875	16375.900390625	14681.599609375	29700.09765625	15881.904296875	27277.107421875	20707.294921875	23382.099609375	22212.703125	24836.19921875	-1.10416	3.36466	-4.61907	0.000254628	0.0100559	0.63878	3.59409	1.99758	Bbs4
32570.595703125	14457.4140625	32583	52970.1875	29932.39453125	7102.91357421875	44501.00390625	37856.11328125	20121.10546875	33714.0078125	10805.5341796875	5407.2724609375	47199.890625	3234.53100585938	3889.05590820313	-1.09518	2.89348	-1.99761	0.0622841	0.347919	-4.14605	1.20562	0.458522	Tle2
12870.701171875	24424.49609375	12190.3994140625	24771.892578125	18882.103515625	5841.642578125	9092.1630859375	6721.35205078125	13651.19921875	4034.03881835938	11342.1015625	16385.89453125	10867.1513671875	9544.6279296875	4835.13916015625	-1.05871	2.15841	-3.33456	0.00399553	0.0651172	-1.80858	2.39843	1.1863	Slc4a7
18827.302734375	27242.40234375	15238.0986328125	24586.697265625	20169.40625	19907.705078125	12457.90234375	20057.6953125	10476.1025390625	2832.8408203125	12439.4033203125	6561.6416015625	16693.595703125	11104.40625	4246.46533203125	-1.05206	2.39071	-2.76769	0.0133114	0.145596	-2.80018	1.87578	0.83685	Znf219
4881519	6144301	6970976	5264550.5	7985499.5	1952429.625	3862229.5	3174191.25	2836440	3066538.5	2973150.5	2356840.5	2955229.5	3445090	3369090	-1.04769	10.602	-7.54984	8.7967e-07	0.000222214	5.81734	6.05568	3.65323	Gnai1;Gnai2;Gnat1
137103.96875	129098.03125	138787.09375	144371	145180.0625	68821.234375	87410.4296875	86307.921875	114490.9765625	63301.0859375	70623.3046875	74159.25	78213.640625	60089.5859375	17906.40625	-1.04602	5.12925	-4.22751	0.000585245	0.0177407	-0.316537	3.23266	1.75103	Samd11
5049.7998046875	9573.91015625	6537.72900390625	11081.6015625	11537.7998046875	4436.46044921875	3554.61328125	7089.32421875	2640.12451171875	3587.3681640625	1691.83020019531	5492.36962890625	4975.25830078125	3774.85864257813	6436.818359375	-1.03693	1.08781	-2.9348	0.00937008	0.116092	-2.53411	2.02826	0.935198	Wdr89
92118.5	29124.3046875	78667.8671875	77256.75	72107.09375	81659.6171875	12341.2333984375	5683.1611328125	88926.5546875	35483.40234375	4449.26220703125	64807.80859375	77280.859375	41964.203125	51722.40234375	-1.03157	4.03978	-1.85506	0.0812936	0.387466	-4.66219	1.08994	0.411767	Crk
71637.21875	117446.0390625	113618.0703125	98728.234375	7205.55908203125	7740.7607421875	6034.58203125	128293.078125	116601.921875	100765.0625	19366.015625	115123.0078125	6667.65087890625	55424.59765625	4202.77783203125	-1.01977	3.86433	-1.19277	0.2496	0.636528	-5.50159	0.602756	0.196183	Yeats2
11577.7958984375	15103.9970703125	5119.92529296875	10299.69921875	7261.69140625	4725.49951171875	1364.37036132813	3870.30346679688	6735.259765625	2981.31030273438	4877.4912109375	6428.16943359375	7714.16259765625	3041.990234375	8857.80078125	-1.01972	1.23351	-2.55385	0.0207224	0.188449	-3.12913	1.68356	0.724805	Dnajc13
20089.103515625	23434.19921875	35799.01171875	27366.90625	44314.01171875	20495.6953125	14488.603515625	11485.59765625	15369.9970703125	22205.3046875	22914.505859375	19393.19921875	15213.8017578125	15093.7958984375	3376.93017578125	-1.0053	2.91075	-3.04422	0.00743121	0.100565	-2.34015	2.12894	0.997555	Phf8
122280.078125	5585.86181640625	39075.9921875	14563.404296875	16401.3046875	4907.9873046875	88589.421875	19659.701171875	7898.75537109375	4270.962890625	22717.201171875	16540.900390625	3692.41845703125	6124.9912109375	15470.4013671875	-1.00058	2.57184	-1.41107	0.176546	0.554389	-4.88363	0.753142	0.256185	Bgn
9373.7421875	19168.298828125	22286.994140625	7979.47998046875	29967.595703125	18099.693359375	2544.3740234375	8317.01171875	12479.4970703125	5410.44384765625	7920.1396484375	17644.404296875	11349.609375	4103.810546875	5134.6181640625	-0.998863	2.02585	-2.28077	0.0359531	0.261764	-3.58122	1.44426	0.58209	Ormdl1
17821.595703125	13779.5966796875	19626.498046875	21213.498046875	21543.203125	8328.15234375	8269.892578125	9904.4091796875	4920.17822265625	4642.7724609375	5613.96533203125	20954.005859375	7984.92041015625	21200.896484375	16683.501953125	-0.994714	2.27812	-2.81049	0.0121714	0.138705	-2.72074	1.91466	0.857907	Sp2
102817.9453125	189613.90625	195758.875	81846.8125	166242.078125	85122.3671875	101686.0546875	89764.7421875	32147.0078125	80854.6640625	77471.640625	89593.5390625	47816.703125	70506.3203125	63711.81640625	-0.994175	5.18742	-3.62603	0.00213363	0.0427384	-1.58026	2.67088	1.36918	Nt5e
54548.8046875	57079.3046875	59559.58984375	58018.80859375	42912.109375	18661.69921875	32766.701171875	6721.61865234375	54691.31640625	33819.09375	34444.30078125	30118.408203125	30058.00390625	20543.1015625	35435.3984375	-0.989063	3.79382	-3.59222	0.00229494	0.0447859	-1.38885	2.63923	1.34886	Bbs5
26023.49609375	24994.193359375	34890.70703125	26952.70703125	26386.69140625	28207.00390625	7858.43505859375	21670.806640625	4594.44287109375	22468.3046875	26333.197265625	33114.98828125	3897.5849609375	26187.10546875	7701.1396484375	-0.978167	2.87211	-2.19745	0.0423711	0.287074	-3.81543	1.37293	0.542007	Polr2l
20218.396484375	11706.802734375	28085.099609375	16282.595703125	25409.703125	13279.99609375	4963.05859375	4120.2421875	18031.3984375	17326.49609375	25718.796875	22009.59765625	7973.86962890625	13126.501953125	1665.42590332031	-0.971059	2.34572	-2.00231	0.0617323	0.346617	-4.03914	1.20949	0.46015	Gtf2e1
30347.49609375	27122.30078125	60007.69921875	32990.4921875	38565.3046875	12651.6005859375	12698.2021484375	36710.3046875	15814.1962890625	10814.9736328125	33154.3046875	27489.599609375	22774.50390625	38149.30078125	6721.3916015625	-0.963276	3.26826	-2.85995	0.0109713	0.130593	-2.72075	1.95974	0.88408	Nfya
27449.904296875	21510.501953125	26104.197265625	42106	36585.59375	10895.1025390625	7254.58056640625	2748.21508789063	12274.501953125	23882.00390625	40610.40234375	12714.3037109375	25463.998046875	25227.193359375	32909.40234375	-0.963067	2.97804	-2.24033	0.0389465	0.274558	-3.76477	1.40953	0.561366	Pnpla6
116494.9921875	115800	115332.9296875	94861.1171875	89547.9453125	47770.98828125	56352.28515625	63523.41796875	50642.30859375	52975.6875	60764.28125	53823.91015625	50408.015625	57921.28515625	49398.81640625	-0.958638	4.80258	-8.32349	2.38123e-07	9.84314e-05	7.23347	6.6232	4.00687	Aqp1
4862.38037109375	11399.701171875	14243.5986328125	17767.404296875	11652.5029296875	3657.44946289063	4072.77807617188	3651.22924804688	8615.0712890625	5529.85986328125	13213.900390625	2645.62939453125	5942.43896484375	17448.90625	3508.98559570313	-0.954306	1.54166	-2.29385	0.0350322	0.259019	-3.53363	1.45553	0.586668	Tmed5
13718.7021484375	20978.49609375	28605.796875	15485.90234375	13921.5	13634.001953125	7257.42041015625	3357.92456054688	23615.005859375	22176.3046875	2104.38330078125	21178.302734375	20202.8046875	7221.00341796875	3275.66528320313	-0.953066	2.22521	-1.89673	0.0752638	0.377731	-4.17839	1.12341	0.422817	Naip5
8976.361328125	19334.498046875	21782.904296875	13040.103515625	19048.705078125	22639.3984375	3043.67797851563	4170.6796875	2454.53051757813	4692.60009765625	11439.3017578125	12266.3017578125	7807.20068359375	21940.80078125	17197.701171875	-0.952763	2.06816	-1.90877	0.0735971	0.373575	-4.14175	1.13314	0.427622	Dcun1d5
27985.193359375	19286.501953125	27209.197265625	27762.208984375	29647.5078125	25720.107421875	11139.240234375	29459.0078125	14955.2001953125	19158.798828125	29956.20703125	2731.29614257813	21089.005859375	11738.6982421875	3853.87255859375	-0.952077	2.78775	-2.19603	0.0424897	0.287074	-3.80326	1.37172	0.542007	Zc3h14
14752.1982421875	15417.396484375	16281.798828125	10275.9990234375	7493.76123046875	4968.75048828125	4328.23486328125	7490.84912109375	5128.833984375	5505.9541015625	9214.4208984375	6179.62939453125	14009.3017578125	5847.72412109375	5254.80908203125	-0.943582	1.7124	-3.06907	0.00704888	0.0974203	-2.28605	2.15188	1.01135	Ppef2
25071.703125	51890.99609375	47479.30859375	28102.798828125	7532.56884765625	9303	2839.3818359375	2812.01196289063	50262.41015625	10123.201171875	54060.2109375	38040.38671875	30900.208984375	11628.103515625	6746.3056640625	-0.942332	2.79513	-1.45761	0.163461	0.532282	-4.87549	0.786586	0.273858	Slc16a3
307458.0625	373374.875	318971	356728.1875	276748.96875	147592.015625	203117.109375	149188.921875	165328.09375	175462.015625	193590	164426.09375	146154.921875	216786	135322.078125	-0.942085	6.43029	-8.14453	3.19971e-07	0.000111916	6.97917	6.49489	3.95111	Rdh8
24825.00390625	17326.8046875	21399.90625	23650.201171875	18404.69921875	16301.517578125	6336.2587890625	13249	12001.8017578125	5259.13916015625	9930.77734375	6181.5537109375	16825.8984375	19179.30078125	13033.3037109375	-0.93894	2.47612	-3.23861	0.00490832	0.0758533	-1.97053	2.30907	1.12003	Ddx56
3839538.25	3537150.25	3195420.75	5955206.5	3512531.25	2491499.5	2525559	1315989.75	1434209.375	1611049.875	1911709.875	2583579	2174620	2673980.25	2181268.5	-0.931781	10.0247	-4.69357	0.000217644	0.00916321	0.246568	3.66225	2.03795	Gngt1
113738	223855.046875	211345.140625	128378.9296875	153535.046875	133049.0625	76395.140625	83342.765625	75083.9296875	78708.234375	65961.40625	93027.59375	100590.9609375	73552.890625	81901.4765625	-0.921889	5.43132	-5.07774	9.77249e-05	0.00516692	1.39679	4.00999	2.28677	Esrrb
32513.58984375	46710.28515625	50780.58984375	41610.19140625	40351.80078125	40899.98828125	19145.201171875	9894.1416015625	15186.501953125	45922.19921875	28469.408203125	20488.205078125	12500.4013671875	31305.091796875	25687.5	-0.912135	3.50852	-3.2648	0.00464056	0.0730126	-1.98723	2.33343	1.1366	Ppp3cc
178937.078125	230450.96875	208991.984375	170697.96875	223058	94228.5234375	103897.03125	127532.9296875	112267.9453125	75645.5859375	97255.125	96724.0078125	157014.890625	120067.9296875	106598.953125	-0.898213	5.76852	-6.7422	3.74524e-06	0.000541802	4.58225	5.42652	3.26616	Impdh1
91468.390625	132145.03125	104100.9375	97931.2109375	117839.0703125	73073.59375	43193.08984375	46182.296875	29403.09375	53955.39453125	72632.3671875	79913.9375	78366.625	59142.30859375	73975.3515625	-0.897347	4.8842	-4.0554	0.000846369	0.0230446	-0.629293	3.07244	1.63743	Optn
52103.5859375	90976.5703125	60538	73329.9609375	86656.9921875	43126.09765625	32868.8984375	41948.8125	32146.201171875	14188.0986328125	48493.19140625	51448.81640625	54200.01171875	45877.6875	42417.40625	-0.891188	4.28393	-3.69227	0.00184971	0.0389381	-1.26923	2.7329	1.40963	Gucy2f
30237.701171875	42833.4921875	54159.61328125	40795.00390625	49966.08984375	31963.6953125	15276.5048828125	32870.0078125	32396.193359375	23608.60546875	25843.103515625	22830.697265625	22991.705078125	18762.794921875	12879.697265625	-0.890447	3.54106	-4.34279	0.000457543	0.0154107	0.113666	3.33957	1.81218	Sephs2
311411.90625	439379.96875	423844.15625	330180.03125	454131.71875	194383	217088.875	210636.890625	166050.09375	208223.890625	229557.875	192534.078125	227801.9375	235806.859375	210627.984375	-0.88846	6.72255	-7.40387	1.13556e-06	0.000245876	5.70387	5.94479	3.60928	Abca4
20245.80078125	23670.001953125	18126.6953125	21131.90234375	25407.201171875	17298.50390625	7858.2060546875	17045.103515625	5994.93798828125	4412.33447265625	18189.494140625	11448.5009765625	11227.4033203125	20992.298828125	16026.3017578125	-0.886051	2.56487	-2.65823	0.0167138	0.163821	-2.99692	1.77692	0.785631	Ccnk
30685.09765625	19152.896484375	12331.2275390625	15699.90234375	15349.8017578125	27297.201171875	4277.07958984375	13977.7958984375	4690.28955078125	6407.771484375	16028.4951171875	11050.7021484375	10629.3994140625	19196.90625	3980.3515625	-0.876803	2.28559	-2.02876	0.0587052	0.338317	-3.98841	1.23132	0.470676	Oscp1
124559.0078125	168806.984375	126232.0546875	143380.9375	159336.078125	68784.3984375	87195.9765625	77488.75	82769.6875	83548.625	66828.2109375	84081.6171875	83697.2109375	78944.2734375	70115.4375	-0.867671	5.30062	-8.36332	2.23093e-07	9.84314e-05	7.3396	6.65151	4.00687	Cngb1
5214.63134765625	9192.962890625	9356.890625	9162.1923828125	6975.9326171875	2685.5107421875	2730.72021484375	7369.587890625	2646.83642578125	3745.70922851563	5543.68017578125	7634.89013671875	4860.021484375	2496.53979492188	7192.2822265625	-0.867584	1.10376	-2.45224	0.025491	0.214081	-3.28453	1.59361	0.669422	Fam151b
32219.89453125	18784.599609375	22792.892578125	6718.0869140625	5141.400390625	29747.705078125	16789	24538.896484375	2453.8232421875	4976.68896484375	4341.02880859375	18375.802734375	6456.408203125	4400.56103515625	1781.90393066406	-0.864497	1.92435	-1.31469	0.20635	0.597212	-4.87462	0.685394	0.223871	Dhcr7
885828.625	1204460	1086150.625	1175310	1088220.375	449236.25	650020.375	452283.875	522595.3125	640563.625	625893.625	662900.25	621070.75	716037.9375	637741.3125	-0.861702	8.21989	-7.12197	1.87442e-06	0.000370565	5.11991	5.72713	3.43114	Gnai1;Gnai2;Gnao1;Gnas;Gnat1
177531.96875	3134.8828125	21007.193359375	2434.2568359375	68958.671875	9245.1220703125	119953.0546875	17324.697265625	5308.33056640625	4795.6396484375	18857.494140625	15335.7041015625	4363.22998046875	4253.6181640625	3812.10913085938	-0.861342	2.33044	-0.886155	0.388093	0.753362	-5.3504	0.411064	0.122996	Dcn
72493.0703125	86616.5546875	83362.046875	70327.7578125	114191.0625	37424	38841.8984375	40643.8125	40779.3125	47969.39453125	76826.109375	44929.2109375	37261.5	61337.5078125	48940.6875	-0.85975	4.54055	-5.12827	8.80589e-05	0.00476671	1.60214	4.05523	2.32178	Bbs9
402890.84375	375860.15625	412987.03125	426080.25	388625.1875	177160.109375	248249.046875	179307.9375	278899.15625	189251.015625	219667.90625	225219.984375	229488.078125	253947.078125	210039.015625	-0.859747	6.78694	-10.2153	1.3222e-08	1.66587e-05	10.1134	7.8787	4.77836	Slc24a1
53988.00390625	40795.89453125	34542.59765625	52470.40625	49781.9921875	25746.591796875	39857.19921875	27166.908203125	26351.203125	45629.2890625	44191.50390625	14605.00390625	11392.9970703125	23428.00390625	15788.1044921875	-0.859263	3.65138	-3.27711	0.00451971	0.0716067	-1.98482	2.34489	1.14505	Gtf3c2
28079.103515625	22883.3984375	10616.099609375	17233.10546875	3619.7548828125	10602.697265625	4218.6376953125	9928.9521484375	6996.16845703125	10412.4267578125	10585.798828125	3023.97412109375	19862.10546875	3334.7841796875	5970.22900390625	-0.857659	1.87601	-1.70689	0.106329	0.437142	-4.39584	0.973347	0.359377	Dync1i1;Dync1i2
21598.798828125	27836.50390625	25685.802734375	20739.40625	25077.107421875	17111.59765625	10521.9990234375	17642.095703125	22035.49609375	13708.7041015625	23116.1953125	24749.404296875	6887.31201171875	3909.82934570313	10141.3994140625	-0.856856	2.72626	-2.60228	0.0187603	0.177346	-3.10874	1.72676	0.751179	Rp1l1
10044.2998046875	27124.3984375	12742.599609375	12614.8974609375	27944.505859375	8786.7001953125	13054.6962890625	3187.30981445313	5805.0498046875	10093.5	19913.904296875	11367.0966796875	9474.9072265625	17041.802734375	4992.63037109375	-0.856362	2.19459	-2.13941	0.0474501	0.301061	-3.81083	1.32376	0.521346	Nxnl1
471770.875	357113.21875	408319.09375	451676.78125	369531.15625	491901.03125	4665.11962890625	6788.7109375	678250.1875	628754.9375	593128.125	517781.25	513849.84375	591117.8125	515345.21875	-0.844762	6.81965	-0.816708	0.425571	0.77297	-6.55751	0.371028	0.111837	Uimc1
6485.4697265625	18595.203125	12105.103515625	14142.796875	15419.2001953125	11316.302734375	5894.7470703125	3703.21044921875	3788.28247070313	7176.9892578125	8926.1318359375	5093.15673828125	19783	3111.60278320313	15939.8984375	-0.844267	1.81805	-1.98749	0.0634886	0.351623	-4.00227	1.1973	0.453923	Cul9
65865.03125	59489.19921875	40189.390625	53762.390625	25332.908203125	49405.18359375	15964.00390625	7600.64794921875	8304.283203125	30514.498046875	43512.99609375	53917.20703125	31722.4921875	52801.89453125	27600.103515625	-0.842068	3.71563	-1.93863	0.0696048	0.363367	-4.42497	1.15736	0.439654	Acly
129860.984375	175880.0625	184833.015625	180886.0625	167763.96875	94617.8828125	97496.5078125	69761.03125	71846.4609375	101886.0234375	107438.953125	119895.9765625	71342.3359375	105665.0234375	103952.953125	-0.841286	5.53968	-5.78275	2.34903e-05	0.00195836	2.79082	4.62911	2.70811	Kpna2
11927.298828125	31702.99609375	5233.939453125	18897.1015625	30360.498046875	16813.400390625	7819.65869140625	3845.53076171875	4441.6513671875	2080.2607421875	20792.40625	18705.90234375	11298.19921875	13243.703125	14031.396484375	-0.839203	2.18504	-1.52184	0.146721	0.508727	-4.67062	0.833506	0.293515	Taok2;Taok3
8448.1923828125	14587.59765625	16571.5546875	7821.11669921875	10211.5009765625	6053.1201171875	7989.408203125	8754.75390625	3139.06323242188	3111.75512695313	8419.7978515625	2621.14404296875	14473.6025390625	10279.001953125	5987.9990234375	-0.838737	1.6283	-2.1233	0.0489555	0.306191	-3.79084	1.3102	0.514008	Ahsa2
35973.60546875	66523.4765625	67345.46875	64627.40234375	102409.0625	39507.796875	22322.203125	15198.5029296875	18062.10546875	57807.41015625	59865.69921875	47401.91015625	31519.40234375	64015.1796875	50254.90234375	-0.838645	4.17732	-2.55017	0.0208794	0.188745	-3.49701	1.68028	0.724124	Map1lc3a
11931.9990234375	12279.5009765625	6586.1416015625	21729.404296875	8761.359375	5517.17919921875	12288.0029296875	2322.66015625	5212.763671875	3867.20922851563	12099.7998046875	4595.80078125	4573.22021484375	12717.001953125	8951.451171875	-0.837841	1.65151	-2.06366	0.0549176	0.324902	-3.87972	1.26029	0.488248	Hmbs
448448.21875	606474.25	483916.78125	561782.9375	598921.375	324709.09375	277066	238249.859375	282114.03125	291583.8125	304434.15625	311976.875	303466.125	361318.96875	301624.1875	-0.837334	7.22387	-8.04684	3.76616e-07	0.000114165	6.78146	6.4241	3.94247	Cngb1
14886.896484375	35805	19945.49609375	46788.1015625	29594.50390625	54838.29296875	22741.603515625	29357.298828125	21408.494140625	2227.41674804688	14532.3037109375	5086.73046875	21820.404296875	17185.40625	12625.30078125	-0.835306	2.91967	-1.65077	0.117428	0.456365	-4.64151	0.930227	0.340688	Ywhab;Ywhaq;Ywhaz
39091.00390625	80369.9609375	50987.98828125	34475.6875	83202.7265625	26069.69140625	2805.81396484375	42675.11328125	43442.609375	21897.896484375	41356.51171875	28795.5	64519.28125	65102.1875	39507.40625	-0.834796	3.91109	-1.76117	0.0964708	0.419692	-4.75971	1.0156	0.377069	Rnf220
72999.921875	82571.75	82350.0078125	101518.953125	92597.390625	46573.30078125	20487.203125	50182.203125	38203.40625	60706.7890625	54644.58984375	57912.40234375	52255.69921875	60048.80859375	62366.01953125	-0.833591	4.59219	-4.11544	0.000744034	0.021007	-0.454316	3.12841	1.67764	Oard1
46871.40234375	47270.89453125	41083	44176.8984375	53815.90234375	18701.798828125	30405.306640625	27447.001953125	20853.30078125	27091.60546875	32696.59765625	22275.1953125	38104.7890625	19041.1015625	31935.39453125	-0.829829	3.70669	-4.68253	0.00022276	0.00923274	0.770971	3.65216	2.03467	Fscn2
33295.1953125	27256.001953125	37421.5	39177.09765625	29388.79296875	41002.69140625	27117.49609375	46328.9140625	29327.69921875	39632.69921875	2782.80053710938	29815.60546875	40868.90625	4180.7685546875	5464.93603515625	-0.826742	3.20859	-1.53237	0.144119	0.502667	-4.872	0.84128	0.29872	Kmt2a
30161.6015625	39693.2109375	30407.49609375	40057.88671875	46138.390625	25372.20703125	37828.6953125	20508.001953125	4098.2314453125	5488.1162109375	24098.40625	42276.6875	48835.7890625	27187.298828125	35681.8046875	-0.826131	3.40768	-1.7401	0.100199	0.428199	-4.63442	0.999135	0.368354	Cmtm4
1078940.25	1541660	1268349.5	1168979.625	1392049.5	629450.3125	726179.625	742170.125	678109.4375	645246.9375	791478.5	783629.9375	693241.25	822676.25	683850.625	-0.824851	8.48647	-8.41887	2.03767e-07	9.84314e-05	7.3521	6.69087	4.00687	Gnb1;Gnb3
37405.99609375	40515.91015625	44228.4140625	39849.796875	41340.00390625	27963.908203125	7436.7890625	19673.298828125	27585.6953125	25505.5078125	29886.80078125	36763.1953125	34493.4921875	26714.69921875	13302.400390625	-0.823628	3.51262	-3.14964	0.00593674	0.0870786	-2.20773	2.22645	1.06009	Dffa
8259.7578125	16856.201171875	5161.44384765625	8542.1689453125	41562.796875	5365.478515625	7269.9716796875	1146.31994628906	3706.24487304688	5558.990234375	5557.255859375	5562.91943359375	13719.7001953125	17590.6015625	30907.1953125	-0.822417	1.76371	-1.3351	0.199725	0.588894	-4.82868	0.699568	0.229963	Rpa3
11961.701171875	11309.3994140625	11104.501953125	24792.3046875	17053.5	6158.92919921875	8734.57421875	2638.2158203125	12526.400390625	4774.72509765625	12493.9990234375	13055.6025390625	11638.2001953125	11494.3017578125	6794.51123046875	-0.817277	2.0225	-2.33081	0.0325454	0.247777	-3.49917	1.48751	0.605939	Gtf2e2
20879.09375	7379.22509765625	26871.40625	50180.2109375	16439.904296875	20704.298828125	3568.20190429688	1356.50952148438	8181.9501953125	18723.494140625	33015.49609375	35306.796875	7850.55859375	17216.697265625	17840.099609375	-0.816568	2.52427	-1.31313	0.206862	0.597618	-4.97385	0.684319	0.223577	Vps50
10421.798828125	18289.3984375	10587.0029296875	19724.3046875	21862.302734375	11784.5	9312.0009765625	8901.248046875	4715.95068359375	6298.4619140625	9600.546875	19523.39453125	12915.095703125	3953.80004882813	9941.91015625	-0.815557	2.12833	-2.29631	0.0348611	0.258587	-3.56028	1.45766	0.587394	Znf24
38849.8046875	43490.19140625	39959.609375	4982.07421875	43289.7890625	9447.9697265625	70669.5390625	6813.53173828125	2797.49096679688	36155.09765625	34741.38671875	34843.59375	32035.107421875	6669.1455078125	8137.94580078125	-0.802736	2.96292	-1.14881	0.266791	0.648369	-5.25346	0.573829	0.188178	Znf787
843060.125	1124130.5	1166489.5	889213.8125	1104649.375	534958.6875	692701.625	578876	590685	598564.375	631783.875	495230.875	568807.3125	557109.25	561759.875	-0.801304	8.16993	-9.01224	7.92478e-08	6.00567e-05	8.31103	7.10101	4.22144	Rdh12
496210.6875	825678.1875	707158.9375	649651.75	751301	318649	448514.03125	391011.84375	352321.90625	338302.9375	487222.1875	368957.09375	363359.1875	498411.9375	338763.9375	-0.799249	7.58417	-6.06875	1.34139e-05	0.00136153	3.16623	4.87244	2.86597	Cngb1
10830.9990234375	10778.296875	16984.40234375	16122.998046875	20059.896484375	10626.7998046875	1932.13391113281	13344.7021484375	6145.30517578125	13565.6962890625	7094.068359375	17266.697265625	9968.87890625	8889.3828125	6989.2763671875	-0.794626	2.05419	-2.03694	0.0577968	0.336495	-3.95002	1.2381	0.473022	Polr2h
17385.501953125	19117.6953125	21761.90625	21882.6015625	17465.302734375	8754.9677734375	7895.4404296875	7537.6494140625	33133.40625	17198.3046875	17890.50390625	13312.904296875	5139.67431640625	4206.48583984375	17035.3046875	-0.787734	2.45535	-2.22464	0.0401686	0.279276	-3.70351	1.39611	0.553967	Bclaf1;Thrap3
27241.806640625	44627.203125	35776.4921875	19665.302734375	38496.6875	19064.703125	19310.599609375	22181.201171875	15515.5966796875	20123.30078125	15020.599609375	21408.09765625	15554.7021484375	20249.494140625	17597.904296875	-0.786598	3.19006	-3.70018	0.00181842	0.0387905	-1.1188	2.7403	1.41127	Tnfaip3
73514.484375	75817.796875	85016.0859375	30098.107421875	83650.4140625	5912.04638671875	87634.796875	75915.390625	71040.7734375	68346.109375	9040.125	7726.12451171875	75297.5625	78501.4296875	59059.09375	-0.783362	4.20206	-1.38689	0.183674	0.567754	-5.37108	0.735952	0.24584	Carmil1
15476.0986328125	6834.2412109375	21386.400390625	17093.103515625	23450.501953125	13816.90234375	5342.54443359375	17964.998046875	5453.125	3719.1220703125	9287.521484375	2668.52783203125	23466.1015625	27464.697265625	9097.1884765625	-0.78216	2.16572	-1.58338	0.132053	0.480765	-4.58808	0.879253	0.318067	Tab1
53449.49609375	31721.19140625	27242.40234375	35868.203125	28610.998046875	32782.6015625	9873.5673828125	20615.40625	11577.099609375	19613.99609375	24524.107421875	16159.798828125	19018.697265625	36931.703125	23973.697265625	-0.781997	3.30203	-2.73986	0.0141073	0.149524	-2.93992	1.85056	0.825289	8030462N17Rik
11247.8173828125	13686.103515625	23493.9921875	17474.49609375	17488.00390625	2290.767578125	10220.30078125	16786.103515625	4868.2109375	10760.1005859375	25709.0078125	18671.201171875	18857.494140625	5242.94287109375	5994.7197265625	-0.780064	2.22367	-1.70469	0.106748	0.4384	-4.43769	0.971639	0.358129	Krr1
67303.7265625	44389.59375	63447.70703125	65984.6953125	46876.30078125	55142.29296875	20572.49609375	33265.89453125	36851.6875	29612.41015625	33692.796875	41913	26056.408203125	27959.1015625	36562.79296875	-0.773203	4.02788	-4.17813	0.000650486	0.0190823	-0.242721	3.18676	1.71937	Ccdc126
6693829.5	8496484	9539057	7334750	8742545	4324979.5	5591783	4514367.5	4346578.5	4918158.5	4462782	4202019	4383987.5	4909187	5608063.5	-0.772566	11.1824	-8.06343	3.66302e-07	0.000114165	6.69615	6.43616	3.94247	Gnb1
18430.400390625	14055.30078125	11785.029296875	12967.0986328125	19815.99609375	14420.4951171875	3608.93408203125	8517.826171875	2210.9033203125	13811.49609375	13083.4990234375	14290.697265625	16140.1982421875	17689.296875	4588.54248046875	-0.772137	2.13598	-1.66224	0.115083	0.452281	-4.48175	0.938988	0.344592	Ccp110
35937.50390625	41369.9921875	53039.984375	44154.01171875	45290.890625	29419.095703125	8775.41015625	22853.603515625	33361.91015625	26647.0078125	34856.88671875	24280.59765625	34116.4921875	24911.193359375	29378.595703125	-0.771482	3.64792	-3.43245	0.00323745	0.0572789	-1.67761	2.4898	1.24201	Slc4a7
45002.51171875	39181.6015625	29326.498046875	24702.494140625	52528.60546875	29422.40234375	13629.9013671875	26892.80078125	16293.5029296875	15693.5	17820.00390625	24501.697265625	19337.8984375	26948.501953125	34684.7109375	-0.76907	3.40918	-3.07365	0.00698046	0.0969004	-2.33454	2.15612	1.01367	Plekhf2
18794.5	58465.29296875	29219.0078125	41472.50390625	5138.2236328125	69152.5859375	6120.765625	22493.4921875	4550.2421875	8352.5654296875	91820.2421875	25403.40625	6925.3916015625	9666.744140625	4348.06201171875	-0.765762	2.75836	-1.06562	0.301733	0.682111	-5.28169	0.520378	0.166145	Ywhag;Ywhah
43516.1875	69635.34375	53484.8046875	62121.90234375	65565.203125	35502.9921875	48802.7109375	36455.80859375	36025.5078125	34319.296875	29105.09765625	23696.8046875	27562.109375	42010.609375	33076.09375	-0.762724	4.06683	-4.81746	0.00016784	0.00755615	1.02528	3.7751	2.1217	Tub
346002.0625	486166.3125	473382.1875	464109.0625	482066.90625	208914.078125	287562.9375	246338.09375	237969.0625	278587.03125	303721	227532.84375	282120	312252.09375	253364.90625	-0.76254	7.01151	-6.92939	2.65605e-06	0.000483082	4.83551	5.57576	3.31598	Cnga1
89488.890625	39628.11328125	33852.59765625	45014.7109375	39512.70703125	57325.50390625	10625.1494140625	64542.1875	4486.73046875	38912.4921875	70747.6875	4332.13916015625	62104.6171875	44834.0078125	56867.1953125	-0.76178	3.78292	-1.23589	0.233568	0.625093	-5.4091	0.631587	0.204055	Gabra1;Gabra3
20968.1953125	34034.30078125	25428.404296875	19972.806640625	16782.697265625	10578.6982421875	2398.96459960938	15764.7958984375	31105.39453125	11975.4990234375	15943.501953125	18578.8984375	14932.3017578125	14339.099609375	16385.494140625	-0.761206	2.70266	-2.005	0.0614184	0.346406	-4.07962	1.2117	0.460415	Samd7
42285.6015625	46861.70703125	7339.7177734375	31800.08984375	17589.798828125	17983.60546875	3038.69018554688	35690.390625	31474.908203125	2600.87426757813	2323.83520507813	31101.8984375	21815.197265625	31948.296875	31075.203125	-0.758709	2.77668	-1.10341	0.285468	0.66742	-5.2535	0.544442	0.175601	Jmy
71018.5234375	88082.453125	87595.4140625	51157.80859375	44763.40625	55689.38671875	45852.19140625	33572.40625	57950.390625	34494.90625	40571.203125	41642.109375	29886.998046875	50480.91015625	16297.80078125	-0.758003	4.24774	-3.15682	0.00584649	0.0862458	-2.34066	2.2331	1.06426	Ebpl
47834.78515625	68356.234375	57310.61328125	49698.3125	35171.80859375	52602.515625	19616.900390625	45453.6015625	30835.791015625	30295.203125	28707.009765625	55392.51171875	34446.69140625	38978.60546875	6145.93115234375	-0.754101	3.87656	-2.16977	0.0447277	0.293071	-4.08932	1.34942	0.533027	Mapt
93449.9140625	121193.0625	126685.96875	98605.3515625	155577.96875	57687.08984375	99521.7421875	91046	34604.6015625	43164.6015625	112926.0625	62629.18359375	95234.078125	69616.46875	77699.765625	-0.75292	5.0994	-3.0174	0.00786677	0.103939	-2.80432	2.1042	0.983221	Tlcd3b
121607.9609375	245314.015625	141737.09375	127640.0390625	161587.9375	154117.09375	105643.9375	118214.03125	220465.96875	97595.421875	66943.7890625	134754	107022.0234375	152850.90625	5888.044921875	-0.748676	5.47589	-1.39741	0.180545	0.561518	-5.6916	0.743414	0.250636	Serbp1
9430.130859375	8571.927734375	13609.6982421875	19153.302734375	24799.59765625	16067.0986328125	7339.5478515625	12578.001953125	3771.47900390625	6332.666015625	14533.6005859375	12214.298828125	8840.2294921875	4980.8095703125	6160.6796875	-0.747916	2.03298	-1.96014	0.0668496	0.358027	-4.05853	1.1749	0.446084	Brox
18603.306640625	17874.8046875	10625.802734375	13620.30078125	14686.5009765625	14857.599609375	7463.224609375	14981.2021484375	4994.78955078125	8091.02197265625	11321.501953125	18060.8984375	9011.3916015625	2653.06030273438	8578.54296875	-0.746783	2.11022	-1.97229	0.065338	0.354103	-4.04912	1.18483	0.450871	Nudt9
10751.9033203125	14006.4033203125	11122.0009765625	5647.150390625	11579.1357421875	7174.703125	4999.3349609375	3649.822265625	8671.5615234375	3325.279296875	10374.2001953125	8396.3984375	4425.65771484375	4021.82006835938	10340.1259765625	-0.745596	1.56159	-2.23285	0.0395249	0.2767	-3.62371	1.40313	0.557991	Pcf11
24702.1015625	6890.5908203125	28879.603515625	15482.1962890625	6119.31298828125	6558.185546875	7293.171875	12406.80078125	13429.0966796875	4577.76318359375	9021.8935546875	14528.5966796875	14677.970703125	7262.2001953125	2239.15747070313	-0.744868	1.98326	-1.61355	0.125323	0.472117	-4.52519	0.901968	0.325951	Fam177a1
4641.453125	9754.6279296875	8579.478515625	7101.88037109375	17374.001953125	4755.39111328125	9997.5791015625	7654.10302734375	6733.1494140625	6095.3203125	5575.51025390625	1595.98364257813	3802.27661132813	3929.51342773438	6140.39599609375	-0.743441	1.32804	-1.94888	0.0682788	0.361384	-4.01839	1.16571	0.442031	Bnip2
15140802	18618904	19945308	15197898	19443694	8129874	12449100	10585895	8964400	10826796	10642996	9409892	10683201	11321501	11786898	-0.74253	12.318	-6.84368	3.10681e-06	0.000489382	4.48933	5.50768	3.31035	Gnb1;Gnb2
88754.25	116855.015625	116750.0078125	105638.0703125	104425.96875	66343.1640625	45716.90625	46665.50390625	93899.9609375	73800.8828125	75210.203125	60088.1171875	65753.578125	70154.9375	47115.78515625	-0.736247	4.94723	-5.41896	4.86482e-05	0.00320584	2.13858	4.31293	2.49406	Trafd1
11836.5966796875	19145.404296875	19777.103515625	20206.3984375	30566.099609375	10869.7021484375	4677.49609375	22935.705078125	6017.9306640625	12458.8984375	24449.501953125	9748.3681640625	29646.09765625	4886.8310546875	16787.302734375	-0.736046	2.5195	-1.74568	0.0991998	0.425931	-4.42283	1.00349	0.37066	Lamtor2
9958.53125	26439.806640625	2499.93505859375	13272.396484375	26726.9921875	7833.43115234375	7290.111328125	5175.39697265625	2592.30053710938	3152.8115234375	10351.1982421875	17019.400390625	10210.400390625	24189.203125	3231.07763671875	-0.732795	1.8003	-1.19983	0.24692	0.634677	-4.97171	0.607444	0.197447	Elac2
17885.005859375	12458.7998046875	20560.599609375	16024.2998046875	9356.859375	13793.1025390625	4002.61010742188	6948.59033203125	4681.9814453125	13320.5009765625	17071.197265625	17396.296875	13341.59765625	14052.8017578125	2342.79736328125	-0.731083	2.11739	-1.63905	0.119867	0.462284	-4.50842	0.921302	0.335091	Mttp
29193.599609375	30370.794921875	31909.103515625	15783.3984375	21150.6015625	16547.8984375	15459.0947265625	19703.806640625	11427.2998046875	12698.1015625	31036.095703125	14902.896484375	5380.2392578125	22052.603515625	13338.3173828125	-0.730246	2.86426	-2.35253	0.0311624	0.24139	-3.54605	1.50637	0.617282	Epb41l5
69006.734375	100933.9921875	103397.96875	93673.5546875	131473.078125	61522.1875	70081.0546875	59357.60546875	56361.78515625	28187.693359375	58371.30078125	55181.4921875	67874.09375	80527.796875	70790.1640625	-0.725727	4.84605	-3.78623	0.00151058	0.034875	-1.17671	2.82086	1.45749	Guca1b
29175.599609375	43656.9921875	36386.90234375	10603.7978515625	27669.904296875	31046.91015625	2394.41137695313	7105.45849609375	30175.701171875	32781.1953125	32632.59765625	22962.998046875	18309.103515625	5347.4873046875	26521.5	-0.72553	2.96102	-1.35898	0.192191	0.581461	-5.01709	0.716268	0.235479	Ddx50
50010.89453125	47906.11328125	44235.1953125	46441.50390625	44629.59375	29683.296875	33443.49609375	34304.39453125	23350.095703125	17796.201171875	34056.89453125	31227.0078125	36267.00390625	33469.39453125	18258.703125	-0.720009	3.78576	-3.90164	0.00117806	0.0292714	-0.766099	2.92883	1.53356	Wdr54
4317.88720703125	33887.703125	329242.84375	11764.46484375	243166.078125	4956.681640625	48868.6953125	258206.984375	9817336	3131.33911132813	2451.55834960938	4427.27001953125	3030.90258789063	7974.2177734375	79244.703125	-0.717708	3.53693	-0.464153	0.64852	0.895454	-5.96283	0.188077	0.0479569	Cryba4
430548	712891.5625	677817.25	614894.9375	852782.625	331640.8125	437071.78125	337489.90625	263934.9375	388233.875	561372.375	332242.90625	457138.8125	437459.09375	425305.25	-0.716424	7.56683	-4.02945	0.000894894	0.0240184	-1.0437	3.04823	1.61946	Agpat3
9821.7509765625	8903.8671875	4194.18798828125	16618.494140625	4503.6796875	4944.19091796875	6643.7255859375	3020.34033203125	2016.29016113281	3805.080078125	12691.4970703125	2382.06103515625	9078.9794921875	3883.00122070313	6240.3505859375	-0.716423	1.18992	-1.54304	0.141522	0.498126	-4.52433	0.849175	0.302661	Upf3b
392706.96875	469674.875	351990.875	442108.125	72958.8125	547521.1875	5421.31640625	252046.890625	506044.25	568901.3125	461209.125	465018.0625	2605.11743164063	569888.9375	351041.90625	-0.716206	6.40735	-0.636227	0.533236	0.830635	-6.62457	0.273081	0.0805898	Srsf9
12885.5986328125	5526.54931640625	18918.498046875	13150.6025390625	9135.4970703125	6252.4697265625	6435.41015625	5002.79931640625	9746.7001953125	11237.501953125	6882.337890625	1060.26977539063	24851.8984375	7287.490234375	5783.5888671875	-0.715843	1.69767	-1.46868	0.160469	0.527207	-4.66546	0.794608	0.278019	Lss
702628.875	915160.4375	1228420.125	612384.875	1062640.625	472448.71875	489447	521140.1875	527975.25	525375.3125	582092.3125	485671	576090.0625	561825.25	573306.9375	-0.713381	8.01344	-5.57188	3.57499e-05	0.00253992	2.15206	4.44673	2.59518	Selenbp1
106556.9609375	133147.078125	116084.953125	117078.9296875	114595.015625	67434.7421875	92558.46875	51539.5	69724.1484375	64615.1875	98399.0703125	54952.7109375	84613.5390625	78309.8671875	63391.40625	-0.7121	5.11382	-5.15199	8.38662e-05	0.00470789	1.59045	4.07641	2.32717	Slc17a7
4676.80029296875	20561.498046875	15054.705078125	23670.001953125	22371.201171875	20639.703125	3547.67895507813	13011.6962890625	4796.82861328125	2512.85986328125	21291.3984375	3983.89990234375	23302.6953125	18264.703125	11482.40234375	-0.70817	2.16856	-1.25706	0.225997	0.616775	-4.96679	0.645898	0.209873	Snapin
624169.9375	562829.625	625151	606290.625	687397.5625	343068.21875	357283.21875	411254.9375	374818.0625	382756.21875	354220.9375	380741.96875	361133.21875	426057.15625	395721.96875	-0.703707	7.52187	-9.57087	3.38269e-08	3.07622e-05	9.17836	7.47074	4.51198	Guca1a
25170588	37327908	34974016	26914014	37837592	13295796	24192286	18607092	17577800	20071698	22328486	18676494	21566796	20783306	19987992	-0.70336	13.2104	-5.38086	5.2552e-05	0.00341363	1.58366	4.27941	2.46678	Gnb1;Gnb2;Gnb3
50777.6015625	43452.60546875	40534.20703125	45297.20703125	27402.49609375	29510.306640625	27645.40625	34470.609375	29501.296875	28951.08984375	38525.19921875	48528.3046875	29083.30859375	37205.99609375	1841.82958984375	-0.700912	3.59361	-1.45605	0.163887	0.532282	-5.07798	0.785455	0.273858	Rufy3
16388.896484375	8192.140625	12427.6005859375	14094.8994140625	10894.203125	15166.3974609375	4868.98046875	10256.9970703125	11702.802734375	4243.37890625	3269.35083007813	15649.2041015625	7226.5283203125	7081.99853515625	4772.099609375	-0.699793	1.84046	-1.93869	0.0695961	0.363367	-4.0705	1.15742	0.439654	Arhgap26
317860.0625	293596.0625	321888.125	275770.15625	274413.9375	207438.875	140922.0625	205031.875	271604.0625	213818.0625	159846.046875	190994.921875	182456.125	150867.921875	125387.9296875	-0.698528	6.45571	-5.52663	3.91495e-05	0.00264278	2.18864	4.40727	2.57794	Ybx3
14324.1025390625	28040.00390625	24435.99609375	19482.603515625	28631.80859375	17164.30078125	2934.00341796875	4363.322265625	38035.91015625	13925.7978515625	24932.59375	22623.30078125	25841.9921875	29767.69140625	4014.52612304688	-0.698201	2.71844	-1.36731	0.189618	0.576716	-4.94681	0.722122	0.239038	Poglut2
115440.015625	143260.046875	139961.9375	153043	156535.90625	71285.296875	94059.5	67768.375	62340.79296875	94131.6484375	106006.015625	91840.390625	90242.015625	112809.96875	92693.0546875	-0.696511	5.39535	-4.69482	0.000217073	0.00916321	0.622828	3.66339	2.03795	Bbs1
28793.8046875	19315.693359375	16411.1953125	30818.205078125	14248.599609375	26397.404296875	16947.1015625	20786.400390625	1427.18737792969	19882.203125	18247.3984375	18861.994140625	17794.6015625	20682.794921875	4918.55908203125	-0.695022	2.6683	-1.22759	0.236594	0.628016	-5.08816	0.625997	0.202029	Clybl
16382.8955078125	13259.8994140625	16537.59765625	13327.99609375	7114.37451171875	10677.8017578125	7596.68994140625	11666.7001953125	3139.48461914063	9923.4072265625	9442.5498046875	10224.9970703125	8689.361328125	7986.65185546875	4997.3359375	-0.694634	1.93923	-2.01172	0.0606399	0.344565	-3.9739	1.21724	0.462729	Dis3l2
9056.6220703125	32452.908203125	15754.59765625	639.706848144531	5135.85009765625	3130.83422851563	2943.03979492188	13105.5029296875	3713.18969726563	7027.283203125	5084.810546875	9145.0859375	4548.6064453125	955.2587890625	2647.50659179688	-0.693786	1.02746	-0.916693	0.372328	0.738946	-5.11829	0.429075	0.131388	Glb1l2
103578.0234375	139001.9375	189306.078125	146325.046875	132059.96875	97322.5234375	76894.6015625	50371.41015625	71953.7734375	83906.3828125	145868.0625	92776.546875	69114.2890625	113906.9921875	93691.6328125	-0.691352	5.38314	-3.6014	0.00224999	0.0443522	-1.65739	2.64782	1.35308	Msi1;Msi2
8645.4677734375	14620.4013671875	11999.802734375	21887.6953125	3672.65454101563	4749.0078125	8601.169921875	4053.24145507813	13591.99609375	4534.16064453125	10110.7822265625	8633.46875	2872.51000976563	3588.84594726563	11222.8994140625	-0.690089	1.6231	-1.58633	0.13138	0.480422	-4.51557	0.881469	0.318377	Fam193b
11201.1982421875	11961.203125	12623.798828125	14217.203125	17344.6015625	7328.93017578125	14893.5009765625	3265.29028320313	7394.72412109375	9692.8193359375	7905.22216796875	8020.7822265625	12189.3994140625	7522.681640625	9680.3583984375	-0.685435	1.99486	-2.36372	0.0304713	0.238868	-3.44326	1.51611	0.621842	Rbm27
33880.89453125	31328.8984375	49501.58984375	49015.609375	23832.501953125	35098.20703125	17103.794921875	13837.6962890625	25259.3984375	20482.896484375	35486.00390625	42456.2890625	31327.302734375	23993.30859375	6684.61962890625	-0.684814	3.43928	-2.10011	0.0511998	0.31409	-4.07982	1.29073	0.502946	Rbm26
31030.90625	14739.302734375	22440.798828125	32462.005859375	21965.5	22107.103515625	6616.408203125	23114.30078125	17486.00390625	5546.9501953125	11233.802734375	34302.98828125	11903.0009765625	17664.197265625	16646.1015625	-0.684604	2.82136	-1.94543	0.0687224	0.361668	-4.18515	1.1629	0.44169	Mbnl1
53121.8125	146774.9375	129350.0234375	78914.8515625	167146.96875	90833.5546875	19324.404296875	5749.0966796875	56222.9140625	54464.890625	124000.03125	101779.9375	155669.9375	152939.03125	169310.984375	-0.683217	4.99394	-1.14896	0.266733	0.648369	-5.87369	0.573923	0.188178	Adh7
21305.998046875	17027.298828125	15656.798828125	11949.404296875	28544.802734375	12591.603515625	6093.580078125	14047.498046875	7402.03076171875	8347.27734375	17755.603515625	10313.400390625	8258.267578125	18836.103515625	18709.10546875	-0.670631	2.45092	-2.11603	0.0496495	0.309125	-3.8678	1.30408	0.509866	Gdpgp1
136197.0625	213066.875	209535.0625	169409.953125	173355	124125.015625	120595.9375	102597.0234375	89103.671875	113174.015625	108868.953125	100718.046875	112533.046875	114452.9921875	137326.921875	-0.669624	5.7489	-5.13614	8.66442e-05	0.00474664	1.48144	4.06226	2.32361	Dgke
18638.30078125	31018.109375	23596.404296875	37186.10546875	10235.4990234375	20998.697265625	26503.693359375	11191	16956.30078125	16705.49609375	7244.97216796875	14489.3017578125	15013.7001953125	8101.22265625	10409.5986328125	-0.667789	2.72732	-1.99125	0.0630389	0.350413	-4.09863	1.20039	0.45542	Mdm1
50459.7890625	89578.140625	97415.8515625	60999.59375	70746.3828125	53100.81640625	23288.296875	42832.390625	39123.11328125	56136.6796875	57850.4921875	47278.11328125	52272.109375	45300.41015625	48497.29296875	-0.665298	4.44496	-3.31356	0.0041798	0.0676322	-2.06516	2.37884	1.16985	Selenoh
9904.6123046875	9650.966796875	10445.8974609375	14210.2978515625	9844.80078125	15695.5029296875	6588.31884765625	5981.103515625	7271.322265625	3722.65649414063	3209.32055664063	11001.998046875	7938.54833984375	11874.001953125	3332.14013671875	-0.665261	1.6928	-1.84135	0.0833697	0.389601	-4.19105	1.07899	0.40938	Clpp
4818527.5	5960066.5	5900293.5	6058691.5	6308599	2881901.5	4162677.75	3169159.5	3420971.25	3584580	3880588.75	3424659.25	3658629	4479581.5	3791882	-0.665119	10.7689	-6.8227	3.22882e-06	0.000489382	4.49358	5.49096	3.31035	Rom1
35534.0078125	25283.103515625	12255.9033203125	39696.69921875	42218.01171875	44045.7109375	9058.3515625	15719.6025390625	14086.814453125	20316.103515625	28198.501953125	20912.701171875	23201.09765625	29592	4699.87060546875	-0.658788	3.10691	-1.55713	0.13815	0.493844	-4.79828	0.859648	0.30641	Ppie
16994.701171875	15038.900390625	2382.93676757813	13327.599609375	21623.298828125	4305.7138671875	9391.3623046875	10292.4990234375	2744.92700195313	4162.609375	14831.4970703125	14408.8037109375	15708	3715.814453125	5325.20751953125	-0.658055	1.76588	-1.17832	0.255156	0.64257	-4.98499	0.593195	0.19208	Ap3m1
4384.6201171875	9035.4296875	12380.9033203125	12190.197265625	13620.7958984375	4383.970703125	2928.39599609375	3918.86499023438	9685.748046875	6356.8662109375	9061.23828125	6785.93798828125	16007.498046875	3866.73876953125	5557.27783203125	-0.657469	1.54074	-1.7375	0.100668	0.428199	-4.31489	0.99711	0.368354	Etnppl
12818.5	20745.603515625	18139.3046875	8844.7470703125	32750.697265625	7467.41943359375	2829.87426757813	20505.8046875	10939.5	12137.9560546875	28453.095703125	5611.83203125	24921.306640625	19462.6015625	4487.33544921875	-0.655304	2.36432	-1.33831	0.198699	0.588894	-4.90787	0.701804	0.229963	Dlgap4
5785.55078125	12006.404296875	19161.306640625	16685.59765625	17521.701171875	4382.33935546875	7027.32080078125	3870.31127929688	7233.4677734375	9343.1630859375	22101.900390625	12053.6005859375	6596.3505859375	7824.001953125	14786.603515625	-0.652727	2.00071	-1.69021	0.10953	0.442303	-4.42462	0.960466	0.35428	Pigt
35779.80078125	26962.79296875	32698.693359375	27864.099609375	12471.703125	18927.3046875	5960.9697265625	28703.896484375	25589.40625	22159.701171875	10444.7998046875	15956.3017578125	19796.19921875	6469.91748046875	28340.8046875	-0.652437	2.94881	-1.7616	0.0963962	0.419692	-4.48003	1.01594	0.377069	Otud7b
123089.9375	133046.078125	112547.0390625	123504.953125	105408.9921875	64304.6015625	83274.6953125	77457	80286.9140625	80009.3984375	75806.171875	78692.3125	73150.828125	75727.0390625	65503.8203125	-0.652197	5.17568	-6.83601	3.15085e-06	0.000489382	4.78439	5.50157	3.31035	Pfkfb2
27692.796875	18996.595703125	21298.39453125	25676.9921875	17741.197265625	14838.0966796875	7645.6376953125	17913.49609375	20814.10546875	19555.595703125	14808.6025390625	12259.5009765625	9410.55859375	16534.19921875	10648.5	-0.650884	2.73138	-2.75507	0.0136668	0.147258	-2.8363	1.86433	0.831922	Pold3
7642.13134765625	8439.947265625	3554.19506835938	14383.404296875	9273.0498046875	5113.65087890625	11349.796875	6150.51123046875	4413.99755859375	2040.47863769531	6859.0703125	2898.623046875	11922.4990234375	3237.0849609375	3851.4658203125	-0.650849	1.26083	-1.5037	0.151298	0.514135	-4.57487	0.820167	0.288923	Kng1
3960.61962890625	14278.6015625	6742.23974609375	9625.927734375	10234.701171875	3633.84936523438	4371.92041015625	4814.79052734375	3264.76147460938	4241.04296875	14977.00390625	9151.5322265625	6945.27001953125	3174.83178710938	4813.21826171875	-0.650255	1.3271	-1.61869	0.124207	0.469857	-4.44441	0.905855	0.328035	Cdca8
94313.3984375	152993.03125	120482.953125	104912.9296875	136449.015625	60063.8125	63421.5	91464.8828125	71821.2890625	73490.09375	81354.015625	64739.38671875	94119.453125	82254.90625	86871.03125	-0.650043	5.1909	-4.65246	0.000237317	0.00972145	0.565683	3.62467	2.01227	Nr2e3
70446.5	78703.96875	82488.609375	74234.9765625	53671.48828125	37290.796875	41265.6015625	28888.59765625	49015.80078125	47623.80859375	53231.4140625	49916.3046875	54967.09765625	46954.88671875	47949.01171875	-0.649591	4.43435	-4.41099	0.000395698	0.0138214	0.177868	3.40264	1.85945	Pitpnm3
10251.296875	29481.60546875	37033.98828125	55311.50390625	44228.4140625	10107.1005859375	20085.09375	22937.69140625	3047.07788085938	29560.69921875	25868.107421875	29767.908203125	32210.9921875	45607.00390625	28622.990234375	-0.648748	3.27762	-1.20988	0.24314	0.633045	-5.26055	0.614144	0.198565	Cab39;Cab39l
12051.697265625	4704.06005859375	4973.7685546875	9866.0908203125	12428.8984375	26659.693359375	3238.63037109375	6654.5908203125	16769.302734375	7237.69140625	1614.87048339844	12249.3994140625	735.212036132813	2079.30932617188	5271.62060546875	-0.648353	1.28781	-0.993257	0.334732	0.709901	-5.08756	0.475303	0.148802	Pdcd5
19647.60546875	36388.296875	34531.796875	34257.89453125	43077.4921875	32141.994140625	17603.396484375	16644.49609375	9450.4677734375	20863.201171875	45839.19140625	26449	28143.009765625	20222.193359375	14162.396484375	-0.648172	3.33295	-2.08603	0.0526082	0.316958	-4.07116	1.27895	0.498999	Dhx16
20983.1015625	16039.4013671875	6868.26708984375	23019.306640625	8518.546875	21336.201171875	11456.5107421875	21301.197265625	6489.1875	3807.09790039063	3523.51293945313	7951.30517578125	22418.693359375	6569.55322265625	4173.50390625	-0.645913	2.04444	-1.30828	0.208468	0.597669	-4.89068	0.680961	0.22354	Thg1l
54726.50390625	44988.4140625	41741.7109375	53896.8984375	32642.99609375	31941.79296875	2516.87963867188	28999.396484375	47241.90625	49914.19140625	29112.005859375	38918.41015625	29893.5	42053.203125	40194.3046875	-0.643451	3.76146	-1.43508	0.169692	0.54299	-5.15751	0.770339	0.265208	Dynlt1
23431.50390625	22825.205078125	22229.09765625	33660.49609375	7207.94091796875	13023.8984375	1687.29016113281	18030.30078125	14369.3017578125	8028.12890625	19012.701171875	18096.10546875	15194.3037109375	18323.802734375	19945.205078125	-0.642592	2.57581	-1.3092	0.208163	0.597669	-4.97882	0.681597	0.22354	Ttc8
27426.70703125	23691.90234375	16300.5048828125	25443.9921875	15179.7978515625	12375.69921875	11813.1005859375	17735.005859375	20556.306640625	9324.283203125	20311.296875	17827.203125	12415.30078125	7940.08056640625	9333.5576171875	-0.641955	2.67092	-2.4508	0.0255654	0.214081	-3.35288	1.59235	0.669422	Meak7
35662.3984375	38284.50390625	28286.697265625	38760.79296875	29200.798828125	24966.3046875	29665.19140625	30848.4921875	2882.115234375	19395.59765625	28416.19921875	28333.40625	25830.994140625	42003.50390625	30436.998046875	-0.641316	3.41076	-1.37501	0.18726	0.572997	-5.1112	0.727554	0.241848	Msh6
6059.3369140625	7907.65234375	31794.310546875	15386.201171875	18229.69921875	13154.001953125	7205.59716796875	9952.5625	9207.6923828125	10847.19921875	4745.85986328125	15343.0966796875	8518.7392578125	6356.9794921875	6123.22216796875	-0.63959	2.04131	-1.71463	0.104873	0.435221	-4.39655	0.979338	0.36129	Dnajc17
21420.796875	25089.80859375	16570.798828125	35561.0078125	20506.306640625	27481.8046875	9891.8203125	26229.79296875	6163.0302734375	11934.3974609375	10413.3017578125	15897.396484375	6493.56005859375	26540.79296875	35815.79296875	-0.635977	2.82834	-1.5861	0.131432	0.480422	-4.69121	0.881299	0.318377	Ei24
172651.90625	232780.921875	232929	215050.984375	208856.09375	156182	92461.484375	122227.0625	113880.0390625	162017.046875	138633.953125	154310.984375	131061.0859375	166186.03125	138064.9375	-0.635432	6.01808	-4.61831	0.000255035	0.0100559	0.378768	3.5934	1.99758	Crx
79550.265625	80317.171875	52750.50390625	46566.40625	49554.7890625	39994.38671875	50073.515625	64301.87890625	43474.8125	4784.91162109375	44641.30859375	88942.78125	47856.10546875	54673.31640625	25253.705078125	-0.633648	4.2005	-1.47138	0.159745	0.525588	-5.25249	0.796572	0.279355	Tubg1;Tubg2
64963.20703125	45761.29296875	50148.91015625	59371.3828125	40896.09375	50262.91015625	2762.7578125	56632.28515625	46959.19921875	39479.9921875	34995.8984375	42527.60546875	36155.1953125	48581.296875	38333.7109375	-0.63356	3.97588	-1.39124	0.182376	0.565278	-5.28353	0.739032	0.247738	Tusc2
12030.1982421875	4715.978515625	5149.55712890625	14025.2666015625	5479.48876953125	3868.0068359375	3430.5283203125	8736.451171875	5395.7890625	12106.3837890625	2306.6298828125	10040.900390625	837.071228027344	7475.77099609375	5103.87451171875	-0.632894	1.18034	-1.21442	0.241449	0.63233	-4.87402	0.617175	0.199056	Exoc1
30846.595703125	61532.8046875	71576.4453125	73402.4140625	69762.3203125	46458.8828125	24944.908203125	18658.703125	53652.90234375	32754.205078125	54532.6171875	49114.984375	40868.50390625	48332.50390625	28350.193359375	-0.631936	4.16962	-2.57145	0.0199879	0.185102	-3.44864	1.69923	0.73259	Casz1
31968.89453125	6986.56982421875	13522.3984375	41733.79296875	9346.8701171875	8062.19189453125	5748.3173828125	4714.13037109375	31743.9921875	15882.9013671875	41483.69140625	4629.18115234375	13727.6015625	3215.99755859375	14920.4814453125	-0.628194	2.31317	-1.10971	0.28282	0.664285	-5.13919	0.54849	0.177646	Rtbdn
1104209.875	1304489.5	1232669.5	1120200.5	1311300.625	654709.625	768905.3125	737875.125	750309.375	743862.6875	843018.875	802886.0625	832297.875	849472.125	824696.3125	-0.62655	8.53925	-7.7433	6.29858e-07	0.000168469	6.21262	6.20076	3.77348	Grk1
197853.921875	284761.8125	333535.9375	264996.09375	219543.9375	185830.015625	83122.796875	175552.046875	198147.109375	205009.109375	181259.03125	154772.9375	162135.96875	180823.890625	166936.9375	-0.619749	6.30011	-3.75494	0.00161595	0.0358117	-1.48071	2.79157	1.44597	H1f10
170545.921875	169626.90625	153077	185072.890625	140302.09375	105213.9296875	96198.96875	79340.515625	109409.0234375	110807.0703125	123407.0234375	102842.9609375	114904.046875	118483.9375	101189.9921875	-0.616921	5.65194	-5.77486	2.38598e-05	0.00195836	2.76842	4.62233	2.70811	Bbs2
136599	87795.171875	123536.9609375	130362.0703125	152758.984375	121477.9609375	141780.015625	109215.953125	109266.0625	91783.34375	9862.5888671875	94614.625	93434.21875	98538.109375	69749.7734375	-0.616101	5.26029	-1.50328	0.151405	0.514135	-5.49477	0.819859	0.288923	Rpe
17674.498046875	14101.3017578125	6987.7890625	10075.6005859375	3524.89892578125	10388.302734375	5698.51708984375	6494.47900390625	5465.6298828125	5384.65087890625	1777.09045410156	2849.23022460938	11199.3994140625	9891.630859375	7459.826171875	-0.615271	1.48304	-1.33571	0.19953	0.588894	-4.78474	0.699991	0.229963	Rbsn
79406.3125	108318.9375	114824.015625	80787.34375	105956.9765625	60125.109375	47770.1015625	54072.18359375	69330.546875	61515.51953125	73166.78125	76720.75	45885.60546875	83528.7421875	66563.859375	-0.614449	4.90174	-4.33147	0.00046872	0.0156711	-0.0527925	3.32909	1.8049	Plcd3
146164.96875	168477.890625	139919.9375	163010.109375	139825.078125	82097.265625	119570.046875	99555.8203125	88327.4609375	91366.265625	114942.9375	81114.9453125	91313.1328125	117515.9375	104228.046875	-0.613963	5.54531	-5.24733	6.8976e-05	0.00421107	1.73312	4.1613	2.37561	Bbs7
27090.99609375	22636.494140625	26075.79296875	28835.595703125	68348.640625	54911.78515625	55387.7890625	5185.97900390625	8015.3603515625	5288.82861328125	35375.38671875	48121.30078125	36703.29296875	25312.501953125	17359.203125	-0.613878	3.32014	-1.13081	0.274085	0.656275	-5.35807	0.562114	0.182914	Cav1
1893030.625	2375519.25	2417930.5	1664549.5	2174071	1399789.625	1367639.875	1426560	1174050.5	1273550	1318839.25	1444019.125	1435920.625	1375760.625	1325860.125	-0.61385	9.33092	-5.97328	1.61535e-05	0.0015302	2.9003	4.79173	2.81525	Impdh1
91461.5	73674.640625	44525.1015625	100449.9609375	46786.98828125	106065.03125	14617.501953125	40052.30078125	52146.484375	21677.197265625	38726.296875	83915.703125	56471.09375	71242.9921875	28729.6953125	-0.613274	4.38489	-1.6721	0.113097	0.449901	-5.02706	0.946547	0.346883	Chtop
18913.697265625	16551.90234375	7963.7978515625	17687.09765625	14655.9033203125	9478.4775390625	6779.36962890625	5323.880859375	11026.19921875	14880.599609375	7241.28515625	11774.6025390625	13022.2978515625	10394.40234375	8186.18603515625	-0.61186	2.1625	-2.12424	0.0488666	0.306056	-3.82505	1.31099	0.5142	Cwc27
16934.30078125	13331.802734375	25124.1953125	9391.443359375	17639.09765625	5588.8310546875	3918.19921875	1922.63952636719	16026.8955078125	18971.8984375	15059.7021484375	11815.404296875	24840.599609375	16897.099609375	11976.599609375	-0.611009	2.27254	-1.28181	0.217387	0.609398	-4.95373	0.662767	0.215099	Cnot9
24331.8046875	22326.896484375	28784.30859375	17203.8984375	22099.505859375	38537.296875	5912.890625	17990.298828125	30791.203125	14864.9970703125	17373.404296875	18894.00390625	19884.201171875	6471.46142578125	5704.27587890625	-0.610967	2.80349	-1.59307	0.129859	0.477725	-4.67663	0.886528	0.320822	Nol4l
5119322	6255329.5	6362111.5	6346947.5	6590291	4060312.5	3304700	4452410	3949640.75	4259298.5	3652027.75	3965887.5	3847709.25	4064861.75	4307740.5	-0.609467	10.8852	-7.5164	9.32418e-07	0.000223142	5.7545	6.03039	3.65142	Rcvrn
127218.0234375	42811.61328125	59668.1171875	142936.921875	51110.11328125	68972.8046875	92494.734375	31119.296875	32685.40234375	17944.298828125	53716.38671875	70271.8984375	60122.28515625	64890.80078125	51459.8046875	-0.605748	4.55118	-1.67125	0.113269	0.449901	-5.07426	0.94589	0.346883	Pip4k2a;Pip4k2b
15148.001953125	23447.400390625	30148.0078125	21081.201171875	5622.63330078125	20057.404296875	16065.8984375	3015.90307617188	6280.716796875	16644.19921875	25413.802734375	19608.796875	10383.7919921875	19654.1015625	2395.91552734375	-0.604707	2.37561	-1.08617	0.292805	0.675703	-5.16966	0.533421	0.170244	Adgb
22200.09375	36646.8046875	40822.7109375	35418.60546875	28550.59765625	21588.294921875	19295.40234375	22640.294921875	41705.609375	24914.8984375	26228.302734375	34351.00390625	13668.9970703125	32261.005859375	3779.06811523438	-0.604302	3.30497	-1.64252	0.11914	0.460657	-4.73323	0.923942	0.336622	Rp1
10370.298828125	18777.994140625	8302.5439453125	3164.20092773438	11293.4794921875	11516.5029296875	5646.93408203125	1077.68017578125	10890.2998046875	4179.62744140625	9078.7822265625	6310.939453125	11303.30078125	8574.7607421875	2467.33154296875	-0.602011	1.46882	-1.13982	0.270417	0.651955	-4.97967	0.567966	0.185783	Hip1
42587.5	25377.10546875	29974.509765625	22608.201171875	14085.798828125	22894.3984375	30651.80859375	5175.1884765625	32449.796875	13831.203125	3209.44995117188	45281.1015625	50991.39453125	25954.400390625	4418.154296875	-0.600507	2.96419	-1.06935	0.300096	0.680646	-5.31963	0.52274	0.167079	Dennd3
6605.0419921875	13821.6982421875	9332.861328125	7892.6279296875	8695.998046875	3260.82958984375	12937.2001953125	6791.68212890625	5170.89013671875	4359.216796875	9089.728515625	8480.16796875	9761.6201171875	2107.62963867188	4930.900390625	-0.600086	1.48385	-1.57052	0.13501	0.4876	-4.51654	0.869636	0.311936	Syt6
13620.9033203125	28654.302734375	27473.1953125	34655.09765625	33728.8984375	23803.5	8336.365234375	7040.0185546875	23090.294921875	19141.505859375	17780.59765625	26449.892578125	18955.802734375	20560.8984375	20850.103515625	-0.599368	3.03414	-1.97402	0.0651245	0.354103	-4.17799	1.18626	0.450871	Tmpo
6083.0595703125	21966.095703125	6513.5595703125	4657.65966796875	12646.734375	16209.5048828125	4945.04052734375	6596.69921875	5070.55859375	3950.04345703125	8322.4677734375	4627.51708984375	4135.962890625	4380.9580078125	5212.48779296875	-0.598748	1.44515	-1.47001	0.160113	0.526418	-4.6307	0.795572	0.278669	Dnajc10
38915.296875	32208.203125	40683.00390625	34090.09375	26299.693359375	18422.49609375	32687.3046875	19952.40625	46043.1171875	45467.3046875	39259.51171875	16878.701171875	4091.88110351563	26915.9921875	13639.4013671875	-0.598648	3.38576	-1.59372	0.129713	0.477576	-4.82482	0.887015	0.320957	Heatr3
4753.35107421875	8963.298828125	6684.03173828125	6969.86181640625	16398.302734375	6062.39794921875	4830.36669921875	3998.37890625	4329.17919921875	2262.40942382813	11119.2001953125	4405.50048828125	11672	5674.9697265625	4433.150390625	-0.598071	1.31989	-1.53709	0.142967	0.501984	-4.53984	0.844765	0.29931	Dhx29
16985.705078125	12871.296875	3173.29370117188	16182.0009765625	19558.697265625	10746.80078125	12588.7568359375	5777.673828125	19501.505859375	18730.798828125	3959.73999023438	19156.203125	4104.56494140625	1881.64538574219	3688.74926757813	-0.594739	1.85182	-1.04791	0.309583	0.687063	-5.11913	0.509223	0.163004	Nln
27415.3046875	40702.91015625	33113.109375	31077.09375	25372.99609375	15961.904296875	26732.29296875	32483.19140625	4604.4365234375	36057.50390625	24521.59375	24876.50390625	33124.4921875	25149.103515625	15856.9052734375	-0.593056	3.31355	-1.51452	0.148554	0.510914	-4.90231	0.828115	0.291652	Arih1
28284.396484375	9158.8310546875	27167.1953125	25312.40234375	40131.9921875	25484.205078125	10263.2236328125	32639.306640625	14096.501953125	12650.8984375	14979.400390625	14059.798828125	5405.5888671875	21600.3984375	23985.09375	-0.587478	2.88722	-1.54372	0.141357	0.498126	-4.75598	0.849684	0.302661	Rab11fip5
27360.3046875	20809.3046875	28654.302734375	16276.203125	10161.59765625	15262	26469.796875	15957.3994140625	2761.66772460938	12585.595703125	14834.900390625	21439.09765625	15699.404296875	19786.400390625	6582.4638671875	-0.586092	2.61862	-1.26807	0.222133	0.615258	-5.02688	0.653387	0.210943	Slit2
36176.3046875	40296.41015625	35968.61328125	27923.103515625	29668.505859375	28032.201171875	13127.69921875	22180.892578125	23379.904296875	21277.30078125	35224.6015625	33280.1015625	25657.49609375	31512.08984375	8064.7021484375	-0.585782	3.4015	-2.13916	0.0474732	0.301061	-3.99995	1.32355	0.521346	Gmeb1
236287.140625	347507.125	336378.0625	259039.890625	371144.9375	179920.109375	203668.90625	195262.078125	150214.921875	206126.921875	204326.96875	211899.9375	228781.9375	234802.046875	229341.890625	-0.585666	6.58319	-4.21623	0.000599542	0.0180538	-0.540297	3.22218	1.74343	Faim
36138.70703125	8251.4189453125	62230.28515625	9970.5	17233.400390625	8900.8427734375	45787.40234375	7406.84228515625	33746.00390625	6063.96923828125	13100.0546875	48505.1171875	13134.0009765625	3101.4296875	9866.3974609375	-0.585497	2.64232	-0.971448	0.34516	0.718944	-5.32777	0.461979	0.143305	Tbck
10321.5986328125	8899.5009765625	22682.794921875	16375.197265625	14560.4013671875	7832.19873046875	15999.595703125	20824.193359375	15322.703125	2366.78295898438	9857.2900390625	16935.296875	5422.78955078125	3772.27685546875	12559.1005859375	-0.582913	2.11149	-1.32382	0.203366	0.593624	-4.881	0.691722	0.226489	Ric8a
36264.60546875	34903.6015625	38359.79296875	33557.41015625	37546.5078125	54389.5859375	12718.2294921875	17689.998046875	23597.40234375	39292.8984375	8736.4794921875	19163.69921875	45390.09765625	34351.09765625	22353.595703125	-0.581769	3.5073	-1.83617	0.0841655	0.391111	-4.50752	1.07487	0.4077	Pfkl;Pfkp
16635.00390625	28998.8984375	36462.796875	6692.060546875	22815.09765625	28957.291015625	4267.18408203125	8142.3203125	6320.88037109375	13590.1005859375	13899.1005859375	14170.49609375	38567.49609375	13330.904296875	16193.6005859375	-0.579951	2.61549	-1.20151	0.246283	0.634677	-5.0978	0.608565	0.197447	Pptc7
6155.29443359375	50565.40625	28055.80078125	33597.89453125	15410.396484375	42335.3046875	3652.76953125	5471.7392578125	13222.201171875	3317.82934570313	50821.1875	55451.71875	16906.40625	38405.2109375	5727.22509765625	-0.57712	2.76272	-0.828776	0.418897	0.770049	-5.47114	0.377893	0.113482	Tra2a;Tra2b
53650.48828125	40979.01171875	40475.8125	46534.49609375	33266.08984375	27858.705078125	24188.1953125	44150.5078125	31232.29296875	20172.193359375	38629.5	34049.69140625	30404	26053.89453125	16763.693359375	-0.575254	3.73909	-2.84947	0.0112155	0.132805	-2.81552	1.95018	0.876786	Prodh
45618.703125	56622.515625	41235.609375	77587.5703125	60705.90625	49328.984375	51102.71484375	40115.3125	18022.603515625	17947.705078125	50353.8984375	70024.28125	41629.5859375	38352.796875	30302.693359375	-0.574344	4.13614	-1.93925	0.0695234	0.363367	-4.53733	1.15787	0.439654	Psmf1
21309.408203125	21011.40234375	30156.3984375	26584.70703125	32187.302734375	20173.900390625	10166.4013671875	7678.43798828125	20932.796875	16563.603515625	31593.205078125	20489.396484375	8330.900390625	22245.10546875	35900.51171875	-0.573975	3.02598	-1.85559	0.0812153	0.387466	-4.35334	1.09036	0.411767	Txnrd1;Txnrd2
73209.6484375	80630.390625	89885.0390625	112024.9375	51213.6015625	59801.703125	45406.6015625	43127.41015625	37222.99609375	34132.8046875	68262.9453125	69902.09375	48966.70703125	65273.78125	78878.7578125	-0.573501	4.64311	-2.55876	0.0205148	0.187688	-3.58915	1.68793	0.726563	Celf2
72173.859375	84832.7421875	109643.0234375	68179.421875	60479.48046875	2769.10034179688	109433.0390625	70911.375	117444.953125	34190.38671875	69475.796875	81418.25	54449.80859375	61055.10546875	67086.9609375	-0.572499	4.58615	-1.04227	0.312115	0.688478	-5.87186	0.505686	0.16211	Asb6
24411.099609375	24907.703125	18589.31640625	6561.888671875	21109.703125	32160.3984375	3882.9345703125	2121.7763671875	12874.896484375	23550.09375	31650.103515625	16086.6953125	27580.09765625	7126.48974609375	5338.26953125	-0.571661	2.44872	-0.978166	0.341924	0.717854	-5.28066	0.46607	0.143964	Rsrc2
17920.603515625	23227.599609375	31145.494140625	6155.6279296875	14524.49609375	10108.5029296875	7086.85009765625	9135.4970703125	16807.599609375	13742.30078125	17333.49609375	9726.689453125	10006.498046875	8991.0888671875	9921.892578125	-0.570264	2.35874	-1.71368	0.105051	0.435221	-4.43672	0.978598	0.36129	Tmcc2
145825.0625	152620.90625	164632.09375	143036.921875	135455.96875	112088.9375	62986.48828125	112008.9453125	107887.0390625	72123.015625	90010.375	102246.9921875	106181.0625	136127.9375	111187	-0.569977	5.54534	-3.97931	0.000996737	0.0256054	-0.889215	3.00142	1.59167	Alkbh5
17871.095703125	26775.994140625	27595.3984375	19633.89453125	28030.998046875	21976.3046875	23023.505859375	28617.201171875	8553.0283203125	17752.505859375	23173.4921875	4103.837890625	20624.60546875	20223.703125	12395.2998046875	-0.568502	2.90664	-1.56217	0.136961	0.491913	-4.7346	0.863403	0.308112	Lsm1
11542.697265625	10709.8037109375	8458.0380859375	9707.8173828125	5366.787109375	6690.90185546875	5601.798828125	6128.82666015625	5005.7666015625	4931.64990234375	13333.0009765625	3228.08032226563	4602.55908203125	8999.8662109375	5231.5078125	-0.568319	1.48147	-1.7476	0.0988587	0.425574	-4.29416	1.00499	0.371025	Ehd2
86164.0390625	90917.171875	89062.2109375	93661.5390625	79928.515625	39733.19140625	82286.9921875	16308.8037109375	61171.89453125	89590.1015625	68854	87556.1640625	39105.3984375	84990.3515625	83258.296875	-0.566708	4.7914	-1.94319	0.0690125	0.362774	-4.71474	1.16107	0.440363	Dnajc6;Gak
32960.890625	45944.3046875	36404.70703125	35937.8125	39382.40234375	19108.59765625	28995.6015625	18801.806640625	30081.3984375	25910.001953125	31940.6953125	31161.310546875	23538	27944.19140625	20412.001953125	-0.566376	3.5782	-3.55003	0.00251335	0.0464561	-1.43239	2.59975	1.33296	Znf22
691342.0625	648268.75	589391.625	599678	615653.875	477916.09375	358065.84375	572925.0625	398172.21875	426800.75	374262	465337.84375	427624.25	356538.15625	397830.21875	-0.565442	7.63247	-4.92715	0.000133515	0.00667137	0.853132	3.87447	2.17578	Pde6g
4910.80419921875	24559.603515625	3282.560546875	22127.703125	24401	6509.6552734375	4134.47314453125	7188.99755859375	5199.7509765625	5388.99853515625	9122.7578125	13694.40234375	11649.345703125	7353.37841796875	15172.6044921875	-0.564702	1.8834	-1.11058	0.282456	0.664285	-5.06362	0.549049	0.177646	Stk35
6917919	7302887	7271662	6142603.5	6080236.5	5776412.5	3377889.5	5413512.5	3758039.75	4100897.75	4561010.5	5113227.5	4306248.5	4273608.5	5007401	-0.563822	11.0533	-4.29413	0.000507594	0.0164879	-0.634457	3.29448	1.78283	Pdc
169869.046875	190977	186630.921875	198470.90625	200700.015625	130947.984375	136651.9375	133890.9375	96838.140625	121334.9453125	168495.046875	145955.0625	81404.2578125	132032.921875	152932.96875	-0.56355	5.90592	-3.78223	0.00152365	0.034875	-1.36167	2.81712	1.45749	Map3k19
148662.046875	173593.96875	154026.046875	135932.984375	138788.921875	95369.5234375	94682.4453125	99454.3984375	97055.7734375	93102.6484375	91714.203125	115321.953125	112008.0546875	105170.9609375	109728	-0.557921	5.56966	-5.5406	3.80663e-05	0.00262253	2.31776	4.41946	2.58128	Me2
754002.625	866713.0625	954039.4375	822160.875	920514.1875	548581.25	509067.21875	660919.0625	448667.0625	548819.875	586736.625	700792	604890.3125	653096.4375	594292.9375	-0.557897	8.09341	-4.70726	0.000211468	0.00907117	0.360731	3.67476	2.04234	Mapre3
67760.2265625	85965.828125	82959.2109375	77652.9375	69167.4921875	37975.69140625	58997.2890625	60025.390625	74159.25	33000.08984375	17078.1953125	48598.3828125	53423.5	81632.4140625	103562.9609375	-0.557707	4.59199	-2.03254	0.0582841	0.337602	-4.51516	1.23445	0.471595	Hspa1l
8484.1767578125	17832.400390625	7827.34912109375	11737.697265625	9201.2548828125	13974.99609375	6329.6064453125	7267.1220703125	4723.65380859375	3385.09448242188	10125.59765625	13881.599609375	10099.2998046875	4198.318359375	5563.70654296875	-0.556107	1.74273	-1.48732	0.155532	0.520385	-4.64277	0.808181	0.283675	Cc2d1a
8508.3896484375	13132.099609375	9257.2978515625	10448.90234375	5669.990234375	3749.3359375	6557.3271484375	19261.59375	5702.2099609375	4388.751953125	7755.73193359375	3463.25903320313	17677.302734375	4611.8388671875	2922.06494140625	-0.552914	1.52744	-1.28885	0.214986	0.60604	-4.83688	0.667589	0.217499	Retreg2
29490.806640625	36660.49609375	40363.8046875	27993.703125	37042.09375	18385.40234375	2775.65771484375	26418.107421875	13902.197265625	31823.201171875	35872.2109375	36195.48828125	58972.80078125	35931.61328125	31102.701171875	-0.552069	3.45328	-1.19283	0.249577	0.636528	-5.33176	0.602796	0.196183	Mapk8ip3
8773.9423828125	6929.99853515625	10925.8994140625	18625.701171875	12919.6982421875	11970.7978515625	2529.84350585938	19078.697265625	2645.46508789063	27390.578125	3058.12377929688	4292.783203125	21045.806640625	12431.6025390625	4420.529296875	-0.549639	1.82415	-0.957787	0.351806	0.722238	-5.18785	0.453697	0.14132	Khk
56482.10546875	57913.703125	53121.109375	50684.80859375	44857.8125	37524.89453125	28995.79296875	44786.19921875	35768.8046875	35239.69140625	31848.095703125	38952.41015625	46280.796875	34967.203125	26950.10546875	-0.549598	4.06332	-3.74274	0.00165901	0.036267	-1.11915	2.78015	1.44049	Dpf3
11376.1015625	9676.9287109375	12770.8994140625	10525.796875	25496.404296875	9659.51953125	4617.76904296875	9606.78125	6584.5791015625	12882.302734375	8192.623046875	14956.9990234375	12890.7021484375	10447.4033203125	5401.98486328125	-0.549092	2.06336	-1.67481	0.112558	0.448658	-4.44848	0.948624	0.348084	Trrap
7942.82080078125	12575.3994140625	14630.2041015625	8765.0732421875	14953.1044921875	8327.2724609375	13047.095703125	2961.2978515625	8778.1884765625	7679.5244140625	9447.5703125	8369.8759765625	8031.01123046875	6853.5	8152.59130859375	-0.548557	1.8599	-1.84434	0.0829135	0.389601	-4.19939	1.08137	0.40938	Ppil2
19890.6953125	16328.0048828125	8538.66796875	7048.3115234375	15576.4951171875	7840.26904296875	6514.91162109375	15264.7041015625	12227.5966796875	7809.337890625	8999.9912109375	12424.298828125	7744.91162109375	7994.27880859375	3518.19946289063	-0.546788	1.98691	-1.60468	0.127272	0.473185	-4.52989	0.895267	0.324969	Ubr7
42570.30078125	30834.79296875	18160.396484375	34878.8984375	22662.09765625	28924.40625	24598.40234375	15308.6005859375	12460.1337890625	10602.9287109375	26359.49609375	12017.4970703125	47703.9921875	21066.197265625	17068.00390625	-0.546656	3.18857	-1.66532	0.11446	0.45178	-4.66332	0.941346	0.345073	Cox4i2
69992.90625	85265.9765625	95811.59375	138313.953125	162336.953125	78799.234375	81042.0546875	44594.41015625	113822.9921875	59751.59765625	82393.0234375	88285.6640625	74595.25	95130.515625	34068.8984375	-0.546589	5.06488	-2.30745	0.0340975	0.253335	-4.15159	1.46728	0.596304	Npl
8424.5908203125	16786.90234375	14753.7978515625	14044.1005859375	17434.896484375	7669.220703125	7279.83935546875	15146.599609375	5687.05078125	23694.09375	4324.23974609375	10991.7998046875	15354.794921875	6334.10205078125	11709.302734375	-0.544569	2.15443	-1.48339	0.156564	0.520872	-4.7008	0.805309	0.283269	Sult4a1
60452.3828125	57268.69140625	53052.71484375	31046.5	29329.40625	47830.48828125	41108.2109375	27084.193359375	29391.8046875	46430.39453125	23771.798828125	28426.701171875	18776.095703125	23230.79296875	28198.408203125	-0.540804	3.81665	-2.20672	0.0416082	0.283535	-3.99855	1.38082	0.547394	Armt1
80115.7734375	96194.140625	114525.0390625	97304.3828125	96773.890625	69725.53125	66994.875	75506	57397.81640625	61962.28125	72733.84375	69370.9765625	46690.58984375	84640.1640625	64500.0078125	-0.539586	4.95118	-4.06786	0.000824028	0.0226895	-0.604067	3.08406	1.64417	Nxnl2
57189.09765625	37898.90234375	41030.69921875	37810.29296875	55403.68359375	24170.40625	42289.20703125	17896.00390625	37712.89453125	32259.298828125	31064.296875	53496.19140625	20385.896484375	41145.58984375	23925.09375	-0.538648	3.84683	-2.46484	0.0248476	0.212772	-3.55328	1.60472	0.672086	Dnajb2
25306.294921875	28152.908203125	32528.099609375	31365.802734375	34799.60546875	28989.697265625	10511.0986328125	26673.001953125	6169.111328125	18453.599609375	28372.203125	30578.103515625	25325.5078125	35807.296875	28060.30859375	-0.538432	3.30925	-1.49501	0.153532	0.517388	-4.92164	0.813802	0.286184	Hip1r
23952.9921875	13459.001953125	16642.603515625	35386.98828125	9235.7705078125	27563.802734375	4638.74462890625	10877.2998046875	3717.61279296875	17447.498046875	19293.8984375	18128.900390625	17118.998046875	10255.4990234375	14909.8037109375	-0.537418	2.52257	-1.15621	0.263837	0.647002	-5.12347	0.578665	0.189094	Desi1
23249.59765625	17973.396484375	16119.705078125	24978.6015625	8063.4228515625	16664.400390625	7280.4794921875	10275.4970703125	7970.62890625	15161.0947265625	9373.3017578125	23666.10546875	23182.501953125	7532.28515625	7583.92041015625	-0.535251	2.43788	-1.45198	0.165	0.533988	-4.78121	0.782517	0.272468	Nrip2
90265.7578125	58306.51171875	79283.6875	56276.90234375	16258.203125	70549.4921875	1364.55981445313	65747.3203125	75694.7109375	9710.1015625	72233.8046875	66761.5390625	66179.0859375	58877.09765625	33935.9921875	-0.534363	4.04914	-0.737152	0.471241	0.803269	-5.96182	0.326757	0.0951391	Denr
217148	217297.921875	180339.953125	207579.890625	164275.078125	319089.125	73509.53125	126605.9375	180670.953125	110413.9921875	113736.953125	172659.890625	135888.953125	115514.0625	103944.984375	-0.534058	5.97292	-2.33944	0.0319895	0.244558	-4.27765	1.49499	0.611619	Alyref
14948.4990234375	13258.4970703125	14122.701171875	4177.82080078125	13340.0009765625	30358.310546875	10319.197265625	12304.0966796875	5622.81201171875	7031.21923828125	9334.3291015625	3480.62109375	5366.31884765625	7081.58203125	3115.1796875	-0.533474	1.81398	-1.14504	0.268305	0.650659	-5.01889	0.571371	0.186647	Hspa4;Hspa4l
42200.09765625	30206.09765625	51856.19140625	77619.6796875	14553.7998046875	15442.998046875	5605.2509765625	40259.6953125	39309.1875	19046.099609375	22583.00390625	37101.00390625	46656.09765625	26720.59765625	44742.4921875	-0.533131	3.58521	-1.22086	0.239066	0.631996	-5.34706	0.621482	0.199286	Pik3r1
176502.953125	165361.109375	165231.953125	166142.984375	151194	165164.03125	63563.40625	156140.09375	131333.921875	122455.9296875	127417.9921875	134896.0625	149506.03125	117888	42994.39453125	-0.533003	5.72445	-2.18725	0.0432256	0.290682	-4.50499	1.36426	0.536582	Rabif
44656.59765625	74867.1484375	56032.390625	48316.7890625	55273.19921875	35310.90625	32952.50390625	43196	22664.703125	35617.4921875	47776.0078125	48433.08984375	53750.09765625	41162.51171875	33261.49609375	-0.531905	4.15642	-2.55161	0.0208178	0.18873	-3.4758	1.68157	0.724159	Pank4
2516430	3174329.75	3102218.5	2968390.25	3112159.75	1575249.25	2292891.25	2197698.5	1789829.75	1932131.125	2099049.25	1887779.625	2098269.75	2494881.25	2135700	-0.531516	9.8936	-5.06274	0.0001008	0.00520838	1.03078	3.99654	2.2833	Prph2
57926.4921875	43523.609375	42434.09375	46942.6875	45095.98828125	21522.904296875	30445.79296875	35117.3984375	32509.806640625	25618.8046875	30402.08984375	42187.4921875	34924.99609375	47537.09375	30128.50390625	-0.529465	3.91417	-3.15566	0.00586099	0.0862458	-2.2609	2.23203	1.06426	Nploc4
10513.099609375	16300.3974609375	14630.2041015625	9588.9716796875	17994.69921875	11621.501953125	6941.19873046875	8434.6328125	11695.904296875	7225.9501953125	18417.1015625	15461.802734375	14537.7998046875	3443.90869140625	5550.5703125	-0.527188	2.10918	-1.505	0.150967	0.514135	-4.66816	0.821117	0.288923	Irf3
11809.2978515625	20914.705078125	7926.298828125	10193.001953125	16472.103515625	28377.904296875	3342.939453125	3385.65161132813	4544.60009765625	8020.34765625	9970.90234375	14512.0009765625	5268.91357421875	25463.30859375	12426.7958984375	-0.525581	2.03689	-1.05686	0.305596	0.684842	-5.13548	0.514853	0.16441	Tmem126a
35552.9921875	28617.599609375	27070.10546875	32038.70703125	37712.9921875	26331.4921875	8011.06982421875	32427.197265625	17106.3046875	22071.197265625	35031.0078125	32599.888671875	34203.08984375	21576.794921875	14187.90234375	-0.523121	3.37539	-1.79141	0.0913311	0.408594	-4.53128	1.03938	0.388708	Rabgef1
6587.87060546875	18622.302734375	11536.7021484375	15198.3017578125	22234.90234375	6615.75244140625	14435.8984375	5743.349609375	11271.2998046875	5329.701171875	9388.8046875	6102.6015625	12014.59765625	20918.701171875	12039.6015625	-0.520956	2.14071	-1.48016	0.157415	0.52175	-4.70241	0.802955	0.282538	Tub;Tulp1
26329.5078125	27712.005859375	30264.498046875	22207.505859375	24383.505859375	15579.9033203125	15028.6044921875	22203.6015625	16452.1015625	18325.705078125	11343.6015625	31803.49609375	13095.30078125	20973.794921875	24102.900390625	-0.520648	3.07399	-2.32495	0.0329288	0.248716	-3.61475	1.48242	0.604296	Emd
31505.904296875	46464.6875	24901.396484375	26080.20703125	41512.49609375	16033.1044921875	22436.201171875	12341.1025390625	32729.8984375	21602.8984375	34689.296875	18654.595703125	37125.90625	24575.193359375	18984.896484375	-0.520543	3.40433	-2.1526	0.0462488	0.298632	-3.97546	1.3349	0.524863	Nhlrc2
374137.8125	472419.96875	417623.8125	426866.78125	453787.84375	249937.140625	138390.046875	313517.90625	332583.9375	360113.875	336925.0625	327965.15625	290978.0625	352258.09375	347614.1875	-0.520501	7.10747	-3.08033	0.006882	0.0962844	-2.9934	2.16229	1.01644	Crx;Otx2
28894.8046875	67475.140625	24005	41300.88671875	58425.3046875	27060.802734375	37235.30078125	28460.09375	20505.6015625	21499.8984375	32796.91015625	20396.099609375	49228.39453125	35922.3984375	23530.796875	-0.519285	3.72693	-1.87411	0.0784861	0.384152	-4.51175	1.10521	0.415496	Atp8a2
29215.201171875	27869.40625	24755.703125	33833.6953125	15838.30078125	24727.294921875	23722.3046875	30444.302734375	26821.095703125	8256.978515625	20168.298828125	15326.603515625	26145.1953125	5950.28076171875	14471.69921875	-0.519154	3.03464	-1.54561	0.140903	0.498126	-4.78483	0.85108	0.302661	Usp11;Usp15;Usp4
114325.0546875	142699.015625	127216	100567.03125	135167.953125	97608.84375	85785.6484375	93340.7578125	78337.515625	84583.2265625	99818.359375	72915.90625	79510.3125	89697.4765625	77512.4140625	-0.518782	5.31479	-4.46791	0.000350622	0.0128389	0.170398	3.45516	1.89147	Sec14l2
15267.6005859375	17604.8046875	15379.6015625	12944.4970703125	11359.396484375	2136.69165039063	6827.02099609375	6168.0185546875	8924.6796875	10261.798828125	24888.80859375	11188.1220703125	12978.5986328125	14840.90234375	21032.59375	-0.51774	2.21059	-1.23542	0.233742	0.62519	-4.98872	0.631264	0.203988	Scly
25830.498046875	18176.994140625	21942.193359375	22149.09765625	17422.904296875	23076.103515625	3959.13012695313	32202.796875	7637.4951171875	6759.3896484375	10358.0087890625	29831.49609375	28486.802734375	20264.90625	17330.90625	-0.517369	2.76843	-1.17671	0.255781	0.643012	-5.15243	0.592132	0.191781	Scg2
21762.796875	28705.69921875	15558.404296875	16167.5986328125	25980.904296875	16080.603515625	5097.330078125	32632.59765625	11083.798828125	15934.50390625	9660.01171875	36656.3984375	19055.203125	17665.99609375	8072.099609375	-0.51641	2.76786	-1.33416	0.200027	0.588894	-4.98088	0.698911	0.229963	Epn2
119660.9765625	130870.96875	94243.71875	133029.015625	160773.921875	97440.3203125	128134.921875	91190.921875	83179.40625	76875.59375	97391.25	76922.5625	79049.34375	81712.75	74788.203125	-0.515454	5.34817	-3.56867	0.00241442	0.0458264	-1.71244	2.61719	1.33888	Rtn4
15341.0986328125	13033.8037109375	18404.201171875	18643.205078125	19908.599609375	20487	5725.71875	9773.810546875	6934.7783203125	11042.1005859375	16833.896484375	10759.1982421875	8352.4716796875	19632.298828125	20854.00390625	-0.515017	2.45833	-1.58869	0.130845	0.480187	-4.61265	0.883243	0.318589	Thap11
14499.19921875	47216.8046875	45018.01171875	57855.3125	84617.1171875	20142.705078125	18178.099609375	31181.091796875	8323.44140625	47793.69921875	60280.79296875	40434.7890625	39921.58984375	53377.99609375	41500.3125	-0.511576	3.8532	-1.11337	0.281291	0.664015	-5.54951	0.550845	0.177822	Map1lc3b
11980.7958984375	20180.1953125	3336.05639648438	23377.400390625	16329.30078125	5893.09912109375	3498.90063476563	5168.9453125	9690.025390625	12635.5029296875	20231.00390625	5939.171875	13334.7998046875	7639.388671875	14602.09765625	-0.511488	2.0122	-1.07961	0.295633	0.677201	-5.11103	0.529247	0.169283	Zpr1
329069.21875	440947.09375	522622.9375	465412.28125	387585.125	436537.03125	171445.90625	219003.859375	470665.6875	287930.03125	350815.03125	351742	294239.9375	266488.90625	228978.9375	-0.51126	7.09952	-2.81905	0.011955	0.137271	-3.52177	1.92245	0.862421	Hmgb2
456530	483380.9375	476741.0625	353867.0625	379354.1875	255195.046875	380811.9375	314063	300236.875	361969.21875	357964.0625	216985	252267.921875	301467.09375	274267.0625	-0.509282	7.11105	-4.02785	0.000897984	0.0240184	-0.999813	3.04673	1.61946	Fabp7
63792.390625	61089.015625	84653.1484375	63065.8984375	75506	49410.5078125	38677.3046875	45471	48306.18359375	50424.51171875	58043.3984375	52740.11328125	41838.5078125	49467.6015625	52605.50390625	-0.509162	4.48993	-4.26754	0.000537251	0.0170614	-0.118386	3.26982	1.76798	Brd3
118896.9453125	155780.078125	157080.09375	209778.984375	185917.984375	103785.96875	43444.90625	120124.9296875	93497.859375	135355	143583.90625	154704	120831.9765625	157320.96875	130162.984375	-0.507886	5.72708	-2.14149	0.0472584	0.301061	-4.58444	1.32552	0.521346	Fen1
8876.640625	21533.69140625	9750.1728515625	135251.0625	27009.6015625	27538.396484375	27186.400390625	19859.400390625	7301.71044921875	6614.64599609375	17184.3046875	35822.3984375	3560.8408203125	36536.6015625	26352.892578125	-0.507846	2.93288	-0.788024	0.441704	0.785464	-5.53892	0.354868	0.104874	Pfdn6
55925.48828125	66072.1640625	57905.08984375	60728.78515625	32617.6953125	35004.203125	20546.701171875	31193.708984375	59174.609375	30341.296875	50965.0078125	55474.81640625	51789.01171875	31422.208984375	24409.90625	-0.507779	4.09974	-2.13699	0.0476732	0.301488	-4.19852	1.32173	0.52073	Map7
35420.69140625	30955.6953125	17499.5	30765.099609375	32570.896484375	22403.69921875	9185.849609375	26042.408203125	17794.001953125	22926.201171875	15521.802734375	37929.203125	21188.30078125	18438.69921875	20574.90234375	-0.507445	3.21745	-1.87141	0.0788789	0.384152	-4.36946	1.10304	0.415496	Glrx5
20951.001953125	29454.296875	3532.4892578125	26950.90625	26879.099609375	16632.19921875	4159.7021484375	18626.40234375	15858.6982421875	2783.68920898438	27939.296875	15398.5029296875	15313.904296875	15398.5029296875	10902.0986328125	-0.505789	2.48634	-0.905206	0.378206	0.743666	-5.3464	0.422271	0.128622	Taf5
78418.6484375	66587.9765625	87976.3125	85738.03125	76761.640625	45883.20703125	46315.9921875	62473.5859375	46422.10546875	67010.2890625	68388.4140625	57934.49609375	63311.50390625	59129.60546875	44923.00390625	-0.505294	4.68382	-3.60073	0.00225321	0.0443522	-1.52122	2.6472	1.35308	Hpf1
786570.5	926691.5	828395.25	783586.4375	830636.875	525865.875	684004.375	566170.125	554524.8125	580839.25	626887.4375	547838.375	536817.75	610856.625	594780.3125	-0.502275	8.07597	-6.23173	9.79514e-06	0.0010863	3.45877	5.00899	2.96405	Pde6b
68672.0859375	85145.890625	61300.69921875	53696.68359375	89795.0078125	55059.39453125	23681.599609375	28643.091796875	64388.09765625	69707.828125	61903.2890625	62960.51171875	60109.6875	33903.99609375	62545.8984375	-0.500295	4.51507	-2.13125	0.0482076	0.30293	-4.32466	1.31688	0.518658	Ap3s1
6506.41162109375	22941.103515625	9979.0517578125	48073.1015625	25085.49609375	5827.09912109375	5355.65234375	3645.54956054688	5971.47216796875	19063.40625	28782.005859375	21446.19921875	19757.69921875	37996.70703125	18133.59765625	-0.496267	2.55142	-0.857236	0.403426	0.761962	-5.39507	0.394236	0.118067	Cnot4
161346.078125	247685.84375	185558.96875	206601.09375	246418.875	110842.96875	137522.96875	111512.0390625	181010.9375	169539.015625	163023.90625	159674.96875	123062.921875	162450.953125	152575.921875	-0.496205	6.07327	-4.01758	0.00091802	0.0242688	-0.888502	3.03715	1.61495	Icmt
150544.953125	201375.921875	218000.015625	178022.953125	209479.953125	36197.30859375	171515.0625	116338	154874.0625	147875.015625	149574.03125	162408	161467.0625	178680.109375	153542.96875	-0.496054	5.95103	-1.91149	0.0732245	0.372846	-5.01683	1.13534	0.42847	Gnb5
21311.294921875	27618.19140625	25222.408203125	36520.40234375	27200.69140625	34389.10546875	4366.900390625	16626.09765625	21612.896484375	18509.50390625	35161.39453125	28893.6953125	18231.09765625	35531.19140625	10264.3017578125	-0.496026	3.15082	-1.31924	0.204858	0.594777	-5.09214	0.688548	0.225646	Txnl4a
12355.1015625	18488.703125	15251.6025390625	17930.69921875	20474.39453125	15208.7041015625	9537.1416015625	9015.501953125	17065.498046875	12506.998046875	17489.703125	14785.8017578125	8481.720703125	8914.609375	8941.078125	-0.492086	2.44159	-2.07461	0.0537755	0.321733	-3.92455	1.26942	0.492504	Rbm15
31103.99609375	42575.703125	27147.501953125	30084.00390625	29010.708984375	29549.9921875	19751.404296875	23795.5078125	19611.1953125	13342.7001953125	48221.60546875	31438.892578125	16889.794921875	29928.693359375	11459.4033203125	-0.4898	3.37289	-1.77338	0.094366	0.415661	-4.55537	1.02518	0.381261	Fbl;Fbll1
2297.23510742188	20254.099609375	15786.904296875	18881.005859375	25332.205078125	21677.3984375	6424.00244140625	3997.52270507813	9802.9150390625	20496.1015625	18651.697265625	17428.306640625	3333.18432617188	5459.34326171875	6330.08349609375	-0.489726	2.0812	-0.856749	0.403688	0.761962	-5.30825	0.393955	0.118067	Kctd1
18777.697265625	21006.3046875	22303	21397.501953125	23016.505859375	14361.705078125	26735.40234375	25245.193359375	5713.41943359375	22970.80078125	14278.498046875	17088.595703125	19284.3984375	7136.12060546875	16347.1962890625	-0.489713	2.81487	-1.4248	0.172601	0.54933	-4.88065	0.762956	0.260166	Rbm26;Rbm27
46829.90234375	69597.96875	51423.48828125	43037.78515625	55444.8984375	60764.19921875	11438.2958984375	41274.90625	31507.0078125	40388.19921875	35627.1015625	34893.703125	57490.88671875	38243.40234375	54732.00390625	-0.489661	4.11227	-1.73324	0.10144	0.429466	-4.84516	0.993791	0.367071	Me2;Me3
1264650.75	1458370.125	1342440	1241919.875	1433500.375	791770.5	1101640.625	967439.5	900133.5	949964.0625	1067629.75	874284.5625	920317	1017589.4375	960718.6875	-0.488776	8.78231	-5.73045	2.6055e-05	0.00195955	2.43679	4.58411	2.70784	Pde6a
7234.90234375	12684.30078125	12533.498046875	9002.1982421875	14822.6962890625	5663.03076171875	5241.66064453125	6942.9521484375	6008.140625	5229.94873046875	21200.50390625	8806.453125	14699.701171875	7927.02197265625	5638.58984375	-0.488368	1.84165	-1.40282	0.178952	0.560782	-4.75013	0.747263	0.251206	Emc10
3045.8857421875	48937.80859375	46599.10546875	42911.99609375	42659.09375	61416.98828125	16972.302734375	3428.16821289063	31969.294921875	5597.42724609375	6005.39697265625	66916.265625	7928.416015625	54109.30078125	52334.6875	-0.48719	3.12153	-0.628113	0.53841	0.832703	-5.69965	0.268887	0.0795096	Aak1;Bmp2k
59878.99609375	57624.203125	31891.494140625	47939.7890625	43832.48828125	45207.2890625	38189.4921875	37739.703125	36085.09375	30356.8046875	46651.8125	52662.49609375	31260.09375	10626.7998046875	28619.90625	-0.486062	3.94545	-1.7526	0.0979733	0.423062	-4.76443	1.00889	0.373596	Trmt5
78021.34375	59796.2890625	104320.9609375	80716.2421875	83236.171875	59646.5078125	36653.296875	69387.4921875	81270.9140625	66732.328125	80424.484375	56918.19140625	28171.20703125	74460.1640625	42363.296875	-0.485327	4.71018	-2.34784	0.0314563	0.243168	-3.99156	1.50229	0.614094	Ctcf
4212.548828125	14980.697265625	4175.923828125	8494.1767578125	17925.994140625	11761.0986328125	1784.25427246094	6220.3798828125	3439.3154296875	3636.87719726563	13008.6005859375	9465.00390625	11576.7021484375	3674.56079101563	6695.67138671875	-0.4832	1.45972	-0.94178	0.359705	0.728868	-5.14423	0.444053	0.137351	Pabpc4
39709.61328125	35438.88671875	38137.69921875	29644	31469.70703125	25405.302734375	19257.404296875	27361.099609375	25785.1015625	14677.7958984375	31232.29296875	26896.60546875	23503.203125	31481.609375	26427.90625	-0.482891	3.51002	-2.68166	0.0159218	0.159721	-3.07245	1.79801	0.796639	Gfpt1
31014.08984375	31456.791015625	22663.294921875	15279.201171875	14420	31275.41015625	6288.015625	14195.09765625	21644.59375	24313.603515625	22411.69921875	3813.02416992188	16317.7978515625	21288.892578125	16065.197265625	-0.481428	2.82647	-1.19569	0.248489	0.636041	-5.14616	0.604692	0.196515	Meis1;Meis2;Meis3
1563249.375	1723809.375	1707959.25	1662809.75	1668709.5	980252.5	1431619.625	1165410.375	1240979.375	1137850.75	1270460.75	1095479.75	1136679.5	1244400	1178130.5	-0.480808	9.09421	-6.64907	4.45147e-06	0.000595319	4.21546	5.3515	3.22525	Pde6a;Pde6b
118769.0625	200004.96875	172089.03125	183548	171437.0625	117121.96875	92731.046875	105154	127654.046875	127204.0625	141967.015625	130470	116669.9296875	118827.9609375	116426.9375	-0.480773	5.7763	-4.06673	0.000826028	0.0226895	-0.738945	3.08301	1.64417	Gdpd1
41923.390625	72112.9140625	75895.421875	75621.9921875	79007.8671875	63238.015625	67956.875	55133.69140625	2892.37573242188	84143.5546875	68047.7734375	53380.3984375	62938.7890625	95540.015625	95981.609375	-0.48076	4.52865	-0.748601	0.464491	0.799486	-6.0999	0.333022	0.0971889	Mapk8
1264470.125	1339929.25	1430049.625	1282310.125	1377169.125	904932.5625	773135.5625	970094.5625	910704.3125	1041850.5625	988482.5625	939112.5625	947334.0625	1043750.375	1025910.5	-0.480421	8.77952	-5.9776	1.60176e-05	0.0015302	2.9293	4.7954	2.81525	Arl3
5492.0390625	6230.21923828125	8605.4755859375	9526.2099609375	9151.798828125	1526.34033203125	17371.314453125	3539.40551757813	9860.841796875	2506.92529296875	10223.80078125	4246.2099609375	7449.75390625	5036.23876953125	5510.2578125	-0.480396	1.31947	-1.08058	0.295213	0.676921	-5.00943	0.529864	0.169462	Cpeb2;Cpeb3
10785.0029296875	15302.5	12396.7998046875	2016.61010742188	7188.94091796875	7111.689453125	10964.1220703125	3966.76904296875	4877.34912109375	2468.92065429688	9678.912109375	3253.2294921875	12361.498046875	5446.79150390625	3726.11303710938	-0.479283	1.36661	-0.970877	0.345436	0.718944	-5.1085	0.461632	0.143305	Ank3
10918.701171875	15585.001953125	10819.099609375	5003.97021484375	4548.236328125	9093.5087890625	2955.33935546875	6551.49072265625	10220.59765625	3190.509765625	11206.9970703125	6240.21044921875	21857	776.802062988281	8097.10009765625	-0.478698	1.46038	-0.818944	0.424329	0.772623	-5.23711	0.372297	0.112033	Ccdc6
17802.09765625	26370.59765625	18724.19921875	23618.705078125	27675.90625	20247.5	14184.6015625	21803.203125	17556.900390625	13090.697265625	21690.197265625	16586.3046875	10337.5966796875	15427.896484375	13972.501953125	-0.473358	2.89031	-2.22123	0.0404392	0.2803	-3.75249	1.3932	0.552376	Zc3h11a
8196.4365234375	15272.900390625	5163.79541015625	14018.2041015625	9779.671875	5650.20849609375	4418.68017578125	10515.900390625	9364.0126953125	5285.8193359375	1728.69470214844	13720.19921875	12510.0986328125	16685.1015625	4139.56787109375	-0.471828	1.68374	-1.01688	0.323688	0.700862	-5.11442	0.489873	0.154368	Carm1
130064.0703125	175003.078125	112025.9765625	140055.96875	179820.953125	102024.0546875	26434.30078125	109704.9375	127387	74530.78125	166554.015625	155223.96875	137397.03125	154854	93952.4921875	-0.471197	5.58061	-1.51268	0.149019	0.511388	-5.54543	0.826758	0.291249	Hmgn2
12444.99609375	18502.396484375	6639.41015625	23011.302734375	5985.71533203125	4668.24169921875	6030.23974609375	5852.63916015625	19881.599609375	6528.40087890625	5994.08984375	14387.1982421875	16072.3994140625	14940.7041015625	3067.00927734375	-0.471188	1.92366	-1.03878	0.313686	0.690717	-5.13252	0.503505	0.1607	Dhx8
100128.9609375	79450.1015625	100094.9453125	104667.9921875	70114.515625	73916.7890625	39378.890625	73381.453125	55219.1875	69126.2578125	71244.78125	85767.1640625	67472.8203125	82301.2421875	46796.60546875	-0.470514	4.89614	-2.58012	0.0196351	0.183329	-3.60352	1.70697	0.73677	Guk1
71657.96875	102686.0390625	105332.9296875	94073.796875	120667.0703125	63157.01171875	62547.1796875	65541.8046875	78573.796875	48776.296875	68964.234375	71908.1328125	83081.484375	80595	85926.7421875	-0.469596	5.01075	-3.46126	0.0030428	0.0542573	-1.87012	2.51673	1.26554	Kcnb1
25707.69921875	33123.5078125	10163.90234375	14486.6015625	10740.0966796875	9588.9404296875	13495.599609375	8674.8525390625	4708.7392578125	14841.294921875	14211.998046875	16587.896484375	8638.3779296875	21597.1015625	19813.296875	-0.468308	2.47898	-1.17992	0.254536	0.642471	-5.08862	0.594252	0.192146	Lpcat2
10698.5029296875	10349.2001953125	15131.6982421875	14105.4033203125	18243.501953125	10308.2001953125	6155.701171875	13836.1962890625	14743.2978515625	4976.59033203125	15747.298828125	6373.2080078125	13114.099609375	6736.10986328125	11789.8994140625	-0.466798	2.14653	-1.56463	0.136384	0.490616	-4.59741	0.865236	0.309258	Prkab1
10164.6005859375	13170.203125	9490.9482421875	6908.48291015625	20221.498046875	13167.7998046875	9507.6015625	18105.19921875	9305.3369140625	6281.99169921875	3790.51928710938	17806.298828125	10727.1982421875	1391.44995117188	8926.078125	-0.464924	1.89464	-0.948913	0.35617	0.726887	-5.2034	0.448343	0.138533	Chat
14407.0986328125	3447.6806640625	6894.4091796875	10500.9033203125	5493.640625	3272.16577148438	6648.7958984375	5064.81689453125	7357.96875	1760.92395019531	6623.08154296875	6002.09130859375	4705.630859375	7006.83203125	7464.02880859375	-0.463913	1.25587	-1.18143	0.253952	0.642471	-4.90819	0.595248	0.192146	Wapl
106167.03125	65282.109375	119111.0703125	100481.0390625	141494.078125	69474.328125	52581.4140625	86334.515625	112863.96875	48478.4140625	101567.953125	63971.015625	104963.984375	52678.51171875	83151.921875	-0.461535	5.09611	-2.28454	0.0356853	0.26129	-4.19519	1.44751	0.582878	Nfyc
443595.25	576186	514773.90625	512631.1875	540238.8125	358397.84375	360687.0625	323209.21875	314922.84375	385899.875	401868.90625	360754.78125	400424.78125	451329.96875	388787.0625	-0.459335	7.42	-4.40803	0.000398196	0.0138214	-0.220628	3.3999	1.85945	Rgs9
53851.09765625	51755.98828125	38914.39453125	24454.69140625	23674.697265625	36616.00390625	19558.400390625	25869.408203125	31511.798828125	14769.400390625	24685.794921875	44862.49609375	41555.10546875	28325.390625	13008.9013671875	-0.459087	3.586	-1.53404	0.14371	0.502667	-4.95519	0.842512	0.29872	Mettl3
2858.50439453125	7460.0087890625	70402.7421875	110653.9453125	84349.0546875	104054.015625	5101.75927734375	3403.72265625	4743.2880859375	5829.53369140625	63640.6796875	8503.767578125	89632.15625	77808.3203125	87666.7734375	-0.458424	3.23214	-0.438511	0.666625	0.900677	-5.81993	0.176118	0.045431	Focad
24068.20703125	28449.296875	28456.896484375	32264.609375	27634.408203125	20505.994140625	20221.095703125	18946.595703125	15891.302734375	11447.2978515625	22650.505859375	27463.099609375	30518.99609375	30085.6953125	16013.203125	-0.458269	3.23018	-2.00646	0.0612482	0.346406	-4.1604	1.21291	0.460415	Zbtb7a
43971.7890625	40041.5	50249.19140625	32415.001953125	24667.900390625	42371.89453125	27498.794921875	29109.697265625	30877.50390625	12356	31961.392578125	38550.39453125	28821.607421875	24897.595703125	17398.193359375	-0.457615	3.62714	-1.8153	0.0874428	0.399082	-4.5666	1.05828	0.398938	Poldip3
16991.802734375	22741.498046875	40819.30859375	49756.39453125	52589.3046875	35714.79296875	36676.6875	12510.197265625	17342.99609375	30815.39453125	20156.703125	25528.294921875	23674.603515625	30316.59765625	26009.6015625	-0.456804	3.49248	-1.52457	0.146045	0.506922	-4.9341	0.835512	0.295059	Smug1
41886.9921875	18922.30078125	24725.49609375	41847.11328125	27104.08984375	51154.59375	11132.3427734375	57998.29296875	5867.62255859375	36323.09765625	62701.21875	45890.30859375	21460.90625	9082.2509765625	7239.4091796875	-0.456545	3.32913	-0.823797	0.421642	0.770049	-5.62488	0.375056	0.113482	Twf1;Twf2
50889.1953125	39522.29296875	39483.4921875	36978.80078125	39560.30078125	33438.390625	36293	35337.50390625	7419.5244140625	36735.6015625	33722.609375	41908.40234375	37410.59375	42371	30219.498046875	-0.455726	3.80758	-1.29718	0.212171	0.603097	-5.32431	0.673314	0.219613	Mettl8
4669.8095703125	14098.1982421875	22339.001953125	11206.1904296875	13129.50390625	9387.390625	9202.87890625	14657.3955078125	4662.41259765625	12390.7041015625	15667.8046875	2342.52954101563	12080.8017578125	4599.6513671875	14128.798828125	-0.45566	1.96855	-0.992099	0.335281	0.710391	-5.1778	0.474592	0.148502	Hspb11
39175	87112.671875	39284.3046875	50042.2109375	26423.1015625	35373.49609375	18194.59375	54960.0859375	26044.802734375	18421.703125	60226.3828125	12080.6982421875	46660.19921875	62887.59765625	35043.30859375	-0.455109	3.89371	-1.23914	0.232395	0.624435	-5.42649	0.633773	0.204512	Nfyb
121039.984375	162513.03125	109843.9765625	67220.1328125	94147.828125	106112.0234375	63543.28125	65889.765625	112685.9453125	69845.375	74067.140625	80239.1640625	71180.2890625	79247.0078125	59187.9921875	-0.454835	5.13937	-2.48382	0.0239078	0.207856	-3.83915	1.62146	0.682237	Taok3
139914.953125	136892.96875	233076.859375	297155.125	272182.09375	168919.046875	155127.953125	151078.90625	138723.984375	177326.015625	101998.0234375	176490.109375	141272.015625	142756	155883.90625	-0.45424	6.09646	-2.52396	0.0220293	0.196022	-3.95048	1.657	0.707696	Chchd2
266716.96875	115798.0078125	184113.0625	80146.7109375	201403.078125	102457.9453125	213671.109375	380362.09375	187339.921875	49411.29296875	106899.984375	101753.03125	47007.18359375	74249.5	108453.0625	-0.45299	5.69019	-1.14343	0.268955	0.651231	-6.02944	0.570321	0.186265	Yipf7
128902.921875	147088.078125	142441.90625	148875.0625	115500.9296875	82642.6328125	86817.7578125	92337.609375	126803.9375	90646.046875	100244.9921875	107155.953125	104069.0078125	106339.953125	93304.8515625	-0.452883	5.49734	-4.85535	0.000155066	0.00719475	0.946556	3.80948	2.14298	Pex5l
47100.58984375	55141.78515625	41988.7890625	38447.19921875	55567.81640625	40537.69140625	24883	37185	20602.50390625	42144.3984375	37942.39453125	41954.60546875	41340.90234375	31987.49609375	37576.203125	-0.452872	3.98803	-2.18769	0.0431885	0.290682	-4.07368	1.36463	0.536582	Crlf3
44356.09765625	38548	36117.40625	38739.19921875	40076.19140625	17239.201171875	26982.904296875	35133.48828125	39108.890625	29653.09375	29609.19921875	34113.29296875	47903.390625	24152.99609375	15874.703125	-0.452727	3.7111	-2.18658	0.0432827	0.290682	-3.997	1.36369	0.536582	Cdk12;Cdk13
17398.998046875	18851.798828125	21646.796875	39699.1953125	10328.1982421875	16018.6025390625	4827.7490234375	15345.1962890625	24632.1015625	23086.998046875	17736.998046875	16711.3046875	19683.00390625	12194.2998046875	6754.837890625	-0.452607	2.70287	-1.21381	0.241676	0.63233	-5.09631	0.616767	0.199056	Ppp2ca;Ppp2cb;Ppp4c
12829.90234375	13204.400390625	10527.2998046875	10743.796875	12990.5029296875	16125.001953125	14531.294921875	27351.60546875	6708.6611328125	9853.029296875	15405.099609375	7726.349609375	4162.27099609375	1538.30993652344	8024.2294921875	-0.452435	2.00186	-0.930672	0.365258	0.733933	-5.23512	0.437401	0.134344	Agpat5
43212.109375	28987.20703125	56303.8046875	38630.69921875	32265.8046875	22334.6015625	48889.98828125	26394.99609375	62318.37890625	32953.203125	25523.70703125	26147.408203125	17206.1953125	32688.990234375	12120.1962890625	-0.450557	3.67709	-1.64761	0.118081	0.457728	-4.82917	0.927819	0.339393	Thoc1
2562590	2178951.25	2400200	2400679	2321180.25	1400309.75	2024070	1650160.375	1714030.625	1884029.75	1797869.5	1581620.25	1600930.625	1911679.625	1720089.5	-0.450407	9.62404	-5.52192	3.95226e-05	0.00264278	1.98643	4.40315	2.57794	Hspa1a;Hspa1l
726363.9375	611524.0625	623720.3125	629674.1875	628357.75	458374	498620.84375	457188.96875	514516.03125	522544.875	472736.75	469066.75	462786.8125	491858.78125	344951.09375	-0.449853	7.74202	-5.17746	7.95914e-05	0.00452377	1.36686	4.09913	2.3445	Hspa1a;Hspa1l;Hspa2
57057.19921875	250751	320828.09375	297029.8125	306958.875	246836.890625	135103.984375	4862.068359375	302906.9375	270629.125	225973.984375	279677.15625	150229.03125	205666.890625	271648.96875	-0.448591	6.13436	-0.616467	0.545883	0.837186	-6.57798	0.2629	0.0771783	Pde4dip
77986.5859375	86643.8125	111055.0703125	105395.0546875	101698.9609375	102713.0625	82334.328125	57114.78515625	98099.5390625	77085.75	75316.2734375	93316.9453125	85336.9140625	74408.3046875	16641.6015625	-0.448478	4.99801	-1.52135	0.146844	0.508727	-5.39783	0.833144	0.293515	Anapc2
18687.203125	24347.39453125	36187.40234375	97745.078125	83498.3828125	41446.90625	78048.9921875	29811.900390625	11210.7021484375	16590.900390625	30147.19140625	48763.59375	35814.11328125	40239.8984375	30977.00390625	-0.448214	3.85978	-0.995637	0.333608	0.709312	-5.66434	0.476764	0.149163	Dctn3
530931.25	607213.125	593803.6875	561774	570106.75	391948.125	406311.03125	361312.78125	428764.9375	438157.71875	451208.25	392883	407444.96875	475024.75	420885.78125	-0.44774	7.57629	-6.33283	8.07416e-06	0.00091783	3.68342	5.0929	3.03724	Tulp1
561054.0625	205701.96875	304441.8125	375219.1875	226022.984375	348382.96875	256183.125	251291.9375	354009.78125	272952.15625	146346.921875	220806.96875	222326.953125	112021.9765625	203975.015625	-0.447389	6.70027	-1.76722	0.0954238	0.417204	-5.37005	1.02034	0.379652	Epb41l2
12119.99609375	8774.7080078125	7946.3291015625	13255.404296875	6258.2998046875	12157.7021484375	4182.20849609375	6429.771484375	6324.2783203125	5946.98193359375	4323.15966796875	6344.51123046875	7999.63916015625	8089.267578125	9474.951171875	-0.446937	1.63685	-1.4658	0.161242	0.528778	-4.65155	0.792523	0.276727	Akap8l
1121670.5	1378739.5	1226750	834437.5	1438000.875	1098900.125	903536.25	834967.1875	880989.875	751992.625	851631.125	706920.5625	976210.9375	878275.625	762258.5	-0.446935	8.61958	-3.53675	0.00258631	0.0472287	-2.15843	2.58732	1.32579	Impdh1;Impdh2
23392.998046875	8033.6923828125	5922.79541015625	8244.0693359375	6043.82373046875	4206.986328125	9062.1611328125	9448.55078125	9091.111328125	8099.06982421875	4107.6240234375	6011.8515625	3943.26831054688	4795.09130859375	9371.15234375	-0.446816	1.55877	-1.22481	0.237612	0.629616	-4.90259	0.624132	0.200924	Tssc4
11149.59765625	20099.3046875	11310.296875	22608.201171875	10540.203125	7323.33203125	7480.3583984375	4814.4912109375	11967.7041015625	18331.798828125	16003.001953125	18608.00390625	16283.5	8806.75	6168.8994140625	-0.444143	2.25754	-1.25889	0.225352	0.616775	-4.96792	0.647138	0.209873	Pcdhb1
980559.6875	1032479.8125	1092480	929362.5625	1083179.375	743387.8125	572703.9375	823392.25	730394.9375	767548.375	796643.5	736148.5625	789073.375	759356.625	779440.125	-0.441561	8.41711	-5.07	9.93002e-05	0.00518986	1.10384	4.00305	2.28484	Unc119
25723.591796875	2552.94946289063	5134.5703125	17022.404296875	9999.8525390625	8355.7578125	12617.2998046875	14058.7021484375	9657.56640625	6137.0439453125	5483.67041015625	2206.43432617188	3289.31591796875	7397.3203125	5209.62890625	-0.441221	1.57643	-0.851107	0.406726	0.76357	-5.22941	0.390698	0.117151	Smpd1
1836229.875	1466829.875	1652299.75	1673919.75	1581310.75	1035529.625	1348990.875	1125870.625	1361959.75	1253759.875	1205030.125	1069869.25	1101279.5	1328040.75	1183940.5	-0.44078	9.09729	-6.3403	7.96011e-06	0.00091783	3.62647	5.09908	3.03724	Hspa1a
1082320.375	1343130.625	1233959.25	1199690.625	1251439.75	713063.125	868465.6875	815107.625	985967.4375	903279.5	854189.6875	1003729.625	956318.875	965447.5625	884397.5	-0.440601	8.67191	-5.72629	2.6271e-05	0.00195955	2.43366	4.58052	2.70784	Kat2a
64416.4921875	45523.2109375	31784.70703125	51739.703125	6062.47021484375	77051.71875	21952.40625	15090.603515625	9609.708984375	24218.09765625	41617.20703125	64819.29296875	14877.09765625	18311.59765625	9940.017578125	-0.439677	3.39565	-0.756689	0.459759	0.794809	-5.70048	0.33747	0.0997373	Myo5a
20646.595703125	14044.3974609375	24558.20703125	13238.197265625	19405.498046875	21108.001953125	6297.97900390625	20191.8046875	21415.302734375	7690.349609375	13835.802734375	13325.99609375	14815.7998046875	10102.09765625	12152.302734375	-0.436649	2.58289	-1.49917	0.152459	0.515798	-4.74294	0.816846	0.287521	Map7
25085.89453125	3967.25952148438	4536.9970703125	8627.2900390625	5056.48046875	7557.3818359375	1923.30053710938	6605.30859375	4368.93017578125	11023.576171875	4512.130859375	4992.3701171875	7269.02978515625	5846.25146484375	3906.646484375	-0.436366	1.27613	-0.947465	0.356886	0.727534	-5.11359	0.447471	0.138147	Tagln
79326.1484375	51133.90625	80150.734375	79500.0078125	58580.1875	48422.6875	62816.71484375	45234.69921875	67235.6015625	35971.703125	74064.109375	72544.75	22282.20703125	45888	54945.58984375	-0.435274	4.52038	-1.99774	0.0622691	0.347919	-4.54711	1.20573	0.458522	Frg1
36893.296875	29602.8984375	28847.607421875	27749.19921875	22894.50390625	30424.103515625	9687.2080078125	27167.1953125	26851.697265625	27731.705078125	24958.794921875	21308.40625	23307.794921875	10445.0966796875	22750.09765625	-0.434157	3.27221	-1.68017	0.111496	0.445887	-4.65701	0.95274	0.350775	Cdc73
4518.0791015625	20929.794921875	4686.53955078125	24548.59765625	5869.08154296875	5171.70361328125	8016.716796875	4924.720703125	2434.169921875	3906.654296875	9671.5380859375	19919.89453125	4607.44189453125	7828.96875	15319.0986328125	-0.432683	1.62784	-0.795283	0.437586	0.783238	-5.27536	0.358937	0.106106	Mettl14
20274.59375	18560.400390625	26724.005859375	20221.095703125	42436.11328125	19507.1015625	14496.4970703125	28781.09375	40093.38671875	17104.69921875	18455.001953125	19937.494140625	14758.001953125	11260.2998046875	9504.0009765625	-0.432446	3.02884	-1.51856	0.147542	0.509453	-4.81089	0.831085	0.292896	Pold2
4462.4755859375	8217.0888671875	5628.4794921875	17934.80078125	16391.095703125	3795.759765625	5082.669921875	2453.09008789063	6802.39794921875	10628.099609375	9976.611328125	12832.998046875	10613.49609375	2839.31982421875	13291.298828125	-0.432278	1.60717	-0.919868	0.370714	0.738343	-5.18078	0.430961	0.131742	Smim8
28666.90234375	30772.9921875	9406.03125	18485.404296875	25060.203125	33543.703125	27045.494140625	18942.099609375	4256.92333984375	2107.40112304688	26437.201171875	21878.798828125	26478.091796875	19648.099609375	17327	-0.431794	2.8169	-0.748226	0.464711	0.799486	-5.53023	0.332817	0.0971889	Flad1
28374.09765625	40503.69921875	33604.00390625	6332.66162109375	34607.6875	25515.3046875	6291.86181640625	31901.193359375	14618.0048828125	34271.59765625	35556.30859375	26479.1953125	12787.7021484375	6497.97021484375	17636.80078125	-0.430182	3.0354	-0.877622	0.392576	0.754165	-5.49213	0.406076	0.122533	MGI:1914576
46032.40234375	5896.64892578125	14427.703125	17906.5	22315.90234375	54168.09765625	17581.498046875	30736.1953125	22042.197265625	12336.404296875	16439.599609375	6633.54443359375	20266.099609375	2142.32763671875	2980.59912109375	-0.429954	2.54121	-0.670017	0.511988	0.82089	-5.52095	0.29074	0.085715	Dcaf10
26438.408203125	28198.70703125	15405.4970703125	44975.59765625	26767.19921875	24359.30859375	24756.50390625	40667.40625	17520.599609375	9681.669921875	13962.6962890625	22112	39339.88671875	14815.9951171875	12851.30078125	-0.426738	3.17875	-1.27703	0.219031	0.610628	-5.1421	0.659495	0.214224	Borcs5
39116.80078125	21318.70703125	26107.701171875	18139.796875	20652.30078125	12180.265625	28555.50390625	39994.30859375	29149.09375	30146.193359375	2438.21215820313	3183.2353515625	30563.291015625	27208.40625	36238.98828125	-0.424294	3.0113	-0.752488	0.462213	0.796998	-5.58259	0.335158	0.0985427	Ints3
28914.197265625	18244.201171875	20787.197265625	12485.396484375	16698.296875	15926.1953125	12031.501953125	25717.896484375	9541.310546875	14392.896484375	1978.00329589844	29036.609375	29834.39453125	14779.4990234375	16362.2998046875	-0.422403	2.66565	-0.878678	0.39202	0.754165	-5.39753	0.406692	0.122533	Glyr1
19892.498046875	27608.205078125	20676.806640625	15995.5986328125	15456.703125	9150.5224609375	11667.802734375	20854.595703125	8494.5986328125	21412.99609375	20692.99609375	24035.693359375	15520.2021484375	10121.7021484375	13274.5986328125	-0.422084	2.72426	-1.41343	0.175862	0.553006	-4.87173	0.754827	0.257271	Arih2
55903.49609375	83935.6796875	89124.9921875	166226.90625	111043.03125	78604.03125	36495.80859375	28619.20703125	66849.328125	88461.0390625	99537.1328125	51896.00390625	130725.0234375	60444.70703125	160140.90625	-0.420224	5.00914	-1.24774	0.229308	0.620885	-5.74983	0.639581	0.206989	H2bu1;Hist3h2ba
88846.6484375	88561.671875	99919.359375	74414.6015625	83004.6328125	84857.078125	74439.1015625	59293.80078125	56324.31640625	75714.7265625	67248.7578125	78686.484375	51432.69921875	47142.30078125	61197.41796875	-0.419732	4.87528	-2.83137	0.01165	0.135135	-3.11143	1.93367	0.869234	Strbp
11355.703125	12758.201171875	10674.6962890625	7922.50634765625	7009.0048828125	3860.97924804688	8012.091796875	7359.85107421875	3657.45922851563	5416.42333984375	12540.40234375	4252.2099609375	6373.40185546875	10465.6025390625	24397	-0.41901	1.71773	-1.02796	0.3186	0.696143	-5.10683	0.496754	0.157301	Rasa3
136645.96875	113632.0390625	38931.09375	114247.9921875	72163.7421875	116090.9375	86255.6796875	96883.34375	2304.74438476563	150493.015625	78126.109375	165445.078125	85912.8828125	86785.171875	67832.1953125	-0.418403	4.93183	-0.536459	0.598702	0.867124	-6.34801	0.222789	0.0619188	Sv2a;Sv2b
61839.484375	67799.828125	83310.9296875	59656.20703125	70247.0078125	54985.01171875	39425.09375	42525.890625	35834.90625	49789.890625	57040.984375	67198.3671875	66983.1796875	67316.625	44074.60546875	-0.417968	4.53839	-2.31521	0.0335744	0.25109	-4.00219	1.47399	0.60017	Them4
14406.4033203125	65169.31640625	50984.5859375	73981.3203125	52981.2890625	52076.31640625	15879.4892578125	57944.68359375	4841.52294921875	26989.59375	50064.8125	56573.20703125	54847.79296875	35772.9921875	99745.5390625	-0.417496	3.99588	-0.707611	0.488927	0.810265	-5.94581	0.310756	0.0913728	Srp9
115423.9921875	113594.9375	123526.015625	206479.046875	257598.015625	128356.015625	168336.0625	109784.015625	85781.2265625	109380.96875	91496.328125	96761.2265625	99154.140625	184765.09375	114311	-0.416814	5.70934	-1.87015	0.0790618	0.384152	-5.03224	1.10203	0.415496	Ak4
44371.4921875	46979.0078125	54611.80078125	54820.31640625	46684.38671875	46137.9921875	43065.703125	45494.8125	54187.1875	50443.31640625	9818.8427734375	42824.40625	42968.3984375	24302.5	39407.69140625	-0.415672	4.05826	-1.48797	0.155361	0.520197	-5.17054	0.808657	0.283832	Polr2g
18021.603515625	18865.3984375	17847	13792.2998046875	18825.59765625	13467.9013671875	12138.00390625	23705.091796875	3023.12084960938	24333.203125	23395.595703125	18168.10546875	16557.001953125	14300.4970703125	5673.6796875	-0.41545	2.57752	-0.930644	0.365272	0.733933	-5.3349	0.437384	0.134344	Abcf3
23796.703125	36375.09375	31271.60546875	34070.8125	38573.79296875	13994.400390625	24033.8984375	18732.494140625	19553.1015625	12258.30078125	27790.90625	20129.1015625	43421.39453125	35559.19921875	55765.30859375	-0.41409	3.4642	-1.40009	0.179756	0.561086	-5.08278	0.745317	0.25097	Sall2
32431.69921875	22359.802734375	32027.802734375	26306.4921875	26858.9921875	28809.703125	25424.80859375	29826.408203125	11265.8994140625	19008.404296875	13110.103515625	21449.3046875	24675.3046875	25390.998046875	21239.5	-0.411606	3.2528	-1.62135	0.123632	0.469244	-4.72819	0.90787	0.328602	L2hgdh
1714320.75	3165750.75	1507471	2092159	3349849.5	1854490.875	1481380	2198800	1166370.75	1094139.375	1828009	1909179.125	2010309	1900890.375	1774139.5	-0.406558	9.57797	-1.85736	0.080951	0.387466	-5.45479	1.09178	0.411767	Pdc;Pdcl
3781.24951171875	7412.1416015625	4331.22900390625	14429.2109375	8585.3388671875	4488.3203125	5823.140625	3853.01928710938	6500.32861328125	6742.2802734375	3571.26000976563	12740.4013671875	1849.490234375	8287.7109375	4028.47998046875	-0.406162	1.21818	-0.96925	0.346223	0.718944	-5.08762	0.460644	0.143305	Ttn
166747.90625	173535	212537.953125	212702.125	212252.09375	155922.046875	156309.03125	135238.015625	86542.84375	158843.90625	173521.921875	187792.96875	137863.015625	158793.9375	145793.0625	-0.405669	6.05613	-2.39928	0.0283701	0.229127	-4.17559	1.54714	0.639923	Fen1
36614.40625	18156.603515625	21233.09765625	34056.6015625	25169.39453125	9546.5400390625	7944.38037109375	14546.2978515625	19657.998046875	29716.103515625	29920.603515625	30585.19921875	38640.9921875	24234.49609375	14997.095703125	-0.405348	3.15151	-1.20166	0.246227	0.634677	-5.21605	0.608664	0.197447	Ccs
10807.498046875	5080.55029296875	5135.4052734375	29084.595703125	15193.90234375	16539.5	14871.296875	11569.900390625	2269.51098632813	10354.7021484375	4327.568359375	22204.703125	15819.9052734375	3522.26708984375	3061.01000976563	-0.402889	1.85259	-0.67008	0.511949	0.82089	-5.38979	0.290773	0.085715	Rmdn1
159489.09375	258837.921875	239180.875	227804.953125	248676.078125	151906.078125	207262.890625	130090.0390625	150358.96875	205644.046875	212323.109375	144357.0625	149230.9375	179965.078125	175051.90625	-0.40234	6.25371	-2.89702	0.0101476	0.123703	-3.24402	1.99364	0.907619	Mpp4
8676.6875	10290.7978515625	5102.84521484375	12773.2978515625	9912.7275390625	6093.3583984375	4425.353515625	5261.900390625	6770.42578125	7878.79345703125	7504.9794921875	9344.78125	2324.595703125	13381.298828125	11160.599609375	-0.402293	1.60703	-1.09163	0.290466	0.673167	-5.03398	0.536905	0.171877	MGI:1920462
7310.54833984375	16308.4052734375	20046.203125	113288.984375	39635.5	21297.099609375	44558.109375	17444.396484375	8000.65966796875	7379.1865234375	11185.8154296875	18477	30589.40625	38527.59375	39296.796875	-0.402144	3.15169	-0.700768	0.493078	0.812172	-5.65064	0.307084	0.0903519	Pfdn1
250412.09375	157524.9375	157183.96875	160333.046875	205074.984375	76706.859375	229981.03125	91701.234375	95176.6796875	150219.09375	156235.90625	144197.03125	156071.984375	232547.140625	134048.921875	-0.397493	5.96679	-1.65626	0.1163	0.45353	-5.41335	0.93442	0.343394	Ide
216610.953125	252018.90625	176854.015625	190036.03125	149611.015625	172347.90625	122326	151930.984375	124428.9765625	126641.9296875	171283.921875	161138.015625	147958.921875	134389.984375	164905.90625	-0.395647	6.05204	-2.72597	0.0145214	0.152379	-3.54995	1.83799	0.817074	Ppm1b
72607.2109375	85511.8515625	107694.9375	82552.9765625	107200.0234375	93831.9609375	41039.40625	86017.5546875	100409.9921875	83546.75	35789.6875	32637.990234375	75305.921875	86112.6796875	96715.6953125	-0.395622	4.94088	-1.6072	0.126716	0.47293	-5.25962	0.897168	0.325203	Spcs1
22234.50390625	17232.6953125	4647.3232421875	18391.796875	7748.54736328125	14119.0986328125	2975.6005859375	8935.5419921875	4981.2705078125	4715.4052734375	15849.2978515625	20113.193359375	23392.39453125	23217.8984375	2647.39282226563	-0.394825	2.04649	-0.675105	0.508831	0.818459	-5.4214	0.293426	0.0870033	Nptx1
32651.3046875	66827.2421875	7721.5498046875	57358.59765625	43307.58984375	45277.5078125	51674.11328125	21557.005859375	10236.3994140625	2392.66772460938	17565.8046875	78139.8515625	105488.0390625	55291.69140625	13261.00390625	-0.394371	3.53654	-0.542168	0.594851	0.866673	-5.88063	0.225592	0.0621448	Serpina1a;Serpina1b;Serpina1e
42832.10546875	83078.1875	87817.578125	97568.84375	99289.515625	82443.0390625	32793.0078125	68381.9921875	35806.609375	70353.984375	67842.421875	72995.671875	57621.12109375	62335.6015625	79478.15625	-0.393861	4.76785	-1.55715	0.138146	0.493844	-5.28429	0.859661	0.30641	Bud31
101558.9609375	92089.2734375	74537.0859375	72172.8125	53615.88671875	61943.19921875	63544.7109375	51715.1875	51004.7109375	50092.68359375	61033.11328125	71964.4296875	75036.9921875	45788.88671875	57458.2109375	-0.393715	4.72036	-2.28784	0.0354523	0.260423	-4.0966	1.45036	0.584321	Aldh4a1
603013.9375	686631.875	678725.625	691943.75	597550.6875	694998.625	112716.046875	488605.21875	553959.875	645803.375	487293.71875	671055	581347.875	614404.9375	514494.28125	-0.392992	7.79765	-1.27455	0.219886	0.611887	-6.18508	0.657802	0.213329	Snrpd2
65254.10546875	33963.91015625	44967.51171875	69653.4765625	44819.3984375	33927.19921875	40522.5	28188.103515625	34022.30859375	59545.6171875	41838.09375	39151.59375	31654.099609375	46264.3984375	32691.994140625	-0.392586	4.09965	-1.98383	0.0639301	0.353208	-4.44428	1.19429	0.45197	Uap1
10930.197265625	14244.5966796875	15864.40234375	14027.0009765625	21363.298828125	10009.998046875	15460.8017578125	16436.00390625	6614.47998046875	11761.697265625	11189.2021484375	10067.19921875	13292.2041015625	13430.5	9445.041015625	-0.391963	2.36389	-1.48284	0.156708	0.520872	-4.72527	0.804908	0.283269	Trrap
170264.09375	225824.953125	186683	202484.890625	200075.0625	192204.96875	84864.59375	130681.9921875	152829.078125	135209.953125	176883.953125	199752.078125	140491.046875	174005.96875	138592	-0.391746	6.07139	-2.43878	0.0261952	0.216031	-4.10444	1.58178	0.665483	Snw1
14924.9990234375	4611.25048828125	6453.58349609375	16538.701171875	12047.8974609375	9062.2568359375	7919.93017578125	11188.4033203125	13471.0986328125	4330.25244140625	8911.8876953125	5704.16259765625	2005.5283203125	10765.4013671875	8684.6181640625	-0.391583	1.7333	-0.939927	0.360627	0.729776	-5.18252	0.442942	0.13681	Als2
15127.8984375	22692.408203125	15722.896484375	16901.19921875	26222.408203125	15994.001953125	7539.98193359375	22776.294921875	8536.90234375	10098.69921875	21528	14626.7041015625	25660.091796875	23967.10546875	8563.890625	-0.39157	2.70238	-1.15472	0.264431	0.647002	-5.15164	0.577688	0.189094	Ccdc136
35951.99609375	69099.8515625	134799.078125	63450.09765625	45172.0078125	33967.09765625	65154.109375	54703.609375	43626.09765625	90147.5703125	41658.6015625	52600.18359375	41904.19140625	45523	31770.296875	-0.389911	4.43202	-1.4198	0.17403	0.550881	-5.37601	0.759376	0.258942	Mpdz
26259.0078125	31401.1953125	38272.6875	29308.8046875	19710.203125	23264.6015625	5861.939453125	29164.30078125	28558.298828125	23729.50390625	27856.806640625	27187.80078125	18301.203125	27440.505859375	19957.404296875	-0.38898	3.27791	-1.29563	0.212692	0.603097	-5.1478	0.672248	0.219613	Ero1a
36077.890625	30021.009765625	21791.19921875	26088.20703125	32360.109375	23795.6953125	15311.1005859375	13280.3037109375	26614.193359375	27196.896484375	23938.3984375	25891.69921875	25523.9921875	25925.19921875	16470.6015625	-0.38845	3.30043	-1.85921	0.0806749	0.387466	-4.40074	1.09326	0.411767	Raver1
12847892	12943400	16113907	11024201	14749096	9590346	10575600	10097696	10932804	10107406	10156499	9357069	10429103	9898229	10730295	-0.387529	12.1681	-5.59168	3.43588e-05	0.00247983	2.04985	4.46396	2.60558	Pkm
16900.595703125	19039.603515625	2598.20043945313	13140.80078125	18673.904296875	10617.7978515625	4145.69677734375	10800.3994140625	7123.2587890625	14320.296875	8027.232421875	8070.8779296875	5985.85009765625	8962.4580078125	14890.90234375	-0.387505	1.98021	-0.853849	0.405247	0.762268	-5.2889	0.39228	0.117892	Eps8
21411	20841.39453125	13310.8974609375	13610.7958984375	26658.1953125	3274.36206054688	22926.701171875	24550.59375	6435.04833984375	5122.7587890625	27577.599609375	17543.396484375	33155.59765625	18494.400390625	17941.40625	-0.387476	2.67368	-0.787569	0.441963	0.785616	-5.46598	0.354614	0.10479	Rap1gap2
13225.2958984375	16013.7958984375	12211.9013671875	14997.8984375	25562.1015625	13951.9013671875	20223.396484375	5531.95849609375	11330.771484375	8268.017578125	16406.998046875	24447.595703125	5599.24072265625	12012.19921875	16108.1044921875	-0.387253	2.44252	-1.12263	0.277446	0.66015	-5.13528	0.556822	0.180358	Pex5
138774.0625	196397.09375	276465.9375	265789.0625	307870.90625	145277.984375	140681.921875	118384.9765625	146497.90625	192486.984375	210595.96875	241106.109375	152426.921875	224860.875	214535.015625	-0.387249	6.29516	-1.97475	0.065035	0.354103	-4.9678	1.18685	0.450871	Snrpa;Snrpb2
11361.19921875	9368.3525390625	12504.203125	32852.6953125	10741.0986328125	13157.6982421875	11603.900390625	9380.7646484375	3426.88818359375	13627.595703125	17720.404296875	18148.99609375	12689.9033203125	15274.7978515625	4097.16162109375	-0.386751	2.24431	-0.871375	0.39588	0.75582	-5.31935	0.402436	0.121581	Ythdf3
21655.599609375	21231.904296875	20837.49609375	34783.30078125	16049.9970703125	21496.998046875	23912.79296875	15061.802734375	12013.501953125	19455.8984375	18066.703125	19409	7917.52783203125	18680.1015625	20493.595703125	-0.386656	2.93257	-1.43676	0.169223	0.542252	-4.88564	0.771542	0.265799	Ric8a;Ric8b
11936.701171875	14993.2001953125	16684.703125	16082.3037109375	5603.224609375	3571.94946289063	4512.3603515625	25382.69140625	6958.5185546875	6792.009765625	3125.94970703125	16139.3974609375	20848.806640625	19746.49609375	12123.6982421875	-0.386314	2.07003	-0.766693	0.453946	0.791165	-5.36594	0.342995	0.101733	Atp8a1;Atp8a2
110172.9609375	115211.921875	90082.3984375	94076.5390625	87445.453125	79434.6640625	73602.015625	77931.4453125	50296.3125	63393.5859375	97322.390625	83462.953125	90253.2265625	87616.2578125	65390.296875	-0.385274	5.09104	-2.26117	0.0373765	0.267219	-4.23084	1.4274	0.573133	Kyat1
26681.396484375	46525.60546875	36376.48828125	24059.298828125	35735.29296875	24759.40234375	40228.30078125	35291	9464.572265625	10816.095703125	46535.109375	23446.998046875	36049.90234375	35294.10546875	26027.40234375	-0.385234	3.52847	-1.06228	0.303201	0.683182	-5.47681	0.518269	0.165463	Scaf4;Scaf8
17339.5	26874.498046875	26340.59765625	20548.99609375	16665.501953125	28987.3984375	8013.490234375	11895.0009765625	7133.28125	21327.205078125	24271.193359375	27045.798828125	28566.60546875	11217.0029296875	15383.302734375	-0.384732	2.87608	-1.05362	0.307036	0.685626	-5.28874	0.512811	0.163913	Ube2r2
418820.90625	448012.0625	588489.25	639872.9375	650690.125	403502.78125	590880.3125	354806.78125	296099.8125	458149.21875	433062.71875	374521.84375	385464.9375	457563.28125	429294.15625	-0.384229	7.53877	-2.50052	0.0231084	0.202454	-4.18795	1.63623	0.693673	Smim40;Smim40-ps
21481.400390625	32654.99609375	31335.091796875	27512.10546875	26168.796875	33424.7109375	30984.9921875	17666.498046875	32197.900390625	17446.494140625	16152.99609375	11596.5009765625	25598.59375	21909.900390625	14289.1015625	-0.383502	3.23716	-1.62539	0.122765	0.467905	-4.71901	0.910926	0.329842	Rae1
58922.41796875	39341.7109375	48030.79296875	70256.578125	41899.8125	37852.70703125	53084.390625	38544.890625	36029.60546875	31403.001953125	42972.203125	28053.501953125	48366.51171875	52168	27421.1953125	-0.383373	4.12116	-1.98828	0.0633941	0.351623	-4.4429	1.19795	0.453923	Wdr17
78256.4609375	60642.09375	107260.984375	75906.15625	82831.5390625	69657.53125	20051	86424.15625	44984.30859375	68384.5234375	82230.546875	77182.125	57573.71875	60981.0078125	91596.6640625	-0.382214	4.78673	-1.38229	0.185058	0.568939	-5.52359	0.732691	0.244935	Fahd1
14587.896484375	8388.2099609375	7517.0595703125	4596.28955078125	9262.1572265625	9640.9501953125	6429.142578125	3416.6845703125	6490.40185546875	7261.37939453125	5857.6240234375	14302.302734375	5407.6796875	5880.55322265625	3763.92993164063	-0.381555	1.51105	-1.07476	0.297735	0.678761	-5.03508	0.52617	0.168283	Qrsl1
36448.6015625	70230.4765625	43272.30859375	60410.71484375	162447.953125	51104.70703125	45158.6015625	39893.3125	35803.69921875	44510.30078125	57827.8984375	44766.01171875	64842.21875	64536	55760.88671875	-0.381339	4.47647	-1.35064	0.194796	0.584414	-5.47639	0.710419	0.23328	Rab3a;Rab3c
8548.8623046875	10299.8974609375	7909.4716796875	26556.90234375	26008.10546875	20755.095703125	30553.494140625	19112.8046875	6527.58544921875	5472.6181640625	5628.33056640625	11465.5029296875	4621.7392578125	16766.697265625	7866.677734375	-0.381287	2.24633	-0.794551	0.438	0.783238	-5.37731	0.358526	0.106106	Tmem109
42309.08984375	61324.4921875	44155.703125	54186.29296875	41884.6953125	36190.0078125	31003.103515625	38412.19140625	32304.603515625	57303.3046875	46534.40234375	25647	20871.6015625	48435.4921875	47188.09765625	-0.380914	4.05314	-1.82193	0.0863905	0.396785	-4.68542	1.06353	0.401444	Lrba
42627.69140625	15242.5009765625	19276.3046875	23700.203125	31235.203125	54210.1171875	2811.21826171875	34864.4921875	18551.298828125	24735.892578125	18964.19921875	36607.8984375	14603.1982421875	10741.5029296875	22666.99609375	-0.380457	3.09521	-0.776122	0.448509	0.788925	-5.58307	0.348229	0.102964	Abracl
30774.904296875	53068.98828125	42042.69921875	34108.8046875	42658.80859375	22669.798828125	46904.4140625	31247.408203125	30221.6953125	38669.890625	29785.40625	25568	25534.203125	36409.3984375	24570.20703125	-0.380045	3.77785	-2.06883	0.0543753	0.324009	-4.20692	1.2646	0.489443	Cdhr1
27524.4921875	28179.998046875	45000.78515625	34061.6015625	45729.5078125	42952.609375	16086.3974609375	42790.58984375	22429.498046875	21951.302734375	31347.189453125	18798.001953125	34034.30078125	19114.599609375	41760.09375	-0.379359	3.61698	-1.48009	0.157431	0.52175	-5.02718	0.802909	0.282538	Jak1
51756.70703125	56703.796875	50983.91015625	66147.328125	64945.30078125	48796.09765625	38430.30078125	47968.19140625	34939.70703125	36668.4921875	57150.3984375	51295.0859375	44940.41015625	49520.6015625	40604.203125	-0.379129	4.32343	-2.46527	0.0248262	0.212772	-3.67147	1.60509	0.672086	Adal
307521.875	354857.9375	314313.90625	371568.15625	393561.9375	249287.03125	244494.859375	228570.015625	259512.9375	280597.875	307872.125	265417.90625	281930.96875	289356.875	251128.875	-0.37908	6.9007	-4.16744	0.000665564	0.0192759	-0.675827	3.17681	1.71498	Aipl1
11029.6982421875	18161.5	14052.095703125	19024.494140625	9733.4169921875	15632.8984375	5586.7255859375	13623.8037109375	12790.2041015625	13593.8017578125	9335.73046875	17025.498046875	10329.7001953125	9943.1982421875	5409.0205078125	-0.378714	2.26077	-1.23693	0.233193	0.625093	-4.98832	0.632285	0.204055	Pik3c3
10376.7314453125	24925.5078125	13824.896484375	21512.294921875	12748.5986328125	5317.04345703125	5179.4765625	3910.416015625	16654.400390625	10735.4052734375	26185.201171875	16565.498046875	30033.494140625	16446.001953125	14940.2001953125	-0.378639	2.43852	-0.862197	0.400768	0.760238	-5.36361	0.397107	0.11905	Lhfpl6
3745.45922851563	5996.99072265625	5280.90185546875	17136.1953125	7466.43212890625	5797.361328125	6398.248046875	10077.3994140625	3854.43823242188	5188.55078125	6375.5126953125	5083.39892578125	1462.01989746094	6965.68896484375	6648.7255859375	-0.377516	1.24599	-0.886236	0.388051	0.753362	-5.15371	0.411112	0.122996	Cuedc2
64818.08984375	61931.8984375	69396.0234375	77520	84000.0625	42686.1171875	46452.1875	74514.03125	53739.40234375	30115.103515625	76114.6796875	48195.6015625	61035.6953125	57622.60546875	75408.140625	-0.377284	4.61853	-2.02395	0.0592458	0.340077	-4.52564	1.22734	0.468423	Stard10
25289.505859375	90645.5703125	65099.21875	67034.7421875	77683.0234375	51516.40625	62067.10546875	21522.8046875	56554.99609375	49393.19921875	77642.875	37178.2890625	60456.21875	52078	23951.298828125	-0.37721	4.37201	-1.23843	0.232651	0.624477	-5.58066	0.633295	0.204483	Tra2a
69993.09375	45970.00390625	71889.59375	83188.7578125	42118.6953125	74504.4765625	58333.69140625	25208.70703125	45908.99609375	46962.3046875	55238.31640625	74596.0390625	43218.39453125	57288.4921875	19762.59765625	-0.376772	4.38849	-1.35679	0.192873	0.582609	-5.44247	0.714728	0.234623	Pcp2
115276.984375	115558.96875	131465.078125	151713	159406.03125	116855.015625	129286.078125	98135.34375	53315.79296875	117883.9453125	105834.0546875	112442.9296875	102967.9921875	104036.9609375	116872.9375	-0.376633	5.53628	-1.92551	0.0713336	0.367718	-4.90375	1.14671	0.434485	Lypla1
82712.4765625	88786.0546875	83546.3046875	90558.3671875	3716.3818359375	74619.6171875	97609.7421875	34318.890625	100406.015625	92895.71875	4388.5693359375	99180.7578125	1772.90173339844	9472.615234375	111827.984375	-0.376472	3.94748	-0.384038	0.705787	0.91561	-6.11417	0.151326	0.0382895	Fgfr3;Fgr;Yes1
13289.2958984375	18547.8046875	7257.0986328125	22007.998046875	16344.3974609375	12685.6005859375	10286.0029296875	11652.4033203125	2361.47875976563	8357.8623046875	14391.8974609375	18450.404296875	20842.798828125	13676.2998046875	15345.1962890625	-0.376358	2.34317	-0.818157	0.424766	0.772874	-5.37687	0.37185	0.111891	Mcee
7014.130859375	9987.0107421875	7812.9677734375	7728.0810546875	6685.759765625	5375.5498046875	4392.02587890625	1986.07934570313	7301.20849609375	10328.1982421875	6767.0390625	4963.048828125	4628.07080078125	9457.73046875	10105.5302734375	-0.375839	1.41775	-1.08106	0.295005	0.676921	-5.01716	0.53017	0.169462	Nedd4l
25860.5	33445.59375	22006.6015625	17849.796875	36248.69140625	21512.494140625	25133.099609375	28009.9921875	8857.3798828125	19593.49609375	32114.193359375	14005.49609375	29844.197265625	49952.3828125	7203.12109375	-0.375274	3.19428	-0.956274	0.352547	0.723261	-5.46488	0.452783	0.140705	Elovl4
77240.1015625	85561.265625	85918.4453125	104487.9765625	91699.53125	51001.609375	70051.875	67858.4765625	74922.6015625	67759.4140625	69000.2578125	56498.3125	79177.15625	86731.8359375	62276.9921875	-0.374573	4.93356	-3.22941	0.005006	0.0768997	-2.32533	2.30051	1.11408	Ankrd33b
20370.59375	35301.6875	27021.40625	15133.0986328125	10455.998046875	16764.103515625	14667.6015625	11480.7021484375	10507.5693359375	44327.6953125	12920.99609375	15826.4951171875	15002.896484375	10382.59765625	16021.8955078125	-0.374534	2.77805	-1.07985	0.295528	0.677201	-5.24169	0.529401	0.169283	Egflam
10965.7021484375	14739.0009765625	27823.294921875	26387.197265625	12192.0029296875	15941.9951171875	8867.8193359375	14759.796875	17156.201171875	12321.0009765625	18846.6015625	5628.34521484375	24761.806640625	17585.298828125	7285.66943359375	-0.374413	2.56044	-1.09163	0.290467	0.673167	-5.18602	0.536903	0.171877	Stag2
42093.39453125	59486.91796875	56650.70703125	80311.859375	53670.49609375	49024.48828125	12982.7001953125	56278.80078125	34214.69140625	47500.6875	48146.69140625	53279.1875	56705.59765625	52271.6953125	66598.0078125	-0.373481	4.31526	-1.2905	0.214425	0.605961	-5.49984	0.668724	0.217555	Gabarapl1
43764.59765625	58356.79296875	95476.25	54179.30859375	89651	38565.609375	83409.234375	50508.4140625	100718.9765625	45450.203125	53659.60546875	59130.50390625	50212.3984375	25898.90625	29899.705078125	-0.373146	4.48806	-1.45357	0.164566	0.532963	-5.34873	0.783661	0.273303	Rad54l2
149438.046875	128046.015625	131502.984375	115656.9453125	114320.96875	78938.640625	80728.734375	111456.03125	141594.9375	86495.140625	115890.9765625	108161.953125	66101.171875	103468.9453125	98307.2734375	-0.372599	5.45165	-2.83844	0.0114785	0.134517	-3.21578	1.94012	0.871223	Dync1i2
22063.59765625	21987.3046875	4035.12963867188	23398.50390625	6020.1591796875	10590.08203125	5196.36669921875	9898.3291015625	17449.701171875	10937.7939453125	5183.81982421875	21842.69921875	7561.08935546875	5680.5771484375	8952.7177734375	-0.372187	2.06536	-0.792328	0.439259	0.783567	-5.34829	0.357279	0.105924	Bap18
72375.5703125	90277.9296875	94702.3515625	94126.796875	78203.3046875	97578.90625	18507.595703125	93801.5703125	50004.18359375	50963.1875	52554.79296875	115422.0078125	83213.5078125	87428.921875	86072.2734375	-0.371517	4.89491	-1.17178	0.2577	0.644514	-5.80433	0.588885	0.190768	Srp14
65849.7890625	47742.60546875	55536.08984375	60549.203125	54137.3125	49318.8125	33493.296875	53758.6953125	7157.02490234375	77849.0625	67851.03125	56405.39453125	70851.7734375	52047.09765625	52369.60546875	-0.371028	4.32963	-0.827169	0.419782	0.770049	-5.9696	0.376976	0.113482	Phf24
250372.03125	190767.046875	164538.953125	250871.03125	155322.921875	91534.4375	176266.015625	117933.0546875	166088.953125	187163.90625	146872.96875	142779.96875	171724.03125	192845.890625	157572	-0.3705	6.09608	-2.24409	0.0386589	0.273378	-4.4656	1.41275	0.563236	Sv2b;Sv2c
79440.015625	87617.53125	71517.515625	105958.9375	116320.0078125	82518.4921875	103664.0546875	77664.84375	45187.30078125	63219.91796875	69028.265625	77051.0078125	67905.5078125	59554.19921875	72806.3828125	-0.369941	4.98075	-1.96893	0.0657529	0.35466	-4.70683	1.18208	0.450187	Ppp2r5d
124781.0234375	119537.9609375	152046.921875	135184.03125	148672.078125	97055.6484375	55236.3828125	119327.953125	100423.0078125	124834.9765625	107454.015625	123913.015625	102993.0390625	123113.046875	115051.0390625	-0.368491	5.55442	-2.33925	0.0320017	0.244558	-4.189	1.49483	0.611619	Lsm6
77142.1328125	54078.296875	51541.3046875	72693.5625	45298.79296875	45663.80859375	57373.61328125	39164.51171875	38910.8984375	50654.59765625	48711.88671875	39420.796875	47625.4140625	52443.1875	38633.9921875	-0.367564	4.35244	-2.23293	0.0395186	0.2767	-4.09592	1.4032	0.557991	Ric8b
33350.90625	36586.703125	30702.607421875	39810.3046875	39195.203125	22103.90234375	29934.095703125	19618.404296875	44576.19921875	14790.298828125	32966.1015625	30461.896484375	23178.900390625	32119.09765625	34965.3046875	-0.366691	3.62002	-1.84591	0.0826741	0.389601	-4.51225	1.08263	0.40938	Ppig
40857.29296875	60158.703125	39947.41015625	57256.390625	52092.2890625	48895.38671875	42995.10546875	48290.890625	48690.796875	25540.802734375	26760.404296875	42293.7109375	60432.00390625	29148.591796875	24817.29296875	-0.366232	4.09522	-1.72527	0.102898	0.432902	-4.84386	0.987594	0.363611	Ppp2r5b
51005.01171875	52712.7890625	57395.8046875	20509.00390625	42656.89453125	16538.296875	32435.107421875	21872.40625	24031.197265625	38296.30078125	44928.88671875	32472.908203125	33335.80859375	55853.51953125	48565.20703125	-0.365902	3.87857	-1.257	0.226019	0.616775	-5.39271	0.645854	0.209873	Dync1li1;Dync1li2
109214.9375	141597.9375	119741.0546875	114167.96875	136123.078125	96313.6328125	99891.890625	96959.453125	89111.5625	93251.4609375	97888.3671875	94611	87484.3046875	97377.4765625	101785.9921875	-0.365816	5.42197	-3.78142	0.00152631	0.034875	-1.27459	2.81636	1.45749	Sarm1
21671.09375	14197.0966796875	21621.8984375	10833.798828125	15242.6015625	14070.7978515625	7205.83056640625	20079.796875	12845.8984375	13295.201171875	26304.99609375	8006.45849609375	11941.697265625	3682.44897460938	27801.197265625	-0.365002	2.48534	-0.923518	0.368864	0.737242	-5.32205	0.433134	0.13239	Ahdc1
29081.404296875	27065.400390625	23385.09765625	29210.39453125	25629.798828125	39170.3125	16796.60546875	28960.201171875	3571.45849609375	26849.193359375	36940.6875	15687.5986328125	31792.3984375	22389.90234375	28704.41015625	-0.364847	3.25637	-0.790806	0.440123	0.783887	-5.61568	0.356426	0.105747	Tspyl4
1128299.5	1179879.375	1216830.625	1219820.125	1244809.625	823579.5	987344.9375	730191.25	893721.875	961643.75	997302.375	928091.6875	981496.125	1042489.875	922991.625	-0.364816	8.69674	-4.37978	0.000422871	0.0143492	-0.363821	3.37379	1.84317	Pfkp
12112.203125	23312.40234375	14370.8974609375	35244.609375	15006.9033203125	18569.1015625	11343.3017578125	8471.1083984375	6123.3876953125	10269.1005859375	16080.900390625	30988.69921875	18859.6015625	27305.107421875	13775.6982421875	-0.364706	2.69291	-0.934599	0.363288	0.732212	-5.35255	0.439749	0.135363	Nubpl
4081.18920898438	6144.931640625	4474.1103515625	4259.298828125	13269.5009765625	9620.7119140625	3881.84130859375	12011.8662109375	4448.75634765625	3578.45092773438	5491.52734375	3779.68017578125	2448.2998046875	2212.78515625	3841.08227539063	-0.363707	1.00135	-0.858083	0.402971	0.761962	-5.14318	0.394726	0.118067	Ehmt1
40412.609375	53233.3125	54909.31640625	39181.109375	48471.91015625	31694.990234375	40040.99609375	28900.591796875	19381.205078125	40047.58984375	43294.51171875	40629.38671875	46860.00390625	39319.1953125	49832.1015625	-0.363139	4.04011	-1.6418	0.119291	0.460657	-4.94531	0.923393	0.336622	Pdk3
91069.3515625	106716.9765625	97127.3984375	139144.984375	94947.1953125	108836	17466.896484375	100658.9453125	69178.921875	86871.03125	102646	111011.03125	91594.2421875	118816.015625	87404.3046875	-0.36272	5.18686	-1.10103	0.28647	0.668027	-5.95468	0.54292	0.175206	Lsm4
279913.15625	352619.21875	343816.03125	335792.875	395143.25	235499.046875	252786.078125	287567.875	256149.9375	251268.03125	279886.125	243727.078125	273475.90625	298677.8125	255820.984375	-0.359935	6.8828	-4.06543	0.000828339	0.0226895	-0.889761	3.08179	1.64417	Rgs9bp
23368.392578125	24704.89453125	22756.701171875	19937.203125	29886.703125	19786.59765625	21408.59375	7979.0107421875	19956.40234375	27585.29296875	30504.29296875	21401.40625	10432.703125	12026.8984375	31070.294921875	-0.356403	3.05586	-1.22808	0.236414	0.628016	-5.1566	0.626327	0.202029	Rbm22
10386.90234375	39182.19921875	4812.62353515625	24114.103515625	26913.89453125	14387.1982421875	28418.998046875	13297.8994140625	4802.8095703125	10417.900390625	11465.798828125	6676.71044921875	23825.396484375	36771.5078125	7608.6259765625	-0.356184	2.54157	-0.65659	0.520373	0.822721	-5.52352	0.283685	0.0847474	Katnip
4524.48095703125	3857.04052734375	10525.498046875	7876.50732421875	6811.55029296875	3180.41284179688	2800.60327148438	7227.455078125	10117.6015625	3100.89672851563	6410.72900390625	8218.6484375	7447.59228515625	3601.24853515625	2661.12036132813	-0.355943	1.13039	-0.927766	0.366719	0.735217	-5.10723	0.435666	0.133584	Nck1
53245.10546875	48083.20703125	43959.08984375	48746.09375	20719.701171875	24440.30859375	26806.40234375	43155.5	26126.794921875	18218.49609375	59017.8828125	27184.296875	46071.61328125	36349.6875	29231.29296875	-0.355927	3.83333	-1.28173	0.217415	0.609398	-5.34738	0.66271	0.215099	Llgl2
57016.59375	79457.140625	68535.6796875	81226.4453125	79621.078125	54585.99609375	34401.99609375	72942.3203125	51334.50390625	54765.19140625	59082.6015625	67466.21875	63998.8046875	63293.51171875	54369.4921875	-0.355879	4.66425	-2.21357	0.0410526	0.28217	-4.21142	1.38666	0.549489	Mef2d
49668.390625	43420.30078125	34116.8984375	35544.296875	28908.80859375	30440.90234375	16937.705078125	14715.1005859375	41766.1953125	16897.19921875	46928.6015625	41997.08984375	42462.01171875	32354.50390625	28247.60546875	-0.355838	3.70291	-1.33394	0.200097	0.588894	-5.24123	0.698759	0.229963	Fntb
42080.40234375	53245.984375	51359.5859375	46148.60546875	53483.49609375	44005.11328125	19904.203125	25465.193359375	47040.91015625	51178	40034.01171875	32894.00390625	50523.20703125	42995.390625	41594.10546875	-0.353839	4.09445	-1.86582	0.0796977	0.385516	-4.6285	1.09855	0.413957	Lima1
9631.87890625	14764.4033203125	13304.396484375	16038.796875	14507.703125	10724.6025390625	15134.7998046875	11001.998046875	2546.689453125	7823.5625	15718.3974609375	11698.099609375	10356.59765625	20930.001953125	13541.998046875	-0.353652	2.24935	-0.862576	0.400565	0.760238	-5.32507	0.397327	0.11905	Ankrd46
47698.6015625	33585.79296875	31985.91015625	26244.29296875	37296.39453125	27986.005859375	31505.0078125	30504.39453125	21973.603515625	19600.50390625	27766.796875	24891.802734375	35741.10546875	27836.099609375	26981.6015625	-0.353597	3.60143	-1.85245	0.0816854	0.388518	-4.49344	1.08786	0.410589	Qrich1
622627.0625	601667.3125	625288.25	614310.75	598732.125	380250	504243.09375	437242.84375	514531.6875	513815.875	552053.875	455908.75	436329.875	547584.9375	443299.1875	-0.353005	7.73703	-4.4648	0.00035295	0.0128389	-0.124273	3.45229	1.89147	Dpysl3
72580.9140625	138452.078125	97348.515625	110312	62297.62109375	112053.96875	71822.1484375	70523.1015625	36007.29296875	67842.2421875	89511.484375	56018.91015625	90567.46875	108467.9765625	60545.80078125	-0.352807	5.02131	-1.31809	0.205235	0.594777	-5.66269	0.687748	0.225646	Pde6a;Pde6b;Pde6c
7276.861328125	6370.154296875	2944.09057617188	11144.388671875	4082.09033203125	3028.61938476563	12305.0966796875	2795.16943359375	5236.0400390625	5787.5703125	1877.46948242188	4428.888671875	3431.099609375	4789.06298828125	6792.18505859375	-0.351691	0.994348	-0.831504	0.417398	0.769239	-5.16098	0.37945	0.113939	Bptf
62386.71484375	81179.3125	64082.4140625	80721.046875	67662.3828125	59336.5	40439.70703125	50995.80859375	42215.6953125	38102.80078125	81176.84375	68367.625	69245.5390625	74527.1328125	49439.390625	-0.351201	4.63369	-1.80489	0.0891189	0.404327	-4.88028	1.05003	0.393267	Stk39
48466.91015625	66123.4609375	62778.98046875	61612.62109375	65746.1875	36377.40234375	45134.01171875	35568.90625	60960.6953125	49377.890625	62576.9140625	41299.98828125	43419.69921875	57542.59375	45966.90625	-0.351131	4.39781	-2.62644	0.0178487	0.170859	-3.39044	1.74839	0.767362	Tdrd7
355293.09375	500799.03125	466796.9375	326284.09375	469473.09375	379365.21875	286909	371289.21875	248175.875	268033	268390.0625	403522	394600.84375	282065.1875	421507.78125	-0.350734	7.19073	-2.10953	0.0502775	0.310971	-4.86485	1.29863	0.50728	Hk2
869367.5	763288.125	888345.4375	863477.5	1031909.375	704833.875	834362.5	739527.5625	663451.75	690776.5625	661622.8125	646893.75	599977	706105.125	626690.1875	-0.349837	8.26159	-4.00422	0.000944753	0.0247392	-1.14085	3.02468	1.60661	Ddah2
191112.125	223540.078125	228284.015625	211689.09375	243696.140625	187746.0625	152126.953125	159884.9375	156116.96875	175169.046875	169661	176345.96875	177679.90625	161951.09375	198600.03125	-0.349803	6.25863	-3.67477	0.00192084	0.0398815	-1.63391	2.71651	1.39923	Msi1
4069.37109375	8141.83056640625	10470.703125	12926.0966796875	14398.796875	3908.9404296875	9343.8056640625	9646.3427734375	1551.72998046875	4437.73046875	8673.2177734375	8249.4287109375	13972.095703125	11899.9013671875	15180.9208984375	-0.34974	1.70117	-0.685644	0.502327	0.81737	-5.35244	0.299013	0.0875815	Atn1
15241.3017578125	38770.890625	17345.703125	45857.80078125	2430.40112304688	29624.802734375	1818.03356933594	5185.46484375	8065.28857421875	20634.90234375	34871.890625	15270.0029296875	33782.60546875	31524.798828125	4254.82763671875	-0.348768	2.51081	-0.455355	0.654707	0.896353	-5.62119	0.183953	0.0475211	Actn4
3112.26928710938	22073.693359375	11483.404296875	21320.59375	11549.001953125	10524.9970703125	8038.02734375	13477.9384765625	7456.47900390625	3081.80029296875	23089.302734375	12701.6015625	4250.318359375	6725.5205078125	15228.9052734375	-0.348492	2.00259	-0.70198	0.492341	0.811703	-5.39434	0.307734	0.0906029	Ttc5
29248.400390625	23618.298828125	14501.9990234375	24705.107421875	9007.609375	38412.80078125	10943.3984375	1871.69494628906	20824	19895.49609375	20181.703125	28067.189453125	9167.3291015625	17198.8046875	12747.6630859375	-0.348484	2.69018	-0.675029	0.508878	0.818459	-5.54488	0.293386	0.0870033	Trappc10
12006.904296875	10833.5986328125	4368.67041015625	23572.505859375	17108.6015625	15770.7998046875	5411.5380859375	22645.69921875	5412.46142578125	7399.8291015625	6182.75927734375	14341.8955078125	18081.505859375	23791.90625	1638.71960449219	-0.34718	2.054	-0.602832	0.554704	0.842816	-5.46124	0.255939	0.0742674	Nckipsd
156211.9375	342059.15625	260704.140625	233472.859375	343095.875	166471.90625	152615.046875	148481.921875	160854.078125	207319.0625	315249.84375	280833.15625	219615.0625	290728.125	153147.03125	-0.346986	6.49195	-1.54589	0.140835	0.498126	-5.6628	0.85129	0.302661	Epb41l1;Epb41l2;Epb41l3
16021.302734375	20790.89453125	6406.111328125	12583.2998046875	12386.6015625	15490.2021484375	3674.23046875	8169.60107421875	8230.2880859375	15143.1962890625	13740.40234375	15315.796875	10054.197265625	7130.3681640625	10551.6005859375	-0.345792	2.15186	-0.942141	0.359525	0.728846	-5.24586	0.44427	0.137364	Snta1
30756.193359375	31457.498046875	31861.193359375	23468.1015625	41601.390625	23460.19140625	26917.701171875	39476.6015625	16158.00390625	27449.794921875	24591.99609375	28744.302734375	17856.701171875	38394.80078125	16738.80078125	-0.344694	3.46827	-1.4171	0.174805	0.551578	-5.05567	0.757445	0.258393	Ube4a
146542.078125	165533.03125	121817.953125	100809.03125	162946.96875	90389.953125	125024.921875	106347.96875	102645.046875	86408.046875	115200.9609375	114982	78757.359375	117957.0625	152748.078125	-0.344267	5.58468	-2.19809	0.0423182	0.287074	-4.44817	1.37347	0.542007	Dctn5
4875.779296875	2221.77124023438	19745.69921875	25986.400390625	22777.60546875	19964.50390625	6141.9384765625	3975.03759765625	4786.98046875	4031.26635742188	9032.962890625	25519.607421875	7068.9912109375	4680.86767578125	24326.8984375	-0.34417	1.89886	-0.545772	0.592425	0.866295	-5.46187	0.227366	0.0623344	Rsu1
7193.8466796875	21879.998046875	5017.5205078125	4156.65087890625	6971.3779296875	1484.68981933594	11741.4453125	25305.4921875	3598.58569335938	5735.689453125	19165.765625	5078.33447265625	3903.2109375	2455.5595703125	5215.97265625	-0.343206	1.38105	-0.571298	0.575392	0.856132	-5.36731	0.240037	0.0674591	Naa30
33274.09765625	24032.29296875	36840.703125	11342.1015625	21793	22572.197265625	17603.896484375	17584.1953125	13435.99609375	11623.2001953125	22401.99609375	21993.396484375	19429	23707.302734375	20186.90625	-0.343112	3.05411	-1.21467	0.241355	0.63233	-5.16803	0.617344	0.199056	Exosc9
42975.1875	42884.6875	29132.701171875	44418.390625	32992.5	31682.00390625	32201.19921875	23190.9921875	25276.603515625	24943.40625	35787.60546875	35771.80859375	31808.099609375	34539.8125	26568	-0.342016	3.7364	-1.91478	0.0727772	0.371818	-4.43819	1.138	0.42967	Atg7
24142.60546875	44813.0859375	22180.498046875	28791.103515625	38185.30078125	26200.1953125	36210.4921875	17382.60546875	34525.703125	13865.7978515625	33018.00390625	12128.298828125	17475.3046875	34266.70703125	28302.80078125	-0.341992	3.40605	-1.26011	0.224921	0.616775	-5.22621	0.647969	0.209873	Kpna4
7525.16845703125	5836.59033203125	18715.10546875	14465.00390625	27847.693359375	10645.2978515625	10144.302734375	11771.1005859375	6253.4990234375	7197.12841796875	7683.02294921875	29636.10546875	6511.29931640625	13127.1005859375	10256.400390625	-0.341406	2.17196	-0.837926	0.413882	0.766001	-5.32956	0.383123	0.115771	Diablo
6059.50927734375	18603.09765625	10423.59765625	12088.798828125	10146.6025390625	4123.380859375	14151.08203125	3647.171875	11209.3984375	4018.7001953125	15011.0009765625	17759.900390625	5592.2900390625	9590.8232421875	12692.9990234375	-0.341075	1.91101	-0.828349	0.419132	0.770049	-5.2936	0.377649	0.113482	Rbm5
96346.484375	69949.2421875	99010.8359375	59620.8828125	96494.609375	54954.48828125	64532.12109375	66363.515625	114421.0703125	90818.421875	66208.921875	59129.01953125	44433.69140625	61461.21484375	45509.0078125	-0.34018	4.84761	-1.91186	0.0731748	0.372846	-4.76737	1.13564	0.42847	Aldh1a7
121685.9609375	97017.9296875	111710.953125	103031.9921875	96020.0625	101953.9375	64195.703125	117466.0703125	91544.484375	56552.7890625	70143.8125	78676.7109375	105243.0078125	95270.8515625	68871.0234375	-0.339994	5.21008	-2.13917	0.0474723	0.301061	-4.47043	1.32356	0.521346	Wasf3
49576.80859375	107009	112695.0390625	111568.9609375	155274.046875	58383.8046875	124070.0546875	51990.49609375	87503.046875	80084.4296875	221887.96875	86407.703125	91547.265625	57352.6796875	37301.79296875	-0.339159	5.14694	-1.05142	0.308012	0.685626	-5.9954	0.511432	0.163913	Rbp3
12519.595703125	6880.181640625	4296.33154296875	11058.6962890625	3835.0693359375	9546.501953125	3485.00927734375	8565.8720703125	1956.9833984375	7268.48193359375	2986.17041015625	9869.671875	6369.7880859375	6992.7978515625	4472.294921875	-0.339136	1.285	-0.738805	0.470263	0.802645	-5.25817	0.327659	0.0954766	Arid1b
523863.28125	591368.75	630057.25	570004.25	615885.125	433287.78125	385429.78125	456828.28125	442059.03125	500871.84375	504325.09375	399460.875	475697.1875	509145.96875	505423.78125	-0.339104	7.68139	-3.94315	0.00107737	0.0272154	-1.22994	2.96764	1.56518	Gpx4
51827.7109375	58389.59375	63282.8828125	53338.98828125	57055.9921875	38730.49609375	44289.296875	45570.390625	55131.39453125	38068.109375	52360.0859375	47862.11328125	34856.61328125	42347.58984375	48711.7890625	-0.338743	4.31091	-3.00188	0.00812999	0.105923	-2.64346	2.08991	0.97501	Pnn
55905.78515625	47904.91015625	39759.203125	53872.890625	36465.109375	46166.3046875	44059.69140625	37898.80078125	47819.89453125	36145.4921875	36734.2890625	44115.08984375	23579.00390625	32392.896484375	22044.6015625	-0.338489	4.0108	-1.79673	0.0904528	0.406814	-4.70831	1.04358	0.390604	Paf1
280558.1875	258280.046875	282495.84375	211778.953125	249722.109375	194139.015625	217376.0625	216574.015625	203838.0625	188531.0625	195326.890625	187321.09375	197792.984375	211397.953125	195901.015625	-0.337278	6.48577	-3.98951	0.000975112	0.0251922	-1.00005	3.01095	1.59873	Impdh2
239549.875	254310.9375	280722.90625	269918.0625	272413.90625	214392.953125	147940.921875	202990.9375	176224.078125	209370.03125	244847.109375	224537.078125	226175.125	217299.921875	229081.890625	-0.336495	6.53231	-2.84083	0.0114209	0.134188	-3.39648	1.9423	0.872287	Ppa2
19368.5	25997.89453125	16726.80078125	21767.90625	17941.998046875	18365.298828125	26783.19921875	16245.8046875	15949.7958984375	17568.404296875	15722.3974609375	8594.873046875	18051.099609375	10660.0009765625	16346.5048828125	-0.336345	2.81816	-1.39029	0.18266	0.565774	-4.91335	0.738356	0.247357	Dcaf1
55595.1171875	83761.859375	77769.2421875	63601.10546875	66620.375	62792.38671875	14778.9033203125	59072.29296875	89694.984375	33943.19140625	67200.234375	75487.9375	67656.8359375	63676.99609375	56193.00390625	-0.335058	4.59026	-1.14575	0.268021	0.650315	-5.74844	0.571832	0.186876	Cstf2
22724.697265625	33667.39453125	29474.8046875	27827.599609375	44166.50390625	46292.60546875	37707.70703125	9241.578125	2773.3154296875	49360.00390625	43681.38671875	44606.29296875	32904.203125	26776.099609375	34815.09375	-0.334817	3.49751	-0.567965	0.577602	0.856584	-5.83945	0.238372	0.0672302	Znrd2
19911.599609375	15256.099609375	20510.794921875	12870.19921875	19105.30078125	20313.203125	14431.595703125	7541.03857421875	12830.00390625	17240.203125	22232.09375	14086.3017578125	10650.197265625	17808.5	7608.23876953125	-0.334297	2.60422	-1.19621	0.248292	0.636041	-5.08706	0.605038	0.196515	Cdc40
142408.96875	168637.890625	186461.984375	130685.96875	159395.921875	119306.9765625	148217.9375	121898.0234375	122878.0703125	124038.078125	112601.953125	128487.9375	137478.0625	118649	105406.0625	-0.333546	5.78272	-3.19906	0.0053418	0.0806949	-2.54739	2.27231	1.09315	Gde1
21825.10546875	32950.390625	34606.40625	28920.79296875	36096.2109375	30719.396484375	30758.8984375	25951.5	8670.5244140625	36554.890625	29537.591796875	16329.095703125	27346.091796875	22374.69140625	37103.11328125	-0.333459	3.44907	-1.04714	0.309925	0.687094	-5.45842	0.508743	0.162984	Gsk3a;Gsk3b
12358.703125	23694.408203125	22095.501953125	12720.6005859375	15847.7998046875	16388.701171875	20103.703125	12891	17352.1015625	14036.3037109375	9063.7783203125	7246.5478515625	31129.501953125	7703.400390625	9559.0625	-0.332558	2.55511	-1.03169	0.3169	0.694096	-5.23912	0.499078	0.15858	Osbp2
15499.90234375	13923.5986328125	7926.05810546875	9335.2421875	14063.7958984375	10970.900390625	7660.49072265625	11068.599609375	1838.80651855469	10503.798828125	12242.2998046875	18043.90625	7827.431640625	12929.4033203125	14218.697265625	-0.332042	2.06798	-0.72519	0.478356	0.806461	-5.38908	0.320249	0.0934167	Stk38l
7843.86181640625	15893.802734375	5289.64990234375	6880.4091796875	11524.90234375	6956.26953125	9514.1083984375	6014.0810546875	6234.28125	5496.37939453125	12166.103515625	11342.4990234375	3805.359375	4919.0205078125	7133.85205078125	-0.331212	1.62742	-0.967732	0.346959	0.718944	-5.14085	0.459722	0.143305	Dhx38
12639.8974609375	7603.12060546875	17687.998046875	11574.9033203125	9807.400390625	11725.2041015625	9965.828125	7224.97119140625	14057.0751953125	4089.85571289063	8228.939453125	9658.2431640625	10038.697265625	10311.30078125	8651.29296875	-0.330662	2.00503	-1.17517	0.256381	0.643713	-5.00901	0.591114	0.191308	Csnk1g1
44710.58984375	72206.2109375	74133.078125	39199.50390625	77760.3984375	40067.2109375	36001.203125	49517.984375	47552.80859375	43277.68359375	58426.50390625	38759.1015625	64511.98828125	54075.5078125	45264.1015625	-0.330336	4.38786	-1.7784	0.0935131	0.413623	-4.85088	1.02913	0.383396	Kcnv2
324017.8125	425870.1875	397149.15625	301760.1875	388711	316357.9375	211113.90625	363874.0625	256644.171875	226666.046875	267534.15625	343320.03125	327864.15625	254181.859375	366974.21875	-0.330179	7.00626	-2.20775	0.0415239	0.283497	-4.66757	1.3817	0.547451	Hk2;Hkdc1
13518.296875	14837.802734375	5085.150390625	8669.67578125	12048.900390625	3859.26953125	3986.7978515625	12675.1982421875	5997.466796875	4929.6162109375	10576.4892578125	7182.36181640625	17883.3984375	6569.25390625	20727.49609375	-0.329083	1.83489	-0.762957	0.456112	0.794005	-5.32584	0.340929	0.100177	Dut
52226	40026.30859375	11704.6982421875	30517.201171875	29853.095703125	21996.099609375	15134.7001953125	27018.298828125	36599.40625	12366.4013671875	28747.19140625	24049.201171875	30649.296875	25643.5078125	17423.80078125	-0.328195	3.35816	-1.01754	0.323384	0.700537	-5.46298	0.490281	0.154569	Kif3b
60556.609375	50865.5859375	63683.8984375	55797.390625	65171.3828125	33744.39453125	25968.798828125	47523.39453125	40724.1953125	47816.0078125	55290.703125	55299.9140625	71219.828125	58613.3828125	50925.203125	-0.327835	4.38597	-1.70211	0.107238	0.438895	-4.96461	0.96965	0.357639	Pcyt2
26045.697265625	18714.794921875	8029.7900390625	20202.00390625	2632.03198242188	26718.1953125	4278.00439453125	9696.1708984375	1987.32043457031	5920.36083984375	23660.396484375	20593.298828125	10634.796875	17005.296875	4197.46923828125	-0.327615	2.04442	-0.488772	0.631348	0.885895	-5.51437	0.199731	0.0526178	Fmr1;Fxr2
61816.515625	50642.41015625	29162.294921875	46134.39453125	27022.40625	42329.90234375	45235.5078125	41657.88671875	31981.1953125	23211.697265625	32661.708984375	46710.6875	28816.806640625	27334.091796875	17008.298828125	-0.327571	3.84647	-1.25398	0.227087	0.617932	-5.38261	0.643808	0.20906	Kif3a
20192.09765625	29005.9921875	18967.998046875	20624.40234375	28924.40625	22673.6953125	5087.708984375	39920.80078125	11338.6982421875	16404.796875	10605.9990234375	26387.408203125	30719.294921875	17063.197265625	38752.69921875	-0.325596	3.04253	-0.803097	0.433179	0.77914	-5.54103	0.363333	0.108385	Apbb1
33729.20703125	38043.40625	45360.7890625	25797.701171875	31919.3984375	25391.30078125	27748.099609375	30501.490234375	21511	26675.099609375	32105.40625	25414.10546875	30704.697265625	37817.1953125	21281.197265625	-0.325448	3.61108	-1.72424	0.103087	0.433213	-4.68432	0.986796	0.363299	Gtf3c4
32821.30859375	36350.41015625	29180.09375	37183.0078125	30611.796875	33315.890625	38991.48828125	32389.8984375	39361.89453125	14777.203125	18947.49609375	28881.89453125	33539.08984375	28640.1953125	11240.1982421875	-0.324556	3.54066	-1.25808	0.225637	0.616775	-5.27118	0.646591	0.209873	Mvd
33565.39453125	30393.107421875	27676.107421875	25910.498046875	10567.201171875	21308.40625	15326.0966796875	19965.90234375	14340.302734375	29572.40625	17913.994140625	23825.19140625	25267.900390625	17697.09765625	11467.9970703125	-0.324309	3.07825	-1.08682	0.292528	0.675703	-5.30573	0.533833	0.170244	Gatad2a
34255.69921875	41489.5078125	30281.607421875	35167.59765625	25753.50390625	27718.802734375	35540	20371.994140625	25341.298828125	23355.296875	28840.80078125	17752.201171875	30039.80859375	27285.294921875	29594.30859375	-0.324283	3.54099	-1.76825	0.0952459	0.416827	-4.59958	1.02115	0.380044	Eml3
17890.705078125	17363.197265625	34000.99609375	14683.2978515625	14063.8974609375	16991.5	16804.400390625	17624.09765625	4668.201171875	20657.09375	25174.203125	10226.7001953125	20951.1953125	15896.9970703125	13875.0947265625	-0.324205	2.73056	-0.869686	0.396777	0.75582	-5.41026	0.401454	0.121581	Wdr26
50029.609375	64126.1015625	32535.9921875	77340.8515625	40539.99609375	53058.18359375	7588.2783203125	58834.49609375	35183.8984375	43192.2890625	55450.3984375	72114.8203125	51431.984375	44393.61328125	34007.40234375	-0.32399	4.16187	-0.837868	0.413913	0.766001	-5.90486	0.383091	0.115771	Selenof
8207.8818359375	7097.40771484375	7308.6689453125	3832.19311523438	14668.697265625	7128.6005859375	2646.0107421875	10916.3984375	4083.55590820313	3656.38354492188	3718.15112304688	4998.79931640625	18779.298828125	9044.38671875	6321.49072265625	-0.322847	1.41665	-0.722649	0.479875	0.806461	-5.28618	0.318871	0.0934167	Noto
19277.60546875	9756.498046875	19889.39453125	15347.103515625	16432.896484375	22199.4921875	3379.71704101563	21328.798828125	18023.498046875	4538.23291015625	19719.8984375	13924.9970703125	7568.1201171875	15360.0029296875	21152.404296875	-0.322278	2.46946	-0.756273	0.460002	0.794809	-5.44343	0.33724	0.0997373	Pofut2
10357.7001953125	20227.193359375	15603	3235.5703125	12981.90234375	8894.978515625	6297.24169921875	6146.97119140625	10531.1005859375	6963.25830078125	10154.3994140625	20059.697265625	7583.2236328125	7118.56103515625	6718.30908203125	-0.320747	1.91303	-0.814932	0.426559	0.773043	-5.30235	0.370021	0.111797	Ggct
74232.421875	120813.921875	105347	133910.9375	114827.9609375	104106.9921875	77337.484375	62059.1875	59812.49609375	100627.9375	107481.0078125	102870.9765625	99997.4609375	93008.65625	75612.09375	-0.320001	5.26205	-1.7173	0.104375	0.435221	-5.16805	0.981404	0.36129	Tmem35a
4905.9697265625	9742.216796875	3874.41967773438	7491.34912109375	8562.4189453125	3729.78002929688	4879.7099609375	1901.03015136719	9679.8974609375	10506.5966796875	7286.95068359375	3762.41015625	7570.81201171875	4977.41943359375	3592.44653320313	-0.319801	1.20049	-0.823466	0.421826	0.770049	-5.19117	0.374867	0.113482	Wnk1
154953.9375	56549.203125	81324.546875	98269.328125	47636.80859375	68519.3671875	67512.890625	66774.953125	99125.9609375	87947.125	29270.1015625	65248.19921875	51494.68359375	55278.203125	70238.375	-0.319492	4.82006	-1.21036	0.242963	0.633045	-5.73936	0.61446	0.198565	Epb41
191431	343913.78125	259678.015625	253608.875	329797	216402	100215.046875	211156.90625	120055.0703125	263812.15625	287759.1875	275064.84375	294820.90625	294387.03125	224649.015625	-0.319456	6.58509	-1.218	0.240123	0.632128	-6.10122	0.619567	0.199195	Sh3bgrl2
12378.498046875	3420.25732421875	5441.45849609375	24540.794921875	8329.3583984375	13290.095703125	4049.03442382813	8403.7666015625	5602.23974609375	6436.17138671875	6059.1650390625	4969.28955078125	11287.001953125	4099.41015625	10493.4365234375	-0.318404	1.61226	-0.727827	0.476782	0.806262	-5.31219	0.32168	0.0935239	Zbtb8os
84861.453125	48676.4140625	75738.0546875	37888.90625	58750.08203125	29458.501953125	72924.96875	58776.3828125	81861.53125	57849.30859375	54617.2890625	46036.1171875	50126.0078125	38528	15434.904296875	-0.318321	4.36806	-1.07852	0.296103	0.677452	-5.75181	0.528557	0.169121	Dnajb2;Dnajb6
374552.0625	331618.875	316699.84375	339205.8125	290334.03125	275492.09375	202492.125	256508.140625	279341.96875	272916.0625	292365.875	250329.015625	273819.96875	279221.96875	250857.109375	-0.317481	6.8659	-3.41701	0.00334678	0.058756	-2.25848	2.47537	1.23095	Pacsin2
89648.75	45084.6015625	55213.3828125	59653.48828125	48637.6875	50800.1953125	43411.00390625	55158.1171875	77218.765625	41430.390625	49712.5078125	27618.591796875	49728.7109375	38473.41015625	37943.49609375	-0.316079	4.34716	-1.65987	0.115564	0.452992	-5.01608	0.937177	0.34391	Ppp1r8
27263.6953125	30579.1953125	20798.49609375	57608.51171875	38068.609375	23499.1015625	29454.490234375	38852.60546875	31103.193359375	19530.59765625	30780.90625	49258.015625	21735.8984375	16204.501953125	17345.806640625	-0.315347	3.54107	-1.15025	0.266216	0.648369	-5.38829	0.574766	0.188178	Slc25a10
28267.107421875	37991.5078125	48310.49609375	52471.484375	31512.298828125	29756.79296875	9700.068359375	26131.8046875	4106.47021484375	72778.7578125	74301.7421875	87091.484375	79361.078125	21668.099609375	58247.80078125	-0.314938	3.83741	-0.498836	0.624389	0.88116	-6.00157	0.204545	0.0549453	Aqp4
104625.9375	101447.984375	85523.3828125	74009.78125	63350.01953125	80697.46875	63118.11328125	92860.84375	79489.5	72437.5078125	65274.296875	77196.40625	56283.8984375	48280.61328125	49872.703125	-0.31341	4.90049	-1.87272	0.0786883	0.384152	-4.84101	1.10409	0.415496	Nrf1
102213.0625	129232.078125	134752.03125	110743.0703125	104312.9609375	88517.65625	62367.21484375	91317.3515625	96947.40625	110118.9296875	133688.9375	111976.9609375	75411.53125	98492.78125	76254.6796875	-0.312282	5.35977	-2.08513	0.0526985	0.316958	-4.59518	1.2782	0.498999	Magoh;Magohb
34820380	38364276	39527016	34838892	40829584	26454208	31548206	30720610	30190980	29202088	28916104	29400000	31290004	31139418	31899206	-0.312095	13.7043	-4.96841	0.000122544	0.00619119	0.713974	3.91171	2.20823	Pkm
37254.30859375	31273.58984375	27777.701171875	34127.703125	35205.2109375	34406.59375	3424.576171875	25811.091796875	38651.3125	32732.689453125	35788.6953125	40041.7109375	42711.6015625	28179.607421875	23424.705078125	-0.311673	3.54581	-0.754894	0.460807	0.795175	-5.74518	0.336481	0.0995371	Ring1;Rnf2
25879.806640625	14844.7978515625	13001.697265625	13417.99609375	8451.0576171875	19091.603515625	10253.3232421875	6271.8671875	4667.37158203125	9892.591796875	12485.900390625	25774.501953125	16224.501953125	12263.9990234375	10582.203125	-0.311601	2.34025	-0.790797	0.440128	0.783887	-5.39323	0.356421	0.105747	Cnot2
45449.00390625	38585.6015625	33475.5	48390.11328125	22172.494140625	34904.41015625	25005.001953125	27350.900390625	29189.89453125	14223.802734375	41675.59765625	26894.900390625	35740.796875	30103.5	35436.89453125	-0.311577	3.68859	-1.30158	0.210695	0.6014	-5.26951	0.676346	0.220837	Morf4l1
15671.0986328125	22631.69140625	22722.50390625	18519.197265625	24306.693359375	7068.341796875	19217.99609375	12760.697265625	23314.60546875	7067.39794921875	32137.509765625	16963.80078125	26635.5078125	15820.1044921875	20920.998046875	-0.311032	2.86279	-0.975215	0.343343	0.718372	-5.35365	0.464272	0.143651	Fxr2
4298.95068359375	12225.0986328125	8366.6787109375	10683.203125	19221.501953125	13877.498046875	5885.982421875	5901.98779296875	7310.3115234375	4172.42236328125	13167.3037109375	11527.7978515625	12552.40234375	5310.55224609375	6347.6279296875	-0.310865	1.80727	-0.809481	0.4296	0.775501	-5.28774	0.366936	0.110417	Sugp1
181725	161220.90625	149109.0625	159828.078125	122798.0078125	158534.046875	49449.390625	130855.0546875	128340.0703125	149121.09375	125628.03125	152428.9375	137968.046875	115762.0390625	133381.046875	-0.309748	5.77266	-1.4739	0.159074	0.524566	-5.62988	0.7984	0.2802	Thyn1
5053.21923828125	14565.2041015625	15643.1015625	35526.609375	19312.1953125	14739.09765625	5507.06787109375	13143.59765625	6365.81005859375	8004.60107421875	14351.7021484375	24058.99609375	19606.59375	19918.1953125	11209.90234375	-0.309459	2.44538	-0.701482	0.492644	0.811908	-5.47278	0.307466	0.0904932	Ndufaf4
33165.00390625	39847.6875	11647.4970703125	67066.921875	22469.001953125	35155.09375	28656.197265625	7877.158203125	11737.5029296875	10936.0009765625	10283.5009765625	76111.9609375	77628.09375	53304.1953125	20840.8984375	-0.30891	3.41766	-0.54723	0.591445	0.865634	-5.82611	0.228085	0.0626655	Serpina3k
35246.00390625	37153.3046875	28073.5	32536.29296875	25604.0078125	39529.19140625	7550.451171875	35418.48828125	17963.703125	27027.193359375	28808.50390625	36730.11328125	31325.005859375	33602.8046875	20258.197265625	-0.308626	3.49452	-0.972148	0.344822	0.718944	-5.54545	0.462405	0.143305	Pik3cg
78218.7109375	86925.8359375	83129.9375	42238.80859375	82479.3359375	73440.171875	50103.515625	45070.89453125	55248.61328125	45372.48828125	82015.6875	59404.7109375	62417.28125	68864.015625	50347.0078125	-0.308535	4.68735	-1.61486	0.12504	0.471439	-5.17661	0.902952	0.326575	Glyr1
43270.90625	60728.78515625	42119.1953125	52555.69921875	56663.40625	47033.01171875	44143.38671875	41264.8125	36929.9921875	27405.302734375	54512.00390625	40684.29296875	32694.00390625	47743.6171875	41317.6015625	-0.308512	4.17255	-1.84614	0.0826387	0.389601	-4.67933	1.08282	0.40938	Cfap20
41698.38671875	49894.1015625	61856.0859375	57808.21484375	48844.98828125	67438.21875	21700.595703125	53109.3125	38629.39453125	47764.38671875	33288.109375	54485.9921875	42386.80078125	44298.98828125	32981.90234375	-0.308287	4.20708	-1.44966	0.165638	0.534911	-5.25979	0.780841	0.271719	Ranbp1
11819.0986328125	11239.4033203125	27224.994140625	19770.802734375	22932.59765625	15045.0947265625	7759.7880859375	12917.802734375	19687.296875	13481.396484375	23966.8046875	18159.49609375	10735.0009765625	11622.001953125	14065.404296875	-0.30804	2.64197	-1.11388	0.281076	0.664015	-5.17575	0.551177	0.177822	Agrn
39715.9921875	59957.81640625	62155.5	94397.4765625	68233.796875	63700.3203125	36220.59765625	58418.703125	54600.8984375	48294.5	41250.4921875	78990.734375	40175.7109375	42504.61328125	53774.296875	-0.307605	4.48137	-1.55867	0.137786	0.493317	-5.19787	0.860795	0.306874	Nhp2
116810.9921875	123525.0390625	137074.984375	165379.90625	147441.0625	105915.9375	123902.0390625	101259.046875	104716.9921875	105033.953125	111710.953125	129083.0078125	93613.3828125	131883.921875	101872.015625	-0.307235	5.61098	-2.76834	0.0132933	0.145596	-3.38113	1.87637	0.83685	Eci1
52914.08984375	57116.1796875	40611.80078125	52276.6015625	47018.40234375	58206.38671875	27512.10546875	26328.09765625	39004.6875	44602.609375	45562.2890625	35122.296875	49199.6015625	49909.11328125	35482.39453125	-0.306831	4.14549	-1.65142	0.117294	0.456234	-4.96304	0.930723	0.340812	Vrk1
12043.701171875	19527.099609375	7257.86181640625	11830.69921875	13387.6962890625	23206.896484375	9099.703125	8859.1591796875	21474.798828125	5256.48046875	3995.86083984375	22251.60546875	11093.7978515625	5876.46923828125	6040.66064453125	-0.305689	2.11066	-0.724571	0.478726	0.806461	-5.39796	0.319913	0.0934167	Psme3ip1
148712.96875	205482.890625	194306.9375	162976.921875	145674.953125	212268.9375	112051.0078125	88444.078125	175830.078125	121652.015625	199920.90625	190262.03125	86585.1875	122125.953125	120763.9375	-0.305161	5.91704	-1.54488	0.141078	0.498126	-5.56042	0.850542	0.302661	Rbmxl1
495534.78125	488877.25	505449.1875	806656.75	618637.6875	523902.75	346159.9375	505903.125	385374.21875	502211.9375	443182	506500.0625	437913.90625	535425	457709.6875	-0.304168	7.67292	-2.16243	0.0453726	0.294014	-4.82159	1.34321	0.531632	Map1lc3a;Map1lc3b
17746.298828125	12731.8984375	20809.400390625	13174.896484375	6898.37060546875	13012.7978515625	2791.09985351563	14974.8955078125	26473.8046875	5689.06982421875	11489.599609375	19319.806640625	12304.3974609375	13628.802734375	6204.13037109375	-0.3037	2.24504	-0.702461	0.492049	0.811569	-5.43638	0.307991	0.0906746	Dst;Macf1
90234.6171875	75689.3046875	69070.8984375	62903.8125	22821.900390625	61548.99609375	20416.69921875	46508.29296875	28862.6953125	72972.703125	79562.9921875	45450.50390625	52706.203125	59597.28125	40657.8125	-0.3025	4.38825	-0.873467	0.394772	0.755165	-5.94885	0.403654	0.121958	Ssbp1
16036399	14924395	18515706	17937692	18110092	14498996	13352695	13775296	13171698	13426299	14640496	14576491	12818303	13940201	13204495	-0.301111	12.5709	-4.29407	0.000507656	0.0164879	-0.683017	3.29443	1.78283	Pgam1
19622.400390625	17352.69921875	10537.2978515625	19641.904296875	13703.2041015625	20243.806640625	5317.85888671875	17247.203125	16616.49609375	17370.39453125	11423.19921875	11824.9990234375	9221.7392578125	9968.970703125	15321.498046875	-0.300556	2.48545	-1.00683	0.328354	0.703924	-5.24717	0.483658	0.152474	Tbl2
3099549.75	2668880.25	2742529	2755168.5	2718310.75	2086281.25	2435289.75	2299390.5	2418359	2269851.25	2165909	2105260.75	2153141.25	2440330.5	2155260.25	-0.300112	9.96127	-4.89095	0.000143967	0.00681894	0.671523	3.84174	2.16628	Epb41l2
135075.953125	184244.0625	165605.921875	160920.015625	155836.9375	140313.953125	126664.03125	107722.984375	103628.015625	142077.046875	138737	132937.9375	132471.953125	146521.921875	128295.9609375	-0.299765	5.83682	-2.47906	0.0241404	0.209079	-3.98136	1.61726	0.67969	Pcmtd2
19960.505859375	18394.3984375	15311.697265625	37485.99609375	6975.31005859375	22845.205078125	12554.568359375	70694.8671875	3148.83740234375	3926.41064453125	19619.896484375	31277.498046875	9107.94140625	14254.4970703125	15818.0966796875	-0.299659	2.63464	-0.483199	0.635217	0.886676	-5.62965	0.197078	0.052235	Manf
2190.99169921875	33525.50390625	52855.2890625	32955.20703125	51095.9921875	4698.419921875	27797.005859375	32761.39453125	17796.802734375	21902.298828125	17539.80078125	52248.203125	21596.001953125	11709.2021484375	16697.501953125	-0.298977	3.06832	-0.465987	0.647233	0.894792	-5.74671	0.188939	0.048278	Omg
53462.890625	45313.41015625	37686.80078125	52778.51171875	36002.890625	44066.01171875	29086.595703125	30188.91015625	49657.296875	14484.6005859375	59247.8046875	61749.78125	25040.001953125	30656.99609375	42080.59375	-0.298878	3.98317	-1.12554	0.276247	0.658377	-5.57087	0.558703	0.181525	Them6
53263.19921875	43741.19921875	49579.59375	26996.302734375	55260.99609375	39801.41015625	12298.396484375	24966.69921875	37219.796875	49301.89453125	47944.79296875	59632.1171875	26748.802734375	41417.79296875	50247.79296875	-0.29885	3.99039	-1.014	0.325024	0.701416	-5.6853	0.488085	0.154024	Chordc1
7192.84814453125	6721.21875	12223.701171875	3817.05395507813	5748.16943359375	8719.177734375	3605.91040039063	3944.60034179688	4212.908203125	6207.4287109375	6994.892578125	4340.0791015625	8684.462890625	7480.08154296875	3251.56982421875	-0.298756	1.25365	-0.844163	0.410486	0.76357	-5.18184	0.386702	0.117151	Mapre1;Mapre2
58375.58203125	39315.89453125	39980.5078125	30048.5078125	35016.703125	38357.10546875	27569.505859375	35994.89453125	28142.505859375	38595.703125	13788.09765625	34494.2890625	37801.99609375	42350.1953125	36261.48828125	-0.298538	3.82503	-1.2497	0.228608	0.620214	-5.37627	0.640909	0.207458	Kifap3
230324.859375	235271.875	256233.9375	219053.09375	250956.953125	172637.984375	239269.125	199215.921875	197365.90625	199807.015625	199983.03125	166814.9375	181800.9375	199975.890625	174309.890625	-0.298377	6.41098	-3.51846	0.00269021	0.0487346	-1.98316	2.57021	1.31216	Ndrg3
1023509.875	958810.25	860203.9375	932562.625	831141.125	637523	834060.3125	604412.3125	768091.4375	762466.125	764707.25	721477.125	767282.5625	837065	752827.25	-0.296834	8.35929	-3.40514	0.0034333	0.0598131	-2.41892	2.46429	1.2232	Epb41l2;Epb41l3
491800.25	647164.9375	493348.84375	640440.875	434614.21875	501801.09375	372289.96875	362034.78125	386549.90625	338928.78125	438841.21875	515296.15625	509403.15625	513061.0625	435395.78125	-0.29674	7.58017	-2.09266	0.0519406	0.315319	-4.93508	1.28449	0.50125	Mecr
916493.5	722083.125	1058049.5	1150580.25	1008730.25	747433.25	789601.375	687892.125	822423.9375	737937.5625	895170.4375	819908.5625	724915.375	841722.5625	710347.625	-0.29648	8.42297	-3.23739	0.0049212	0.0758533	-2.77419	2.30793	1.12003	Gstp1
64017.890625	53640.09765625	50238.49609375	52918.8828125	55074.609375	40087.10546875	48613	40836.39453125	35935.10546875	52595.69921875	51593.1875	51375	43538.11328125	54781.69921875	33719.19921875	-0.295829	4.30452	-1.91956	0.0721307	0.369345	-4.60242	1.14188	0.432568	Gabpa
9226.068359375	19561.50390625	21775	25494.197265625	26783.00390625	21164.89453125	14034.69921875	11665.998046875	9617.04296875	18517.900390625	5660.29833984375	24900.5078125	26158.298828125	27710.796875	16117.201171875	-0.295817	2.80487	-0.791158	0.439923	0.783887	-5.48503	0.356623	0.105747	Cacna2d4
22278.59765625	17792.802734375	26101.90234375	21442.203125	6584.2001953125	37281.80078125	5710.45947265625	39104.59765625	5631.04345703125	3646.01953125	23504.197265625	27075.796875	29683.708984375	23982.69921875	3995.533203125	-0.295808	2.63203	-0.471966	0.643047	0.891911	-5.63421	0.191757	0.0496784	Podxl
14712.6015625	19030.99609375	15845.201171875	10314.0009765625	11142.001953125	16877.796875	41665.70703125	18229.904296875	14154.4970703125	4798.02099609375	10594.8017578125	17507.296875	3260.19604492188	3214.16967773438	17727.796875	-0.294929	2.30637	-0.583406	0.567402	0.850635	-5.51668	0.246109	0.0702569	Selenoo
74021.1328125	114824.921875	102782.0703125	132882.9375	117469.0234375	121634.0078125	90916.453125	147392.921875	66020.296875	27217.59765625	92584.046875	110584.0390625	89263.4375	114788.0390625	80420.234375	-0.294399	5.26127	-1.00517	0.329133	0.70493	-6.06609	0.482629	0.151854	Ptges2
32891.00390625	19364.798828125	41903.80078125	11055.7001953125	30982.4921875	23490.607421875	36797.6015625	19007.197265625	25326.09375	10133.69921875	27064.30859375	19345.697265625	26782.80859375	10336.162109375	16890.298828125	-0.293944	3.14573	-0.873574	0.394715	0.755165	-5.51459	0.403716	0.121958	Arfgef2
24065.99609375	30510.908203125	29464.3046875	41946.51171875	14176.3994140625	30066.091796875	7811.99169921875	5115.4091796875	37255.48828125	35148.703125	35975.79296875	23205.1015625	28499.30859375	18531.50390625	25669.40625	-0.293934	3.23103	-0.710519	0.487169	0.809929	-5.66548	0.312321	0.0915531	Fam98a
22071.095703125	78727.5859375	44122.7890625	28228.3046875	78976.953125	31206.703125	5022.37548828125	63203.203125	46004.99609375	41352.30078125	64119.109375	46018.58984375	43444.90625	29646.802734375	50497.59765625	-0.293526	3.99088	-0.629624	0.537444	0.832343	-5.99249	0.269667	0.0796978	Dlg1;Dlg4
192391.078125	159554.046875	168039.890625	131494.984375	158236.90625	121859.9921875	107854.9453125	211583.046875	142183.015625	118132.0078125	150985.0625	75083.3359375	128802.921875	152407.984375	133055.921875	-0.293195	5.84681	-1.74628	0.0990924	0.425872	-5.24877	1.00396	0.370721	Mta1;Mta2
26006.09375	14881.0029296875	7280.619140625	10409.302734375	5441.03759765625	48250.58984375	5176.37890625	4821.08056640625	10714.6044921875	4484.91845703125	19088.599609375	13931.9033203125	7216.92822265625	6785.03173828125	3870.646484375	-0.293143	1.97049	-0.542814	0.594415	0.866673	-5.47555	0.22591	0.0621448	Tmed4;Tmed9
6343.50048828125	20556.998046875	15321.6904296875	6792.009765625	9961.3427734375	8759.4599609375	3850.8193359375	16888.701171875	11291.9794921875	5819.98876953125	8034.86083984375	8244.4404296875	14656.3974609375	6563.2509765625	9320.7578125	-0.292835	1.92843	-0.800719	0.434517	0.781238	-5.31343	0.361993	0.107217	Golph3
45223.30859375	40875.390625	27040.703125	40286.1015625	36337.1953125	41392.88671875	34788.58984375	19644.3984375	25873.802734375	31256.001953125	31525.0078125	39947.69921875	22744.203125	24979.09765625	40968.203125	-0.292475	3.7472	-1.39629	0.180877	0.562166	-5.17239	0.742616	0.250135	Prpf40a
36948.40625	96590.46875	98223.609375	144435.90625	131320.03125	85500.65625	58919.10546875	88068.25	50963.59375	58271.6015625	69791.46875	95898.1484375	71978.3203125	103634.046875	95321.75	-0.292401	5.06028	-1.06861	0.300421	0.680646	-5.95189	0.52227	0.167079	Lztfl1
40767.29296875	36591.90625	29215.705078125	37931.30859375	17313.6953125	23740	17078.90625	25421.1953125	42883.1015625	6031.3798828125	30925.5078125	35315.69140625	28060.400390625	33218.60546875	31963.505859375	-0.292234	3.46023	-0.838089	0.413793	0.766001	-5.65035	0.383217	0.115771	Tox4
95170.390625	68919.2109375	90497.5703125	66346.671875	49013.11328125	66901.9375	59685.59375	64547.0078125	46341.41015625	67228.3125	66039.765625	48769.01171875	53331.40625	75702.015625	46200.0078125	-0.291792	4.69465	-1.60679	0.126807	0.47293	-5.18881	0.896858	0.325203	Pold1
797777.5625	889771.1875	987043.4375	1269790.75	1540679.875	662083.9375	1353170.625	620258.375	786525.75	895181.125	849614.75	777439.4375	1200590.25	909687.5	821502.4375	-0.291564	8.57757	-1.62419	0.123022	0.468113	-5.76697	0.910016	0.329649	Syngr1
7042.140625	15309.5009765625	10594.5986328125	12731.19921875	20707.19921875	24894.5	4239.6103515625	26867.60546875	4037.54956054688	2881.63891601563	15140.0029296875	14483.2978515625	6059.3212890625	20918.09375	14623.8037109375	-0.291283	2.17828	-0.541117	0.595558	0.866839	-5.51215	0.225076	0.0620618	Gstz1
24255.396484375	55507.5	42134.59375	60750.10546875	52171.6875	22200.197265625	39478.40234375	43482.890625	30529.79296875	33465.1015625	42088.88671875	49552.30078125	47860.78515625	33392.59765625	34417.8046875	-0.291058	4.01604	-1.28471	0.216397	0.608507	-5.40043	0.664749	0.215734	Exosc8
40487.80078125	35065.390625	21442.69921875	33862.4921875	48946.1875	38433.3984375	31691.3046875	11284.4580078125	34756.296875	42707.59375	46631.4921875	32738.705078125	9645.291015625	46351.08984375	20707.19921875	-0.290278	3.63028	-0.845776	0.40961	0.76357	-5.70457	0.387629	0.117151	Cdip1
136567.953125	154291	132954.984375	153955	114070.0546875	129284.03125	46566.40625	123562.9296875	119555.9765625	121091.046875	124988.0625	127030.9609375	116621.0390625	137395.03125	110503.9453125	-0.289639	5.62568	-1.47835	0.157892	0.521754	-5.59173	0.801641	0.282534	Pfdn2
29605.59765625	45009.1171875	31710.310546875	47414.88671875	33421.703125	28586.89453125	28312.60546875	28690.294921875	32125.509765625	33881.2109375	37681.09765625	31344.890625	39187.19921875	22480.30859375	21556.90625	-0.289104	3.72251	-1.60858	0.126412	0.47293	-4.88293	0.898213	0.325203	Nosip
32595.10546875	16792.99609375	22656.404296875	24344.99609375	22979.806640625	16748.09765625	21926.40234375	11489.5009765625	25274.69921875	32353.798828125	29460.994140625	20020.1015625	6808.0888671875	24645.09765625	16488.498046875	-0.288771	3.06089	-0.969086	0.346303	0.718944	-5.40925	0.460544	0.143305	Sbno1
18249.701171875	21085.603515625	39181.88671875	17684.10546875	32173.390625	14807.8984375	17528.697265625	22985.50390625	17672.197265625	19457.90625	29939.30078125	14792.7041015625	21268.3984375	28081.498046875	19062.80078125	-0.288568	3.13981	-1.20426	0.245247	0.633961	-5.19736	0.610397	0.197938	Cstf3
37867	60136	34506.69921875	61480.19140625	52052.29296875	58605.71484375	6649.35400390625	15797.802734375	63320.87890625	53438.6171875	50920.48828125	64011.4140625	46729.58984375	65391.6796875	35524.98828125	-0.288089	4.09649	-0.680974	0.505203	0.818436	-5.9979	0.296534	0.0870152	Snrnp27
184118.90625	208370.953125	223062.125	209957.125	225933.046875	155894.015625	177798.09375	191243.046875	185273.890625	135000.0625	175780.109375	177550.984375	197733.109375	156364.015625	163916.90625	-0.288032	6.23625	-3.16835	0.00570428	0.0853202	-2.68459	2.2438	1.06895	RO60
2867838.5	3375260.25	3567022.25	3503890.25	3638158.25	2104089.5	2881631	2890181.25	2648889	2845251	2870319.25	2832040.75	2883830	2954549.75	2662040.25	-0.287643	10.2447	-3.36789	0.0037195	0.0626391	-2.57821	2.42952	1.20315	Pgam1;Pgam2
60283.62109375	30246.197265625	41319.1015625	39565.3984375	20859.201171875	41360.01171875	26220.501953125	41169.39453125	26713.9921875	30827.39453125	31136.6015625	29058.19140625	32747.19140625	37393.5078125	12626.1015625	-0.287398	3.70603	-1.03634	0.314792	0.692378	-5.55931	0.501977	0.159657	Nelfa
160914.90625	204050	155314.09375	151926.96875	191036.078125	165503.921875	174519.03125	137045.078125	139494.015625	153165.046875	137294.984375	116478.046875	142544.015625	118960.9375	121619.0546875	-0.287096	5.94518	-2.44399	0.0259206	0.215556	-4.06703	1.58636	0.666439	Pcbp4
17554.498046875	25586.80078125	24815.701171875	23190.9921875	19680.505859375	25388.498046875	5583.69091796875	10349.3984375	20509.8046875	26013.005859375	18118.80078125	23371.205078125	17421.498046875	26759.591796875	21590.005859375	-0.286243	2.98072	-0.91199	0.374727	0.740497	-5.43532	0.426285	0.130476	Nup214
72392.6015625	138620.03125	105087.0078125	102030.9296875	112140.9609375	76121.1171875	82251.53125	82069.375	67516.3671875	85206.4765625	88177.6484375	87637.921875	103726.0234375	97411.6015625	85490.03125	-0.286	5.22786	-1.90075	0.0747025	0.375812	-4.87094	1.12666	0.42503	Rab28
71942.9296875	112604.0390625	96044.1875	71530.9453125	119911.0390625	59933.2890625	105326.9453125	108121.0703125	46401.3046875	79827.984375	112984	64765.7109375	66906.7109375	82354.796875	61842.3046875	-0.285421	5.06116	-1.27936	0.218227	0.610367	-5.71553	0.661091	0.214409	Actl6a;Actl6b
231231.03125	263538.15625	217906.953125	239503	244995.09375	187347.109375	215911.046875	188028.984375	164946.03125	207802.03125	229134.890625	194486.078125	188788.953125	182878.015625	197998.890625	-0.285165	6.42703	-2.76844	0.0132904	0.145596	-3.52243	1.87646	0.83685	Supt5h
293827.875	329758.1875	446576.28125	368855.15625	378008.96875	268434.0625	274734.125	202093.09375	425344.0625	367417.90625	344723.15625	301023.03125	207958.140625	300253.9375	303344.1875	-0.285128	7.01383	-2.18449	0.0434603	0.290682	-4.70864	1.36191	0.536582	Hnrnph3
105983.03125	111069.0234375	95312.421875	92558.34375	121056.953125	73175.0078125	102661.0625	97360.6171875	74412.046875	91735.546875	97383.65625	73882.0078125	79017.3671875	85561.9453125	85722.84375	-0.285071	5.23697	-2.33981	0.0319656	0.244558	-4.11584	1.49532	0.611619	Pde12
20684.6953125	15581.5	22828.296875	11728.80078125	21034.8046875	18456.69921875	17066.60546875	18639.1015625	31194.595703125	6650.8486328125	36081.30078125	10408.0986328125	7695.28759765625	4319.30908203125	25358.408203125	-0.28507	2.67408	-0.673898	0.509579	0.818459	-5.53743	0.292788	0.0870033	Fxr2
170360.921875	415371.15625	446157.875	389348.25	367724.0625	289935.875	243262.875	96771.078125	376509.1875	332887.03125	367418.875	303774	265645.03125	321652.875	319813	-0.285	6.93199	-1.08954	0.291359	0.674458	-6.29568	0.535572	0.171045	Top1
182677.9375	189181.984375	158737.890625	173552.90625	147688.046875	173313.984375	117785.9609375	153382.078125	154991.015625	143118.0625	124279.0390625	140945.90625	133018.984375	134487.03125	116039.078125	-0.284663	5.9307	-2.6613	0.0166077	0.163453	-3.64958	1.77969	0.786607	Ybx1;Ybx3
16766.298828125	16120.802734375	20370.203125	13984.80078125	10070.0009765625	14497.5029296875	8183.7890625	13328.2958984375	14800.40234375	19425.69921875	8866.248046875	19714.501953125	10008.6015625	10856.0009765625	8990.26953125	-0.283426	2.43811	-1.05786	0.305153	0.684842	-5.19081	0.515483	0.16441	Zmym4
21356	19253.103515625	10611.8125	16607.6015625	6319.9404296875	12930.796875	4684.84521484375	12154.50390625	27256.19921875	16845.595703125	1510.17016601563	20742.39453125	14989.9990234375	16719.3046875	8870.5810546875	-0.28302	2.27275	-0.529122	0.60367	0.870288	-5.53821	0.2192	0.060337	Snx3
579069.625	667686.875	689750.8125	953025.9375	569827.1875	734530.8125	538342.25	534352.25	454409.1875	519781.90625	431021.84375	768708.125	488998.125	625500.75	548788	-0.282937	7.93578	-1.773	0.094431	0.415661	-5.49571	1.02489	0.381261	Cplx4
18420.498046875	37900.60546875	15024.7998046875	60204.69140625	43727.69921875	38008.11328125	19253.599609375	28314.40234375	13922.8984375	22928.203125	23035.59375	35205.90625	35020.890625	40569.51171875	16174.30078125	-0.282318	3.49058	-0.785349	0.443228	0.785958	-5.69567	0.353373	0.104601	Idi1
6922.6591796875	26242.80078125	4948.60498046875	17682.50390625	28139.1953125	5624.72998046875	19159.697265625	30492.095703125	7333.5634765625	3724.25634765625	7101.5986328125	21298.60546875	36586.390625	11640.5625	4890.625	-0.282263	2.28809	-0.482557	0.635663	0.886885	-5.56084	0.196773	0.0521328	Gls
40002.50390625	57937.90234375	35571.3984375	46902.80078125	69099.484375	28844.498046875	51011.28515625	40449.8125	39965.39453125	38109.5	50803.38671875	30705.205078125	51457.18359375	38956.7109375	33325.8046875	-0.282261	4.12618	-1.51559	0.148287	0.510804	-5.14472	0.828897	0.291746	Ndufaf3
1702730.875	1743039	1779170.75	1692789.75	1330430.75	1834650.25	951298.8125	1153210.25	1959649.875	1230360.75	1549539.25	1397849.625	1319990.5	1147969.875	1148530.125	-0.281935	9.20549	-2.10891	0.0503375	0.310971	-5.01418	1.29811	0.50728	Hmgb1
1029990.3125	774044.75	1221850.5	1059789.625	907328.5	872143.0625	669711.375	754900.3125	1073390	865373.4375	920156.4375	887093.1875	650212	749823.5	701295.25	-0.281616	8.47292	-2.66904	0.0163437	0.161933	-3.93111	1.78665	0.790664	H2az1;H2az2
23968.80078125	21453.8984375	22127.703125	19529.603515625	14683.802734375	20084.80078125	5082.8310546875	16511.599609375	12953.69921875	22336.505859375	24507.900390625	25044.107421875	25511.8984375	12247.49609375	15878.99609375	-0.281446	2.86018	-0.844801	0.41014	0.76357	-5.45788	0.387068	0.117151	Lactb2
66188.7109375	67029.15625	46907.60546875	58579.10546875	33173.59765625	39573.296875	42438.1875	58774.98046875	35736.59375	48011.5859375	27181.6015625	70193.625	49025.9140625	50115.40625	28381.39453125	-0.281195	4.24965	-1.17978	0.25459	0.642471	-5.59986	0.594159	0.192146	Pcnp
201239.125	266525.90625	273469.03125	236150.96875	248192.9375	209458.90625	198337.125	153934.03125	206280.953125	207991.125	228869.984375	209134.046875	184298.875	192366.90625	213599.9375	-0.279715	6.45813	-2.94879	0.00909721	0.114268	-3.1663	2.04109	0.942076	Dlg4
25430.203125	38950.296875	48874.08984375	38148.390625	34457.0078125	44657.0078125	27925.890625	22918.595703125	26557.798828125	36113.203125	28157.095703125	31578.796875	25098.69921875	32743.20703125	30261.896484375	-0.279457	3.72405	-1.50568	0.150793	0.514135	-5.02094	0.821618	0.288923	Clasp1;Clasp2
38198	28187.693359375	35870.09765625	28015.400390625	12050.3984375	27731.998046875	23935.994140625	33129.19921875	9937.7119140625	29714.904296875	23798.197265625	20198.798828125	25781.8984375	19836.205078125	17286.900390625	-0.27828	3.27445	-0.847067	0.40891	0.76357	-5.5728	0.388372	0.117151	Rcor1;Rcor3
112828.015625	118654.015625	104789.9765625	119227.03125	113419.9609375	103802.0234375	83577.3515625	93307.5703125	95503.5234375	95469.1796875	108880.0390625	98595.96875	94622.7578125	88096.1953125	74305.3828125	-0.278213	5.35902	-2.71763	0.0147755	0.154092	-3.42841	1.83046	0.81222	Csnk2a2
26283.80859375	25764.89453125	4762.80908203125	22119.20703125	14363.404296875	19113.904296875	3819.95434570313	19439.49609375	23844.193359375	14310.3984375	24172.595703125	17187.404296875	10590.7958984375	10249.3994140625	5560.87890625	-0.278206	2.50799	-0.581282	0.568799	0.851445	-5.55716	0.245041	0.0698436	Zmynd8
111657.0546875	86300.046875	128682.078125	133087.0625	151799.078125	149841.03125	81296.6015625	82174.1484375	46013.90625	122105.9296875	92143.9609375	109044.9765625	107583.9375	119452.015625	137373.046875	-0.277758	5.45399	-1.11355	0.281215	0.664015	-5.99773	0.550961	0.177822	Emc8
16076.7978515625	17865.8984375	3356.4287109375	8934.65625	12728.7001953125	19715.896484375	6089.18701171875	5308.67431640625	17913.09375	11145.486328125	10773.2041015625	4640.79052734375	4819.73876953125	7116.90966796875	6270.31298828125	-0.277349	1.8616	-0.633245	0.535134	0.831091	-5.40894	0.271537	0.0803514	Vps13d
45828.796875	82784.5703125	96582.1640625	109920.96875	65242.203125	80434.5859375	14567.197265625	21609.896484375	108135.9375	67875.6171875	73900.4765625	106256.0546875	76138.8359375	89003.4765625	92108.515625	-0.276912	4.78546	-0.694304	0.497019	0.815277	-6.20602	0.303627	0.088695	H1-2
53702.1875	68996.2421875	45860.01171875	58743.015625	69478	44933.01171875	49687.109375	56706.49609375	28635.0078125	53489.1171875	55733.984375	50718.69140625	59302.30859375	63696.19140625	36143.60546875	-0.276704	4.41697	-1.33321	0.20033	0.589199	-5.47191	0.698253	0.229738	Acot11
41039.7890625	60786.41796875	82355.7734375	63876.6171875	72642.546875	43184.41015625	43624.59765625	55990.109375	43162.00390625	58281.1953125	62349.28125	54909.390625	43543.609375	49767.91015625	70065.7734375	-0.275766	4.50638	-1.61996	0.123933	0.469602	-5.11564	0.906814	0.32827	Camk2a;Camk2d
34319.38671875	28401.193359375	15353.59765625	37454.29296875	32363.80859375	21001.904296875	29805.693359375	25565.599609375	38319.19140625	33520.89453125	25454.103515625	28442.509765625	13523.7041015625	21475.90625	8990.548828125	-0.275299	3.33913	-0.917488	0.371923	0.738809	-5.54075	0.429547	0.131468	Sntb2
26006.197265625	44905.81640625	35615.4921875	44050.3125	57760.31640625	27036.00390625	34627.20703125	32573.30859375	7774.05126953125	44249.29296875	45374.70703125	48253.11328125	54266.515625	49634.19140625	39129.5	-0.27509	3.90615	-0.682402	0.504323	0.818109	-5.91882	0.297291	0.087189	Tbl1x;Tbl1xr1
36925.109375	50309.3125	39730.69921875	35013.9921875	53097.09375	47928	23004.3984375	34653.10546875	38616.80859375	33805.79296875	40371.890625	45722.890625	40400.91015625	31886.392578125	22681.294921875	-0.275077	3.94128	-1.43244	0.170437	0.544696	-5.19171	0.768437	0.263846	Mob1a;Mob1b
7068.72021484375	28223.4921875	7920.07177734375	7512.98095703125	5599.0888671875	3627.23046875	4094.62744140625	9312.228515625	12294.9013671875	3133.49877929688	22886.998046875	9346.2333984375	15830.19921875	8042.0927734375	3845.20288085938	-0.274683	1.7272	-0.552072	0.588198	0.863541	-5.42833	0.230477	0.0637168	Gcsh
23399.802734375	18535.90234375	7069.32763671875	12472	18700.994140625	13168	29587.697265625	10058.8974609375	10221.9013671875	11810.3984375	4504.87060546875	15251.703125	7129.93896484375	19072.6953125	15522.203125	-0.274362	2.41847	-0.697482	0.495079	0.813856	-5.47	0.305325	0.0894524	Braf
38935.59765625	34114.59765625	63340.59765625	56862.0859375	40087.50390625	35017.99609375	37296	33079.80859375	53656.19921875	36570.09375	46572.9921875	34998.60546875	39365.796875	31541.599609375	29488.291015625	-0.274059	4.03423	-1.71442	0.104913	0.435221	-4.83306	0.979172	0.36129	Gmeb2
38532.40625	18975.69921875	16941.09765625	14474.1005859375	16628.802734375	25423.80078125	13372.7041015625	31423.892578125	18939.6953125	9755.02734375	17407.6953125	19995.8984375	13832.703125	11591.603515625	10755.001953125	-0.273869	2.82977	-0.88922	0.386491	0.752961	-5.41586	0.412861	0.123228	Exosc4
4080.8896484375	3716.529296875	5129.51904296875	9816.6884765625	6429.9501953125	3649.45092773438	8333.4560546875	3868.201171875	2886.58251953125	4008.06420898438	4137.3193359375	5901.12939453125	4783.181640625	6625.02587890625	3446.79443359375	-0.273038	0.992391	-0.799828	0.435019	0.781522	-5.17829	0.361492	0.107059	Ttc37
22438.099609375	51163.18359375	29654.310546875	23193.90625	34382.40234375	33428	24505.40625	39689.40625	16111.2998046875	7588.99072265625	43569.41015625	39115.40625	31759.10546875	17738.5	32101.798828125	-0.272763	3.48835	-0.751459	0.462816	0.797709	-5.7194	0.334592	0.0981553	Surf4
16223.3974609375	26700.697265625	21473.095703125	21678.501953125	24797.697265625	14488.40234375	25846.69140625	21899.60546875	18884.400390625	14501.90234375	7066.888671875	15820.302734375	19089.10546875	31800.69921875	23388.40625	-0.272257	2.98544	-0.968663	0.346508	0.718944	-5.38636	0.460287	0.143305	Rab28
24682.400390625	40770.203125	61226.99609375	51738.609375	26414.00390625	51192.3125	45746.59375	43617.50390625	15337.4990234375	43233.9921875	44000.40234375	62432.3046875	5866.97900390625	46841.390625	25526.591796875	-0.272191	3.82477	-0.605453	0.553003	0.842072	-5.93965	0.257273	0.0746509	Bcas2
171006.96875	218921.0625	250608.15625	236347.125	209184.09375	176618.03125	157411.046875	154010.96875	196432.9375	189548	203297.921875	182908	166079.078125	183501.90625	169257.046875	-0.27172	6.28535	-3.0493	0.00735145	0.100081	-2.93538	2.13363	0.999649	Znf385a
74878.6328125	67760.7578125	48770.203125	70311.953125	69216.9765625	62007.6015625	56991.30859375	63129.71484375	50612.79296875	54881.8828125	60194.58203125	58086.50390625	42718.88671875	42565.40625	52918.984375	-0.271036	4.5686	-1.86187	0.0802802	0.386958	-4.7687	1.09539	0.412336	Uba6
120389.0078125	168865.90625	112801.015625	93627.25	149886.015625	111392.984375	101986.96875	113938.0234375	97193.9375	116633.0703125	122282.015625	96205.203125	127914.046875	62225.390625	108988.046875	-0.270133	5.51714	-1.58688	0.131255	0.480422	-5.41524	0.881883	0.318377	Yy1
84461.7578125	75885.0859375	60763.3984375	88489.34375	68467.75	53027.609375	63040.1796875	65931.6796875	63421.20703125	65355.29296875	56683.59765625	66352.28125	60678.5859375	63540.3828125	59902.1953125	-0.269262	4.76184	-2.32513	0.0329168	0.248716	-4.03245	1.48258	0.604296	Pitpnb
16001.09765625	44474.7109375	46020.11328125	40602.99609375	48752.41015625	14139.197265625	35082.89453125	36355.40625	10008.4033203125	38644.6953125	49931.484375	33147.6015625	40184.2890625	42278.30859375	45180.90625	-0.268902	3.76236	-0.684392	0.503098	0.81737	-5.86385	0.298348	0.0875815	Tp53rk
390883.15625	354495.9375	341419.84375	352173.8125	277992.84375	361130.8125	107989.0703125	319114.84375	357933.78125	308188.15625	304930.03125	340943.09375	303037.9375	292732.15625	241351.046875	-0.268189	6.94953	-1.26166	0.224375	0.616775	-6.10161	0.649025	0.209873	Fkbp3
333114.21875	425466.09375	508903.03125	378460	559682	245699.9375	415969.0625	283839.0625	253880.9375	426203.0625	368473.03125	387142.125	359060.84375	563251.6875	385813.15625	-0.268015	7.29866	-1.44512	0.166893	0.537725	-5.9115	0.777561	0.26944	Epb41l1;Epb41l2
250872.03125	252878	227349.125	203329.09375	232832.015625	180236.03125	182115.109375	207283.984375	171980.984375	168373.015625	202514.875	204853.875	208345.0625	204133.109375	197207.0625	-0.267804	6.40019	-2.64223	0.017276	0.167137	-3.765	1.76256	0.776928	Rtn4
60002.8984375	58102.015625	45812.2890625	59249.09765625	31618.296875	54145.90234375	69436.6796875	69318.90625	33383.90234375	44806.89453125	48061.88671875	32779.39453125	31360.599609375	41050.8046875	17146.59765625	-0.267601	4.17181	-0.948047	0.356598	0.727434	-5.80773	0.447821	0.138207	Dnmt3a
9532.6416015625	9460.037109375	6747.52783203125	9540.685546875	10842.8984375	10954.197265625	14734.9970703125	9297.939453125	7448.46875	7825.3623046875	3651.10131835938	4736.93994140625	7901.5595703125	9170.0869140625	5257.36669921875	-0.267279	1.72507	-0.841944	0.411692	0.764062	-5.24978	0.385428	0.116871	Akap10
19879.99609375	10827.3984375	14023.802734375	19101.802734375	17005.296875	17191.99609375	16001.298828125	13904.3017578125	17893.49609375	11249.6015625	10673.8994140625	2781.9306640625	15278.50390625	17927.701171875	21264.603515625	-0.26704	2.5126	-0.728154	0.476587	0.806262	-5.46795	0.321858	0.0935239	Vipas39
234146.09375	220407.09375	210862.03125	212194.859375	187829.96875	239733.9375	121635.9375	211178.109375	251291.9375	197452.03125	139622.984375	201682.046875	150752.09375	154468.96875	132793.015625	-0.266956	6.26551	-1.7642	0.0959455	0.41868	-5.29744	1.01798	0.378118	Sarnp
6818.240234375	5501.89013671875	5759.85009765625	8273.6103515625	13120.7236328125	11078.5986328125	4302.15185546875	11701.958984375	7260.990234375	2804.79028320313	6875.87158203125	9283.7099609375	4674.59033203125	3468.41845703125	6999.5595703125	-0.266692	1.44293	-0.717078	0.483217	0.806944	-5.29116	0.315858	0.0931565	Ythdf1
1070729.625	1292500.125	1344870.125	1209520	1420310.25	871103.625	1169149.625	774734.8125	1103229.375	1063690.5	1082160.125	1057020.5	1139110.5	1182349.75	1042090.25	-0.266484	8.83773	-2.81659	0.0120166	0.137631	-3.65862	1.92022	0.861284	Pfkl
2236669	2019269.625	1951929	2006328.875	1175679.875	1395250	1862459.125	1363799.375	2566838.5	1262599.25	1952189.625	2005440.5	1090630	1039870.375	1213099.25	-0.266314	9.37642	-1.40079	0.179548	0.561086	-6.11885	0.745818	0.25097	Hnrnpd;Hnrnpdl
17488.00390625	45520.50390625	9377.361328125	45514.6953125	40408.30859375	24915.8046875	9842.861328125	28732.810546875	18489.205078125	6101.82275390625	43051.30078125	29745.40625	33778.80859375	40244.39453125	20762.09375	-0.266212	3.2833	-0.563848	0.580337	0.858143	-5.76719	0.23632	0.0664401	Ppip5k1
9172.796875	49486.11328125	20640.794921875	4172.193359375	2512.6689453125	16352.1025390625	20775.904296875	14505.498046875	4197.00048828125	4641.3271484375	2930.94262695313	20657.8984375	5408.56982421875	7406.26416015625	6458.798828125	-0.265533	1.86012	-0.400766	0.693663	0.911747	-5.51403	0.158851	0.0401254	Add3
11715.953125	28182.79296875	3306.54028320313	21920.60546875	30965.806640625	6927.55712890625	9929.4052734375	3965.75439453125	3895.03515625	22825.80859375	21039.796875	8716.10546875	29798.896484375	23655.095703125	28081.294921875	-0.265396	2.44588	-0.428239	0.673939	0.90358	-5.61358	0.171379	0.0440332	Sap130
10101.001953125	5391.73876953125	3815.93896484375	16447.599609375	10492.6669921875	21163.59375	4156.98876953125	8963.5654296875	4287.78857421875	4260.86474609375	4700.361328125	10098.8994140625	6573.828125	7707.12890625	5899.72119140625	-0.265381	1.57129	-0.607981	0.551364	0.841264	-5.37287	0.258562	0.0750676	Saal1
14583.798828125	10458.59765625	8566.7666015625	5724.12158203125	13963.0009765625	9061.9091796875	10849.3369140625	13762.201171875	3920.30053710938	7944.5009765625	12066.1005859375	11028.4013671875	5760.98095703125	7792.5322265625	6991.328125	-0.265303	1.88113	-0.759349	0.458209	0.794613	-5.33178	0.338936	0.0998442	Epb41
10370.7998046875	9193.1201171875	5092.2509765625	8066.07763671875	12595.732421875	17669.498046875	8790.37109375	1855.55920410156	7950.6796875	11369.4033203125	8641.1826171875	6948.00244140625	8801.6923828125	5418.36083984375	4706.8037109375	-0.265281	1.65396	-0.638972	0.531491	0.82969	-5.36967	0.274504	0.0810843	Phf3
44393.203125	34733.9921875	68827.515625	69706.8203125	69600.1796875	51574.91015625	65060.5	50322.1875	57586.01171875	39997.61328125	37000.7109375	39002.1875	46455.015625	47238.41015625	33406.30859375	-0.264843	4.3308	-1.45538	0.164071	0.532497	-5.28895	0.784969	0.273683	Mdp1
8280.7509765625	6891.009765625	4965.3193359375	5835.37890625	9327.11328125	8355.431640625	8043.76220703125	9267.638671875	6874.93994140625	3164.87451171875	4410.9697265625	5070.01904296875	4341.5107421875	6354.17724609375	4138.0302734375	-0.264255	1.31928	-0.846086	0.409442	0.76357	-5.18814	0.387807	0.117151	Cog7
149289.953125	145541.9375	148919.9375	148232.046875	129116.9765625	127947.0234375	60876.0078125	135524.921875	109726.984375	129689.921875	131416.953125	138837	133641.9375	129904.0859375	123745.046875	-0.263767	5.71178	-1.60805	0.126529	0.47293	-5.42589	0.897811	0.325203	Glrx
10417.701171875	22624.09375	20497.904296875	26588.50390625	2793.90942382813	24627.005859375	5408.63818359375	11364.796875	2228.01000976563	21954.69921875	27468.291015625	9876.701171875	10705.5986328125	12570.595703125	8832.798828125	-0.262949	2.25066	-0.42531	0.676031	0.90358	-5.57524	0.170034	0.0440332	Eif1a
43832.2890625	41778.01171875	44156.8984375	45826.796875	54713.69921875	49623.98828125	22685.494140625	49964.10546875	38463.1875	46027.29296875	52267.41015625	46840.4921875	25347.798828125	48681.7890625	21840.99609375	-0.262017	4.06471	-1.17789	0.255321	0.64257	-5.53754	0.592914	0.19208	Stag1
11903.103515625	30363.408203125	45505.0078125	20066.39453125	31834.603515625	38261.5078125	2570.57104492188	34883.51171875	59757.80078125	15659.904296875	33844.69921875	25884.59765625	8404.4775390625	28630.99609375	22468.3046875	-0.261532	3.19638	-0.484428	0.634362	0.886676	-5.77991	0.197663	0.052235	Ncoa5
113240.015625	123747.0078125	130759.0703125	211144.890625	189168.96875	144069.9375	183398.09375	129570.984375	85471.2734375	101493.0546875	118068.9296875	153313.953125	136888.984375	141902.09375	85228.4453125	-0.261467	5.76758	-1.2611	0.224572	0.616775	-5.89789	0.648644	0.209873	Ggps1
76756.6640625	68529.609375	65674.6875	77043.3671875	70298.015625	79767.4296875	29402.201171875	87243.2578125	22446.19921875	61986.6171875	89296.015625	55961.09765625	56718.60546875	97771.4453125	82630.171875	-0.261272	4.72061	-0.806389	0.431331	0.776702	-6.10016	0.365189	0.109746	Abi1;Abi2
59133.31640625	41493.29296875	52153.30859375	55161.3984375	43097.203125	45497.48828125	37185.09765625	53457.6953125	31054.99609375	28066.095703125	59975.1015625	55486.5859375	38799.296875	29457.392578125	52400.59765625	-0.26095	4.18758	-1.24872	0.228957	0.620421	-5.49809	0.640246	0.207313	Npepl1
180122.890625	259728.140625	234027.875	415042.90625	420614.875	297724.90625	202959.015625	202924.125	233707.859375	234257.875	271026.90625	239102.15625	198827.015625	282714.03125	232832.015625	-0.26088	6.70279	-1.49467	0.153621	0.517388	-5.76348	0.81355	0.286184	Snrpb;Snrpn
53574.3984375	43623.09765625	45678.51171875	50226.5078125	54854.68359375	40775.40625	39333.8046875	27600.103515625	52183.10546875	30872.70703125	55775.70703125	48947.38671875	63168.6171875	28265.40625	37373.58984375	-0.26066	4.16607	-1.41958	0.174092	0.550881	-5.28295	0.759221	0.258942	Smchd1
7699041.5	8285705	9539726	10870800	10219103	8153403.5	6813778.5	5108281.5	5573302	8245567	9410352	9902588	7725909	9157316	8127413	-0.260537	11.7162	-1.61719	0.124532	0.470695	-5.90594	0.90472	0.32726	Mif
100607.984375	96961.765625	123862.078125	96785.53125	78210.6484375	104934.015625	57728.51953125	69210.7578125	102730.984375	99040.15625	83764.515625	85167.9609375	75960.1640625	67495.3984375	80972.8671875	-0.260122	5.15833	-1.88083	0.0775155	0.383344	-4.8859	1.11061	0.416412	Ik
257885.953125	254863.9375	267992.96875	301923	278253.90625	316926.84375	114254.9453125	262623.0625	239694.015625	273542.09375	142649.03125	327096.96875	221121.875	210055.125	251836.0625	-0.259958	6.62868	-1.28969	0.214701	0.60604	-6.01978	0.668167	0.217499	Dynlrb1
20037.40625	26005.697265625	15986.8037109375	17893	18633.3984375	14599.298828125	14420.4951171875	10587.1982421875	12250.8974609375	20823.697265625	20264.80078125	16513.904296875	20107.19921875	12491.4970703125	25238.001953125	-0.259925	2.82467	-1.05749	0.305316	0.684842	-5.26458	0.515251	0.16441	Exosc6
1896989	1805599.125	1875200.625	1765349.125	1634360.75	1497360.75	1227400.625	1535259.125	1890489.5	1556789.875	1427150.375	1540569.875	1329929.5	1460919.25	1465279.25	-0.259652	9.3486	-3.83947	0.00134684	0.0320633	-1.5446	2.87068	1.49399	Hnrnpab
46793.109375	38323.1953125	43923.390625	50741.8984375	72272.96875	42732.3046875	47197.48828125	54915.30859375	51014.015625	37333	48854.09765625	26613.595703125	39659.796875	38644.796875	30370.59375	-0.259606	4.16264	-1.48439	0.1563	0.52073	-5.19665	0.806041	0.283388	Trappc6b
135998.046875	142663.921875	150551.921875	134899.984375	155329.90625	147898.09375	52696.4140625	123887.953125	143207.96875	148205	103171.984375	127338	117229.9453125	141396.078125	129478	-0.258828	5.70885	-1.42382	0.172879	0.549707	-5.68078	0.762257	0.259868	Rbm8a
90173.3203125	137960.015625	184220.921875	370148.21875	322189.96875	178777.9375	287702.875	72277.4609375	132809	130873.046875	141275	190942.90625	168577.9375	230235.96875	184758.984375	-0.258245	6.14843	-0.813587	0.427308	0.773539	-6.42726	0.369259	0.111518	Nudt21
28889.89453125	33442.69921875	24234.59375	36453.7109375	30939.697265625	33786.8046875	20397.705078125	25222.0078125	25759.599609375	36181.90234375	23753.201171875	17576.095703125	20524.3984375	25681.099609375	30225.990234375	-0.258092	3.47334	-1.36386	0.190679	0.578739	-5.11667	0.719696	0.237518	Golga7
11647.697265625	17650.201171875	23791.794921875	13607	12192.2041015625	10623.7021484375	3305.41918945313	22164.19921875	6859.06103515625	10238.7001953125	16458.900390625	20221.404296875	16987.703125	15684.6025390625	24131.1015625	-0.257761	2.48192	-0.619443	0.543968	0.836304	-5.52697	0.264427	0.0776361	Coa7
7372.4921875	13859.9970703125	6366.48779296875	17487.1953125	8059.98046875	7667.431640625	8278.8515625	12035.5986328125	6736.38623046875	4312.4189453125	16391.798828125	20571.298828125	9893.8603515625	5448.1494140625	3367.93701171875	-0.257557	1.84372	-0.611603	0.549021	0.840242	-5.41515	0.260411	0.0755954	Lamtor3
187710.0625	307991.8125	223600.96875	201908.015625	336827.0625	78403.6171875	337646.09375	260306.015625	157952.015625	182501.953125	317422.0625	176505.046875	268057.09375	274189.09375	150671	-0.257551	6.48091	-0.917849	0.371739	0.738809	-6.39574	0.429762	0.131468	Mpdu1
58967.109375	56325.8046875	61782.89453125	77374.296875	69483.234375	57552.90234375	60766.4921875	65132.70703125	28343.896484375	54295.18359375	50876.81640625	55849.60546875	53543.20703125	62584.3203125	67225.9140625	-0.257544	4.56723	-1.26193	0.224283	0.616775	-5.60136	0.649204	0.209873	Tmem230
77117.25	65910.234375	79356.25	59616.1171875	61493.890625	66251.3046875	36770.48828125	59456.8828125	75715.828125	50292.19140625	64466.71484375	53902.8828125	57415.3828125	48665.3125	61813.984375	-0.257363	4.6328	-1.85124	0.0818685	0.388982	-4.8024	1.08688	0.41007	Fkbp5
79492.4453125	142561.921875	87302.4453125	78020.3125	76797.7734375	84108.96875	49777.91015625	83586.078125	82791.140625	35304.30078125	93666.4921875	101206.984375	78715.3046875	72449.09375	98398.9453125	-0.257225	5.03561	-1.13262	0.273345	0.655779	-5.87677	0.563289	0.183242	Sirt2
23091.5	21239.90625	43505.11328125	38321.49609375	43265.81640625	26239.400390625	8414.91796875	30429.494140625	39248.79296875	34366.109375	38398.3046875	25708.39453125	29332.5078125	27714.9921875	27849.994140625	-0.257185	3.56216	-0.892552	0.384754	0.752463	-5.63565	0.414817	0.123515	Sec61b
6766.193359375	6467.35205078125	29487.1015625	99107.6171875	68016.7421875	40069.01171875	4213.07275390625	60204.21484375	26774.595703125	15781.197265625	4631.697265625	59659.796875	7925.6962890625	34197.1015625	48012.6015625	-0.255985	3.1797	-0.337198	0.740161	0.923935	-5.82695	0.130674	0.0343586	Polr2d
43897.0078125	65475.37890625	57676.6796875	65755.3984375	72696.0625	43848.69140625	47797.8046875	46278.1953125	44831.01171875	41396.9921875	62691.10546875	48524.29296875	67246	55912.9921875	51639.79296875	-0.255459	4.46357	-1.66628	0.114266	0.451465	-5.03475	0.942083	0.345376	Mfge8
84762.4453125	130032.953125	126017.953125	100398.9765625	153625	78880.1171875	83478.40625	91398.640625	81563.046875	102221.0390625	114233.9453125	113098.03125	118976.0390625	90886.2890625	109848.0390625	-0.255309	5.41404	-1.6662	0.114281	0.451465	-5.27526	0.942025	0.345376	Rmdn3
189569.046875	139278.046875	147309.9375	174420.078125	205731.0625	171079.109375	84499.84375	154190.0625	150030.9375	169984.078125	176435.046875	162754.921875	102956.015625	170158.109375	108716.0625	-0.255086	5.94997	-1.47282	0.15936	0.524701	-5.66369	0.797619	0.280088	Trappc1
1789640.375	1602749.75	1679990.125	1584759.875	1656748.875	1271349.5	1341749.875	1486539.875	1394250.625	1426230	1425050.125	1295800.625	1356850.125	1489910.25	1338580.125	-0.25482	9.24224	-3.89617	0.00119203	0.0292981	-1.41937	2.92371	1.53316	Fam169a
12254.298828125	13042.1982421875	24889.103515625	15015.4970703125	19919.80078125	14191.400390625	20650.59375	22045.19921875	4642.56982421875	12155.0986328125	23643.80859375	12105.3994140625	20707.693359375	7199.04150390625	18018.994140625	-0.254746	2.60278	-0.654789	0.521504	0.823074	-5.52929	0.282743	0.084561	Ppox
18891602	18587496	19874790	17250610	19646200	14705209	16386597	15402705	16060608	15863592	14402307	14492902	15685699	16940098	16839392	-0.254331	12.745	-4.25228	0.00055506	0.0172867	-0.777739	3.25566	1.76229	Glul
58375.58203125	58399.51171875	52596.8125	63755.50390625	54458.0859375	81452.484375	52976	43699.8125	17167.294921875	47111.48828125	67366.0390625	58125.10546875	50660.1875	65334.90625	40506.40625	-0.25429	4.41308	-0.847826	0.4085	0.76357	-5.97204	0.388808	0.117151	Gnpda2
27859.091796875	30044.296875	24173.79296875	23727.90234375	30505.705078125	30970.80078125	21947.99609375	11243.296875	16350.794921875	22755.40625	31396.505859375	23893.89453125	26411.59375	28906.189453125	23067.8984375	-0.254114	3.3153	-1.06522	0.301908	0.682111	-5.39098	0.520125	0.166145	Pbrm1
430188.96875	515193.3125	468071.84375	536477.9375	463103.875	360990.96875	432951.09375	351169.09375	386370.03125	414559.21875	446722.71875	370671.25	410115.8125	471987.96875	376466.875	-0.253942	7.45578	-2.83154	0.0116459	0.135135	-3.52835	1.93383	0.869234	Gucy2e;Gucy2f
1866079.75	1858430.25	1832928.875	1826289.125	1798330.625	1456119.875	1660259.375	1511370.375	1532000.75	1527900.75	1479849.25	1512079.875	1512699.625	1559080.25	1529319.5	-0.25393	9.38734	-4.25696	0.000549539	0.0172328	-0.653506	3.26	1.76364	Acat1
21557.8046875	31994.3046875	17861.80078125	18711.1953125	10564.302734375	7633.30078125	10095.0009765625	11502.8984375	22200.30078125	17546.400390625	29006.10546875	10694.7978515625	16707.197265625	16351.9951171875	28812.197265625	-0.253519	2.77758	-0.770005	0.452032	0.79023	-5.49394	0.344831	0.102246	Sf3a2
1404319.875	1608249.375	1644539.125	1468960.75	1544610	1289180.875	771867.125	1393670	1253940.625	1299980.5	1424279.75	1445029.5	1400339.375	1276290.625	1362680.125	-0.253475	9.1263	-2.02967	0.0586034	0.338317	-5.14748	1.23208	0.470676	Ppa1
551124.0625	633662.6875	641568.8125	684976.25	657719.1875	418476.0625	603498.0625	444498.75	555234.25	534882.3125	592802.75	487218.96875	544500.9375	656503.8125	471880.03125	-0.2534	7.84952	-2.63218	0.0176384	0.169682	-3.95875	1.75354	0.770364	Gucy2e
108826.0703125	108136.9375	82064.1640625	91757.7421875	101367.9453125	83170.8359375	46521.515625	81234.0703125	103232.96875	88466.1796875	91698.4453125	81998.015625	88202.015625	71192.8046875	91900.1484375	-0.253357	5.15523	-1.73869	0.100453	0.428199	-5.10743	0.998037	0.368354	Rbbp7
204144.984375	261097.015625	283863.09375	192451.109375	325457.78125	207935.046875	164433.921875	251092.03125	157448.09375	204294.015625	231679.921875	254001.125	234561.890625	245009.015625	164066.078125	-0.252075	6.50907	-1.51719	0.147885	0.51019	-5.70145	0.830077	0.292268	Mapre3
67653.5234375	76188.375	55312.89453125	98082.6796875	92335.4140625	52848.51171875	32978.1953125	38584.09765625	52462.5	84995.7421875	89984.796875	79398.546875	64902.2109375	103248.9375	78478.6015625	-0.251946	4.80422	-1.00924	0.327234	0.703514	-5.94341	0.485142	0.152728	Fip1l1
24167.59375	13129.50390625	15788.1982421875	41456.00390625	30035.99609375	50767.80078125	7305.6884765625	34398.19921875	23108.80078125	16982.6953125	21214.00390625	17201.6015625	9442.94921875	22500.498046875	16628.603515625	-0.251667	3.06382	-0.653651	0.522219	0.823221	-5.64379	0.282147	0.0844837	Nqo2
143903.9375	170219.984375	146142.9375	206357.875	199663.890625	156153.921875	174933.921875	136449.015625	124809.0703125	123658.0390625	135934.0625	146173.078125	147241.984375	158126.0625	137111.953125	-0.25163	5.97069	-2.04042	0.0574143	0.334696	-4.79277	1.24098	0.475349	Fdps
368241.21875	595916.0625	703749.125	598368.125	744592.75	519080.09375	269601	448786.875	502154.84375	565076.8125	626498.8125	518309.3125	505530.03125	547810.8125	484849.1875	-0.251573	7.74174	-1.45114	0.16523	0.534354	-5.94921	0.781911	0.272171	Snrpg
157620.96875	145985.9375	127297.9375	126403.0625	119788.078125	120536.9609375	97275.1796875	122752.078125	100513.0625	101917.953125	110936.0625	131687.046875	112739	118207	113559.953125	-0.251241	5.62281	-2.14375	0.047052	0.300912	-4.54601	1.32742	0.52156	Scrn3
30296.103515625	38636.1875	20836.296875	32748.79296875	39367.69921875	35429.80078125	19342.3984375	27407.6953125	17574.201171875	24295.498046875	28312.400390625	31033.6953125	37178.19140625	27631.1015625	25246.49609375	-0.251134	3.54093	-1.07737	0.296604	0.677452	-5.45497	0.527823	0.169121	Babam1
44982.61328125	65611.1640625	51239.3046875	33913.09375	42684.1953125	48008.69921875	46706.703125	38756.8984375	40627.6953125	35340.796875	53247.8125	25517.80078125	36791.10546875	27846.203125	44477.59375	-0.25079	4.08767	-1.32359	0.20344	0.593624	-5.37622	0.691563	0.226489	Hspa2
262546	293127.15625	279203.90625	261580.046875	290091.15625	196686.046875	199738.875	235613.96875	214019.140625	221090.890625	271395.15625	251680.953125	246473.9375	256043.96875	233309.9375	-0.250457	6.66282	-2.57267	0.0199377	0.185014	-3.93834	1.70032	0.732796	Prep
366706.96875	377388.78125	393737.875	378694.25	406917.96875	350545.1875	197599.046875	397085.09375	298461.875	299516.90625	415137.84375	362355.125	284119.90625	329871.125	337579.15625	-0.250363	7.13589	-1.785	0.0924011	0.411513	-5.39389	1.03432	0.385617	Lsm7
876214.6875	438431.21875	582917.125	774832.125	434509.09375	561727.25	445996.875	467105	638628.0625	546533.3125	380851.21875	470625.875	514475.21875	564060.25	429988.25	-0.250265	7.7661	-1.60998	0.126105	0.47293	-5.7277	0.899268	0.325203	Map1a;Map1b
84696.578125	101809.9453125	125538.046875	128036.03125	113878.984375	78992.1953125	96753.546875	91193.2109375	81618.3828125	90342.046875	108431.984375	104849.0078125	76444.34375	103103.9375	93349.1484375	-0.25014	5.32859	-2.02338	0.0593097	0.340077	-4.68894	1.22687	0.468423	Chmp2a
20962.900390625	34735.9921875	28579.6953125	32274.5078125	21112.201171875	20015.205078125	21246.197265625	24072.408203125	19026.59375	11636.2998046875	25834	28392.59765625	28751.201171875	26281.392578125	28446.701171875	-0.249633	3.30737	-1.06701	0.30112	0.681284	-5.38643	0.52126	0.166672	Thnsl1
127502.921875	118521.0703125	122218.984375	115204	104679.0625	101441.9453125	86675.5546875	95904.7421875	97613.359375	99523.453125	110310.984375	88952.5390625	97994.9296875	96662.6484375	107981.9296875	-0.249602	5.42408	-2.67673	0.0160853	0.160394	-3.5195	1.79357	0.794812	Ddx21
270692.09375	292113.96875	272192.15625	278957.0625	283116.875	215406.953125	180521.96875	232815.078125	212362.125	245118.859375	278461.09375	235522.09375	239453.921875	250630.03125	259532.15625	-0.249517	6.67537	-2.4382	0.0262259	0.216031	-4.19587	1.58127	0.665483	Akr1e2
55768.8125	54487.79296875	36250.296875	64709.48046875	49521.5859375	46992.61328125	33004.890625	41471.4921875	30391.701171875	34886.80859375	39583.7890625	82857.6015625	44026.99609375	55264.50390625	41690.19921875	-0.249511	4.23724	-1.10473	0.28491	0.666884	-5.67332	0.545293	0.17595	Eci2
64651.203125	58071.796875	39251.20703125	57591.1875	43956.79296875	47066.19921875	36006.19921875	59400.1953125	43744.8984375	41517.10546875	43310.51171875	50254.8046875	38588.51171875	54547.11328125	27197.5078125	-0.249452	4.24294	-1.34532	0.196473	0.586196	-5.40092	0.706697	0.231957	Papss1
24094.392578125	42724.5078125	37989.30078125	34828.99609375	42945.3984375	42543.29296875	29368.498046875	32981.20703125	35477.703125	36221.69921875	31645.79296875	29777.90625	32005.09375	27383.392578125	13421.8017578125	-0.249242	3.71286	-1.12892	0.274856	0.657419	-5.46418	0.560895	0.182158	Shoc2
51917.4140625	23271	45655.1171875	57049.50390625	41053.7890625	41240.8125	29912.693359375	37964.39453125	14549.904296875	46690.09765625	48762.59375	58302.1171875	41573.70703125	24050.90234375	41739.39453125	-0.249053	3.96807	-0.784558	0.443679	0.785958	-5.8676	0.352931	0.104601	Tia1
27743694	25450498	25459888	27045706	24436298	18455292	25628100	21103994	21472794	23279198	23124598	19979986	20040808	23640304	21177698	-0.248808	13.2143	-3.22062	0.00510101	0.0778332	-2.99171	2.29234	1.10884	Ldha
104529.984375	110291	106039.9375	94638.8984375	109804.046875	84952.609375	87633.75	99729.0546875	93635.6640625	84434.40625	89953.75	87397.0234375	93653.6171875	87856.3671875	71020.0234375	-0.248329	5.26286	-2.65482	0.0168322	0.163821	-3.52827	1.77386	0.785631	Pip4k2c
7823.73828125	6867.5498046875	8444.0830078125	3261.92919921875	6514.92041015625	4435.0849609375	3333.23046875	11000.609375	6427.4599609375	2177.46850585938	6908.02197265625	6078.4814453125	5712.73974609375	4405.369140625	6385.103515625	-0.247637	1.196	-0.678903	0.506482	0.818436	-5.27877	0.295436	0.0870152	Phyhip
22558.802734375	13071.8974609375	22231.697265625	5345.18310546875	12595.1162109375	4060.58154296875	2579.26049804688	25910.29296875	11808.095703125	17360.6953125	16238.396484375	14224.103515625	14130.00390625	8135.48779296875	21877.00390625	-0.247539	2.29964	-0.492547	0.628733	0.884545	-5.55717	0.201534	0.0532799	Neurl4
432575.75	589126	530208.0625	503600.875	517955.84375	408383.875	419927	374609	377048.15625	385838.15625	450681.21875	458140.75	472779.875	507920.34375	452505.1875	-0.247237	7.55142	-2.36729	0.0302541	0.238868	-4.43636	1.51922	0.621842	Gnb5
15916.1025390625	6140.20947265625	16835.3984375	22330.201171875	23362.30859375	21750.30078125	5307.2744140625	24276.90625	4063.59155273438	13069.0986328125	21127.6015625	18492.19921875	8517.5166015625	16220.802734375	19748.806640625	-0.245949	2.51664	-0.522956	0.607861	0.873467	-5.58311	0.216196	0.0587536	D3Ertd751e
18478.501953125	12706.498046875	26282	25477.400390625	23315.005859375	27071.806640625	13826.5966796875	22640.8046875	20584.90234375	18547.693359375	25588.8984375	26030.29296875	9780.6806640625	4607.0791015625	24665.89453125	-0.245232	2.91734	-0.676656	0.507872	0.818459	-5.588	0.294246	0.0870033	Gfra1
2683.59765625	13872.197265625	12982.802734375	6665.8486328125	15745.2998046875	5441.87548828125	11007.0029296875	2938.609375	6466.89892578125	17005.005859375	17680.5859375	7994.42138671875	8307.8798828125	2834.32983398438	7235.77294921875	-0.24505	1.68392	-0.495688	0.626562	0.882856	-5.44465	0.203036	0.0541102	Cdh23
34950.40234375	36237.6953125	36501.19140625	41744.390625	38982.2109375	40137.69921875	19649.904296875	40821.79296875	27546.80859375	26105.595703125	30101.80859375	28016.306640625	35529.40625	36381.01171875	41703.7890625	-0.244867	3.79323	-1.31818	0.205205	0.594777	-5.27869	0.687813	0.225646	Vps36
6937620	6498166.5	6606360	6311460	6412626.5	5236818	5325326.5	5710647.5	5543672	5688132.5	5513449	5386968	5434760.5	5535528	5472982.5	-0.244477	11.2283	-4.23278	0.000578692	0.0176598	-0.768169	3.23755	1.75301	Hsp90aa1
54513.9140625	44722.296875	36689.61328125	30185.99609375	16387.595703125	25896.80078125	29708.697265625	24058.10546875	49737.8828125	46927.20703125	28577.107421875	26488.806640625	18481.103515625	19992.396484375	22210.603515625	-0.24429	3.61074	-0.885485	0.388444	0.753362	-5.66173	0.410672	0.122996	Prcc
10210.0029296875	4386.5478515625	9989.677734375	14539.09765625	4772.33935546875	10733.1982421875	5268.20654296875	3854.12231445313	3802.73901367188	7200.34521484375	10149.7021484375	6366.251953125	5402.10986328125	5251.97900390625	16434.39453125	-0.243269	1.54505	-0.599449	0.556904	0.845208	-5.37213	0.25422	0.0730365	Becn1
70864.796875	60912.1953125	52169.4140625	55741.09765625	59288.1171875	53682.3828125	49643.609375	45887.39453125	46595.2890625	45014.29296875	43496.48828125	64574.62109375	62384.40625	38470.41015625	56855.6953125	-0.24315	4.44999	-1.63794	0.1201	0.462399	-5.07138	0.920458	0.334983	Ate1
18288.806640625	7423.919921875	4069.16381835938	42122.703125	8777.701171875	9129.080078125	2568.880859375	7178.25146484375	11815.302734375	15505.23046875	6499.22900390625	8739.0390625	11101.4345703125	5834.611328125	59043.08984375	-0.242608	2.07422	-0.402823	0.692178	0.91168	-5.55175	0.159782	0.0401578	Exoc5
94598.4921875	62664.3828125	65437	55287.59765625	89025.8359375	48408.890625	43442.29296875	69798.203125	76288.5625	58277.3828125	82268.828125	70287.5078125	80682.1015625	26331.8046875	76598.9296875	-0.24231	4.71682	-1.05013	0.308589	0.686139	-5.87845	0.51062	0.163588	Clns1a
288822.1875	271016.875	283822.1875	314725.96875	302170.1875	242424.90625	177698.9375	286225.9375	277453.84375	289828.1875	219757.078125	262889.15625	244859.09375	223753.859375	247943.03125	-0.240851	6.74248	-2.42102	0.027153	0.222059	-4.23751	1.56618	0.653531	Ubxn2b
31919.798828125	31512.58984375	30081.697265625	37278.89453125	26215.59765625	40937.20703125	17386.501953125	28994.69921875	7344.59521484375	27771.201171875	26387.197265625	41540.90625	45278.10546875	28637.697265625	38015.19921875	-0.240517	3.55607	-0.632951	0.535321	0.831091	-5.81637	0.271385	0.0803514	Snx32
172588.921875	245645.046875	256256.96875	239880.109375	253953.109375	154268.96875	242509.859375	161837.015625	177608.96875	204379.921875	204709.03125	165100.9375	191169.984375	238688.09375	232312.984375	-0.239625	6.41051	-1.85812	0.080837	0.387466	-5.17171	1.09239	0.411767	Gucy2e;Gucy2f;Npr1
77730.5859375	99846.203125	67792.125	55183.7890625	102085.984375	55210.09765625	83355.109375	64872.703125	57155.80078125	59008.015625	87588.34375	65882.359375	74333.3828125	82077.9453125	44984.90234375	-0.23952	4.8509	-1.27925	0.218266	0.610367	-5.65953	0.661013	0.214409	Kdm1a
4450.47998046875	8593.5888671875	8329.3310546875	13089.2001953125	9778.599609375	10310.298828125	4858.79150390625	5576.10009765625	7010.529296875	4956.65869140625	11208.9013671875	3512.48046875	9135.859375	10712.6005859375	8168.62890625	-0.238819	1.62227	-0.705437	0.490243	0.810265	-5.32382	0.309588	0.0913728	Dtd2
108885.9375	119053.921875	126039.9453125	130774.9765625	117766.9609375	112915.015625	94858.109375	66613.7734375	94055.1484375	116671.0078125	109119.96875	105928.9609375	108534.96875	118376.0625	100224.0546875	-0.237869	5.46937	-1.88053	0.0775596	0.383344	-4.9548	1.11036	0.416412	Endog
223304.96875	232957.9375	271786.90625	303211.0625	241795.9375	297835.9375	56367	273935.84375	226074.984375	221894.125	184030.078125	316444.9375	230394	267564.9375	238008.078125	-0.23739	6.54192	-0.816226	0.425839	0.77297	-6.49303	0.370755	0.111837	Dnajc8
37436.59375	18668.400390625	13782.703125	16728.205078125	5618.59130859375	9151.501953125	5402.302734375	17663.40234375	32402.19140625	21152.796875	20902.501953125	30532.294921875	23743.404296875	2395.21069335938	5745.4228515625	-0.236677	2.49871	-0.409211	0.687575	0.908564	-5.63211	0.16268	0.0416446	Habp4
12527.095703125	23150.296875	23806.20703125	11377.5986328125	16464.798828125	9992.2470703125	18039.994140625	14672.1982421875	15482.4013671875	30630.8046875	12620.6025390625	14431.900390625	14713.7978515625	7038.06884765625	12773.103515625	-0.236477	2.61803	-0.79634	0.436988	0.782961	-5.43887	0.359531	0.10626	Ube4b
50296.61328125	83968.640625	89365.9296875	60111.3984375	78373.4609375	63380.09375	29032.80859375	54235.09765625	72172.90625	58901.81640625	70385.4296875	67161.6875	55676.91015625	61891.21875	83401.0703125	-0.236438	4.70387	-1.21376	0.241695	0.63233	-5.69674	0.616732	0.199056	Ncbp2
50620.28515625	52780.3984375	59634.484375	54447.50390625	53244.609375	44694.98828125	37866.09765625	54946.09765625	44587.984375	40470.11328125	54180.9921875	50407.3828125	55814.2109375	55672.30859375	28689.5	-0.236388	4.31967	-1.49087	0.154607	0.518435	-5.23556	0.810771	0.285306	Nasp
138888.046875	148839.046875	110636.9765625	130342.078125	76711.625	132800.046875	33831.19140625	62976.49609375	100736.9609375	107355.0390625	147980.046875	179236.109375	152159.9375	96056	80852.1015625	-0.234891	5.44143	-0.760735	0.457403	0.794613	-6.31969	0.339701	0.0998442	Rps15
64669.7109375	63865.21875	53606.31640625	55379.515625	81656.15625	72621.8046875	15750.4013671875	52367.2890625	65063.51171875	57808.59765625	49475.3828125	61366.7890625	69044.2421875	63707.984375	60801.890625	-0.234729	4.53826	-0.882075	0.390232	0.753765	-5.98376	0.408677	0.122764	Slirp
174505.890625	179455.921875	185773.015625	214424.984375	218965.9375	161466	105045.0625	143318.015625	184150.0625	154234.09375	163098.0625	203811.125	157213.0625	215833.984375	175771.984375	-0.234575	6.15712	-1.79081	0.091432	0.408594	-5.23492	1.0389	0.388708	Eif3j1;Eif3j2
19862.197265625	45517.61328125	24672.107421875	40344.19921875	53280.3828125	28954.40234375	34165.10546875	19624.396484375	8374.513671875	33060.5078125	43498.5	41267.703125	54620.28515625	49681.98828125	23959.8984375	-0.233518	3.70013	-0.568969	0.576936	0.856457	-5.90715	0.238873	0.0672947	Ehd1;Ehd3;Ehd4
26610.693359375	25648.796875	30173.208984375	4234.19091796875	25766.59765625	25063.599609375	18660.306640625	24508.404296875	27372.8046875	5726.41162109375	10618.099609375	21297	19022.6953125	13825.298828125	8280.181640625	-0.233076	2.77448	-0.501717	0.622404	0.880113	-5.6501	0.205928	0.0554618	Rorb
12132.1962890625	16885.798828125	19542.40234375	18306.296875	3879.830078125	21004.59765625	3273.50708007813	20616.904296875	18149.703125	6276.7490234375	8706.62109375	14666.3994140625	21691.904296875	4457.958984375	7245.92041015625	-0.232428	2.17995	-0.460239	0.65127	0.895651	-5.54789	0.186239	0.0478613	Prrc2a
8104.77392578125	45406.30078125	4370.3427734375	60578.390625	27614.703125	26359.408203125	31089.400390625	15814.1025390625	10421.2548828125	35322.6015625	7812.771484375	37931.609375	6492.95068359375	3790.40649414063	39273.3984375	-0.231937	2.83362	-0.343129	0.735775	0.92391	-5.72683	0.133255	0.0343705	Fxn
77814.078125	90283.0625	60721.59765625	79013.609375	65714.03125	104424.0390625	44576.40234375	66937.6796875	58611.796875	74180.8203125	78230.8125	62318.7890625	50196.90234375	60636.6015625	46254.40234375	-0.231565	4.771	-1.23673	0.233265	0.625093	-5.68814	0.632151	0.204055	Polr2e
88692.7890625	120956	109873.0234375	99393.9296875	111108.96875	88712.84375	101764.0625	84127.4296875	73392.515625	96822.5234375	83945.109375	71851.875	106950.0234375	83056.5546875	114315.984375	-0.231479	5.28478	-1.70846	0.106034	0.436322	-5.18122	0.974555	0.360192	Dynlt3
18784.103515625	31704.90234375	39221.30078125	15273.5966796875	25172.904296875	34341.80859375	18457.90625	15492.00390625	41226.09765625	30759.5078125	23677.294921875	30639.310546875	40353.80078125	7592.7490234375	5170.93115234375	-0.231444	3.17546	-0.534034	0.600342	0.868123	-5.74483	0.221601	0.0614185	Mapt
31711.798828125	74512.75	66238.4296875	55314.09765625	61574.1015625	31356.91015625	48946.8046875	40750.29296875	45412.515625	52888.91015625	57208.4921875	43491.6015625	62660.61328125	60568.8203125	39684.2109375	-0.231214	4.36428	-1.17101	0.258003	0.644514	-5.64235	0.588375	0.190768	Pcif1
320019.8125	341017	325837.9375	318665.84375	311444.84375	255195.046875	278672.84375	309073.15625	255977.96875	244936.15625	270159.03125	278177.03125	284525.875	275813.1875	289573.875	-0.230809	6.89827	-2.75786	0.0135874	0.146751	-3.60861	1.86686	0.833419	Cul5
191336.109375	207113.0625	195144.90625	173971	184389.046875	174861.078125	176467.953125	153450.03125	160405.984375	171282.109375	161487.984375	161748.03125	161770.90625	149596.984375	141294.046875	-0.230719	6.13209	-2.67813	0.0160388	0.160282	-3.64949	1.79483	0.795115	Ipo7
207130.03125	206506.0625	254808.015625	256126.90625	226124	204201.9375	184957.921875	67660.3203125	240182.84375	207635.0625	209982.109375	247514.96875	229964	222246.140625	219525.078125	-0.230322	6.4004	-1.06228	0.303202	0.683182	-6.23979	0.518267	0.165463	Srsf11
6138.57373046875	21185.5	4337.7587890625	31647.298828125	18335.095703125	12679.5556640625	6878.94921875	2006.80810546875	3607.92993164063	8007.384765625	52012.015625	17243.703125	35053.8046875	14505.603515625	10172.599609375	-0.22987	2.24011	-0.336402	0.74075	0.924311	-5.60303	0.130328	0.0341817	Rpl29
26543.705078125	30905.990234375	31011.5078125	23588.201171875	26342.599609375	20447.8046875	29888.796875	17827.203125	24710.005859375	13930.4013671875	19791.005859375	29574.498046875	22679.30078125	25163.50390625	38059.50390625	-0.229803	3.34556	-1.08881	0.291674	0.674589	-5.37624	0.535102	0.170961	Nefh
114987.9296875	93842.875	83048.4296875	110589.0078125	70366.171875	88187.5546875	44214.41015625	78727.796875	95333.8515625	84153.6796875	109281.953125	105749.015625	77144.0703125	74338.4921875	54869.9140625	-0.229721	5.09916	-1.1939	0.249168	0.636444	-5.82253	0.603507	0.19624	Fn3krp
239370.046875	245259.859375	229007.09375	244753.90625	216553.125	240721.046875	156058.984375	183596.0625	200328.890625	197226.875	230310.859375	213718.015625	166432.078125	218715.09375	197406.09375	-0.22942	6.43707	-2.16258	0.0453589	0.294014	-4.66123	1.34334	0.531632	Sf3a1
28700.40625	37296.88671875	28594.302734375	29719.697265625	35760.91015625	25680.998046875	18564.400390625	17795.49609375	30686.294921875	34842.19140625	33812.296875	32974.70703125	27824.306640625	32363.509765625	21903.09375	-0.228545	3.55262	-1.21089	0.242765	0.633045	-5.31803	0.614814	0.198565	Pds5a;Pds5b
65610.90625	76377.7734375	76548.109375	84536.828125	85136.6640625	79877.921875	45861.01171875	68578.8203125	56668.01171875	74944.7890625	71887.8828125	60462.29296875	61002.21484375	78315.4609375	69408.5	-0.228517	4.84057	-1.60966	0.126176	0.47293	-5.21857	0.899024	0.325203	Kpna3
24870.20703125	42856.09375	31522.6953125	21690.80078125	28948.908203125	31584.810546875	21217.00390625	20251.1015625	31422.29296875	23407.89453125	22555.89453125	30011.703125	32760.59375	12922.0986328125	28848.50390625	-0.228493	3.42608	-1.01435	0.324862	0.701416	-5.47606	0.488301	0.154024	Trip12
18342.1015625	12947.998046875	17977.49609375	19511.693359375	15655.5048828125	11550.59765625	23662.6953125	15064.5009765625	26373.00390625	22388.19921875	42249.1953125	9640.548828125	10357.2001953125	6370.50390625	4609.86962890625	-0.227409	2.61852	-0.553527	0.587224	0.862668	-5.59035	0.231196	0.0641563	Pltp
14045.400390625	8895.3369140625	4895.70947265625	10178.3984375	9756.96875	11713.9013671875	12758.201171875	7975.2509765625	8045.70849609375	3297.57348632813	12473.5009765625	11466.3974609375	9147.0693359375	5529.1435546875	3056.45263671875	-0.226999	1.74023	-0.572392	0.574668	0.856132	-5.41721	0.240583	0.0674591	Tfcp2;Ubp1
14511.703125	23575.201171875	25528.802734375	66700.6640625	62586.59765625	60585.71875	24766.505859375	13881.1044921875	8754.91015625	36628.3984375	47135.5078125	40838.01171875	38380.109375	21434.705078125	38595.90625	-0.226778	3.63247	-0.483055	0.635317	0.886676	-5.92416	0.19701	0.052235	Ndufa5
32249.193359375	40364.390625	46271.19140625	21749.30859375	52532.18359375	23548.0078125	65057.40625	60232.515625	22763.998046875	28357.408203125	41686.8125	21018.306640625	46135.30859375	26085.20703125	16875.3984375	-0.226722	3.78533	-0.708509	0.488383	0.810265	-5.85518	0.311239	0.0913728	Ttc23l
1273240.125	1437449.75	1397129.125	1283039.25	1411310.625	1074359.625	1135680.5	1165610.75	1119300.375	1127009.875	1129190.375	1183200.375	1197939.375	1142209.5	1255499.875	-0.226544	8.97134	-3.32045	0.00411847	0.066881	-2.62896	2.38526	1.1747	Hspa4l
241448.0625	257939.140625	234334.078125	245009.015625	255396.875	182441.890625	241403.0625	201595.953125	204106.109375	192778.078125	227550.90625	219346.9375	215414.9375	216602.078125	199274.125	-0.226277	6.51094	-2.66867	0.0163562	0.161933	-3.72875	1.78632	0.790664	Xpo1
175248.96875	158232.9375	134716.046875	174121.953125	117871.9453125	191802.890625	124244.046875	125548	62742.59765625	112420.0390625	140128.015625	179426.96875	146919	154020.953125	105830	-0.225313	5.8063	-0.940991	0.360097	0.729338	-6.24588	0.44358	0.137071	Rab6b
9234.787109375	7567.9599609375	6022.220703125	24932.39453125	19937.40234375	18916.3984375	7749.06494140625	17559.5	10045.0029296875	3388.90283203125	6819.5205078125	12138.3974609375	17453.10546875	8457.3388671875	8455.8740234375	-0.224824	2.10547	-0.522188	0.608384	0.873467	-5.505	0.215822	0.0587536	Prorsd1
2051750.5	2215649.25	2549640.25	2117940.75	2504329.25	1961259.375	1510960.75	2321060.5	1729239.625	1998971.125	1899930.625	1984989.625	2037510.375	1881679.875	2148838.75	-0.224369	9.7192	-2.18436	0.0434712	0.290682	-4.90014	1.3618	0.536582	Guk1
36013.38671875	32009.41015625	18178.49609375	31194.306640625	7830.298828125	32036.6953125	29334.1953125	10126.2998046875	7997.58251953125	13576.0029296875	22538.396484375	32074.794921875	19206.806640625	30872.9921875	12989.90234375	-0.223265	3.03373	-0.510638	0.616275	0.877334	-5.71021	0.210225	0.0568351	Ralgapa1
223351.90625	221887.96875	272567.03125	234243.015625	238082.03125	217566.109375	230166.875	176643.015625	204611.078125	233953.9375	256621.09375	229479.890625	121628.0546875	190064.921875	196409.046875	-0.222926	6.4579	-1.67064	0.11339	0.449901	-5.4701	0.945423	0.346883	Hnrnpl
210734.9375	231868.078125	245467.15625	193097.953125	262168.96875	212917.921875	147272.9375	221670.109375	137820.015625	201227.9375	209412.109375	219166.9375	205434	201748.984375	211801.921875	-0.221651	6.4009	-1.50843	0.150095	0.512758	-5.69439	0.823635	0.290088	Cacybp
52260.9140625	76858.0078125	59208.30078125	56706.609375	53506.484375	67444.8203125	45753.18359375	44604.49609375	28283.19921875	53198.91015625	53932.109375	56528.609375	64606.30078125	55138.39453125	53752.6171875	-0.221643	4.46692	-1.05987	0.304263	0.684842	-5.79095	0.516751	0.16441	Slc4a10
402580.9375	699056.0625	763583.875	568693	792689.0625	487177.125	347180.15625	507602.125	518602.65625	578557.6875	635805.0625	502649.6875	636344.0625	561372.375	644231.75	-0.221414	7.86037	-1.3957	0.181051	0.562322	-6.03291	0.742199	0.250015	Snrpd3
28088.29296875	34646.8984375	26373.107421875	33480.61328125	19006.205078125	24403	17330.40234375	30362.705078125	31601.30859375	14343.099609375	22608.0078125	30025.79296875	28871.396484375	17326.30078125	25501.49609375	-0.221379	3.35404	-0.997949	0.332518	0.709125	-5.46673	0.478184	0.149277	Agap3
225924.09375	280735.15625	267470.875	264715.96875	278661.0625	218890.96875	225269.125	212823.921875	230432.984375	237836.96875	256593.953125	212575.890625	208493.03125	213230.890625	226052.859375	-0.221014	6.60521	-2.94366	0.00919635	0.114623	-3.19583	2.03638	0.94073	Sfxn5
115940.015625	109266.9296875	80385.8984375	86775.6484375	79584.7734375	85309.1640625	69109.5390625	73294.875	65196.71875	88766.3359375	87874.3671875	88491.4453125	83059.7421875	75841.65625	82823.1015625	-0.22069	5.11197	-1.54336	0.141443	0.498126	-5.37985	0.849417	0.302661	Hdac2
23535.40234375	4666.56005859375	12072.1005859375	20763.3984375	10456.7998046875	13950.001953125	7905.58251953125	4010.13134765625	4435.60400390625	17747.90625	14739.7021484375	17265.6015625	4419.8193359375	20847.994140625	23153.205078125	-0.220302	2.20697	-0.430667	0.672207	0.903027	-5.56298	0.172497	0.0442991	Chn2
27010.6015625	29037.30078125	32795.3046875	30202.802734375	37807.6953125	27886.3046875	28858.09765625	26345.99609375	23177.904296875	21406.994140625	37231.09375	17989.39453125	25446.1953125	39387.08984375	26866.30859375	-0.220032	3.53797	-1.15491	0.264356	0.647002	-5.37131	0.577811	0.189094	C2cd5
16070.2958984375	16737.09765625	12460.9248046875	6682.658203125	20914.99609375	26946.203125	9002.7578125	8454.1416015625	4633.525390625	6652.37451171875	19457.30078125	31750.30859375	24698.1015625	6928.4501953125	7873.82080078125	-0.219701	2.35226	-0.453511	0.656007	0.896833	-5.58115	0.183091	0.0472885	Serpina1a
175726.90625	164674.09375	144357.0625	155048	168085	182046.03125	143116.9375	152001.09375	152771.90625	137470.0625	141890.078125	155883.90625	113690.046875	110423.0390625	103509.9921875	-0.219564	5.90081	-1.76481	0.09584	0.418621	-5.22656	1.01845	0.378179	Wbp11
528968.125	564701.9375	601404.875	560919.0625	604307.625	549561.25	377774.15625	469812.125	425669.78125	528831.0625	498226.8125	545508.9375	483621.9375	527100	502057.25	-0.218757	7.72833	-2.10853	0.0503742	0.310971	-4.91929	1.29779	0.50728	Pde6d
69748.390625	107655.9296875	108740.0625	93627.8671875	118346.953125	103112.9375	88766.8046875	34121.5	88492.8515625	95880.90625	114662	94764.2265625	83786.6640625	94217.3125	75510.3984375	-0.218201	5.18676	-1.02578	0.319597	0.697317	-6.02287	0.495397	0.15657	Prpf6
133933.078125	108374.9453125	136552.0625	95317.4609375	121291	113529.03125	119321.9609375	130684.9296875	110882.984375	108707.0078125	63828.7109375	77633.125	111568.9609375	89657.28125	102005.984375	-0.218177	5.45295	-1.45605	0.163885	0.532282	-5.57929	0.78546	0.273858	Ppm1a;Ppm1b
152654	142031.96875	170082.078125	146304.9375	148221.078125	118095.9375	159804	113655.9296875	115915.03125	134477.953125	136368.9375	130073.015625	120816.9609375	151052.9375	124764.03125	-0.217469	5.81621	-2.0798	0.0532423	0.319805	-4.69382	1.27374	0.495114	MGI:2146232
12530.5986328125	25858.99609375	18323.99609375	9998.0419921875	22739.408203125	10992.30078125	22225.703125	16605.8984375	4128.74072265625	19708.794921875	19553.294921875	19858.193359375	12828.095703125	23847.298828125	11701.8974609375	-0.216357	2.66233	-0.532247	0.601551	0.868886	-5.60685	0.220727	0.061037	Fbxl20
58750.19921875	68655.296875	53309.09375	49641.90234375	43439.10546875	51761.59765625	69895.0703125	58559.203125	64693.99609375	80587.7578125	43895.90234375	61936.40234375	34712.39453125	19289.8046875	20795.994140625	-0.215419	4.32227	-0.73671	0.471503	0.803269	-6.02986	0.326515	0.0951391	Scaf8
235270.9375	318224.21875	266592.15625	443204.84375	630447.1875	414004.9375	753890.9375	219097.984375	524242.9375	328990.03125	133749.9375	321583.125	206539.921875	248687.921875	242143.984375	-0.214963	7.03712	-0.682078	0.504523	0.81814	-6.66826	0.297119	0.0871723	Krt10;Krt15;Krt16
46852.3828125	41795.49609375	40856.29296875	42397.50390625	32545.306640625	39697.69921875	43429.40234375	38718.10546875	60922.1015625	6525.794921875	37835.49609375	41193.48828125	38095.59765625	37549.1875	38860.4921875	-0.214134	3.90526	-0.624727	0.540576	0.833221	-5.95775	0.267143	0.07924	Colgalt1
126862.9609375	156148.96875	175356.96875	156351	144174.921875	141199.9375	96922.1640625	153767.03125	56634.49609375	159067.9375	171709.046875	143239.96875	113488.0625	158708.9375	175387.109375	-0.213843	5.82254	-0.866758	0.398334	0.756884	-6.31503	0.399753	0.120971	Tia1;Tial1
480123.15625	465689.875	522725.21875	448195.71875	429846.75	473414.71875	299387.84375	333075	462896.96875	447012.78125	463850.1875	434232.28125	368740.09375	404165.875	363083.09375	-0.21333	7.44314	-2.06269	0.0550197	0.324902	-4.97051	1.25948	0.488248	Sf3b2
85293.7109375	112925.015625	99472.1484375	86046.7890625	72113.484375	73179.359375	40800.2109375	44700.8984375	100026.0234375	102120	102333.9453125	108019.0546875	78974.96875	79346.703125	77194.0625	-0.212044	5.06401	-1.01303	0.325471	0.701714	-6.00524	0.487488	0.15384	Luc7l
98493.6953125	117787.984375	107801.0625	104148.9765625	96759.5625	87363.7578125	55614.48828125	109691.015625	90128.1484375	87828.609375	84441.7734375	99350.3125	103467.03125	96392.8671875	98205.9453125	-0.211477	5.28625	-1.53531	0.1434	0.502667	-5.43189	0.843452	0.29872	Tbcc
104863.984375	96644.375	187373.109375	523342	270344.8125	245414.90625	140638.046875	161139.078125	147989.046875	146965.03125	131185.03125	262802.96875	97079.515625	196743	210973.015625	-0.211348	6.17525	-0.643719	0.528483	0.82764	-6.55506	0.276969	0.0821588	Erh
338563.78125	403141.78125	357373	385305.96875	346262.90625	312819	319692.9375	314693.9375	227378.890625	348653.90625	358347.125	333629.875	289151.90625	379245.875	286701.96875	-0.210552	7.09009	-1.62418	0.123025	0.468113	-5.63113	0.910006	0.329649	Prxl2a
431775.84375	447439.09375	452560.21875	453505.9375	476649.0625	326937.84375	356532.03125	339637.0625	396940.21875	412337.25	428911.78125	375839.78125	416718.21875	451796.21875	391754.875	-0.210281	7.39518	-2.61124	0.0184171	0.174798	-3.95533	1.73478	0.757464	Dync1li1
10289.001953125	12968.5986328125	7315.12158203125	9867.369140625	11459.4033203125	12354.203125	2772.47778320313	7882.29931640625	17624.203125	6052.916015625	12749.197265625	7596.845703125	13366.384765625	6612.083984375	9789.27734375	-0.209995	1.91681	-0.588825	0.563844	0.849996	-5.43827	0.248841	0.0705829	Tmpo
91979.15625	217788	174256.90625	143293.015625	219018.046875	123101	152025.015625	180296.09375	82167.0859375	75563.0234375	194079.984375	186637.09375	195959.03125	135314.921875	143860.953125	-0.209958	5.91982	-0.786768	0.44242	0.785958	-6.40132	0.354166	0.104601	Crmp1
4106.27490234375	22740.294921875	36485.390625	7993.9091796875	16111.3955078125	12243.3037109375	3006.1025390625	20216.60546875	5936.5966796875	6620.419921875	26292.392578125	14961.3994140625	8781.009765625	18990.59375	26292.6015625	-0.20939	2.3419	-0.371383	0.715013	0.918645	-5.60973	0.145686	0.0368522	Nudt16l1
3456.8798828125	5856.48974609375	21155.59375	12741.302734375	6148.03173828125	6583.44287109375	10518.4033203125	6171.49365234375	16315.59765625	3520.60498046875	9062.029296875	3548.11987304688	9800.9384765625	4720.64453125	6575.47509765625	-0.209329	1.58036	-0.490294	0.630293	0.885643	-5.42898	0.200458	0.0527411	Ints1
25543.201171875	27322.80078125	21290.6953125	26408.400390625	19127.794921875	25905.806640625	7609.591796875	28002.60546875	31272.8046875	25290.994140625	18403.703125	24666.80859375	21921.998046875	15326.501953125	17077.798828125	-0.208881	3.13608	-0.770718	0.451621	0.79023	-5.58368	0.345226	0.102246	Gatad2b
331957.09375	359068.9375	192246.90625	235565.0625	167200	342018.90625	148877.03125	279411.0625	179023.921875	215311	112611.9296875	258454.9375	190025.984375	220454.015625	265282.15625	-0.20883	6.51846	-0.837457	0.414138	0.766105	-6.47033	0.382855	0.115712	Nedd8
42858.3046875	37124.60546875	32661.408203125	37155.09765625	47525.90625	34313.80859375	32738.490234375	40129.20703125	64735.79296875	29764.091796875	62195.28515625	28497.896484375	56063.29296875	18543.09765625	10181.197265625	-0.208451	3.85437	-0.638524	0.531776	0.82969	-5.9297	0.274271	0.0810843	Nelfcd
14343.8017578125	15316.5966796875	26514.99609375	35935.390625	19280.701171875	22241.8984375	13208.1982421875	12520.498046875	9987.3271484375	27833.0078125	25958.19140625	14176.69921875	22878.1953125	25609.306640625	19622.205078125	-0.20799	2.98344	-0.667714	0.513421	0.82089	-5.60574	0.289526	0.085715	Taco1
47177.49609375	100157.953125	77379.921875	32371.490234375	92999.921875	46319.60546875	61342.61328125	81432.03125	39817.48828125	61106.3828125	70818.15625	44910.08984375	63998.890625	54184.609375	47147.19140625	-0.20796	4.59259	-0.810923	0.428794	0.775239	-6.0562	0.367751	0.110564	Mettl16
37109.61328125	57507.6875	69479.1953125	67397.6640625	75496.8203125	56907.09375	27433.107421875	70212.375	35938.19140625	60220.09375	68283.1640625	50283.015625	62725.51171875	67903.4375	42475.71484375	-0.207938	4.49024	-0.870622	0.39628	0.75582	-5.97442	0.401998	0.121581	Nudt2
79462.078125	80787.1328125	85144.765625	73780.984375	85980.6015625	70867.328125	75325.734375	56193.78125	67160.171875	72155.5390625	84657.9609375	76864.71875	69665.6328125	67352.859375	61197.8203125	-0.207933	4.91721	-1.87073	0.0789784	0.384152	-4.84053	1.10249	0.415496	FAM120A
95714.7421875	106693.984375	75384.6171875	72108.8125	86504.9765625	77547.984375	75235.9609375	63495.70703125	82211.421875	78786	72718.453125	60454.30078125	81609.1015625	77226.3203125	74109.0703125	-0.207885	5.0058	-1.78321	0.092701	0.411999	-5.00015	1.03292	0.385104	Abcf1
792619.875	892031.4375	795324.9375	994254.6875	931137.1875	1032100.375	492715.9375	773263.3125	613515.3125	836422.3125	735693.1875	923820.5625	864530.6875	833825.4375	610474.75	-0.207195	8.355	-1.28614	0.215908	0.607884	-6.20934	0.665731	0.216179	Lin7c
336269.125	314468.09375	381261.78125	854426.875	637404.1875	470304.9375	554455.9375	258449.125	344622.90625	319271	346708.15625	536838.3125	434960.25	385148.09375	474966.96875	-0.20672	7.4437	-0.89585	0.38304	0.75105	-6.54739	0.416756	0.124331	Dynll2
514377.96875	543198.8125	504697.28125	556368.0625	451009.0625	454117.90625	320627.96875	368189.125	526721.75	498087.84375	433011.78125	462207.78125	449969.15625	468567.15625	462075.1875	-0.206253	7.57762	-2.13563	0.0477991	0.301865	-4.85719	1.32058	0.520188	Dek
2847.759765625	16802.201171875	17197.39453125	19300.900390625	25563.40234375	21061.69921875	2789.9951171875	3495.08642578125	9817.7783203125	7417.9306640625	8654.8564453125	25869.4921875	42611.20703125	34273.91015625	8835.15234375	-0.205586	2.31957	-0.317381	0.75488	0.930958	-5.62263	0.122122	0.03107	Wipi2
363084.03125	425485.8125	394919.1875	408737.15625	425095.03125	294357.84375	399505.21875	337430.125	298103.8125	357103.78125	407103.0625	371823.1875	342517.125	430438.15625	270031.90625	-0.205372	7.23306	-1.72617	0.102732	0.432902	-5.49569	0.988292	0.363611	Actr1a
19851.80078125	24276.103515625	31912.794921875	23744.69140625	35716.98828125	24900.705078125	35719.2109375	17346.505859375	30094.009765625	10007.3974609375	21511.99609375	19458.806640625	16970.900390625	40958.40234375	28244.001953125	-0.20537	3.30572	-0.758134	0.458917	0.794809	-5.64579	0.338266	0.0997373	Nup35
128561.0078125	90540.0546875	97684.6171875	152431.953125	101726.9375	102169.96875	114966.0390625	98931.9296875	71759.21875	100353.0625	80315.1484375	136050.03125	83168.3046875	104111.9453125	93487.7265625	-0.204843	5.3915	-1.19163	0.250033	0.637276	-5.8927	0.602002	0.195672	Copz1
357496.8125	393759.1875	437617.03125	408918.75	437906.96875	363783.15625	333060.90625	356704.125	293404	363060.03125	339013.03125	356721.09375	354522.1875	364729.9375	387899.875	-0.204659	7.24579	-2.1636	0.0452694	0.294014	-4.77144	1.3442	0.531632	Mapre1;Mapre3
48879.7109375	79392.984375	51551.59375	74073.5078125	81215.6015625	38432.51171875	65554.9765625	53441.51171875	51551.1171875	55526.6171875	64274.3828125	51842.20703125	70906.875	49950.30078125	73543.9453125	-0.204575	4.61401	-1.18215	0.253674	0.642237	-5.70444	0.595724	0.192305	Acss2
2943251.5	3785921	4432288.5	3727430.5	3852102	3228329.5	3501579.5	2552119	3570461.75	3451518	3487820.5	3364158.25	2379420	3354968.75	3372539.25	-0.204324	10.4376	-2.08653	0.052557	0.316958	-5.09937	1.27937	0.498999	Hnrnpu
1863.32019042969	13351.1962890625	15691.99609375	14151.400390625	10146.501953125	7629.56787109375	4675.650390625	6424.27001953125	10045.90625	6035.791015625	18212.5	5539.009765625	10550.9033203125	2499.08081054688	20162.39453125	-0.203319	1.73865	-0.386319	0.704129	0.915295	-5.49477	0.152348	0.0384391	Wdr6
1392929.5	1288180.75	1388680.25	1344130.75	1188820.125	1043550.3125	1012109.9375	1215409.25	1150010	1136430	1145009.625	1293890.125	1161320.75	1158900.5	1069689.75	-0.203081	8.94332	-2.65438	0.0168473	0.163821	-3.98456	1.77347	0.785631	Cycs
185727.09375	217073.953125	239548.921875	162224.09375	198390.890625	194578.921875	185458.90625	121864.984375	189008.984375	219961.140625	180632.03125	197809.984375	128579.0234375	173728.0625	150258.03125	-0.203001	6.21486	-1.52995	0.144715	0.503457	-5.63156	0.839487	0.298038	Snrnp40
3820.03002929688	10287.6015625	7739.23095703125	11601.400390625	9047.8193359375	11702.400390625	6830.60986328125	4746.23046875	2612.42919921875	3614.3701171875	9499.4091796875	16015.7958984375	10468.5986328125	8815.189453125	5468.05078125	-0.202836	1.58863	-0.458962	0.652167	0.895651	-5.44168	0.185641	0.0478613	Cdk12
439363.125	482827.1875	468813.15625	435224.875	488211.3125	366193.90625	413196.75	369434.9375	398881.9375	396235.03125	420945.875	373643.03125	444038.84375	408395.21875	403438.25	-0.202709	7.43259	-2.84327	0.0113626	0.133849	-3.50091	1.94452	0.873386	Dnpep
58504.18359375	62329.5	48320.30078125	43599.40234375	45775.20703125	50216.515625	21441.39453125	56382.20703125	34599.40625	54470.2890625	56508.28515625	55736.0859375	50801.3046875	50334.59375	32903.09375	-0.202672	4.26475	-0.884839	0.388782	0.753362	-5.88925	0.410294	0.122996	Phax
32226.390625	37820.79296875	23253.701171875	33770.99609375	25451.697265625	19895.1015625	21493.404296875	30598.607421875	27151.091796875	19157.3046875	31106.40234375	27381.291015625	40496.90234375	21523.00390625	26202.39453125	-0.202655	3.48538	-0.995697	0.33358	0.709312	-5.51139	0.4768	0.149163	Fnbp1
9148761	8421823	11167993	8207186.5	12219296	4540891	10743397	8734550	9519605	9460674	8205895	6436792	9393683	8997111	9803626	-0.202619	11.824	-1.30192	0.210582	0.6014	-6.33868	0.67658	0.220837	Eno1;Eno3
216418.03125	291101.96875	294120.15625	418889	369928.09375	288439.0625	113690.9453125	269503	208502.953125	281077.9375	306001.03125	373849.0625	302485.15625	373651.90625	294206.09375	-0.202582	6.86133	-0.856054	0.404061	0.762268	-6.50701	0.393553	0.117892	Ube2i
104075.0625	77385.9609375	68824.78125	117399.9375	133565.984375	124105	140827.078125	56762.7890625	78124.25	116330.921875	63165.90234375	79232.546875	48057.3125	137413.015625	58855.19140625	-0.202463	5.18498	-0.771397	0.451229	0.79023	-6.24742	0.345603	0.102246	Krt15;Krt42
55354180	53253120	60921692	56015200	58730776	38647984	52837884	47015692	55196772	52135928	46599900	47055616	49715620	51062220	51251592	-0.202416	14.3723	-3.38811	0.00356137	0.0611085	-2.67695	2.44838	1.2139	Gapdh
18044.896484375	11463.2978515625	15787.1962890625	33554.50390625	4992.7890625	25079.39453125	15547.4033203125	18108.59765625	3660.55517578125	4615.10791015625	9046.0849609375	23852.201171875	22809.8046875	9204.5400390625	15554.49609375	-0.201634	2.41223	-0.377962	0.710211	0.916474	-5.62066	0.148613	0.0378799	Ctc1
234816.015625	259751.15625	235579.078125	204716.875	230707.9375	298270.96875	57521.6015625	291773.15625	237784.140625	211056.984375	189082.953125	263612.03125	241249.921875	213595.984375	165014.078125	-0.201074	6.44195	-0.71928	0.481894	0.806468	-6.55007	0.317048	0.0934128	Elob
192287.0625	238213.953125	234673.875	249071.90625	253122.84375	208182.0625	169238.03125	172546.9375	212753.03125	220412.921875	226500.09375	210521.921875	191104.03125	204188.96875	201504.015625	-0.200569	6.44218	-2.26738	0.0369196	0.266043	-4.47332	1.43274	0.575048	Pspc1
19584.806640625	16442.501953125	13713.099609375	20552.80078125	13153.6025390625	41635.61328125	6957.14794921875	17607.400390625	25883.70703125	4312.11962890625	6945.72900390625	15266.6015625	12330.8037109375	22359.90625	18552.90625	-0.200281	2.61241	-0.471765	0.643188	0.891911	-5.62633	0.191662	0.0496784	Kiaa1107
166401.9375	184373.9375	144502	160233.03125	178200.03125	141852	115564.015625	150231.015625	145499.03125	125817.015625	177713.03125	141303.953125	154763.9375	170231	125348.984375	-0.199574	5.95832	-1.75288	0.0979236	0.423062	-5.25498	1.00911	0.373596	Ublcp1
62891.0859375	85775.8984375	97997.78125	97248.8203125	102881.9921875	76401.5078125	89603.25	43031.38671875	82456.7734375	87577.921875	90340.96875	84711.921875	59305.796875	94750.0703125	72734.515625	-0.199458	5.04399	-1.2006	0.246628	0.634677	-5.79847	0.607958	0.197447	Bclaf1
24262.001953125	28897.095703125	31878.99609375	33214.19140625	5979.775390625	37409.60546875	23867.705078125	5998.02978515625	2744.11962890625	24171.205078125	30621.998046875	31432.41015625	28873.189453125	32410.6953125	21217.00390625	-0.199361	3.03596	-0.318017	0.754407	0.930819	-5.7809	0.122395	0.0311349	Tmem263
85167.0546875	65571.1015625	52289.38671875	65611.6796875	48720.515625	109134.9765625	21345.6953125	82385.3984375	39192.30078125	46670.0078125	31986.1015625	93025.625	67564.40625	56886.41015625	55851.89453125	-0.199242	4.55109	-0.618171	0.544786	0.836418	-6.18028	0.263774	0.0775766	Eif1;Eif1b
502389.25	520021.125	516650.9375	444758	468419.125	452194.78125	248620.859375	437963.71875	493938.1875	462539.09375	417644.8125	475568.90625	456961.78125	443710.21875	403965.03125	-0.199143	7.51661	-1.60183	0.127903	0.473998	-5.71382	0.89312	0.324224	Acyp1
74151.796875	92644.90625	75048.8984375	109597.953125	110165.96875	69852.578125	90643.0546875	66298.53125	78473.7265625	46779.0078125	115766.015625	77567.0546875	88775.609375	86083.65625	87388.015625	-0.198969	5.09125	-1.14679	0.267605	0.649653	-5.87066	0.572506	0.187319	Srprb
47713.70703125	35140.50390625	31280.703125	26855.796875	30117.91015625	26912.29296875	29461.79296875	26704.79296875	28554.900390625	32856.80078125	18424.005859375	36710.5	42913.8125	37342.203125	19747.998046875	-0.198938	3.65095	-0.918413	0.371453	0.738809	-5.63972	0.430097	0.131468	Nsdhl
299881.03125	202182.078125	147885.96875	169619.046875	169386	124062.015625	157677.03125	227164.046875	138219.078125	82889.8125	166313.078125	248755.984375	185923.875	252316.953125	158465.9375	-0.19878	6.16442	-0.815629	0.426171	0.773016	-6.42588	0.370416	0.111811	Ahnak2
74367.1015625	27874.693359375	58537.30078125	71961.484375	81852.3359375	4028.09106445313	82410.890625	62899.609375	76903.4453125	95372.046875	70005.03125	59219.88671875	50902.3828125	50350.203125	66765.0703125	-0.198391	4.45573	-0.382175	0.707142	0.916322	-6.27205	0.150493	0.0379519	Ryr3
13435.4990234375	5900.7900390625	9928.939453125	19613.59375	23794.5	9483.5986328125	11592.998046875	13962.7978515625	12210.9970703125	5073.51953125	15857.7021484375	10107.5009765625	13269.7998046875	7741.03173828125	20998.099609375	-0.19791	2.28365	-0.556882	0.58498	0.861648	-5.51976	0.232859	0.0646703	Rd3
521267	699193.75	703815.1875	628445	736105.6875	481666.8125	570636.8125	464563.9375	582759.9375	608708.9375	589334.75	546492.8125	611247.625	602859.3125	615532.625	-0.19787	7.93352	-2.21328	0.0410761	0.28217	-4.75081	1.38641	0.549489	Pfkl;Pfkm
92674.671875	44469.09765625	75636.5859375	64352.39453125	80969.65625	57760.19921875	59244.08203125	67438.578125	49293.48828125	53270.69921875	68099.875	60458.4140625	61939.10546875	80678.796875	53857.61328125	-0.19766	4.70985	-1.15392	0.264748	0.647002	-5.76199	0.577168	0.189094	Kdm3b
38003.48828125	24728.6015625	35588.8984375	35115.19140625	29040.697265625	48652.09375	6538.90478515625	33114.70703125	62153.98046875	27077.408203125	41533.41015625	30605.201171875	11676.900390625	26737.505859375	33277.90234375	-0.19755	3.57259	-0.519745	0.610049	0.873942	-5.89046	0.214635	0.0585174	Fyttd1
28119.80078125	15916.302734375	14441.1005859375	2939.56127929688	4612.57373046875	4965.4375	18801.59375	2867.27587890625	2915.8076171875	6236.5400390625	10101.5029296875	19042.69921875	6866.41015625	29401.59765625	10237.9013671875	-0.197537	1.87341	-0.314041	0.757371	0.93226	-5.5405	0.120691	0.0304631	Morf4l2
42353.8046875	41384.70703125	21269.298828125	34472.203125	23520.501953125	45679.6875	14951.7998046875	20680.197265625	26130.90625	23316.39453125	29510.189453125	39036.90625	41719.58984375	24370.30859375	21303.603515625	-0.197445	3.55265	-0.721155	0.48077	0.806461	-5.75886	0.318063	0.0934167	Gabarapl2
59358.390625	52743.11328125	34886.90234375	47608.88671875	29821.5	49152.40234375	25077.404296875	42798.11328125	37945.203125	29874.791015625	45792.30859375	41574.0078125	38359.99609375	39921.08984375	32053.705078125	-0.197251	4.02336	-0.974303	0.343782	0.718372	-5.72554	0.463717	0.143651	Ctdp1
72873.890625	134906.9375	149579.96875	142196.9375	167693.890625	86765.09375	155553.90625	111577.9609375	71068.671875	103503.0078125	162298.96875	92399.15625	148360.078125	102211.984375	128779.9375	-0.196621	5.59975	-0.874331	0.394315	0.755165	-6.25936	0.404157	0.121958	Sec11a
165734.921875	167657.09375	179652.9375	177314.0625	170109.0625	146503.90625	116863.046875	181411.015625	161084.984375	192845.890625	177905.078125	153113.015625	60546.484375	183721.109375	182666.109375	-0.196458	6.0093	-0.977713	0.342142	0.717854	-6.25139	0.465794	0.143964	Rad23a
116446.9453125	124655.046875	174218.890625	208128.9375	159802.09375	180720.890625	139297.9375	95691.9609375	99393.5390625	133399.03125	150085.09375	159091.90625	130855.9140625	173712.90625	105271.953125	-0.196444	5.85003	-1.06406	0.302417	0.682765	-6.13195	0.519394	0.165728	Snrpa
137671.953125	153615.046875	151580.078125	123875.015625	153281.9375	131340	105506.03125	112741.9765625	136724.9375	130369.9921875	127920.9765625	124290.046875	135948.96875	111984.0703125	131017.078125	-0.19639	5.74911	-2.20849	0.0414637	0.283497	-4.4545	1.38233	0.547451	Kif2a
81114.8359375	75093.0625	90777.609375	85982.0859375	74868.734375	92799.1171875	72965.375	85502.015625	42108.50390625	74502.40625	73687.3046875	65333.09375	79884.5703125	67213.46875	73195.421875	-0.194836	4.94235	-1.08074	0.295146	0.676921	-5.90238	0.529963	0.169462	Prepl
220588.125	248803.015625	197592	195387.0625	153248.90625	225460.109375	109753.9765625	154183.9375	188798.9375	179125.96875	233148.96875	169191.046875	152027.03125	230231.09375	140458.921875	-0.194614	6.23177	-1.15013	0.266263	0.648369	-6.11368	0.574689	0.188178	Ina;Nefh;Nefl;Nefm
275004.125	274531.875	316429.0625	238629.09375	312830.1875	217272.0625	198589.015625	285201.875	297122.125	274097.03125	265273.03125	216396	216633.875	224766.0625	271294	-0.194028	6.7239	-2.05213	0.056143	0.329822	-4.89592	1.2507	0.481721	Acaa1a
5299.72998046875	8006.26806640625	6015.791015625	6454.75244140625	5665.80908203125	2893.19799804688	5096.03955078125	8687.0517578125	5457.4921875	12248.337890625	6996.01611328125	5279.19140625	2333.98193359375	4629.646484375	6055.041015625	-0.193819	1.22155	-0.547189	0.591473	0.865634	-5.34903	0.228065	0.0626655	Khdc4
84921.609375	100656.015625	95515.515625	121585.9375	84803.46875	100813.96875	76480.1328125	25473.392578125	120873.9921875	91900.03125	106174.046875	102154.9765625	96182.0546875	81627.34375	88470.390625	-0.193729	5.17567	-0.770502	0.451745	0.79023	-6.2458	0.345107	0.102246	Srrm1
2390.6298828125	4354.951171875	11731.4990234375	4797.9990234375	13411.3984375	2604.49926757813	15007.3798828125	6368.87841796875	4476.29931640625	5014.57958984375	10482.302734375	8494.4970703125	3918.61108398438	1859.97045898438	4541.66015625	-0.193367	1.18309	-0.384785	0.705244	0.91561	-5.40827	0.151661	0.0382895	Ces1c
102201.984375	125944	153383.09375	175815.90625	157604.09375	181914.90625	47913.5859375	114655.9375	91709.8359375	115300	169576	165875	115885	152198.96875	151692.9375	-0.193274	5.72877	-0.74664	0.465643	0.800399	-6.3914	0.331947	0.0966935	Csnk2b
4965.98583984375	9159.091796875	6553.21044921875	19351.50390625	11785.91015625	3392.3701171875	7263.08837890625	16160.001953125	4208.8193359375	5533.52783203125	12572.2998046875	16066.896484375	9574.01171875	18385.1953125	3841.28271484375	-0.193272	1.8082	-0.40644	0.68957	0.909625	-5.49833	0.161421	0.0411377	Tmem19
70384.125	72668.765625	138996.96875	75343.1640625	190695.9375	24541.103515625	146168.0625	85337.0234375	143164.0625	93969.8828125	74560.4453125	69223.5703125	88102.0234375	103007.0703125	126816.0078125	-0.193185	5.23251	-0.592942	0.561149	0.848253	-6.38202	0.250921	0.0714743	Cct6b
118413.9375	116562.0078125	131524.015625	123386.953125	122256.9609375	85188	130725.0234375	78146.359375	114073.0703125	111367.0703125	103093.9921875	94150.0703125	79501.90625	126874.03125	167012	-0.193167	5.51973	-1.32881	0.201747	0.591835	-5.75781	0.695193	0.227799	Maz
20893.30078125	29708.89453125	3317.87963867188	32821.19921875	16002.1025390625	16510.400390625	6382.52978515625	6258.7548828125	13725.5966796875	16696.1015625	12149.09765625	20911.40234375	23545.90625	25504.69921875	11415.8017578125	-0.192686	2.58758	-0.387545	0.703239	0.915295	-5.65478	0.152897	0.0384391	Bola1
67259.0703125	113373.9375	95381.7578125	58689.99609375	50999.3828125	51757.80078125	60709.1953125	70663.75	93153.0078125	31817.60546875	60352.28125	77635.796875	153990	68995.515625	34258.80078125	-0.192184	4.78744	-0.651042	0.52386	0.824789	-6.2295	0.280785	0.0836569	Spryd4
56440.00390625	70508.8359375	65845.4375	57995.91796875	96172.6484375	36650.390625	50279.79296875	50739.484375	50905.71484375	46005.60546875	90187.1484375	58185.19140625	79049.96875	88414.6171875	68948.09375	-0.192156	4.68116	-0.916071	0.372644	0.738946	-5.99193	0.428706	0.131388	Appl1;Appl2
28176.49609375	22647.30078125	20992.298828125	29885.201171875	25632.205078125	45301.7890625	27166.494140625	11978.5	7836.7509765625	25664.994140625	30110.0078125	24657.205078125	29389.998046875	28714.296875	18505.296875	-0.191492	3.27255	-0.531752	0.601887	0.869095	-5.76856	0.220485	0.0609325	Gramd1b
10715.3974609375	6916.62109375	18042.701171875	19241.703125	11646.896484375	18885.400390625	13542.8037109375	14536.0029296875	9249.6884765625	7803.986328125	10832.4033203125	2536.39916992188	10887.1982421875	27455.892578125	10761.701171875	-0.191349	2.23266	-0.448084	0.659841	0.898561	-5.55953	0.180561	0.0464525	Mon2
102684.953125	106184.9921875	144522.0625	170753.9375	156692.015625	131850.984375	32479.498046875	122235.953125	108312.0625	146779.015625	124533.9765625	160440.984375	125347.984375	155024.015625	144852.03125	-0.19083	5.65273	-0.664019	0.515724	0.82089	-6.43385	0.287582	0.085715	Trmt112
542020.1875	606123.9375	586659.0625	590766.25	408397.9375	533594	444676.25	409517.125	345803.125	485430.28125	529871	574700.25	513221.84375	498274.875	428179.78125	-0.190769	7.66974	-1.30952	0.208055	0.597669	-6.12494	0.681821	0.22354	Nutf2
100090.9765625	62745.7890625	68162.4765625	63017.1796875	54795.5	110194.953125	62519.98046875	93492.421875	55223.89453125	51050.515625	63474.09375	62991.609375	44846.69140625	40874.203125	41945.09765625	-0.190501	4.68303	-0.832353	0.416932	0.769239	-6.06477	0.379935	0.113939	Rpl38
686071.125	1110170.5	995968.9375	913953.75	1151919.625	718990.9375	960181.5625	784491.375	769538.875	861010.625	931437.625	684169	918208.4375	875693.5	861419.375	-0.190205	8.48896	-1.62027	0.123866	0.469602	-5.76533	0.907049	0.32827	Pfkl;Pfkm;Pfkp
20475.599609375	16084.1005859375	5007.9677734375	16296.001953125	6618.8798828125	3561.740234375	4986.5322265625	14872.1025390625	9171.3603515625	4523.41943359375	8056.0810546875	23679	16592.40234375	13329.8994140625	16101.099609375	-0.190003	2.07105	-0.394553	0.698156	0.912829	-5.55091	0.156047	0.0396108	Gpatch11
74299.9765625	95085.125	66551.359375	83846.171875	95581.203125	82228.484375	70160.6875	42248.10546875	119744.0625	71845.3203125	73571.265625	89375.8515625	50137.8046875	69783.8125	67382.6953125	-0.189921	4.94248	-1.10072	0.286603	0.668027	-5.88325	0.54272	0.175206	Son
37207.10546875	23425.40234375	35660.890625	43711.1953125	26731.9921875	32016.203125	36590.890625	35454.703125	28976.095703125	29657.40625	17545.1015625	21744.205078125	29674.60546875	35872.2109375	23712.896484375	-0.189645	3.61555	-0.920864	0.370208	0.737934	-5.62317	0.431554	0.131982	Zfp91
48870.50390625	64861.3828125	48928.10546875	46928.29296875	60991.2890625	37542.609375	45207.88671875	59136.9921875	37450.90234375	41407.9921875	50181.0078125	66760.0390625	39094.8046875	56349.1953125	45874.50390625	-0.189606	4.34033	-1.09658	0.288356	0.671011	-5.71072	0.54007	0.17327	Nt5c2
16693406	14816992	15181893	15055708	14374306	12100301	13617706	13168808	13914294	13345406	13113993	12782494	13114600	14230694	12936506	-0.189571	12.4798	-3.30842	0.00422616	0.0679022	-2.78211	2.37405	1.16812	Aldoa
58087.6171875	50293.984375	53113.3828125	48581.90625	43165.6015625	49809.609375	40039.9921875	52165.41015625	37965.90234375	43058.390625	53783.0078125	45133.296875	43409.7109375	37091.1953125	42131	-0.189194	4.24966	-1.31878	0.205008	0.594777	-5.42939	0.68823	0.225646	Dnmt1
76619.2890625	100283.9609375	65867.1171875	73215.453125	85823.5390625	48934.60546875	62995.69140625	68639.140625	60696.31640625	96784.640625	78148.5234375	81711.015625	73117.3671875	83614.1484375	53166.70703125	-0.188942	4.90394	-1.12573	0.276169	0.658377	-5.8452	0.558825	0.181525	Gtf3c1
54842.1015625	45602.30078125	55668.58984375	26363.80078125	46097.90234375	36370.09375	29726.201171875	43280.00390625	45728.69140625	37561.203125	56919.8125	46751.5859375	43877.10546875	17622.595703125	43120.7109375	-0.188865	4.05519	-0.800341	0.43473	0.781312	-5.88557	0.36178	0.107176	Map2k2
79927.25	84724.3515625	61090.51171875	64026.48046875	80050.6640625	67423.2421875	63021.59765625	84235.046875	47935.00390625	56221.796875	66712.390625	64548.50390625	79804.6640625	64429.9921875	56168.4921875	-0.188536	4.7913	-1.15771	0.263242	0.647002	-5.77979	0.579645	0.189094	Dis3
113871.0078125	132978.015625	125351.9609375	146458.984375	123533.0390625	123314.0625	109258.984375	126388.0234375	86611.2890625	99082.984375	124176.0625	113062	123405.0625	110367	112428.953125	-0.188163	5.59466	-1.48146	0.157071	0.521696	-5.57394	0.803904	0.282582	Hibch
42217.703125	32651.087890625	37020.9921875	31320.09765625	25269.203125	33197.70703125	20835.8984375	37332.80078125	22646.896484375	33082.5	26534.79296875	40963.7890625	27692.1015625	23764.603515625	32630.0078125	-0.188132	3.65201	-0.912715	0.374356	0.740086	-5.64258	0.426715	0.130718	Klc1;Klc2;Klc4
41244.3046875	56612.59765625	21079.3046875	46160.9921875	50575.19921875	38547.30859375	28337.095703125	62148.3125	16013.001953125	35861.80078125	46111.80078125	42056.70703125	42256.2890625	37213.5	33930.8984375	-0.187643	3.96318	-0.602485	0.55493	0.842816	-5.98538	0.255762	0.0742674	Rpap3
61119.30859375	35573.703125	59622.89453125	77663.3046875	27082.0078125	52835.796875	54668.00390625	35283.2109375	26872.400390625	45887.08984375	65884.1875	56929.29296875	77190.8984375	14866.40234375	40918.40234375	-0.187519	4.21002	-0.538256	0.597489	0.866961	-6.11184	0.22367	0.0620006	Scaf4
151216.984375	188443.09375	170858.953125	120436.921875	161409.015625	150159.921875	155420.078125	147400.90625	114288.03125	129121.9296875	157309.9375	109647.953125	141777.015625	145610.0625	129351.046875	-0.187245	5.88522	-1.414	0.175697	0.553006	-5.72548	0.755234	0.257271	Pdcl
91248.328125	103516.96875	111859.03125	136228.9375	92702.9765625	93813.7265625	100150.0078125	90791.296875	81392.9609375	107737.9453125	93932.9921875	73295.9375	121282.984375	71601.3359375	105315.9453125	-0.186926	5.32122	-1.30055	0.211041	0.602008	-5.74624	0.675634	0.220397	Wrnip1
88023.8984375	103192.03125	86231.046875	75972.421875	89648.75	65616.625	89880.5234375	92578.0546875	72472.0859375	79322.265625	71003.03125	62223.29296875	84334.3359375	73990.4140625	84541.75	-0.186759	5.05393	-1.52112	0.146901	0.508727	-5.39433	0.832976	0.293515	Uckl1
74211.9140625	91572.203125	75559.53125	88658.5546875	64209.87890625	50790.2890625	45919.89453125	60903.62109375	83026.25	66634.46875	74441.265625	75895.0234375	73458.234375	82597.84375	78338.4453125	-0.186413	4.87651	-1.29051	0.214422	0.605961	-5.64927	0.66873	0.217555	Ablim1;Dmtn
195824.109375	232276.140625	245152.890625	220243.984375	214915.125	205037.03125	211833	177112.109375	245630.109375	221271.03125	203665.125	221470.03125	120284.0078125	133109.0625	231238.96875	-0.186087	6.37719	-1.34882	0.195369	0.585206	-5.90156	0.709145	0.232691	Ina;Nefm
107349.9296875	110294.0625	102488.9765625	117540.953125	121165.03125	105908.9375	101825.0234375	70945.6953125	111385.03125	96883.34375	97939.2421875	98840.0234375	88671.9140625	111470.03125	96051.5546875	-0.185656	5.39196	-1.87471	0.0783993	0.384152	-4.94401	1.10569	0.415496	Tnpo1
18396.501953125	30295.1015625	23067.501953125	16503.296875	7947.60009765625	24967.294921875	26071.69140625	23829.806640625	13726.404296875	24889.30078125	14266.7041015625	11267.9990234375	13106.4990234375	4634.21484375	14084.5986328125	-0.185334	2.72822	-0.466624	0.646787	0.894792	-5.65156	0.189239	0.048278	Gpsm1
10321.2978515625	20271.69921875	11154.69921875	9623.0771484375	13638.796875	15128.7978515625	9067.9375	24219.794921875	4257.4296875	14295.298828125	10392.4033203125	9582.2177734375	10752.0029296875	15377.4970703125	8298.751953125	-0.184908	2.24945	-0.499141	0.624179	0.88116	-5.53955	0.204691	0.0549453	Eml4
212740.9375	306479.1875	338130.78125	318675.125	321436.0625	259315.046875	240907.921875	191826.984375	360022	293369.875	336629.84375	292185.03125	212014	190474.953125	257347.140625	-0.184907	6.79778	-1.35561	0.193239	0.582609	-5.95955	0.713906	0.234623	Srsf10
12299.298828125	25410.392578125	11679.6015625	12158.2001953125	15237.796875	14887.998046875	10400.8974609375	12044.0986328125	14760.197265625	7344.42041015625	16555.798828125	16587.5	19809.302734375	13807.69921875	7663.41845703125	-0.184495	2.4639	-0.64038	0.530598	0.829002	-5.50811	0.275234	0.0814443	Dip2c
546351.25	591874.8125	581843.8125	587509.75	581627.6875	496907.875	549668.75	471156.90625	501797.78125	483999.3125	506498.71875	522430.1875	469630.15625	519075.28125	530998.6875	-0.183878	7.76604	-2.76527	0.0133787	0.145882	-3.68791	1.87359	0.835997	Api5
3202360.75	2791370.75	2992908.75	2968829.75	2803961.25	2160361	2864091.25	2457431.5	2737830.25	2778131.5	2645190	2335750.25	2447509.75	2775040.75	2628391	-0.183617	10.117	-2.68088	0.0159475	0.159721	-3.97868	1.79731	0.796639	Dpysl3
63021.6796875	62006.4921875	75010.3125	52464.19921875	53281.51171875	52445.61328125	69280.2421875	43426.38671875	50061.203125	42947.609375	58926.8984375	75646.7890625	51696.90234375	45745.19921875	51099.70703125	-0.183582	4.51888	-1.18088	0.254165	0.642471	-5.6756	0.594884	0.192146	Prxl2b
67182.90625	69921.6015625	59610.0078125	87666.7734375	91425.109375	93908.15625	55775.00390625	49345.48828125	75331.4140625	37157.109375	77472.6640625	86674.859375	69286.2890625	63574.70703125	62044.08984375	-0.183574	4.80652	-0.974936	0.343477	0.718372	-5.9723	0.464102	0.143651	Stk24;Stk25
43659.99609375	66264.359375	71999.640625	46172.01171875	72384.0859375	50134.88671875	57168.9140625	35879.703125	59732.40625	42580.01171875	64079.1953125	56107.41015625	53542.78515625	52701.1875	48476.68359375	-0.18349	4.46944	-1.18792	0.251456	0.639826	-5.65279	0.599539	0.193938	Srek1
269283.96875	324286.96875	291090.03125	229033.125	191184.90625	232734.140625	233588.015625	240489.140625	155641.953125	229441.96875	231907.921875	239326.0625	260223.078125	206262.953125	239888.03125	-0.183463	6.59939	-1.16699	0.259577	0.644514	-6.15619	0.585733	0.190768	Acad8
136451	133444.015625	138148.921875	183256.0625	139435.015625	116710.0390625	129772.9375	128484.03125	95215.953125	113066.0390625	141254.078125	147206.9375	145949.078125	145361.9375	123161.0703125	-0.183439	5.77876	-1.32269	0.203732	0.593624	-5.82032	0.690941	0.226489	Sar1b
16833004	15499900	16141796	16009496	16495299	12419904	14773509	13761207	14850901	14525396	13796292	14162001	13945196	14624207	14720109	-0.183179	12.5746	-3.41494	0.00336171	0.0587911	-2.56081	2.47344	1.23069	Pgk1
47206.4140625	63196.68359375	43355.59765625	48068.3984375	43779.09375	52210.3984375	16150.4970703125	39926.5	51981.28515625	53415.58984375	54922.78515625	50641.3046875	53194.5859375	40460.1875	33764.0078125	-0.183071	4.19463	-0.770222	0.451906	0.79023	-5.95774	0.344951	0.102246	Cd2bp2
386379.25	363030.75	413444.8125	491767.09375	448661.71875	328581.875	480541	311204.0625	312924.0625	386774.8125	347261.875	376503.21875	345675.15625	439964.71875	367006.21875	-0.182949	7.30247	-1.55949	0.137592	0.493012	-5.75036	0.861406	0.307142	Grhpr
49588.609375	45834.3125	37965.6015625	50739.3828125	45158.90234375	53646.90625	42844.79296875	23674.806640625	33758.00390625	55000.31640625	38483	56095.28515625	48139.30859375	35910.1953125	28984.6015625	-0.182792	4.11123	-0.879104	0.391795	0.754165	-5.83934	0.406941	0.122533	Mlf2
31386.005859375	45088.68359375	26159.40625	28855.1015625	26113.79296875	47622.98828125	15274.697265625	70440.078125	20186.3984375	36995.6953125	26990.396484375	47388.31640625	37345.390625	29362.306640625	4358.580078125	-0.182121	3.55316	-0.387524	0.703254	0.915295	-5.93563	0.152888	0.0384391	Clpx
180052.890625	184214.109375	168483.90625	175379.921875	163098.0625	297076.9375	54321.78515625	186807.921875	176965.109375	176907.109375	102592	198427.078125	188944.015625	131062.9921875	142732.03125	-0.181835	6.03817	-0.673964	0.509538	0.818459	-6.50754	0.292823	0.0870033	Rpl26
83427.984375	78469.46875	75774.5078125	78777.5625	74453.375	66638.875	62868.890625	77499.40625	54580.1875	52329.8125	82620.453125	87730.546875	76628.8125	69826.90625	65830.46875	-0.181762	4.88713	-1.23375	0.234347	0.625704	-5.71822	0.630141	0.203631	Ivd
994145.5625	1036350	1058729.5	833441.9375	828807.1875	1012870.25	805589.9375	710708.3125	877663.875	824735.5625	910881.375	864966.25	738958.75	826354.125	734527.9375	-0.181706	8.47705	-1.90726	0.0738039	0.373704	-5.31645	1.13192	0.427472	Hnrnpf
89862.4609375	97721.5625	84217.8984375	108669.9296875	70627.7890625	81915.234375	58294.21875	82314.84375	81125.1328125	58820.80859375	72990.265625	99776	84300.4453125	89487.9375	83327.1171875	-0.181155	5.07531	-1.24704	0.229559	0.620942	-5.75108	0.639106	0.206949	Hmgcs1
61400.1015625	374777.9375	426125.875	440281.28125	456195.15625	330912.90625	151936	49590.5078125	377431.1875	355980.03125	359030	382816.9375	224408.875	264095.15625	383873.125	-0.181048	6.76431	-0.370229	0.715857	0.918645	-6.7962	0.145174	0.0368522	Crocc
2931.48510742188	6886.48828125	10052.4033203125	6227.81884765625	4854.15869140625	15699.2587890625	5139.0830078125	3775.7197265625	1258.830078125	7481.654296875	8289.9794921875	3504.18041992188	7769.69970703125	3959.10913085938	4720.2294921875	-0.180991	1.12962	-0.356872	0.725648	0.921968	-5.40852	0.139274	0.0352843	Armc6
807080.25	191381.90625	300265.0625	333461.875	301577.9375	268462.125	296122.125	359398.0625	178877	303637.09375	376831.875	352336.8125	225852.125	336506.15625	379075.9375	-0.18094	7.01406	-0.662963	0.516384	0.82089	-6.67646	0.287027	0.085715	Gsto1
2413571	2667088.25	3066408.75	2577891.25	2850160.5	2411099.25	2357769.25	2358321	2495739	2454561	2653368.5	2258150.75	2018719.75	2406468.75	2313239.75	-0.180912	9.99536	-2.75377	0.013704	0.14731	-3.82989	1.86315	0.831769	Ddx39a;Ddx39b
13368.9033203125	34724.0078125	15006.099609375	20414	18433.49609375	12074.5029296875	4021.97412109375	21291.595703125	15925.9013671875	20502.10546875	24838.908203125	26387.896484375	37446.09765625	17175.900390625	13086.5009765625	-0.180734	2.8609	-0.444382	0.662461	0.899872	-5.69119	0.17884	0.045819	Pih1d1
195846.109375	258217.90625	248055.15625	266834.0625	281999.1875	200679.0625	223126.125	200453.9375	213909.953125	213653.03125	242208.984375	225100.015625	231743.953125	237143.0625	196551.90625	-0.179757	6.55248	-1.92717	0.0711125	0.367025	-5.07916	1.14805	0.435305	Bub3
48440.7109375	34768.703125	49324.19140625	27609.19140625	34919.80078125	25740.005859375	27994.40625	30498.80859375	47642.1015625	43602.3125	40836.609375	26832.60546875	33700.59375	26760.19140625	35193.296875	-0.179503	3.83878	-1.00573	0.328867	0.704694	-5.62806	0.482979	0.152	Fdxr
53067.90234375	83140.2734375	72540.4296875	64346.609375	84046.3828125	59802.88671875	90383.7421875	56772.5078125	68369.8828125	63940.19921875	69932.3203125	57287.28125	48501.30078125	75428.875	41027.796875	-0.179366	4.73361	-1.10459	0.284969	0.666884	-5.82132	0.545202	0.17595	Cdk9
72745.09375	92988.2421875	65739.7578125	58855.6171875	66798.8828125	79141.046875	44106.40234375	60908.6953125	57775.20703125	71711.515625	65976.671875	66783.5234375	65948.5	60987.09375	53562.71484375	-0.179171	4.73803	-1.1669	0.259611	0.644514	-5.75466	0.585676	0.190768	Phc2
318488.9375	239704.15625	208410.078125	247167.03125	178733.984375	262285.09375	150212.9375	242293.859375	270877.90625	201201.875	171474.921875	223475.078125	204021.125	180205.0625	174853.90625	-0.179049	6.46316	-1.201	0.246478	0.634677	-6.0954	0.608221	0.197447	Hdgf
3430.85034179688	11995.49609375	13104.498046875	6612.5126953125	9235.5078125	6825.28857421875	5003.57958984375	11056.197265625	10114.599609375	5564.548828125	4519.51904296875	6114.78857421875	7489.93798828125	7217	9239.4404296875	-0.178858	1.59782	-0.539373	0.596734	0.866961	-5.40768	0.224219	0.0620006	Dap3
52950.79296875	24984.19921875	27094.400390625	22275.90234375	30599.59765625	32607.498046875	3781.39965820313	36735.69921875	46000.49609375	19996.294921875	47129.0859375	29077.001953125	20558.6015625	35870.69140625	33278.49609375	-0.17879	3.49113	-0.408147	0.688341	0.908564	-5.90838	0.162196	0.0416446	Map7d1
21913.6953125	24714.205078125	21456.806640625	8362.1396484375	32724.70703125	25531.09765625	18140.50390625	13482.697265625	25675.8046875	13763.201171875	30083.904296875	8204.3291015625	14931.6005859375	18857.59375	16602.1015625	-0.178694	2.90954	-0.550983	0.588927	0.864102	-5.65408	0.229938	0.0634349	Man2a2
187710.0625	143162.921875	129326.9375	160643.046875	134367.0625	135966.046875	122597.0234375	119716.046875	118018.0546875	111745.9609375	141734.09375	172378.890625	163559.9375	156458.9375	93885.5625	-0.178575	5.823	-1.1544	0.264556	0.647002	-6.02849	0.577482	0.189094	Ephx2
71218.6015625	69855.0703125	85235.09375	81656.9140625	68878.4921875	74052.0625	79067.7421875	54482.390625	76052.9140625	60121.09375	71746.03125	62199.890625	60311.8828125	63166.40625	61870.3984375	-0.178563	4.82628	-1.71271	0.105234	0.435393	-5.06046	0.977846	0.361118	Nop58
334366.84375	372459.84375	350804.8125	241300.953125	393262.875	330886.21875	154839.046875	397270.96875	312749.9375	247268.03125	376724.78125	261530.9375	381372.1875	275821.9375	285907.84375	-0.177922	6.97954	-0.954537	0.3534	0.723833	-6.43392	0.451733	0.140361	Scrn2
32277.109375	52116.984375	7314.31884765625	30098.0078125	32023.908203125	47875.18359375	32015.609375	58845.11328125	10120.197265625	4803.958984375	69416.1171875	6289.341796875	59107.796875	23810.69140625	15640.8994140625	-0.17792	3.30606	-0.273943	0.787482	0.944094	-5.88247	0.103759	0.0249848	Hm13
75734.1484375	95226.2734375	95576.3984375	98732.671875	86091.5078125	62456.98828125	101637.9375	85057.34375	70985.6640625	80425.546875	94796.3046875	68428.390625	61739.0078125	98989.6328125	78251.5	-0.177621	5.08871	-1.28339	0.216846	0.609385	-5.71046	0.663849	0.215108	Elmod2
41103.99609375	41279.70703125	32798.1015625	24415.005859375	37010.00390625	38467.609375	24092.40234375	35415.703125	34665.203125	25960.40625	23339.6015625	44828.28515625	47960.61328125	30509.193359375	15383.80078125	-0.177202	3.71465	-0.729098	0.476024	0.806139	-5.81084	0.322371	0.0935901	Anks1a
527429	682036.75	638083.75	639057.125	657118.5625	471216.71875	567504.0625	546097.0625	528295.75	569391.125	596176.875	509139.25	536161.6875	587847.6875	602374.125	-0.176678	7.88777	-2.16256	0.0453606	0.294014	-4.83705	1.34332	0.531632	Gnaz
17412.298828125	22104.896484375	12448.904296875	10715.0009765625	7048.19970703125	21977.80078125	6034.8017578125	11991.3974609375	10101.3291015625	5763.09130859375	18294.294921875	17477.904296875	19446.603515625	26631	2369.82006835938	-0.176649	2.29182	-0.349788	0.730862	0.923076	-5.60667	0.136165	0.0347625	Tbc1d10b
687342.125	692926.9375	723739.375	657395.75	700981.0625	545959.1875	496179.1875	561637.375	672119.5625	659586.125	649134.9375	572407.9375	651731	613762.75	680634.1875	-0.176647	8.03117	-2.39408	0.0286685	0.231127	-4.42644	1.5426	0.63615	Apex1
218598.875	280988.03125	272187.125	225438.046875	259184.109375	201769	249037	222755.921875	213071.953125	221914.078125	231032.09375	204902.078125	228853.9375	215585.015625	212715.90625	-0.176623	6.56393	-2.0421	0.0572304	0.334293	-4.88795	1.24237	0.475872	Pitpnm1
34068.8984375	40509.9921875	41282.41015625	42607.20703125	39347.8984375	23322.00390625	29563.1015625	38560.69140625	30106.90234375	28900.400390625	36791.8125	45045.01171875	47527.69921875	40714.91015625	36735.69921875	-0.176375	3.90769	-0.997336	0.332807	0.709125	-5.65824	0.477808	0.149277	Ash2l
147726.90625	135858.953125	109740.046875	122272	117056.0234375	115452.9921875	104199.9375	114837.984375	133203.0625	99964.421875	133848.984375	127620.96875	69474.5078125	117795.921875	101988.9921875	-0.176346	5.56906	-1.33457	0.199894	0.588894	-5.76065	0.6992	0.229963	Nefm
206577.890625	267201.90625	255056.078125	250635.984375	226853.125	242987.078125	161007.046875	164632.953125	167644.015625	229414.96875	249606.921875	204321.03125	223379.953125	267582.96875	239746.9375	-0.176163	6.50888	-1.21522	0.241152	0.63233	-6.08579	0.617709	0.199056	Rad21
30891.5078125	47172.59765625	36378.60546875	35885.11328125	33103.10546875	42378.39453125	39295.49609375	51247.5	5525.822265625	35718.80859375	46960.1015625	46248.8984375	52409.8828125	24235.298828125	39022.5078125	-0.176034	3.82844	-0.37642	0.711335	0.916479	-6.03773	0.147926	0.0378776	Ggt7
98483.40625	108670.9375	126575.9765625	110835.9375	110611.96875	102996.9921875	101110.0234375	73404.6484375	96204.6953125	120467.0234375	96507.5	97997.9140625	83683.046875	106067.9765625	103944.0234375	-0.175924	5.38992	-1.60753	0.126642	0.47293	-5.35074	0.897422	0.325203	Sf3b4
221244.984375	195280.921875	202222.984375	219270.984375	188833.890625	227704.984375	162202.015625	154199.03125	130521.9296875	192168.890625	198999.015625	235159.921875	183250.984375	167307.03125	183802	-0.175612	6.28151	-1.18562	0.252339	0.640956	-6.08103	0.598016	0.193172	Pcmt1
8186.05078125	8715.298828125	7463.328125	14724.00390625	2987.572265625	2579.8896484375	5712.55126953125	6140.03076171875	9942.4033203125	9316.791015625	2471.23266601563	15016.5986328125	5798.25048828125	7621.8603515625	10231.1025390625	-0.175413	1.49436	-0.392657	0.69953	0.913225	-5.45213	0.155194	0.0394224	Hint3
31326.599609375	30731.298828125	24711.705078125	27399.505859375	31763.99609375	13594.0986328125	24268.40234375	23544.099609375	18882.3046875	27118.8046875	29475.603515625	30013.291015625	40064.61328125	36161.09765625	25171.19140625	-0.17529	3.46673	-0.751184	0.462977	0.797709	-5.70229	0.334441	0.0981553	Bag1
6826.091796875	11513.0009765625	15330.4033203125	7673.2119140625	5601.83935546875	11793.1025390625	3355.76782226563	7128.708984375	12568.9013671875	10597.0009765625	7758.12109375	12160.0966796875	5621.0283203125	3136.35034179688	11467.8984375	-0.175182	1.72727	-0.453671	0.655895	0.896833	-5.46658	0.183166	0.0472885	Stau1
21823.60546875	24193.697265625	3260.09033203125	14439.8017578125	20824.703125	6422.265625	15991.6015625	19429.1015625	12751.1015625	23979.798828125	24179.099609375	13359.30078125	16342.896484375	4755.8310546875	4388.44189453125	-0.175059	2.38542	-0.335126	0.741695	0.924729	-5.63061	0.129775	0.0339855	Leo1
174510.046875	173085.90625	181780.984375	162309.046875	175677.890625	160158.90625	152564.015625	125372.015625	197991.03125	167947.046875	165658.90625	161627.03125	105628.9921875	150810.09375	151551.015625	-0.174985	6.0332	-1.75843	0.0969482	0.421035	-5.2596	1.01346	0.375682	Acin1
185792.90625	254062.921875	197419.921875	295771.9375	181622.921875	307571.875	181719	194184.953125	107817.0234375	183781.109375	192032	247185.984375	177830.0625	264487.90625	155190.9375	-0.17489	6.37835	-0.772204	0.450764	0.79023	-6.49732	0.346051	0.102246	Epn1
19364.005859375	20333.703125	14690.501953125	17699.09765625	14306.1044921875	19165.296875	29600.099609375	24922.8046875	6370.6005859375	8423.7392578125	23173.69140625	21261.806640625	14777.7998046875	6517.220703125	18766.900390625	-0.174809	2.70739	-0.445461	0.661696	0.899819	-5.65399	0.179341	0.0458447	Tcp11l1
80737.6953125	113682.9765625	161028.984375	182152.921875	146484.9375	112809.0703125	92851.390625	83892.9609375	117002.03125	114449.96875	140798.96875	121877.0703125	145853.984375	109338.03125	140677.09375	-0.174584	5.64316	-1.02299	0.320875	0.697941	-6.12867	0.493664	0.156181	Micos13
96736.4140625	166861.921875	186363.90625	153483.09375	170040.046875	119097.0625	138358.03125	104148.9765625	105295.0625	185407.921875	150113.078125	141146.9375	133887.921875	130855.9140625	145715.015625	-0.174559	5.84273	-1.07308	0.29847	0.678761	-6.11987	0.5251	0.168283	Nono;Pspc1
117540.015625	154829.015625	142332.921875	114803.9765625	164204.953125	102782.0703125	146244.984375	121845.0078125	99514.6328125	125285.03125	152362.046875	95994.8046875	123044.0546875	125910.0390625	132384.0625	-0.174269	5.70348	-1.26128	0.224509	0.616775	-5.87907	0.648767	0.209873	Ptdss2
24705.79296875	44388.5078125	27615.306640625	32041.90625	45975.203125	19124.40625	26118.298828125	25810.904296875	21441.1953125	32082.896484375	56709.30859375	24576.396484375	36521.29296875	43925.51171875	30784.3046875	-0.174095	3.69057	-0.679597	0.506054	0.818436	-5.834	0.295803	0.0870152	Cpsf2
39299.6015625	40884.60546875	39005.58984375	40692.203125	32724.1015625	35081.50390625	17818.603515625	32635.20703125	39720.69140625	24230.203125	34535.99609375	45463.6953125	42192.51171875	42404.31640625	35365.1015625	-0.17301	3.86254	-0.881694	0.390432	0.753765	-5.7468	0.408454	0.122764	Dnajb1
190539.9375	146847.921875	208739.875	210481	193006.0625	172339.921875	168039.890625	133844.03125	183658.9375	164525.90625	153019.9375	180760.078125	158201.96875	176266.015625	175931	-0.172909	6.15794	-1.88591	0.0767902	0.383344	-5.08008	1.11469	0.416412	Pycr3
3756182	2991041.75	3313822	4019618.75	2730979.75	3789581.75	3414690.5	3474340.5	2011978.75	3499700.5	2614220.25	2476020	2944290.5	3112748.25	2495029.75	-0.172704	10.3005	-1.05825	0.304979	0.684842	-6.55904	0.51573	0.16441	Tubb2a;Tubb2b;Tubb4b;Tubb5
42899.80078125	45101.29296875	44853.6015625	51554.28515625	47119.21484375	54787.09765625	50982.08984375	27566.80859375	27965.904296875	34186.41015625	41578.48828125	44600.19140625	49803.71484375	38938.5078125	53788.3046875	-0.172643	4.14286	-0.870269	0.396467	0.75582	-5.85595	0.401792	0.121581	Pycr2
135288.984375	362236.84375	525046.1875	451340.09375	439112.25	293198.09375	175286.046875	90365.578125	484158.03125	368775.1875	381718.25	373043.8125	381402.96875	409531.71875	396399.03125	-0.172293	7.04269	-0.494472	0.627402	0.883493	-6.78046	0.202454	0.053797	Dpysl3;Dpysl4
74121.0234375	45316.31640625	38835.7109375	55780.90625	60903.21875	70715.7109375	79669.7265625	52956.39453125	36002.10546875	56985.20703125	47263.1171875	33968.69140625	47877.11328125	42056.20703125	29852.208984375	-0.171614	4.35114	-0.723814	0.479178	0.806461	-6.04295	0.319503	0.0934167	Tsfm
6381.96826171875	22257.298828125	4527.005859375	39871.19140625	5534.599609375	23167.703125	5362.669921875	5893.9599609375	2311.51416015625	5934.69775390625	5976.35302734375	38488.90234375	38969.40625	8798.109375	8789.708984375	-0.17159	2.04291	-0.24444	0.809862	0.94841	-5.58631	0.0915888	0.0230039	Serpina1e
113434.0625	191182.125	143088.9375	236039.859375	116365.0703125	270428.125	11464.6015625	144345.046875	130461.03125	223096.921875	134076.046875	237207.03125	181787	167476.984375	171158.96875	-0.1708	5.86746	-0.32075	0.752371	0.930819	-6.65245	0.123568	0.0311349	Rpl36
30736.6015625	67855.7890625	76832.3046875	106702.0234375	83762.9609375	82210.4375	50246.19921875	78141.9140625	36670.6015625	44569.6875	61596.4921875	95123.59375	46983.29296875	71875.90625	67950.5	-0.170162	4.70303	-0.603637	0.554181	0.842711	-6.23103	0.256348	0.0743213	Vbp1
148500.96875	165097	133980	161106.921875	173739.078125	183111	83654.3984375	117295.0625	74085.4609375	193959.9375	131245.046875	188941.015625	189905.9375	153441.90625	142853.046875	-0.170048	5.89501	-0.706272	0.489738	0.810265	-6.45462	0.310037	0.0913728	Abi2
17646.3046875	28574.40625	30855.998046875	45756.51171875	52087.3984375	30990.603515625	12317.8984375	35416.8046875	24111.6015625	26830.70703125	26635.40234375	45268.80078125	34362.40625	31717.794921875	41039	-0.169916	3.64799	-0.57896	0.570329	0.852432	-5.87809	0.243875	0.0693401	Uqcc2
12914.3017578125	21698.099609375	15809.095703125	27776.892578125	38694.00390625	21742.796875	14561.40234375	12724.4013671875	23371.498046875	20448.005859375	24448.6953125	16130.80078125	15440.701171875	23371.498046875	23761.099609375	-0.169794	3.03866	-0.661319	0.517412	0.82089	-5.62396	0.286164	0.085715	Thoc6
581910.75	603178.1875	809007.4375	667106.25	679074.75	645392.8125	608516.625	457974.21875	753927.8125	679797	652135.25	597343	367148.90625	559193.875	634397.8125	-0.169738	7.97456	-1.40192	0.179217	0.561086	-6.03305	0.74662	0.25097	Elavl1
143798.953125	244210.890625	214230.046875	380787.78125	269793.90625	203280.984375	102282.0078125	307005.15625	214324.09375	240841.046875	195641.921875	240561.015625	235647.921875	241448.0625	199214.078125	-0.169635	6.50266	-0.763471	0.455814	0.79379	-6.52529	0.341213	0.100295	Lsm3
90015.8515625	96353.234375	94530.984375	61269.7109375	100355.984375	66834.3984375	69406.9375	70902.375	82525.1484375	86999.6484375	86243.4765625	72868.296875	83330.8671875	74288.484375	79215.375	-0.169557	5.04799	-1.40311	0.178868	0.560782	-5.54994	0.747468	0.251206	Rpa1
29956.80078125	40942.29296875	41294.30859375	29572.9921875	44970.0078125	31076.29296875	33724.59375	24952.197265625	29830.607421875	34737.20703125	35014.203125	31333.49609375	42568.89453125	39410.89453125	28362.302734375	-0.168738	3.81103	-1.00759	0.328	0.70354	-5.61248	0.484126	0.152711	Dhx36
97673.2578125	129389.0234375	109649.984375	119291.9921875	123566.03125	59378.91796875	104479.96875	117238.0078125	102010.0234375	110402.0234375	123879.9296875	108263.9609375	90262.296875	107223.9765625	113443.9609375	-0.168683	5.45262	-1.19513	0.248703	0.636041	-5.90089	0.604319	0.196515	Hsd17b8
27305.197265625	49045.9140625	47734.40234375	32773.00390625	45188.31640625	37112.90234375	31159.9921875	55899.80078125	14003.904296875	41054.3046875	45720.8046875	38202.69921875	40354.38671875	33614	40038.0078125	-0.168431	3.9316	-0.569513	0.576575	0.856457	-5.98856	0.239144	0.0672947	Tpbg
11903.2998046875	15585.001953125	7957.525390625	16073.3017578125	3970.85400390625	1712.22131347656	6824.32763671875	10427.5673828125	21983.904296875	15485.5947265625	6879.91796875	2771.69165039063	13803.6015625	15670.30078125	12260.796875	-0.168431	1.88813	-0.315038	0.756628	0.93226	-5.54337	0.121118	0.0304631	Cnst
51033.61328125	57275.5078125	37594.58984375	69087.3359375	46382.69140625	48365.296875	62750.3125	37763.51171875	50232.18359375	47278.80078125	23754.50390625	66673.421875	48832.109375	44510.2109375	37756.1953125	-0.168195	4.27972	-0.799154	0.435399	0.781587	-5.96287	0.361112	0.107023	Rrp1b
413494.03125	349810.03125	340298.21875	443974.28125	347166.84375	296312.0625	358933.1875	296837.0625	338341.84375	356582	381117.15625	306754.03125	323348.125	364472.03125	315565.09375	-0.168009	7.15953	-1.84079	0.0834554	0.389601	-5.30534	1.07855	0.40938	Me1
26000.09375	34200.30859375	29913.009765625	33001.0078125	38520.99609375	49549.61328125	25238.703125	37683.61328125	8354.271484375	29816	31949.689453125	49447.1015625	31945.8046875	30261.99609375	27912.10546875	-0.167768	3.6448	-0.46111	0.650657	0.895651	-5.93305	0.186648	0.0478613	Atpaf1
13755.7978515625	18936.904296875	15424.103515625	13579.396484375	28865.8046875	24067.79296875	6738.50146484375	6708.75	17316.796875	13449.201171875	23070.505859375	18242.296875	27207.90234375	17894.904296875	14198.400390625	-0.16775	2.72276	-0.490447	0.630187	0.885643	-5.63809	0.20053	0.0527411	Tor1aip1
155868.046875	169287.046875	139826.921875	101200.9609375	155086.953125	129223.0234375	117637.0234375	152809.078125	115542.9296875	93987.6484375	126177.9921875	140947.96875	128833.921875	118320.046875	144985	-0.167381	5.75545	-1.17427	0.256731	0.64388	-5.99136	0.590522	0.191195	Cpox
76225.25	61094.91015625	57159.69140625	72175.3828125	71453.8125	51595.7109375	65758.6171875	23821.6015625	56545.61328125	79353.109375	81918.375	94031.7734375	63728.49609375	72732.3984375	43150.91015625	-0.167193	4.676	-0.684855	0.502813	0.81737	-6.17244	0.298594	0.0875815	Ankrd17
342821.09375	306777.9375	304903	306379.125	285459.90625	233769.046875	278196.15625	290114.15625	327404.15625	266585.125	275921.84375	249809.953125	274368.96875	283881.09375	254244.03125	-0.167163	6.87174	-2.40447	0.0280751	0.227553	-4.28358	1.55168	0.642917	Dync1i2
6158.2900390625	12625.8017578125	14053.8984375	10796.001953125	7202.1494140625	9575.9609375	3239.66015625	9497.111328125	5517.5478515625	16051.3017578125	16349.0009765625	8606.1923828125	11595.296875	5693.087890625	9510.1279296875	-0.166867	1.88723	-0.436424	0.668108	0.90145	-5.49943	0.175153	0.0450583	Tex264
17936.994140625	13940.203125	16735.90234375	16725.595703125	7530.74169921875	27136.50390625	6378.6279296875	11692.9970703125	6199.248046875	8420.4990234375	18164.994140625	16606.798828125	8192.5302734375	15997.5966796875	21612.99609375	-0.166468	2.41552	-0.424732	0.676443	0.90358	-5.60251	0.169769	0.0440332	Papss1;Papss2
117189.0390625	132521	133336.96875	120453.0078125	120740.953125	111076.953125	114685.046875	87172.8125	117013.9375	120800.03125	126746.9453125	106847	102054	115310.0625	106400.984375	-0.166324	5.56608	-1.83404	0.0844957	0.392043	-5.04572	1.07317	0.406667	Wdr82
82259.90625	62432.59375	31102.310546875	58136.90234375	74299.2890625	39492.20703125	35651.390625	30742.494140625	65742.5390625	58961.109375	48212.109375	63523.12109375	56109.00390625	62383.58203125	70899.1875	-0.165713	4.46774	-0.704488	0.490819	0.810265	-6.09632	0.309079	0.0913728	Csrp1
90991.4921875	110736.046875	96173.40625	117019.9765625	68166.0859375	127396.9296875	78306.5546875	74931.6171875	51072.58984375	80411.8359375	114890.0703125	109805.9296875	70574.3046875	102576.953125	68895.5234375	-0.165676	5.18299	-0.744328	0.467003	0.800401	-6.26395	0.33068	0.0966922	Ppil1
170940.96875	190861.890625	178236.09375	181489.953125	125017.9765625	233404.03125	98018.3828125	166083.90625	201383.109375	150452.03125	90248.3359375	195715.921875	143343.984375	141697.9375	121699.953125	-0.165437	5.99078	-0.857212	0.403439	0.761962	-6.35586	0.394223	0.118067	Cbx3
1442050.375	1336730.25	1516339.875	1430420.25	1395960.375	1261109.5	621654	1331539.375	1234840.5	1463680	1397380.375	1586709.625	1323350.625	1373750.375	1316470	-0.165385	9.07906	-1.01498	0.32457	0.701416	-6.55446	0.488692	0.154024	Hint1
43819.88671875	48869.40625	26315.5	25379.90625	29804.4921875	18177.703125	36398.11328125	31800.005859375	30849.20703125	27227.908203125	27394.400390625	28874.79296875	34382.60546875	31067.08984375	33602.69140625	-0.165011	3.66734	-0.80907	0.42983	0.775501	-5.73367	0.366703	0.110417	Tpmt
741657.1875	841520.0625	802880.75	791344.5625	796154.9375	654556.4375	775147.6875	674831.6875	660177.625	761253.4375	747541.9375	672604.9375	679604.6875	732617.375	682464.25	-0.164999	8.23772	-2.2054	0.0417164	0.283535	-4.78683	1.37969	0.547394	Acsl6
32517.201171875	112501.0703125	205873.921875	105011.0390625	141702.984375	63268.7890625	32987.59375	65748.359375	101933.046875	124265.078125	121343.9296875	103278.9765625	124644.9921875	123363.953125	120991.9921875	-0.164917	5.28998	-0.451111	0.657701	0.897671	-6.46832	0.181972	0.046883	Snrpf
85874.5	70406.9296875	59100.1796875	77309.78125	61388.08984375	68356.4140625	67054.6875	62107.203125	63930.81640625	47357	64517.10546875	63432.98828125	57583.69140625	56411.3984375	73775.03125	-0.164617	4.73615	-1.25621	0.226298	0.616775	-5.65083	0.645319	0.209873	Mbnl1
57805.6171875	60069.80859375	59947.1171875	68354.609375	45878.8125	59984.1796875	59183.296875	46296.3984375	67742.0390625	46866.01171875	56070.48046875	62774.9140625	62006.78125	32379.109375	33506.6953125	-0.164412	4.45937	-0.935525	0.362824	0.73198	-5.90574	0.440304	0.135501	Ecpas
98262.9609375	100135.046875	78018.96875	120167.0234375	111401.96875	87311.21875	92346.15625	79962.5546875	69215.328125	90168.3125	107114.03125	90284.96875	84401.3671875	112446.9375	88719.0546875	-0.164324	5.2612	-1.13341	0.273021	0.655451	-5.92415	0.563804	0.18346	Lsm14a
308661.15625	408522.125	423378.1875	451217.1875	464769.75	365755.0625	324606.09375	380820	239583.125	381602.1875	386472.21875	416064.21875	384566	395797.84375	384142.21875	-0.164295	7.27901	-1.10214	0.286004	0.668027	-6.32265	0.543628	0.175206	Nipsnap2
90677.3359375	144370.046875	151151.03125	130913.015625	153980.03125	119170.9296875	131608.03125	75732.1484375	131295.03125	133408.03125	140452.96875	115380.0546875	93767.3515625	126010.953125	120301.9765625	-0.163591	5.64967	-1.15307	0.26509	0.647002	-5.99215	0.576606	0.189094	Smu1
41138.7109375	35731.890625	15401.69921875	33368.8125	15497.5048828125	30587.201171875	28023.10546875	12253.0029296875	28792.20703125	21773.50390625	21677.798828125	36201.8046875	37848.10546875	23714.40234375	7914.6494140625	-0.163568	3.29153	-0.451689	0.657293	0.897511	-5.81631	0.182241	0.0469604	Gak
101077.9453125	101068.9921875	87825.703125	99136.8359375	96559.6953125	83321.28125	77307.9375	84056.0546875	89660.71875	93545.4609375	84062.71875	103057.0625	85280.40625	76621.0078125	85990.609375	-0.163377	5.20609	-1.67789	0.111947	0.447297	-5.20434	0.950986	0.349404	Amer2
1216320.75	894977.5625	830248.25	1047610.1875	834169.5	741590.5	912781.25	797303.125	899971.625	866225.0625	890489.0625	813863.875	816681.375	959761.4375	770760.6875	-0.163275	8.50242	-1.69282	0.109025	0.441105	-5.65724	0.962475	0.355458	Map1b
93535.3203125	51818.8046875	27047.693359375	73886.6015625	44540.703125	75694.2109375	38761.1015625	80107.40625	45704.3046875	47184.29296875	36897.00390625	52624.11328125	44368.296875	42316.80859375	29541.59375	-0.163094	4.34097	-0.576555	0.571916	0.854023	-6.1355	0.242668	0.0685304	Cfdp1
74926.0625	80021.8828125	64320.5859375	62814.88671875	84463.8828125	49977.38671875	63705.7109375	58336.390625	56411.80859375	60143.7109375	74725.25	67571.1953125	63281.796875	84214.5625	76164.609375	-0.162363	4.79497	-1.14292	0.269161	0.651231	-5.79539	0.569989	0.186265	Copg2
124494.9609375	96810.359375	110725.0625	78718.953125	92875.3359375	120606.9375	87391.9375	114193.9296875	102533.96875	90920.6640625	83567.84375	87648.46875	67840.5390625	62114.18359375	81940.796875	-0.162194	5.24238	-1.06692	0.301161	0.681284	-5.99083	0.521201	0.166672	Tmpo
29247.896484375	35680.390625	28359.396484375	29061.8984375	32477.802734375	32753.70703125	39528.19921875	12334.0966796875	39293.88671875	14022.69921875	32600.40625	44434.30859375	39188.90625	22356.00390625	20040.90234375	-0.162007	3.54903	-0.578737	0.570475	0.852432	-5.84414	0.243763	0.0693401	Mrps27
42883.4140625	38965.80078125	43821.7109375	40530.109375	31335.298828125	40692.30859375	38493.609375	41613.6015625	39175.80078125	32859.796875	31822.296875	36134.40625	25187.703125	31900.09765625	33599.60546875	-0.16174	3.90077	-1.11437	0.280871	0.664015	-5.53871	0.551493	0.177822	Supt6h
204680.875	229570.015625	251238.125	249624.078125	265470.90625	193836.125	234208.015625	211087.125	178601	196696.96875	228778.015625	218444.890625	221569.90625	230495.140625	222568.109375	-0.161669	6.51194	-1.58009	0.132803	0.482698	-5.60858	0.876792	0.316325	Enoph1
157381.921875	106995	85567.375	78583.5625	132121.96875	120521.0234375	120161.9375	151909.09375	56991.49609375	102985.0078125	102610.9921875	88985.59375	106914.96875	85770.34375	67809.9609375	-0.16138	5.37478	-0.674215	0.509383	0.818459	-6.3607	0.292956	0.0870033	Dctn6
46422.4140625	34246.09765625	46548.984375	91328.34375	66103.53125	57544.609375	31803.49609375	37837.796875	57208.796875	70477.6171875	53659.5	40505.6015625	37071.609375	69086.7890625	39662.890625	-0.161315	4.35603	-0.712586	0.485921	0.808446	-6.05221	0.313434	0.0923489	Tfip11
204418.015625	242202.90625	216631	184943.984375	215624.078125	184504.890625	202781.984375	233542.9375	145495.953125	206138.921875	224859.09375	155534.984375	205688.09375	181203.921875	167818.984375	-0.161096	6.338	-1.19359	0.249287	0.636444	-6.08122	0.603301	0.19624	Tm9sf2
100529.9375	41372.890625	81642.7734375	80932.9453125	61191.1875	88504.5546875	122537.0703125	87180.0703125	81945.125	59931.1875	40224.8984375	97039.8671875	73492.234375	51667.3828125	12775.5009765625	-0.161068	4.73913	-0.411156	0.686176	0.907781	-6.34191	0.163565	0.0420191	Tubb6
147473.03125	140413.0625	134893.03125	117611.0546875	135372	123969.0546875	119632.03125	127262.9375	112039.0078125	125543.0234375	126367.9765625	120106.984375	119043.0625	99427.578125	128099.015625	-0.160832	5.68348	-1.60919	0.126277	0.47293	-5.41198	0.898675	0.325203	Actl6a
173065.09375	166095.109375	183629.0625	172980	178188.03125	149149.09375	151111.0625	161064.96875	147719.09375	147584.015625	159268.890625	150608.0625	171845.984375	162300.046875	155692.984375	-0.160399	6.05851	-1.9787	0.0645521	0.353389	-4.90835	1.19009	0.451748	Trnt1
73519.8359375	62126.58203125	69689.7734375	61242.09375	83323.046875	67094.0625	64815.1796875	75474.265625	66634.1171875	28295.990234375	82007.0078125	63786.1953125	69246.7265625	71275.4921875	51874.8046875	-0.160191	4.73011	-0.820309	0.423573	0.772247	-6.08559	0.373072	0.112244	Osbpl9
619518.375	609486.875	611077.125	611554.75	615073	491761.875	592703.25	500656.03125	508660.1875	541823.875	574070.6875	550829.0625	558052.0625	585180.3125	554728.6875	-0.160082	7.86861	-2.10447	0.0507707	0.312387	-4.93721	1.29439	0.505307	Prkar2a
84426.4765625	88611.328125	101482.9921875	154617.109375	106160.0078125	111497.0078125	81671.8125	78479.21875	64012.0078125	92046.5546875	94927.734375	131003.046875	110758.0078125	107198.0390625	85015.4140625	-0.159575	5.32574	-0.845143	0.409954	0.76357	-6.21814	0.387265	0.117151	Urod
3685.14965820313	8436.466796875	17399.400390625	18987.3046875	57892.87890625	7214.833984375	17284.205078125	15290.69921875	20667.40625	8429.359375	2782.64404296875	9926.79296875	23175.1015625	18855.599609375	28859.5078125	-0.159426	2.451	-0.276732	0.785375	0.943987	-5.65795	0.104923	0.0250341	Nmt1;Nmt2
321989	559452.6875	526753.75	442360.71875	419153.8125	429897.875	351823.84375	204274.03125	442313.9375	442099.96875	489751.84375	452300.03125	447903.09375	407533.875	388573.8125	-0.159402	7.40837	-0.938367	0.361405	0.730684	-6.50297	0.442006	0.13627	Luc7l;Luc7l2
66204712	51120512	62364688	58127324	56633328	41820504	61681072	56417132	66360608	56933012	45822916	45448484	48418424	52419368	50465520	-0.159139	14.4476	-1.94743	0.0684654	0.361384	-5.4804	1.16453	0.442031	Eno1
202647.984375	200438.03125	197408.953125	186277.9375	172886.9375	177348.0625	170069.9375	148866	164705.015625	146959.984375	180035.03125	187812.09375	175198.921875	181719.953125	177474.953125	-0.158846	6.19179	-1.69981	0.107679	0.439482	-5.3773	0.96787	0.357059	Gtpbp1
246045.15625	358379.84375	352273.9375	317430.0625	427493.09375	279371.90625	313342.1875	343022.84375	238249.859375	297265.125	369190.8125	277155.03125	313256.03125	281974.9375	295246.09375	-0.158474	7.00001	-1.19627	0.248269	0.636041	-6.18103	0.605077	0.196515	Hacd3
64307.9140625	67042.984375	49559.3125	91901.609375	64939.58984375	50411.61328125	28822.599609375	80891.5546875	50684.20703125	73254.5703125	76909.953125	57067.1953125	69596.5	72332.6171875	54434.69140625	-0.15813	4.66289	-0.714673	0.484663	0.806944	-6.14667	0.31456	0.0931565	Klc3
341214.09375	355546.84375	343249.21875	310023.84375	322443.09375	277049.15625	284166.84375	322519	295623	306460.125	294306.09375	290119.90625	297608.8125	316001.78125	291356.0625	-0.15798	6.9937	-2.14882	0.0465904	0.300066	-4.76403	1.3317	0.522783	Mta2
15595.2978515625	20742.599609375	14799.1982421875	15845.9970703125	19946.1015625	18530.095703125	8902.478515625	8456.6123046875	12722.8037109375	19693.701171875	22355.693359375	18738.005859375	19779.103515625	17658.1953125	14486.8984375	-0.157803	2.71938	-0.585511	0.566018	0.849996	-5.58859	0.247169	0.0705829	Lman2l
5269696.5	4442737	4858399	5964236	4298211.5	4122178.5	5260598.5	4661321	4242349	4034008.75	4418849	3953919.75	4309449	4573739.5	4410607.5	-0.15755	10.8768	-1.73749	0.10067	0.428199	-5.69093	0.997101	0.368354	Crmp1;Dpysl3
50334.09765625	58341.7890625	64899.08203125	61216.109375	57484.69140625	43591.58984375	43316.41015625	45580.6953125	50306.08984375	42926.8046875	56844.68359375	57567.2109375	59398.11328125	64597.890625	62994.109375	-0.157216	4.47869	-1.15566	0.264054	0.647002	-5.68877	0.578306	0.189094	Pdk1
1057069.375	1224609.5	1128769.5	1274929.625	1104179.25	923051.4375	1122470.125	935374.1875	924022.125	1075300.375	1343649.25	1031770.25	975431.75	1051339.75	961463.25	-0.157206	8.78361	-1.58334	0.13206	0.480765	-5.83628	0.879229	0.318067	Slc17a7
1286249.25	1325120.625	1358280.625	1558099.375	1525809.5	1064409.375	998600.625	1185699.625	1126150.5	1394999.125	1360669.25	1344429.25	1393749.25	1386200.25	1351559.625	-0.156848	9.06794	-1.51116	0.149403	0.511549	-5.95384	0.825639	0.291112	Sod2
133381.9375	85733.15625	94902.265625	82294.0625	86832.453125	98662.9921875	87450.1953125	101289.0390625	78312.0390625	86464.6171875	57040.37890625	92037.0625	84351.28125	99550.5546875	73648.25	-0.156811	5.18278	-0.997864	0.332558	0.709125	-6.04503	0.478132	0.149277	Cutc
170197.921875	226967.125	183369	219382.03125	193154.125	168052.109375	145993.078125	134082.953125	186493.046875	199729.109375	220691.09375	195603.90625	135765.046875	215426.03125	181451.078125	-0.15655	6.23526	-1.22773	0.23654	0.628016	-6.02327	0.626096	0.202029	Lyar
3275.81909179688	9498.6181640625	8587.138671875	2552.54614257813	8415.5078125	9255.4677734375	3758.92993164063	4770.8095703125	4310.1845703125	2344.41015625	7928.73046875	3322.21630859375	12725.099609375	3286.72924804688	5913.4609375	-0.156544	1.11339	-0.346971	0.732938	0.92391	-5.4091	0.134933	0.0343705	Mlkl
17455.701171875	23343.103515625	18232.796875	20929.6015625	7007.32763671875	9995.41796875	9674.86328125	19582.60546875	8014.591796875	18527.095703125	11429.7021484375	22198.40625	17065.99609375	20782.40234375	15815.7021484375	-0.156307	2.62857	-0.450685	0.658002	0.897671	-5.63453	0.181773	0.046883	Med25
243622.046875	329087.9375	306166.9375	629155.75	527726.8125	398341.25	454974.25	306975.125	231442.0625	266181.15625	291613.875	477617.96875	323757.0625	363267.9375	390909	-0.156162	7.19351	-0.691464	0.498757	0.817051	-6.67953	0.302111	0.0877509	RTRAF
424687.1875	522640.21875	618851.1875	501171.25	519696.71875	460069.6875	431640	373493.875	518085.96875	502043.3125	510543.96875	483127.28125	354102.9375	459718.28125	519156.9375	-0.155611	7.61549	-1.64155	0.119343	0.460657	-5.66421	0.923202	0.336622	Hnrnpr
482534.90625	809376.5625	1237830	640544.1875	1173639.25	535294.0625	586052.875	502639.03125	954401.5	607365.6875	1249180.125	919795.1875	796964.8125	884452.4375	563543.6875	-0.155354	8.28492	-0.684309	0.503149	0.81737	-6.78977	0.298304	0.0875815	Hnrnpa3
29921.39453125	54219.68359375	48242.71484375	38184.59375	47858.19140625	40437.1953125	40804.390625	27776.5078125	53927.6171875	30332.494140625	41358.5078125	41704.39453125	41915.30078125	31825.599609375	36420.3984375	-0.155219	4.02684	-0.952238	0.354531	0.725495	-5.74307	0.450346	0.139365	Thoc2
199884.96875	252198.890625	259090.921875	220463.0625	220581.125	238630.03125	199796.984375	98688.0390625	224578.9375	253753.09375	238457.84375	221792.0625	223222.015625	229119.140625	176428.984375	-0.154892	6.45326	-0.916361	0.372497	0.738946	-6.38752	0.428878	0.131388	Cpsf6
224654.0625	222841.046875	246652.90625	213360.03125	208800.875	233655.03125	152056.96875	183764.09375	219375.9375	187460.078125	221007.015625	218698.890625	175739.90625	203343.890625	207170.015625	-0.154745	6.41187	-1.59746	0.128876	0.476806	-5.56691	0.889829	0.321658	Cdc5l
156560.9375	136869.984375	106826.9375	122150.9765625	121728.921875	110403.046875	111106.03125	112057.96875	104500.96875	119083.046875	137970.046875	127331.9375	109172.9296875	122208.96875	92235.25	-0.154675	5.60948	-1.24031	0.231973	0.624435	-5.88268	0.634563	0.204512	Ppp5c
3589.287109375	272165.875	10324.0751953125	199597.921875	234594.15625	4572.19873046875	4039.55444335938	3310.25170898438	7826.11767578125	328833.0625	111930.0390625	154166	155706.984375	550756.25	440855	-0.154511	4.41045	-0.107043	0.916028	0.979121	-6.31502	0.0380913	0.00916382	Sacs
911460.75	968310.9375	948006.875	828387.625	1008010.3125	718960.5625	899719.4375	839394.4375	838240	859766.1875	869613.5	777427.125	877634.875	836206.6875	796280.25	-0.154237	8.47376	-2.14797	0.0466672	0.300135	-4.90452	1.33099	0.522683	Ganab
328277.9375	448894.28125	445365.21875	421337.84375	458734.71875	377458.125	366258.8125	325342.90625	380562.8125	389589.21875	447372.25	373185.875	324115.09375	387230.1875	368676.21875	-0.154074	7.31812	-1.71876	0.104102	0.435221	-5.51544	0.982541	0.36129	Sf3b3
148786.90625	176219.890625	226413.875	11850.728515625	9051.48046875	90755.7734375	76308.6328125	3798.30981445313	119409.0703125	94993.0234375	122112.0625	94948.6953125	101298.9453125	2247.16918945313	124334.921875	-0.154016	4.43465	-0.148012	0.884102	0.969989	-6.32689	0.0534976	0.0132332	Usp35
31355.791015625	19906.296875	2429.99951171875	4785.55029296875	6674.14208984375	9623.3828125	6817.35693359375	1888.42272949219	1697.82958984375	10699.7978515625	9792.7919921875	19779.1953125	13485.8974609375	11524.697265625	11795.4033203125	-0.153831	1.73136	-0.22522	0.824536	0.952048	-5.53495	0.0837906	0.0213413	Psd
268830.0625	370619.78125	453774.03125	563545.9375	497792.25	437666.1875	459762.03125	276217.875	298769.8125	340811.9375	313811.0625	414640.875	385200.03125	394743.8125	475374.03125	-0.153746	7.32126	-0.890598	0.385772	0.752961	-6.5361	0.413669	0.123228	Napa;Napb
333865.9375	360775.78125	413138.84375	375612.75	374702.125	301935	352843.0625	298440.96875	338781.84375	398532.96875	344638.84375	311309.8125	284292	368996.09375	325509	-0.153569	7.14688	-1.88325	0.0771689	0.383344	-5.23451	1.11256	0.416412	Msi2
40292.38671875	57967.2109375	62446.296875	59098.3828125	76962.5390625	42822.39453125	46865.703125	53619.71484375	50473	49689.70703125	52097.38671875	53649.49609375	63298.1953125	56182.3046875	56290	-0.153353	4.48022	-1.08348	0.293961	0.676437	-5.7657	0.531711	0.169773	Engase
508047.25	602347.8125	643327.875	665420.3125	610173.75	594368.375	198751.0625	648075.9375	508566.75	614526	589853.9375	596768.3125	638520.875	667021.625	580209.9375	-0.152392	7.85092	-0.689097	0.500207	0.81737	-6.75223	0.30085	0.0875815	Snx12
127453.03125	119616.0546875	108485.0390625	102059.9375	104609.0625	111091.046875	94017.7265625	116007.015625	83626.75	95760.4296875	96885.265625	107332.046875	106481.0546875	103737.953125	93523.8203125	-0.152227	5.42457	-1.2506	0.228285	0.62008	-5.82822	0.641522	0.207553	Tln2
326640.1875	393546.875	450799.8125	412336.15625	399348.90625	366745.75	314577.0625	332485.90625	430058.1875	366512.125	373055.15625	357576.21875	278654.0625	348942.09375	373426.21875	-0.151791	7.23642	-1.92937	0.0708206	0.366758	-5.16994	1.14984	0.43562	Tmpo
20137.69921875	22671.595703125	28838.798828125	23879.494140625	26094.294921875	22142.39453125	15919.595703125	22960.294921875	19307.599609375	23706.70703125	20173.806640625	19249.806640625	29827.294921875	27973.09765625	20017.798828125	-0.1514	3.21658	-0.796327	0.436995	0.782961	-5.58139	0.359523	0.10626	Mtif2
36144.296875	59120.3046875	37205.60546875	40963.7890625	36757.390625	50655	49155.1953125	53967.80859375	39834.99609375	49903.40625	41699.59765625	51872.98828125	54095.1015625	2260.77685546875	66459.5703125	-0.151309	3.98176	-0.26815	0.791861	0.945272	-6.13688	0.101351	0.0244431	Tmem9;Tmem9b
69772.5546875	54158.00390625	51354.90234375	65463.99609375	81404.6875	62024.6953125	74251.5625	65534.3984375	28620.3046875	73663.734375	51599.49609375	61364.19140625	67551.1015625	56783.87890625	52970.9921875	-0.150935	4.61884	-0.65577	0.520888	0.822721	-6.17188	0.283255	0.0847474	Trappc2l
673383.4375	777300.75	830064.9375	763308.3125	683192.8125	658584.9375	658463.9375	428456.125	794992.75	688260.5625	738907	725611.5	710536.375	670389.0625	637841.6875	-0.150909	8.15061	-1.45696	0.163637	0.532282	-5.97252	0.786118	0.273858	Luc7l2
627350.875	474644.3125	508966.28125	507194.28125	455812.9375	635793.25	209820.875	512658.28125	561715.3125	461165.84375	393067.96875	521295.9375	559664.25	488581.3125	399841.8125	-0.150757	7.61222	-0.783594	0.44423	0.785958	-6.65871	0.352392	0.104601	Fkbp2
81382.734375	85897.546875	118189.96875	119041.015625	117542.96875	101291.046875	66867.1875	80575.3984375	189972.984375	62503.28515625	108578.0234375	95459.2109375	56299.19140625	88221.375	121997.9765625	-0.150353	5.29338	-0.74039	0.469326	0.801979	-6.29462	0.328525	0.0958373	Safb;Safb2
4122.13037109375	24224.599609375	12472.8994140625	19628.09375	7657.8125	5277.0595703125	22350.09375	12795.3037109375	10465.0009765625	15130.0986328125	6912.9599609375	16039.6025390625	10751.19921875	6296.5302734375	6487.982421875	-0.150332	2.11892	-0.349683	0.730939	0.923076	-5.57213	0.136119	0.0347625	Camsap1
151581.078125	144127.09375	120287.0234375	122981.921875	115447.953125	125826	103192.9921875	117747.96875	124757.9296875	100555.0625	131746.078125	105804.953125	122930.0703125	113833.9765625	120407.9453125	-0.150045	5.63729	-1.45881	0.163133	0.531949	-5.61203	0.787457	0.27413	Nit2
25936.203125	25623.80078125	29676.41015625	25765.59375	21947.400390625	11448.5009765625	21358.892578125	20768.806640625	20378.701171875	28614.005859375	28909.3046875	29146.396484375	27463.0078125	30539.400390625	20636.306640625	-0.149185	3.3025	-0.66904	0.512596	0.82089	-5.6985	0.290225	0.085715	Cryzl1
81323.0390625	75511.796875	65640.140625	68303.5703125	79121.90625	74987.609375	75831.9296875	84116.9765625	70718.046875	70688.9765625	78772.984375	58436.5078125	78202.7890625	31987.09375	57016.70703125	-0.148911	4.81977	-0.80612	0.431482	0.776702	-6.12142	0.365037	0.109746	Smpd2
168112.109375	176317.0625	185788.984375	154142.96875	149977	144292	133862.96875	136970.09375	151027.984375	127748.0859375	147641.96875	182828.9375	161492.046875	144915.046875	168298.015625	-0.148574	5.99471	-1.46097	0.162547	0.530964	-5.68229	0.789021	0.274935	Trim2
69858.859375	78228.125	104039.984375	92755.4453125	101948.953125	65582.6328125	69330.7265625	78264.53125	56979.29296875	98948.671875	81806.6796875	94003.0546875	88575.84375	82425.0546875	93801.5703125	-0.148517	5.09005	-0.925412	0.367907	0.735976	-6.08885	0.434262	0.133136	Uck1
153622.96875	95799.5625	123006.96875	168536.046875	136860.9375	104136.0390625	137701.078125	108529.9453125	123907.9375	143855.046875	104992.9921875	121702.046875	112380.0625	136497.015625	107425.0390625	-0.148085	5.6731	-1.16703	0.25956	0.644514	-5.98059	0.585763	0.190768	Cth
28446.193359375	23520.90625	27183.201171875	27210.70703125	25226.09375	19113.5	31448.392578125	15236.59765625	25423.09375	22870	31353.80078125	31409.603515625	18098.904296875	28337.6015625	19379.3984375	-0.147671	3.33143	-0.742358	0.468165	0.80129	-5.65949	0.329601	0.0962105	Pnisr
186210.953125	200017.9375	200262.953125	195999.96875	207869.90625	162537.96875	189869.03125	151059.9375	176414.0625	146728.953125	186699.046875	174466.90625	173962.953125	216154.09375	210087.0625	-0.147533	6.24616	-1.50704	0.150448	0.513578	-5.66602	0.822615	0.289394	RtcA
109569.9921875	117093.9453125	130456.03125	109557.96875	125895.0546875	107807.046875	132394.046875	101217.015625	115567.984375	106971.9453125	106647.0234375	108289.015625	104871.0546875	94024.8125	88461.96875	-0.147347	5.50284	-1.56806	0.135583	0.488521	-5.4309	0.867795	0.311117	Nop56
2204301	2271229	2157940.25	2069950.625	2032710.375	1609770.375	2060871.375	1815139.375	1925610.5	1933521.25	1988088.75	1805799.625	2034501	1990500.5	2106310.5	-0.146836	9.68313	-2.01145	0.0606706	0.344565	-5.19963	1.21702	0.462729	Aldoa;Aldoc
139390.96875	107681.9765625	146852	122626.0390625	126496.015625	95674.25	118292.046875	108064.046875	124835.96875	132839.03125	97970.0625	122848.0234375	109318.953125	124703.015625	118654.015625	-0.146505	5.61622	-1.51875	0.147495	0.509453	-5.52511	0.831223	0.292896	Pdxdc1
217485.875	331974.1875	340220.84375	338622.875	429950.75	279765.90625	202390.953125	387654.8125	309219.90625	315469.15625	320627.09375	241099.09375	399237	199089.015625	332043.125	-0.146493	6.95903	-0.840281	0.412598	0.764811	-6.5322	0.384473	0.116446	Atp5f1e
32978.89453125	24861.90625	11621.40234375	41741.7109375	26565.59375	17285.197265625	12385.8974609375	35227.90625	11952.9033203125	19472.806640625	18955.40234375	53338.38671875	35520.10546875	35028.5078125	19844.900390625	-0.145993	3.29871	-0.374044	0.713069	0.917466	-5.84383	0.146868	0.03741	Sec23b
4828.5498046875	8089.4921875	8119.6494140625	11522	4532.173828125	7371.12744140625	1997.82214355469	7834.28564453125	4591	5079.88525390625	5180.36669921875	16822.99609375	10075.5947265625	5731.55419921875	7395.0322265625	-0.145815	1.42835	-0.344861	0.734496	0.92391	-5.45485	0.134011	0.0343705	Pus1
290281.0625	301774.15625	309289	275000.125	288727.125	267194.84375	171669.09375	281835.9375	261664.09375	299258.03125	263707.875	290840	286553.0625	278353.96875	254629.875	-0.14573	6.81214	-1.26794	0.222181	0.615258	-6.06896	0.653293	0.210943	Ube2m
1006560.125	1095720.125	1266439.25	1094470.75	1074679.25	1066609.75	830582	827002.25	1241330.5	1166400	1134190.625	1100940.375	667376.1875	953425.375	1069959.875	-0.145612	8.72562	-1.30717	0.208833	0.597805	-6.20549	0.680201	0.223441	Hnrnpc
31808.5	71499.171875	39667.6875	63868.21484375	96130.6953125	47113.69921875	49952.515625	40160.7890625	53022	38163.09765625	73414.7421875	100010.953125	64981.203125	38387.01171875	31438.705078125	-0.145422	4.4325	-0.519094	0.610493	0.874304	-6.19471	0.214319	0.0583378	Fbll1
1040460.3125	945658.5	920391.25	817872.125	764439.375	1030029.75	447700.03125	929684.5	1011819.625	918720.875	683677.0625	820266.3125	886379.25	639838.3125	845514.6875	-0.145214	8.4183	-0.910049	0.37572	0.741815	-6.61661	0.425135	0.129704	Ptges3
552839	475824.25	496555.875	490698.09375	461483	451368.75	361344.78125	454212.1875	485371.25	479949.25	437618.1875	452973.25	437504.21875	444455.28125	442684.84375	-0.145163	7.56723	-1.94177	0.0691962	0.363117	-5.18607	1.15992	0.439953	Prkcsh
37334.109375	27886.3046875	49970.515625	36990.29296875	33377.59375	39579.99609375	33680.703125	14910.798828125	61753.29296875	28353.4921875	29811.19140625	31005.193359375	44577.99609375	30840.091796875	29062.3984375	-0.144526	3.79724	-0.628861	0.537931	0.832609	-5.90656	0.269273	0.0795589	Amph
29455.794921875	43466.59375	47522.796875	36588.90625	58874.60546875	32069.49609375	37080.3125	28916.796875	39562.1015625	41121.19921875	40374.5078125	43333.79296875	44174.70703125	36786.8984375	39206.3984375	-0.144463	4.01773	-0.903195	0.379242	0.744565	-5.7811	0.421084	0.128097	Ppil4
67957.328125	110921.984375	94359.171875	99411.9375	100285.953125	77826.1171875	51290.40625	99084.5546875	86656.4140625	97889.53125	89492.7890625	72513.296875	114278.9609375	91869.78125	77400.59375	-0.143493	5.16625	-0.880583	0.391017	0.753765	-6.14837	0.407804	0.122764	Arpc5l
142117.0625	130214.96875	128775	130736.078125	121851.9375	107664.046875	129114.0703125	112206.9609375	128915.0234375	119790.9296875	122371.9375	119723.0078125	111274.0546875	103171.0234375	120909	-0.143435	5.64702	-1.79376	0.0909421	0.408594	-5.12508	1.04124	0.388708	Ckap5
176867.109375	193467.96875	185077.046875	182612.015625	188629.03125	187175.046875	176021.96875	148213.046875	171675.90625	152423.09375	189739.046875	188642	130859.03125	163854.9375	167544.09375	-0.143298	6.15305	-1.50435	0.151134	0.514135	-5.65274	0.820638	0.288923	Sf3b1
33043.00390625	43868.203125	27114.39453125	28460.80859375	17318.99609375	35597.203125	18965.705078125	32184.8984375	33747.8984375	19666.603515625	35903.09765625	32111.306640625	24354.703125	20934.5	14119.6025390625	-0.142832	3.45365	-0.547157	0.591495	0.865634	-5.82447	0.228049	0.0626655	Ncbp3
13164.9013671875	16870.703125	10985.1962890625	19828.90234375	26623.396484375	18057.962890625	22615.40625	15983.2001953125	6131.2900390625	8583.341796875	20885.1953125	10993.7978515625	35531.30859375	17253.40625	13970.8857421875	-0.142588	2.69501	-0.370875	0.715384	0.918645	-5.67749	0.145461	0.0368522	Mrps28
1182340.375	1735820.375	2087771.25	1684130.75	1925781	1595770.375	1109620.25	738415.8125	1970618.75	1783940.25	1776860	1591339.75	1785861.125	1634769.125	1742029.875	-0.142556	9.34403	-0.7742	0.449614	0.79023	-6.78218	0.34716	0.102246	Ckmt1
189981.015625	173066.921875	206701.09375	170531.046875	184790.984375	190177.03125	145468.0625	119385.078125	190160.9375	182052.046875	190441.96875	176037.09375	156021.03125	155543	170863.015625	-0.141645	6.14809	-1.38292	0.184869	0.56881	-5.81452	0.733137	0.245033	Dlg1;Dlg2;Dlg4
11469307	10910193	11111498	11010102	11082904	8851262	9927087	9990905	10590697	10269594	9614823	9912687	10152700	10367405	10361404	-0.141476	12.0599	-2.69044	0.0156343	0.158642	-4.03108	1.80592	0.799581	Hsp90aa1;Hsp90ab1
52195.31640625	49362.91015625	47094.48828125	48859.1015625	60663.5859375	43035.11328125	52262.19140625	34566.80859375	30734.203125	48994.71484375	46466.59375	61447.19921875	63143.98828125	47529.39453125	50908.10546875	-0.141372	4.31707	-0.745562	0.466277	0.800399	-6.0117	0.331356	0.0966935	Map2k4
175821.953125	176764.953125	174042.09375	170471.09375	153600.015625	150331.9375	164168.046875	153827.015625	177820.90625	160601	163741.03125	149597.96875	140825.953125	150073.984375	122750.9375	-0.141349	6.02792	-1.73537	0.101054	0.428671	-5.29207	0.995448	0.367876	Polr2a
5227.41845703125	7044.15673828125	31836.099609375	26833.900390625	19674.8984375	47097.2890625	3985.19848632813	22313.79296875	12753.3359375	14441.1953125	5850.38037109375	27610.90625	29125.5	6421.89208984375	6999.8740234375	-0.141209	2.48787	-0.239656	0.813508	0.948987	-5.6719	0.0896381	0.0227399	Kalrn
83240.3515625	81486.84375	114172.953125	87286.171875	102637.046875	83127.078125	51735.8046875	78212.8203125	89875.6484375	77115.0078125	96306.75	89001.2421875	110671.9375	85503.03125	91973.4453125	-0.141182	5.16249	-0.977193	0.342391	0.717854	-6.05865	0.465477	0.143964	Pithd1
15508.1005859375	20434.8984375	15871.7021484375	23347.595703125	28448.80859375	15284.4033203125	5513.43505859375	10397	17335.3984375	18069.49609375	34454.5	14534.599609375	15308.9951171875	39720.1953125	47621.88671875	-0.14098	2.95725	-0.345813	0.733793	0.92391	-5.74949	0.134426	0.0343705	Serpina1d
985928.375	930580.9375	990329.5	951341.5625	969915.0625	782380.5	935903.625	875774.5625	815539.875	946700.5	907016.6875	803007.0625	829759.9375	934193.9375	877019	-0.140657	8.53564	-1.90804	0.0736963	0.373575	-5.31804	1.13255	0.427622	Hprt1
497708.6875	502950.125	615650.625	626933	577310.75	572410.25	224961.09375	608175.625	551492.875	488208.75	556616.6875	559745.625	469550.6875	571067.75	620392.0625	-0.140467	7.75436	-0.77269	0.450484	0.79023	-6.6809	0.346321	0.102246	Kras;Nras
57429.6171875	150835.015625	151768.96875	125846.9609375	188959.015625	158060.015625	50167.01171875	104252.0234375	83003.5390625	120843.953125	154435.078125	148182.078125	118906.0625	159558.90625	106822.984375	-0.140309	5.60507	-0.485011	0.633958	0.886676	-6.52428	0.19794	0.052235	Snrpd1
412029.90625	470765.90625	464293.15625	463850.8125	449580.28125	370301.9375	413361.75	419336.15625	403457.96875	478652.75	408732.8125	433582.90625	329820.09375	401114.09375	426914.75	-0.139888	7.4404	-1.69833	0.107962	0.439482	-5.56005	0.966731	0.357059	Ntm
613259.0625	748678.375	921947.6875	693918.875	821151.6875	764757.8125	629705	618617.25	813593.875	704713.6875	789342.5625	748794.1875	435722.875	678361.375	682128.6875	-0.139727	8.17647	-1.19994	0.246877	0.634677	-6.29841	0.607519	0.197447	Rbmx
174730.046875	160883	159470.953125	159127.046875	177970.015625	132256.015625	152716.984375	144028.984375	139733.046875	140023.015625	161136.09375	162408	168326.9375	177444.921875	130193.9609375	-0.139448	6.00071	-1.36367	0.190737	0.578739	-5.81094	0.719566	0.237518	Acat2
591392.9375	567399	502496.84375	559162.0625	449385.96875	526780.25	360770.0625	494113.875	446749.28125	490366.0625	558226.9375	514765.75	475026	498066.09375	453269.1875	-0.139199	7.67554	-1.24119	0.231657	0.624435	-6.20747	0.635154	0.204512	Psmc3
35442.70703125	24672.498046875	32996.09765625	25525.595703125	23183.40625	30342.30078125	28958.19140625	27365.603515625	35101.5	26010.408203125	23603.59765625	25686.498046875	27227.099609375	19735.1953125	13834.8974609375	-0.138957	3.4232	-0.687879	0.500955	0.81737	-5.7284	0.300202	0.0875815	Afg1l
42580.6875	34081.89453125	25929.00390625	25550.005859375	21012.8046875	37130.59375	8519.6513671875	40032.2890625	16881.501953125	37739.6015625	28945.29296875	34630.59765625	42736.796875	26834.09375	17690.5	-0.138774	3.48801	-0.393187	0.699146	0.912986	-5.90405	0.155432	0.039536	Cpne1;Cpne3
51235.00390625	76490.140625	68098.7109375	83286.0390625	74055.1953125	151564.046875	17608.796875	70319.0234375	49696.60546875	53361.91015625	52127.90625	99714.5546875	100658.9453125	64431.91015625	65268.6015625	-0.138493	4.75818	-0.393459	0.698949	0.912986	-6.35152	0.155555	0.039536	Cox6b1
309909.90625	492465.1875	452331.71875	480978.9375	391470.125	302380	337893.9375	234098.125	378773.875	469740.0625	466354.0625	455089.78125	369140.0625	433130.84375	416589.875	-0.138361	7.33539	-0.890433	0.385858	0.752961	-6.53754	0.413573	0.123228	Hnrnpa1;Hnrnpa3
60602.1796875	78321.0546875	47222.39453125	53064.8828125	44405.296875	57488.984375	45675.4921875	57319.1015625	43666.89453125	42705.390625	51246.3828125	48139.40625	57271.19140625	60411.9921875	42220.88671875	-0.138186	4.41975	-0.823406	0.421859	0.770049	-5.9866	0.374833	0.113482	Adnp
270212.96875	266100.9375	265976.0625	265568.125	232808.921875	271703.90625	189501.890625	250206.921875	232042.875	243156.125	231052.859375	241277.03125	235338.140625	233887.140625	224964.953125	-0.137964	6.64445	-1.49279	0.154108	0.517907	-5.7516	0.812175	0.285748	Tcea1
109173.9375	132722.984375	146518.046875	137602.984375	119009.0703125	162245.984375	91502.375	107166.015625	137161.078125	123545.9453125	116383.0703125	160994.0625	119779.0546875	87793.3203125	82391.28125	-0.13777	5.62773	-0.886903	0.387702	0.753362	-6.25148	0.411503	0.122996	Hmgb3
31078.3046875	34644.69921875	32429.490234375	22282	38958.1015625	26290.8984375	23005.599609375	27061.697265625	13030.2021484375	33679.703125	36755.0078125	32781.49609375	37432.609375	34079.70703125	37908.8984375	-0.137655	3.6171	-0.500787	0.623044	0.880355	-5.90308	0.205481	0.0553421	Calcoco1
12259.201171875	8049.0283203125	11405.0302734375	13635.794921875	13087.703125	14050.794921875	6742.07080078125	8943.0166015625	11873.099609375	11851.998046875	9418.2197265625	8934.8681640625	7540.74951171875	19325.298828125	9924.05078125	-0.137645	2.14689	-0.521771	0.608668	0.873467	-5.50809	0.21562	0.0587536	Arid1a
6108.21533203125	16626.603515625	2867.11669921875	12135.5009765625	4978.47900390625	10246.2021484375	3977.93432617188	4462.75	3564.77856445313	5547.533203125	9906.5966796875	5786.1513671875	10964.2021484375	11202.6865234375	4476.79052734375	-0.137546	1.4461	-0.303168	0.765499	0.936387	-5.46949	0.116055	0.0285445	Morc2a
25698.505859375	25828.296875	27717.501953125	21796.09765625	25607.49609375	26649.19140625	12483.498046875	21849.703125	19504.3046875	23671.89453125	27742.70703125	40985.1875	30610.09765625	12191.099609375	29187	-0.137509	3.29086	-0.513307	0.614448	0.876653	-5.78109	0.211515	0.0571722	Ppp1r12c
120136.046875	118865.984375	101075.9375	112971.0078125	118144.9765625	95615.078125	107559.046875	108416.9375	96097.65625	96557.90625	111447.046875	101748.9921875	103715.0546875	110546.03125	100190.0078125	-0.137275	5.45765	-1.41376	0.175768	0.553006	-5.63089	0.755061	0.257271	Smarca4
47882.11328125	145589.078125	144037.9375	92801.5703125	139899.046875	116016.0625	59919.3828125	115207.9609375	67321.7890625	78948.34375	105703.03125	151285.96875	200869.109375	35058.6015625	145903.9375	-0.137056	5.35701	-0.376716	0.711119	0.916479	-6.5137	0.148057	0.0378776	Opn1mw
416648.25	403342.25	414266.09375	397243.125	379751.125	384937.84375	304505.8125	426108.96875	314129.03125	321501.9375	391315.9375	331775.875	368585.09375	384276.8125	432860.09375	-0.136634	7.27599	-1.25598	0.226377	0.616775	-6.14576	0.645167	0.209873	Hagh
333371.0625	414156.03125	491483.0625	553973.8125	838419.5625	352247.84375	498827.875	353234.1875	400447	503965.1875	636074.0625	575729.125	161001.09375	789926.125	621033.8125	-0.136476	7.59326	-0.468792	0.645268	0.893706	-6.85826	0.19026	0.0488056	Hnrnpa1;Hnrnpa2b1
543964.1875	1269199.875	1130969.75	545408.6875	1238070.625	857398.375	691755.3125	1250870.75	466601.96875	602215.625	802339.5625	921141.125	1227429.75	688259.625	793136.625	-0.136159	8.40785	-0.508317	0.617867	0.878452	-6.90577	0.209105	0.0562819	Opn1sw
270246.90625	297878.0625	261352.921875	261638.140625	268085.09375	230693.921875	263421.09375	238511.125	249763.0625	255655.984375	253028.15625	219295.90625	238677.046875	267380	238916.03125	-0.136142	6.70856	-1.82738	0.0855335	0.394843	-5.26301	1.06786	0.403575	Asrgl1
327845.09375	334772.90625	347958.09375	340684	303570.03125	365487.75	146447.953125	292823.09375	377827.09375	289304.09375	320873.0625	358646.21875	326698.90625	301324.84375	288642	-0.13562	6.9925	-0.844207	0.410462	0.76357	-6.53326	0.386727	0.117151	Rpl17
549974.0625	594201	592494.875	530604.25	576476.3125	479859.78125	533464.25	465598.15625	458666.1875	531571.125	567170.25	491653.96875	512766.75	564481.75	545234.25	-0.135195	7.77524	-1.58958	0.130645	0.479842	-5.75508	0.883906	0.318902	Ap2a2
1104630.5	1465269.625	1723909.625	1546250.625	1531470.25	1492840.125	1477099.125	1171800.5	1645731	1568740	1506660	1301370	782878.1875	1038669.5	1478419.75	-0.135021	9.13442	-0.962609	0.34945	0.720497	-6.60813	0.456615	0.142368	Lmnb1
384725.1875	475377.8125	514484.0625	431827.21875	481647.71875	427046.28125	430701.71875	364830.21875	431832.9375	449277.25	459169.15625	408080.03125	329988.90625	397649.84375	436222.03125	-0.134739	7.45573	-1.59612	0.129173	0.476806	-5.7135	0.888827	0.321658	Eif4a3
44273.40234375	43285.6953125	34718.796875	38524.61328125	33356.79296875	40740.48828125	29841.494140625	38046.59765625	37087.8125	46720.91015625	28417.306640625	41045.51171875	28090.298828125	24894.40234375	40401.09765625	-0.133939	3.89402	-0.78246	0.444877	0.786186	-5.83436	0.35176	0.104475	Tial1
48808.38671875	35903.80859375	38511.6015625	25471.505859375	19594.1953125	36599.6953125	12830.80078125	43648.7109375	37639.09765625	27390.306640625	28068.302734375	23515.201171875	29464.5	36772.5078125	25647.59375	-0.133917	3.61986	-0.502425	0.621916	0.880113	-5.9082	0.206268	0.0554618	Klc1;Klc2
25372.107421875	35210.88671875	21453.205078125	28036.705078125	24041.095703125	19328.50390625	22857.19921875	38513.99609375	19872.40234375	14592.7958984375	32622.09375	30096.794921875	36818.59765625	10078.0986328125	35991.3984375	-0.133857	3.35551	-0.441073	0.664806	0.899904	-5.83713	0.177305	0.0458037	Rnf20;Rnf40
142612.0625	168986.953125	157116.015625	148132.921875	134201.0625	164798.03125	112143.9296875	127047.921875	126509.0546875	139005.96875	146817.0625	158616.015625	123502.015625	136107.0625	131640.921875	-0.133514	5.85412	-1.18422	0.252875	0.640956	-5.99845	0.597093	0.193172	Sf3a3
286433	352252.03125	297663.90625	430708	369646	382799.21875	237881.9375	302647.96875	289454.8125	293771.96875	293925.03125	359011.96875	338712.875	338399.09375	302192.15625	-0.133147	7.05173	-1.05195	0.30778	0.685626	-6.34525	0.51176	0.163913	Clta
16965.796875	4596.3203125	10605.2978515625	24279.603515625	14048.603515625	23856.6953125	8730.302734375	14926.9033203125	17857.904296875	7506.626953125	10487.3974609375	19907.90234375	3478.59008789063	16624	5781.689453125	-0.132914	2.24648	-0.292598	0.773427	0.938823	-5.61243	0.111581	0.0274164	Mars1
30255.796875	34912.30078125	25905.001953125	48559.81640625	20497.40234375	36787.3125	22964.39453125	30550	17017.701171875	24499.802734375	34717.60546875	44338.3046875	34035.80859375	24653.1953125	23123.69921875	-0.132903	3.58141	-0.496207	0.626203	0.882625	-5.89271	0.203285	0.054224	Vps28
152924.0625	221480	237451.140625	203415.953125	218726.078125	175091.015625	199611.109375	133579.9375	201109.0625	197087.9375	220255.921875	188130.9375	161122.046875	209381.9375	184162	-0.132722	6.30303	-1.16696	0.259591	0.644514	-6.10408	0.58571	0.190768	Snrnp200
70336.6875	91927.4921875	66285.125	91087.0546875	59327.91015625	90496.96875	48839.2109375	80712.5078125	81107.1171875	16722.69921875	78611	94258.296875	79451.2578125	81135.109375	85448.453125	-0.132652	4.84774	-0.419423	0.680243	0.905964	-6.36677	0.167336	0.0428888	Pmm1;Pmm2
147537	183475.9375	182454.90625	178613.046875	152187.09375	151408.03125	153369.90625	117049.9921875	139882.03125	155766.078125	175501	160230.0625	162129.96875	169922.0625	148857.9375	-0.132366	6.02193	-1.21104	0.242709	0.633045	-6.00118	0.614915	0.198565	Hnrnpul1
240898.046875	186027.890625	252693.84375	322705.8125	280076.03125	242652.890625	216637.015625	223624.03125	213902.875	223553.96875	221319	248641.890625	225915.125	241436.890625	236810.96875	-0.132061	6.60866	-1.21713	0.240445	0.632128	-6.09754	0.618985	0.199195	Rbbp9
455899.125	485764.75	505622.9375	475765.125	492074.0625	450153.03125	353882.03125	452721.78125	425510	465185.3125	430939.25	429946.1875	428157.125	465097.96875	487378.125	-0.13173	7.54241	-1.61935	0.124064	0.469708	-5.68871	0.906354	0.328172	Acp1
146693.078125	162640.921875	144296.015625	151247.984375	158033.90625	143215.921875	140138.03125	146749.90625	130511.921875	130069.0625	113114.03125	156747.96875	144746.921875	139690.9375	143508.953125	-0.131608	5.88093	-1.33507	0.199734	0.588894	-5.82292	0.699547	0.229963	Hars1;Hars2
51438.6171875	60207.9140625	46319.20703125	38783.70703125	63786.109375	45966.296875	40744.09765625	45843.19140625	45625.0078125	48014	46807.40234375	38529.80859375	59044.49609375	48704.28515625	48991.41015625	-0.131553	4.3094	-0.906136	0.377728	0.743666	-5.87943	0.422821	0.128622	Usp47
1194840.75	1226260.375	1384850.25	1297760.25	1199990.5	1108819.5	1327649.25	1022219.8125	1239359.5	1196980	1153879.75	1021679.375	1066050.125	1206240	1091759.5	-0.131422	8.92417	-2.02921	0.0586554	0.338317	-5.13668	1.23169	0.470676	Cadm2
37525.58984375	30729.693359375	39806.59375	40527.51171875	39207.51171875	40565.48828125	33642.2109375	37365.390625	23480.298828125	48074.9140625	30519.298828125	45208.9921875	32271.69140625	37728.10546875	24289.39453125	-0.131007	3.86745	-0.647044	0.526381	0.826837	-5.91583	0.278699	0.0825801	Exosc5
539119.3125	768434.75	780805.6875	669431.625	732605.75	661490.75	700066.9375	465499.0625	647859.1875	630478.875	726444.625	671858.375	550521.875	648021.9375	613797.6875	-0.130873	8.06197	-1.25291	0.227465	0.61822	-6.22691	0.643086	0.208857	Prpf8
28220.599609375	54253.1015625	62661.98046875	62993.31640625	61578.41796875	55460.9921875	24068.69921875	37670.91015625	58355.90625	51039.98828125	56644.4921875	44922.5	45663.80859375	55392.109375	55944.01171875	-0.13081	4.3256	-0.610745	0.549576	0.840538	-6.10582	0.259972	0.0754424	Rbm10
375595.875	364537.09375	349070.84375	361138.9375	336685.03125	326153	343006.96875	319452.96875	323692	331668	327578.1875	291391.125	301066.8125	340246.9375	336222.875	-0.130801	7.10771	-1.83739	0.0839783	0.391069	-5.30265	1.07583	0.407746	C2cd2l
17533.599609375	19699.1953125	24100.302734375	17105.005859375	8890.8515625	17252.50390625	20565.697265625	19457.197265625	16463.6015625	6307.16943359375	20962.998046875	24220.306640625	17216.197265625	4541.60888671875	21302.09765625	-0.130712	2.68294	-0.335342	0.741535	0.924729	-5.68751	0.129869	0.0339855	Cog5
224348.0625	196651.984375	206928.03125	246592.90625	249563.03125	187138.921875	162979.078125	188628.046875	245797.09375	178834.90625	196143.0625	220661.046875	215715.890625	253673.9375	196443.0625	-0.130359	6.43338	-1.33149	0.200883	0.590061	-5.93001	0.697057	0.229103	Pacsin1;Pacsin2
2985960.75	3034191.75	3120379	3007020.25	3119141.75	2439959.5	2909230.5	2719011.75	2586921.75	2892149.75	2822569	2861279.25	2824170.25	2762730	2890219.5	-0.130222	10.2034	-1.86149	0.0803362	0.386958	-5.4683	1.09509	0.412336	Got2
4641.95947265625	6445.9091796875	18815.39453125	21457.203125	8314.818359375	7496.18896484375	15983.697265625	15551.0009765625	6270.0185546875	10060.9921875	10399.302734375	8983.5625	15600.7001953125	5556.91064453125	4622.240234375	-0.129732	1.96551	-0.310714	0.759856	0.934052	-5.55331	0.119269	0.0296289	Cops7b
6452.8583984375	18094.39453125	24931.603515625	9395.8515625	22690.697265625	18026.201171875	7531.65771484375	12612.6962890625	7060.1416015625	15959.8046875	33931.50390625	5995.15966796875	23887.705078125	16558.69921875	11007.4033203125	-0.129587	2.4926	-0.296096	0.7708	0.938823	-5.65828	0.113058	0.0274164	Edc4
149826.96875	138332.96875	125539.0390625	323263.90625	301573.9375	223834.921875	250370.046875	163636.078125	125556.96875	123658.0390625	131873.984375	211964.953125	182733.015625	211264.125	169357.109375	-0.129472	6.21178	-0.518057	0.611201	0.87449	-6.63218	0.213816	0.058245	Arpc3
14268.90234375	15065.794921875	22473.9921875	9221.16015625	19222.697265625	18442.294921875	21268.103515625	20900	13770.900390625	7919.69970703125	16902.00390625	16869.09765625	10748.3994140625	10372.1982421875	10262.8974609375	-0.129391	2.57497	-0.442878	0.663526	0.899872	-5.62521	0.178142	0.045819	Vps52
122313.0625	160351.921875	160612.046875	291376.875	226242.125	175369.015625	202067.984375	134146.96875	97480.3984375	188645	172942.03125	213889.875	170570.0625	192335.890625	169035.890625	-0.129211	6.15673	-0.591679	0.561976	0.848938	-6.5797	0.250283	0.0711241	Cops8
528963.875	189154.96875	433602.96875	585944.375	406977.15625	473962.0625	107925.984375	246293.15625	471133.875	620721.875	292225.96875	479384.21875	401319.90625	410446.15625	478328.875	-0.128987	7.27577	-0.385832	0.704483	0.915295	-6.85877	0.15213	0.0384391	Rpl19
3920.87060546875	11648.1982421875	6714.748046875	10639.5009765625	18251.005859375	4718.1552734375	7650.61279296875	38779.09375	4152.97607421875	3976.0205078125	7728.39794921875	36782.109375	6493.826171875	6943.208984375	5285.0400390625	-0.128917	1.81586	-0.224597	0.825013	0.952357	-5.54756	0.0835393	0.0212003	Naa20
111810.984375	162574.921875	171960.078125	168655.953125	155466.9375	146686.09375	146079.96875	95370.65625	138750.03125	144928.078125	133711.03125	162836.0625	164378.0625	155943.890625	114655.9375	-0.128769	5.88267	-0.950703	0.355287	0.726714	-6.24723	0.449421	0.138637	Luc7l3
12239.16796875	8854.060546875	4991.3896484375	3548.01904296875	4784.03564453125	3852.16870117188	5096.8310546875	14326.498046875	11782.5986328125	6801.54833984375	3467.6708984375	1966.59020996094	10884.701171875	4270.82470703125	3948.70678710938	-0.128725	1.24981	-0.281336	0.781902	0.942047	-5.44627	0.106848	0.0259274	Mrpl4
235580.953125	298840.9375	275757.03125	291260.9375	285097.09375	248610.015625	245277.046875	214324.9375	260558.046875	253366.90625	273633.96875	244203.140625	251414.890625	246240.09375	277599.125	-0.128591	6.7397	-1.6469	0.118229	0.457913	-5.54512	0.927274	0.339217	Upf1
62948.90234375	62720.78515625	68196.640625	67562.265625	55881.8828125	67457.484375	34352.80078125	47591.61328125	53587.1875	58054.1796875	67225.0234375	75669.59375	61430.5078125	62233.90234375	61976.98828125	-0.128479	4.61816	-0.781239	0.445576	0.786916	-6.08108	0.351079	0.104072	Cpe
51995.30859375	78382.4765625	66087.015625	71009.6015625	59588.18359375	68455.53125	49734.3984375	44691.4140625	55103.3046875	57654.6875	68007.03125	59729.28515625	78337.1015625	51924.89453125	64617.4921875	-0.128377	4.65047	-0.853021	0.405694	0.762268	-6.03273	0.391802	0.117892	Lpgat1
224120.09375	230207.046875	203914.078125	197666.984375	220131.90625	182499.0625	154662.890625	157723.9375	168442.921875	215897.0625	250399.84375	237086.953125	208867.125	198374.890625	204401	-0.12813	6.37825	-0.987084	0.337661	0.712326	-6.30629	0.471519	0.147321	Map2k1
872229.5	822558.8125	998942.625	909189.75	901300.5	736094.0625	685543.4375	685377.5625	1072849.5	794964.3125	952582.5	844653.25	670589.375	928140.8125	879253.8125	-0.128052	8.44031	-1.47883	0.157765	0.521754	-5.96232	0.801991	0.282534	Khdrbs1
6775.65087890625	10159.501953125	3859.58081054688	12041.201171875	9613.5908203125	5275.5390625	7320.75244140625	6581.74169921875	14190.603515625	9492.498046875	8059.93212890625	2809.9697265625	9835.453125	5588.5283203125	7557.171875	-0.128019	1.60024	-0.359808	0.723492	0.921232	-5.47782	0.140566	0.0356312	Tbc1d13
620592.25	820348.75	837204.5	691059.6875	850665.625	599020.375	783455.9375	703788.1875	595972.8125	745702.0625	737336.875	596279.375	740900.5625	685840.75	735797.3125	-0.127754	8.19649	-1.21696	0.240506	0.632128	-6.27968	0.618874	0.199195	Pcbp1;Pcbp2;Pcbp3;Pcbp4
157080.09375	137762.078125	85259.6640625	138631.9375	81964.0859375	179085	86141.1484375	107762.015625	158666.984375	79444.5390625	80267.703125	123992	107069.0078125	115634.0078125	60890.41796875	-0.127649	5.48061	-0.553292	0.587381	0.862668	-6.4603	0.23108	0.0641563	Sumo2
451811.75	317159.90625	272590.09375	267945.125	264070.03125	353881.09375	150866.9375	333515.21875	407520.9375	248634.984375	222406.046875	369561.9375	288761.84375	269798.875	244372.046875	-0.127521	6.89226	-0.657513	0.519794	0.822721	-6.66096	0.284168	0.0847474	Eif4h
282899.125	273878.96875	229324.90625	251633.046875	244237.046875	202971.078125	267318.84375	242932.15625	232809.84375	225716	240344.84375	222334.015625	260717.9375	226515.078125	208262.984375	-0.127363	6.62744	-1.37316	0.187825	0.573567	-5.90829	0.726246	0.241416	Apeh
418051.9375	479298.03125	493878.75	501529.1875	533295	435109.78125	491994.03125	410611.15625	409815	416803.0625	435895.15625	460386.09375	455843.0625	461732	428763.8125	-0.126989	7.54887	-1.55068	0.139686	0.496602	-5.7885	0.854846	0.303991	Cse1l
40751.98828125	20794.302734375	59590.5859375	45281.69921875	42237.4140625	38770.5078125	22934.599609375	34160.5	39302.40625	39208.91015625	31735.705078125	44877.08984375	41736.69140625	46525.20703125	30869.50390625	-0.126951	3.94556	-0.58841	0.564116	0.849996	-5.98154	0.248631	0.0705829	Exosc10
47859.30078125	64939.890625	62595.69921875	61048.40625	66551.5390625	84239.7265625	53657.0859375	48830.6875	55822.8828125	50416.21484375	66359.9140625	47128.30859375	48006.2890625	54916.21484375	48875.8984375	-0.126798	4.54568	-0.875645	0.39362	0.754867	-5.98157	0.404923	0.12213	Cpsf1
147868.96875	293155.84375	364105.03125	490029.0625	423597.125	313736	324910.9375	325772.90625	151607.9375	291296	271178.1875	384367.78125	220375.921875	385899.875	349045	-0.126664	6.95426	-0.471774	0.643182	0.891911	-6.77687	0.191666	0.0496784	Snrpa1
50586.80078125	97928.75	59772.41796875	69801.8984375	49428.1171875	68006.0390625	54491.79296875	63177.1796875	32128.1015625	74983.4453125	78400.09375	60205.8828125	72070.8828125	62830.79296875	37854.30859375	-0.126533	4.62812	-0.50982	0.616836	0.877784	-6.25878	0.20983	0.0566124	Ppp6c
105634.015625	236956.90625	209241.078125	182583.046875	204048.109375	172593.015625	156007	101816.0078125	178583.046875	170055.109375	209833.078125	174531.953125	126931.0703125	185400.078125	207101.015625	-0.12635	6.13266	-0.705145	0.490421	0.810265	-6.50065	0.309431	0.0913728	Cenpv
743045.875	643049.8125	638130.125	680571.25	636387.8125	510878.1875	637066.3125	583918.25	662172.375	638546.1875	641117.75	570842.8125	584660.625	678368.5625	572236.1875	-0.126092	8.01129	-1.76117	0.0964704	0.419692	-5.51661	1.01561	0.377069	Epb41
38368.8984375	37713.890625	25473.8984375	25063.798828125	10547.4033203125	33837.609375	6660.57177734375	26547.8984375	22662.306640625	28591.296875	27104.501953125	35511.60546875	29146.80078125	20970.59375	15793.302734375	-0.12563	3.27207	-0.331677	0.744252	0.926646	-5.84982	0.12828	0.033086	Pin4
349106.84375	304627.8125	297924.9375	311362.09375	298354.96875	287772.875	253816.84375	285209.0625	337960.9375	267844.90625	270015.125	271159.15625	298300.15625	281892.9375	286547	-0.125012	6.9141	-1.84177	0.083305	0.389601	-5.26937	1.07933	0.40938	Usp14
207590.046875	198794.953125	242365.9375	262074	250633.015625	211055.03125	186323.984375	202162.03125	196184.03125	219188.078125	230060.09375	228781.03125	186669.921875	202673.984375	253127.859375	-0.125005	6.48513	-1.25556	0.226526	0.616775	-6.03154	0.644882	0.209873	Snu13
659199.9375	586576.875	624584.3125	547411.9375	633857.875	591371.875	646880.9375	594634.0625	549078.25	521533.75	492741.96875	559422.3125	514656.875	549873	538202.75	-0.124954	7.88173	-1.51849	0.147559	0.509453	-5.86561	0.831035	0.292896	Reep6
727492.25	871466.5	1025159.375	932911.5625	955189.1875	885595.625	754056.4375	573072.75	942257.75	862002.6875	871055.25	862920.5625	767996	770194.3125	941990	-0.124901	8.43919	-1.26523	0.223126	0.616377	-6.23886	0.651449	0.210154	Ddx5
75442.7421875	83928.796875	90699.7578125	88154.6875	70892.4375	69588.3125	40255.48828125	87091.3671875	87635.375	69835.03125	66480.921875	89462.625	94045.4453125	66079.0625	91591.9375	-0.124773	4.98026	-0.745687	0.466204	0.800399	-6.20907	0.331424	0.0966935	Dnajb6
134796.046875	208144.90625	211973.921875	175020.890625	185134.078125	144579.96875	153125.96875	96529.9609375	162026.90625	219900.078125	172421.96875	188017.046875	162855.015625	171172.09375	214106.015625	-0.124751	6.13064	-0.779319	0.446675	0.786916	-6.44442	0.350009	0.104072	Shq1
166142.09375	167420.09375	173666.0625	170235.953125	167816.09375	113040.9296875	168265.984375	162197.9375	152776.953125	171823.953125	171505.984375	131933.984375	139062.03125	179556.0625	163181.953125	-0.124514	6.03316	-1.20716	0.244159	0.63331	-6.00757	0.612327	0.198384	Nadk2
352602.90625	356052.03125	378826.9375	445900.75	316498.90625	306672.09375	325066.03125	298121.15625	319453.8125	407176.8125	321889.8125	373004.84375	324579.0625	365563.15625	322530.9375	-0.124288	7.15449	-1.2502	0.22843	0.620101	-6.13695	0.641248	0.207537	Fubp1;Khsrp
343690.15625	433168.09375	424370.09375	392245.15625	393259.75	366065.15625	290859.96875	300327	411966.1875	348053.8125	444544	367838.8125	383763.03125	358009.03125	359884	-0.124146	7.26112	-1.36749	0.189561	0.576716	-6.00446	0.722251	0.239038	Csnk2a1
12925.19921875	2950.61938476563	6222.263671875	5756.2001953125	5621.7900390625	2785.05493164063	5909.61962890625	4126.2197265625	9135.26171875	3108.76342773438	5655.3916015625	5850.1015625	8585.8896484375	7003.298828125	5712.50927734375	-0.124041	1.20832	-0.338209	0.739412	0.92391	-5.42423	0.131113	0.0343705	Golga4
57907.1953125	54063.60546875	46017.80078125	46099.3984375	34984.703125	43698.51171875	47453.609375	49481.59765625	42475.09375	39563.8046875	41630.91015625	45731.6875	43360.5	36522.88671875	40842.79296875	-0.123666	4.19064	-0.855188	0.404527	0.762268	-5.88233	0.393053	0.117892	Foxk1
141002.015625	104862.0390625	103195.9921875	143282.96875	109385.015625	97017.671875	111158.0390625	138401.9375	80933.9140625	113921	118169.96875	119728.0703125	106678.046875	89159.640625	127745.046875	-0.123033	5.53257	-0.790283	0.44042	0.784099	-6.30954	0.356133	0.105629	Arl1
243701.9375	317255.9375	293208.9375	308833	308522.84375	287390	270507.84375	191578.09375	316985.09375	266432.90625	307360.09375	289968.84375	219782.078125	280696.9375	264364.15625	-0.122945	6.82676	-1.21484	0.241295	0.63233	-6.13343	0.617452	0.199056	Eftud2
69832.5390625	75194	89635.2421875	92810.5234375	92836.421875	76568.9609375	89516.21875	66054.78125	71777.53125	83446.84375	105085.0625	88651.7578125	83401.625	54915.015625	59215.89453125	-0.122941	5.02126	-0.813137	0.427559	0.773621	-6.16654	0.369004	0.111472	Vps25
21321.1015625	53550.99609375	17993.296875	20423.298828125	14180.4013671875	56319.40234375	9715.078125	8560.34765625	16949.69921875	15269.3974609375	52022.8125	29468.58984375	35701.50390625	22666.607421875	9597.12109375	-0.122937	3.13666	-0.261154	0.797161	0.945901	-5.82466	0.098454	0.0241545	G3bp1;G3bp2
82469.1953125	92916.6015625	65596.9375	80314.0859375	83663.46875	63808.50390625	76965.8984375	88717.53125	46905.80859375	80029.8125	86545.8125	57758.40625	84164.140625	93484.7578125	75171.3359375	-0.122778	4.97015	-0.668577	0.512884	0.82089	-6.2603	0.289981	0.085715	Tpp2
111719.9609375	138513.953125	144824.078125	133496.078125	122388.9296875	134404.015625	114464.9453125	113001.03125	88076.984375	120045.0703125	113481.0078125	147443.015625	128046.015625	131057.9609375	110306.0234375	-0.122493	5.658	-0.88571	0.388326	0.753362	-6.25764	0.410804	0.122996	Prpsap2
64510.28125	67561.015625	65103.48046875	65981.296875	80631.7734375	32020.09765625	67608.4609375	77462.21875	63632.015625	33444.40234375	80906.953125	72148.9609375	69394.09375	75301.9375	84269.578125	-0.122425	4.73282	-0.565407	0.5793	0.857774	-6.26038	0.237096	0.066627	Dgki
941651.3125	1031329.75	1041009.3125	985285.9375	1059419.875	833223.8125	967828.4375	912682.25	826911.5	918190.1875	961048.9375	956831.0625	949479.4375	981531.125	923399.25	-0.122387	8.61451	-1.55299	0.139133	0.495798	-5.86935	0.856569	0.304695	Ahcy
166013	169515.03125	159678.96875	148115.09375	150839.015625	142267.078125	135853.9375	151345.984375	142554.953125	137824.015625	149816.078125	139107.09375	151945.046875	154441	143537.984375	-0.12225	5.94335	-1.46311	0.161968	0.529874	-5.66775	0.790572	0.275828	Hars1
95784.9921875	115032.0234375	126892.984375	128680.0390625	123712.0078125	99407.203125	118048.953125	107241.984375	96766.34375	115184.0546875	101145.984375	95845.0390625	121788	105163.03125	117724.9296875	-0.122237	5.5119	-1.15344	0.26494	0.647002	-5.95782	0.576853	0.189094	Prkar2a
11681.4013671875	31365.69921875	20876.1953125	44625.7890625	35168.109375	4436.39892578125	8713.4208984375	14825.6943359375	23608.79296875	34573.296875	42586.9921875	28793.595703125	44508.38671875	40139.50390625	57934.3046875	-0.12222	3.34019	-0.238604	0.81431	0.949172	-5.89806	0.0892101	0.0226549	Syne2
14522.90234375	15349.8017578125	10742.703125	6682.90966796875	6441.15576171875	15524.9013671875	12787.017578125	16258.8046875	8754.783203125	3260.48706054688	15158.599609375	10802.3984375	4900.94873046875	14137.4033203125	4006.21264648438	-0.122164	1.96325	-0.28163	0.78168	0.942047	-5.56162	0.106971	0.0259274	Prpf39
27680.095703125	20746.3984375	10268.0009765625	7221.1083984375	18441.794921875	14906.09765625	11763.0966796875	14462.7001953125	12054.7958984375	12659.6982421875	12969.19921875	19090.796875	13257.9013671875	20863.50390625	9131.5791015625	-0.121762	2.54869	-0.384041	0.705784	0.91561	-5.64276	0.151328	0.0382895	Uprt
105432.96875	119238.0625	176167.015625	135189.921875	169935.09375	135157.046875	124903.984375	114692.015625	101806.046875	127318.9765625	157344.0625	143740.984375	97740.296875	136405	146525.03125	-0.121575	5.75376	-0.815099	0.426466	0.773043	-6.33846	0.370115	0.111797	Hnrnpa3
38463.8984375	34401.49609375	34641.69921875	34850.20703125	25233.298828125	47304.40625	25002.802734375	19850.00390625	44467.09765625	36460.2890625	33962.40625	25162.607421875	21681.998046875	24870.20703125	33578.11328125	-0.121382	3.67737	-0.597854	0.557943	0.845598	-5.87733	0.25341	0.0728359	Sf3a2
115429.9453125	116629.0625	111744.0390625	100697.9453125	105697.0234375	98717.265625	95812.859375	106461.0703125	91261.3515625	98394.78125	102719.0390625	108088.0546875	109504.96875	100699.0078125	95216.953125	-0.121105	5.41623	-1.2078	0.243918	0.633045	-5.87428	0.612756	0.198565	Fto
199771.890625	190716.09375	252968.953125	240792.015625	182864.96875	207644.125	134153	144535.046875	193907.890625	244501.96875	204345.875	195425.03125	178079.921875	231439.921875	232892.046875	-0.121022	6.36071	-0.8669	0.398258	0.756884	-6.41373	0.399835	0.120971	Dazap1
34272.0078125	28640.1015625	18849.09375	51782.09765625	37771	16777.49609375	34520.88671875	25918.99609375	50377.30078125	29056.80859375	31865.595703125	30068.6953125	39738.5	39993.48828125	13689.5966796875	-0.120566	3.64282	-0.426097	0.675468	0.90358	-5.95148	0.170395	0.0440332	Klc4
132744.046875	141942.984375	156523.890625	153712.96875	144536.96875	122855.984375	154455.90625	143530.953125	156009.0625	125359.921875	137558.0625	93304.2421875	105040.0625	126873.0234375	186902.046875	-0.120441	5.81935	-0.997978	0.332505	0.709125	-6.18845	0.478202	0.149277	Kpna1;Kpna6
129290.015625	168900.96875	152490	151619.96875	161777.96875	122377.921875	147255.015625	103333.0625	155867.015625	121030.0625	159535.0625	140078.9375	155450.90625	151401.03125	145007.03125	-0.120283	5.88414	-1.15515	0.26426	0.647002	-6.03679	0.577968	0.189094	Ddx23
33832.1953125	36933.19140625	27273.501953125	31839.697265625	33138.09375	41950.30859375	10715.3974609375	38305.2890625	33418.80859375	32623.796875	31508.1953125	43353.5078125	32106.509765625	19341.400390625	33095.09765625	-0.119909	3.65569	-0.443807	0.662868	0.899872	-5.94615	0.178573	0.045819	Bsn
822073.9375	762350.1875	786065.25	800093.9375	801992.8125	646727.875	706205	696266.8125	675050.3125	734593	730220.1875	754712.6875	738524.125	797810.25	787623.5625	-0.119817	8.26825	-1.56087	0.137268	0.492627	-5.8353	0.86243	0.307482	Hibadh
900820.375	931416.6875	1082420.625	969577.875	796747.8125	1072789.875	846133.0625	750574.3125	849422.6875	907474.875	897381.5625	880750	704682	826132.375	824058.75	-0.119295	8.49851	-1.23328	0.234518	0.625793	-6.28099	0.629825	0.203569	Ddx39b
107183.015625	89096.25	80907.2734375	85088.953125	84462.3203125	87443.9453125	83538.90625	83709.6015625	88416.2578125	74762.5	77774.5859375	82591.9453125	90313.859375	85940.1484375	61683.40625	-0.119208	5.10878	-1.0553	0.306288	0.685043	-5.96657	0.51387	0.164282	Lrba
320454.21875	336325.125	308105.84375	328960.03125	313198.90625	291978.0625	177532.90625	318119.875	307295.90625	334292.15625	325167.90625	285011.90625	296243.90625	329101.84375	310052.125	-0.119035	6.96273	-0.970819	0.345464	0.718944	-6.4135	0.461597	0.143305	Nudc
34527.2109375	69909.4921875	51040.08984375	11257.1669921875	63526.90234375	39728.9921875	31718.193359375	59846.984375	46299.18359375	64558.40234375	35809.30859375	58711.609375	56289.703125	27355.693359375	4408.36083984375	-0.118659	3.91588	-0.219547	0.82888	0.95291	-6.1199	0.0815085	0.0209482	Ubl5
706487.0625	810310.1875	787841.25	821532.875	914895.5	694348.375	1000499.5625	797869.375	871913.625	818205.1875	658322.0625	372115.78125	789414.5625	747021.3125	809277	-0.118647	8.2881	-0.772472	0.450609	0.79023	-6.72378	0.3462	0.102246	Camk2a;Camk2b;Camk2d
100155.96875	150353.015625	121748.078125	140156.921875	120816	120714.9375	92465.8828125	75730.5390625	118731.0703125	110562.984375	127278.921875	124542.046875	140985.984375	129443.9453125	123688.9453125	-0.118629	5.60747	-0.84309	0.411069	0.763755	-6.28344	0.386085	0.117046	Usp39
900071.625	865984.625	851437.5	842024.1875	853936.75	687897.5625	886182.375	773586.4375	807077.0625	796456.0625	809229.9375	752969.5625	782132.25	827226.4375	771277.5	-0.118569	8.38735	-1.79857	0.0901507	0.405857	-5.48479	1.04503	0.391627	Dync1h1
44528.6953125	50395.38671875	41981.6015625	50204.69921875	48175.79296875	51927.50390625	38330.8984375	41813.29296875	37465.90625	32048.091796875	46364.390625	51525.90625	48201.91015625	51462.6953125	38486.40625	-0.11808	4.19557	-0.756544	0.459844	0.794809	-5.96039	0.33739	0.0997373	Rgs7
320558.875	291689.84375	256626.859375	271334.875	209775.9375	258437.171875	223330.9375	210299.09375	281398.09375	217995.984375	254490.875	276609.96875	242730.859375	269078.96875	219202.859375	-0.117769	6.69703	-1.11192	0.281892	0.664285	-6.22966	0.549917	0.177646	Pak2
256454.90625	215705.046875	244193.140625	205685.921875	247621.015625	212339.953125	102597.96875	214714.90625	244982.140625	260364.859375	253499.9375	214710.078125	233349.109375	219115.9375	232872.953125	-0.117631	6.50065	-0.714969	0.484485	0.806944	-6.55884	0.314719	0.0931565	C1qbp
39403.9921875	22044.6015625	22816.001953125	21027.296875	27492.998046875	37839.80078125	23466.50390625	12198.298828125	25606.29296875	11070.5966796875	34337.609375	20131.404296875	29059.189453125	37414.5	23175.607421875	-0.117371	3.32565	-0.397912	0.695726	0.911925	-5.84355	0.157562	0.0400411	Pik3r4
80512.0390625	80735.671875	67985.71875	104213.9921875	69537.2734375	72007.1640625	43171.30859375	73737.296875	73652.6328125	84270.1328125	76082.3828125	97680.359375	75995.9296875	72206.59375	73672.109375	-0.117126	4.95317	-0.719829	0.481565	0.806461	-6.22026	0.317345	0.0934167	Ddi2
20673.5	10512.30078125	7970.31787109375	15188.0986328125	6329.6904296875	22148.89453125	6422.32958984375	7698.34033203125	6246.5498046875	6551.8720703125	11583.8974609375	17383.99609375	7969.7490234375	22825.703125	7314.23193359375	-0.116898	2.11068	-0.281473	0.781799	0.942047	-5.58803	0.106905	0.0259274	Map2
45346.609375	32695.10546875	34325.9921875	26787.09375	22136.802734375	25473.59375	54933.49609375	29108.599609375	21877.90234375	20357.49609375	26252.30859375	32894.19921875	38012.88671875	21576.595703125	31344.599609375	-0.116698	3.61298	-0.466051	0.647188	0.894792	-5.91857	0.188969	0.048278	Prrc2c
82939.6953125	62376.984375	69940.734375	41811.69140625	71380.265625	84931.71875	78352.4296875	86515.84375	70038.265625	57031.10546875	38725.88671875	64831.2890625	38446.51171875	60689.21484375	35467.29296875	-0.116575	4.63787	-0.5082	0.617947	0.878452	-6.26341	0.209049	0.0562819	Phf5a
315944.15625	338493.0625	323709.125	303308.875	315732.03125	257616.0625	340237.03125	304218.90625	297140.1875	249324.9375	302314.03125	331349.8125	230993.921875	313935.15625	316201.96875	-0.116517	6.95539	-1.21569	0.240979	0.63233	-6.15062	0.618021	0.199056	Nefl
81575.125	80609.0703125	73481.8359375	86317.046875	83281.6328125	60373.7890625	64341.37890625	71870.96875	75765.59375	66034	82151.5546875	87281.7890625	89497.40625	76103.109375	74177.5859375	-0.116263	4.97721	-1.01335	0.325322	0.701714	-5.97487	0.487687	0.15384	Fam114a2
41245.8046875	54825.609375	49260.5859375	61031.41796875	50915.8125	42167	59405.61328125	26045.5078125	35755.70703125	38168.59765625	69811.21875	58706.796875	58580.69140625	46544.89453125	54815.390625	-0.116088	4.31971	-0.541329	0.595416	0.866839	-6.14165	0.22518	0.0620618	Yipf5
9724.091796875	11687.3017578125	5796.5068359375	11078.5029296875	8755.251953125	7984.4609375	7793.92822265625	10577.3984375	6285.5888671875	8729.9501953125	9131.1025390625	8221.4248046875	11584.80078125	6277.90283203125	8779.76171875	-0.115853	1.8323	-0.430598	0.672256	0.903027	-5.48984	0.172465	0.0442991	Fry
112108.0546875	146440.015625	147498.96875	187406.0625	194697.03125	161990.0625	164708.0625	184842.0625	118104.9921875	128467.046875	122380.03125	129030.96875	141238.03125	144414.90625	142229.078125	-0.115785	5.91539	-0.788995	0.441152	0.784788	-6.39329	0.355412	0.105248	Cplx3;Cplx4
1009019.6875	1027979.625	987080	1071179.875	1025460.3125	905120.4375	904964.875	899700.4375	930547.75	963283.9375	958299.5625	958289.4375	1002929.75	942013.625	913648.0625	-0.115698	8.63689	-1.79275	0.0911092	0.408594	-5.50976	1.04044	0.388708	Dctn2
77932.171875	65549.171875	57413.71484375	64300.90234375	73832.40625	59842.1171875	51794.796875	69727.7421875	60918.1953125	53316.70703125	70358.359375	57588.41015625	64623.6015625	68229.109375	64943.19921875	-0.115694	4.71361	-0.945354	0.357931	0.728193	-5.96867	0.446201	0.137753	Atxn2l
4376.79833984375	37397.61328125	28268.994140625	60587.3203125	32304.689453125	57693.49609375	8018.826171875	32238.1953125	5223.09375	21070.3046875	24799.205078125	54602.48828125	27626.498046875	31040.69140625	32125.998046875	-0.115648	3.31606	-0.18204	0.857738	0.962759	-5.89141	0.0666452	0.0164825	Nol3
26834.501953125	9405.359375	39809.48828125	16092.2041015625	25518.8984375	10949.3974609375	34566.0078125	50349.00390625	62501.59375	29982.49609375	25590.302734375	4712.4013671875	18729.498046875	3244.45434570313	22770.09375	-0.115593	3.01638	-0.196826	0.846335	0.958453	-5.80517	0.0724579	0.0184293	Olfr1121;Olfr1150-ps1
34949.80078125	66057.9296875	69176.1796875	74763.8828125	72860.9765625	50232.18359375	52511.90625	47042	50652.6875	48214.2109375	62020.1015625	69658.265625	61531.50390625	72376.140625	59236.68359375	-0.115454	4.58587	-0.650066	0.524475	0.824854	-6.16321	0.280275	0.0836227	Sh3glb1
69065.96875	91986.453125	87987.71875	64080.8046875	61980.30859375	64028.21484375	58776.3828125	70251.5625	57176.01953125	71261.265625	73714.9765625	85439.4140625	72572.7578125	73593.15625	59652.69921875	-0.115349	4.85236	-0.785501	0.443142	0.785958	-6.14325	0.353458	0.104601	Ranbp3
71412.0703125	64103.00390625	41983.29296875	74571.09375	88913.859375	63176.8046875	35635.88671875	52642.30859375	74281.1171875	61533.8203125	60416.5078125	63236.71875	59148.60546875	71985.4609375	74111.515625	-0.115305	4.68385	-0.633267	0.53512	0.831091	-6.20509	0.271549	0.0803514	Lancl1
19087.994140625	22618.396484375	31703.498046875	29899.19140625	19948	30278.60546875	23207.693359375	21387.404296875	13022.4013671875	19284.896484375	24768.09375	24191.697265625	20684.39453125	27427.595703125	26497.703125	-0.115096	3.24948	-0.478703	0.638345	0.888991	-5.77965	0.194944	0.0511026	Upf2
66989.1171875	71106.8359375	44518.51171875	54746.5859375	50846.2890625	50293.1875	48654.18359375	56982.37890625	50170.39453125	47759.58984375	52814.80859375	50192.38671875	55882.1015625	58570.8203125	49693.1875	-0.115037	4.46446	-0.83205	0.417098	0.769239	-5.99219	0.379762	0.113939	Plch2
206220.96875	206760.125	183119.953125	200496.875	180180.046875	195519.875	102154.03125	171182.046875	173661.921875	182231.921875	198569.0625	207501.96875	200903.90625	195662.875	191519.09375	-0.115022	6.24647	-0.793459	0.438618	0.783238	-6.45424	0.357913	0.106106	Ube2v1
2477811.25	2838229.25	3413999.75	2777110.75	3052910.25	2927631	2433040.25	2238630.25	2999750	2653621	3098619.75	2926338.5	2242499	2669300	2501311.75	-0.114688	10.1373	-1.35007	0.194976	0.584414	-6.21207	0.710019	0.23328	Hnrnpa1
360252.90625	347930.03125	412934.0625	365462.15625	359496.90625	322925.1875	338280.125	313205.9375	353592.09375	343257.84375	370388.09375	362115.21875	296350.84375	348523	337356.96875	-0.114629	7.16426	-1.67108	0.113301	0.449901	-5.56737	0.945766	0.346883	Ptbp2
55512.3046875	32417.595703125	25807.4921875	33215.3984375	27622.298828125	45999.4921875	37435.109375	22601.298828125	24662.89453125	45817.80078125	30096.595703125	26121.494140625	20422.798828125	39179.296875	27857.802734375	-0.11458	3.70857	-0.46601	0.647217	0.894792	-5.9556	0.18895	0.048278	Fsd1l
9822.7119140625	7144.5791015625	17140.794921875	6756.958984375	6220.2978515625	16304.697265625	6245.90966796875	4643.951171875	3814.39038085938	11988.4970703125	17031.599609375	19950.90234375	12099.3994140625	2249.34936523438	6236.30126953125	-0.114423	1.77825	-0.225538	0.824292	0.952008	-5.54001	0.0839188	0.0213593	Arhgef12
14859.4951171875	19634	7511.0146484375	7659.0224609375	4007.77270507813	4224.70458984375	7150.95751953125	7503.00048828125	6776.56005859375	9078.7822265625	5295.849609375	10863	19827.19921875	7938.0498046875	14510.8974609375	-0.11426	1.84269	-0.273084	0.78813	0.944094	-5.54204	0.103402	0.0249848	Setd1a
299197.90625	300059.90625	304697.90625	302226.9375	317003.96875	259012.15625	280495.875	273598.15625	250272.09375	274580.15625	294948	283328.0625	293620.90625	294774.9375	296464.875	-0.114131	6.89069	-1.37749	0.186509	0.571467	-5.94152	0.7293	0.243009	Gsr
6066707	5535696.5	7782415.5	6880603.5	6741200.5	3786311.5	7591869.5	5726940.5	6803292	7349922.5	5227300	5334818.5	5715330	6504286.5	7184673.5	-0.11395	11.3168	-0.907961	0.37679	0.743283	-6.74466	0.4239	0.128846	Ldha;Ldhb
116745.9921875	146032.078125	138177.046875	137639.015625	123308.0234375	126658	128544.0078125	80409.1796875	138315.046875	121275.9296875	123992.984375	130187.9375	114795.9296875	146903.0625	111943.0625	-0.113801	5.68201	-0.995496	0.333675	0.709312	-6.16088	0.476677	0.149163	Rbm25
737531.8125	888398.3125	1064820.375	848982.5625	812564.0625	853293.5	821956.5625	612605.9375	958340.125	905138.375	906350.1875	831187.25	524638.125	772754.375	849799	-0.113661	8.39283	-0.975235	0.343333	0.718372	-6.55286	0.464284	0.143651	Hnrnpl
207969.953125	194132.078125	182155.078125	186405.046875	179948.890625	180479.96875	161279.96875	196123.875	171394.015625	171838.03125	157530.96875	171091.09375	192184.90625	173398.09375	171087.921875	-0.113648	6.20841	-1.27568	0.219494	0.611169	-5.95861	0.658577	0.213839	Pdhx
57254.1953125	82306.796875	75957.15625	275521.96875	176143.015625	116430.015625	259392.875	78141.8125	29724.197265625	45710.7109375	88339.375	198254.015625	171423.015625	144561.046875	118571.0625	-0.1134	5.46718	-0.230397	0.820576	0.95013	-6.58293	0.085881	0.0222169	Apoa1
1261109.5	1042710.4375	933661.8125	988679.875	903907.875	937513.5625	853734.6875	1005809.875	968441.5	892650.8125	877111.75	1010219.625	975617.4375	1004910	833638.0625	-0.113376	8.63083	-1.22182	0.23871	0.631763	-6.30279	0.622129	0.199446	Map2
82028.265625	77829.71875	75612.6953125	78504.3359375	89561.5625	78842.4765625	67697.7265625	74531.8671875	75168.75	69601.8359375	78334.515625	68904.8125	67259.609375	91629.8515625	71314.609375	-0.113303	4.97263	-1.10967	0.282836	0.664285	-5.87438	0.548465	0.177646	Lnpk
108317.9375	79423.953125	61039.40625	82100.4140625	72943.1953125	74455.4375	84325.1953125	69257.8046875	68108.1640625	55189.30078125	77611.78125	77287.703125	82921.8203125	69579.0234375	74086.046875	-0.113058	4.94952	-0.767763	0.453327	0.79115	-6.1834	0.343588	0.101741	Pcna
295888.09375	322985.8125	325697.09375	317500.96875	333145.90625	235964.03125	319230.875	269325.96875	285728	290534.84375	327190.8125	281945.875	311122.1875	328050.15625	291650.125	-0.112751	6.95656	-1.31945	0.204791	0.594777	-6.02482	0.68869	0.225646	Ahcyl1;Ahcyl2
280751.125	325212.1875	314664.8125	302959.8125	334346.96875	292727.125	295578.0625	263615.84375	201830.890625	312221.96875	321686.03125	284492.03125	293277.96875	317765.96875	304569.8125	-0.112424	6.9241	-0.88045	0.391087	0.753765	-6.49088	0.407727	0.122764	Ddx6
138444.9375	119413.015625	139067	156540.03125	138974	144528.9375	120122.0703125	134272.0625	110658.0390625	133438.015625	118794.96875	141417.015625	118928.0703125	140945.90625	114892.0390625	-0.111826	5.75253	-1.00954	0.327091	0.703514	-6.16174	0.485331	0.152728	Ak3
132285.046875	166784.0625	147021.984375	154473.0625	142775.0625	137707.09375	116371.9921875	115613.984375	146397.03125	151300.96875	138937.078125	135984.921875	144553.96875	158835.9375	123018.0234375	-0.111705	5.852	-1.16632	0.259839	0.644514	-6.01708	0.585295	0.190768	Ddx42
293114	369360.21875	313684.15625	340107.0625	321620.125	284128.15625	307338.96875	254146.921875	304546.0625	294742.96875	316660.90625	337730.03125	322210	303851.90625	283264	-0.111679	6.99173	-1.30846	0.208406	0.597669	-6.04344	0.681091	0.22354	Psmd6
86962.6171875	97704.640625	92356.171875	83302.0078125	89002.421875	85616.6015625	74042.078125	92251.46875	96635.8125	55133.6171875	94443.1640625	89972.8984375	100300.9375	73462.1171875	74298.8984375	-0.111439	5.12804	-0.863219	0.400222	0.760154	-6.15163	0.397699	0.119099	Ttll12
112537.0703125	110445.96875	80099.78125	83254.9921875	70024.1875	122494.953125	84727.71875	72472.46875	75050.8828125	73433.1796875	90240.9375	94236.8671875	74940.4296875	77740.6640625	70736.9375	-0.11142	5.12803	-0.683166	0.503853	0.818109	-6.29086	0.297696	0.087189	Ahcyl1
190352.109375	245001.890625	143598.90625	120815.0390625	186442.015625	148148	132303.9375	147207.921875	140678.015625	192167.109375	169446.921875	192772.984375	179426.03125	152983.921875	139792	-0.111383	6.06764	-0.687389	0.501256	0.81737	-6.49982	0.299941	0.0875815	Scamp5
294183.9375	251560.859375	281456.125	347402.84375	326411.8125	233011.84375	302932.1875	281302.125	258128.140625	258694.921875	307789.90625	314338.84375	273039.875	302435.1875	229337.953125	-0.111221	6.8627	-1.04253	0.311998	0.688478	-6.32733	0.505848	0.16211	Dnajc5
429821.71875	524649.25	511708.25	496307.125	529803.75	412815.0625	476678.03125	357727.0625	423654.25	492652.09375	549633.875	472744.25	410478.15625	548521.75	462020.21875	-0.111031	7.59844	-1.06358	0.302628	0.682793	-6.39784	0.519091	0.165711	Prpf19
961411.125	969966.3125	977885.0625	908814.8125	932592.1875	834589.75	934297.6875	893375.75	866512.5625	893504.5	859949.25	840933.9375	875020	854877.6875	876053.6875	-0.110892	8.53183	-1.77666	0.0938079	0.414121	-5.52855	1.02776	0.382873	Acly
142046.046875	149495.953125	152117.90625	170204	121447.9296875	138211.03125	84553.7109375	135375.046875	141297.046875	153870.953125	138706.015625	150804.90625	156189.015625	133237.0625	129245.0625	-0.110874	5.83346	-0.839448	0.413051	0.76534	-6.33513	0.383996	0.116146	Txndc17
32211.994140625	39234.11328125	31241.708984375	40650.69140625	32408.810546875	37049.09765625	20400.697265625	33136.91015625	24374.99609375	29547.19921875	47600.109375	35587.60546875	34309.40625	32235.296875	38198.40625	-0.110761	3.77737	-0.546485	0.591946	0.866016	-5.93957	0.227718	0.0624739	Fam126b
136253.96875	158993.09375	169285.03125	167862.921875	159371.0625	133600.953125	125346.9921875	173990.09375	117962.9921875	152627.96875	143148.921875	159283	151128.046875	149849.953125	160736.9375	-0.110286	5.94847	-0.929287	0.365954	0.73433	-6.27925	0.436574	0.134109	Nmt1
19066.404296875	41868.3046875	29100.404296875	20574.90234375	17750.8046875	25217.505859375	18035.59375	21446.498046875	16619.296875	19418.40625	24232.09375	29182.890625	34460.40234375	27411.69921875	16466.998046875	-0.109816	3.25495	-0.420381	0.679556	0.905875	-5.80777	0.167775	0.0429315	Exosc2
11911.296875	4466.3505859375	26522.0078125	3233.62890625	9400.28125	18953.697265625	13313.599609375	7202.4306640625	6775.06884765625	17080.802734375	4499.54052734375	1655.14001464844	10807.2626953125	13345.6015625	3802.11059570313	-0.109749	1.72657	-0.189231	0.852188	0.960215	-5.5383	0.0694646	0.0176315	Gpr179
6395.10205078125	9764.9892578125	7280.5615234375	11168.703125	7150.46142578125	9691.30078125	3992.7451171875	6997.5283203125	7396.806640625	8263.4716796875	2689.82958984375	11034.1982421875	8208.2509765625	13875.296875	10417.59765625	-0.109684	1.67323	-0.302393	0.766079	0.936387	-5.50475	0.115727	0.0285445	Fam98c
300914.8125	298530.15625	342899.0625	353393	414437	277845.125	371091.9375	343011.0625	287949.84375	291846.0625	293050.84375	294227.875	313350.0625	337897.0625	331472.03125	-0.109421	7.05083	-1.10717	0.283884	0.665076	-6.28567	0.546859	0.177128	Pgp
15921.7958984375	14014.396484375	31691.19921875	9912.1572265625	10953.298828125	17107.900390625	12717.203125	16607.99609375	24722.701171875	5148.47119140625	10150.7021484375	20921.60546875	9689.7890625	10248.9990234375	25519.505859375	-0.109129	2.54869	-0.296954	0.770156	0.938823	-5.66996	0.113421	0.0274164	Nf1
181312	162931.890625	208806.9375	199813.09375	223931.125	150655.0625	158798.984375	150499.984375	154828	175765.9375	213734.96875	241543.84375	208885.90625	182815.890625	178960.03125	-0.108919	6.24722	-0.824382	0.421319	0.770049	-6.42861	0.375389	0.113482	Lin7a;Lin7c
614608.0625	620532.375	596402.375	580750.1875	628710.9375	496061.125	602402.75	578085.1875	563227.125	558272	560355	540711.125	575277.1875	581327.875	544136.0625	-0.10888	7.8896	-1.63509	0.120701	0.463027	-5.69784	0.918288	0.334394	Pgm1
16194.595703125	17898.998046875	15780.1015625	19280.599609375	12392.703125	18210.994140625	15940.00390625	14172.998046875	15529.3974609375	18184.505859375	10569.8984375	14218.697265625	15657.595703125	11285.2041015625	16851.5	-0.108796	2.65403	-0.518209	0.611097	0.87449	-5.6067	0.21389	0.058245	Ppid;Ppif;Ranbp2
1031299.75	986714.625	1169729.5	1051020.125	1167140.5	953245.1875	1075809.375	979519.25	1127530	1030310.3125	969579.125	845966.4375	957822.0625	1000929.5625	1006480.25	-0.108685	8.71658	-1.93309	0.07033	0.36619	-5.28693	1.15286	0.436294	Pcbp2
429813.78125	406530.8125	381826.75	371226.875	337141.15625	369630.84375	336097.09375	340197.90625	288091.875	351492.84375	375068.90625	376628.15625	387352.03125	372102	354308.96875	-0.108511	7.22866	-0.996107	0.333386	0.709312	-6.42391	0.477052	0.149163	Ogdhl
8822195	8301527	9387091	8826010	9301000	7359422	9131445	8032066.5	8157792	8554554	7966024	7660398.5	8075765	8600242	8665011	-0.108499	11.7645	-1.73948	0.100311	0.428199	-5.72099	0.998651	0.368354	Mdh2
108049.046875	156064.96875	119607.0390625	126451.03125	119588.0703125	101716.0390625	117705.0078125	120291.953125	88739.9375	113340.96875	127404.0078125	134283.953125	128302.0625	120226.9296875	111514.9921875	-0.108241	5.6126	-0.797488	0.436339	0.782961	-6.32096	0.360176	0.10626	Ube3a
188498.90625	199272.03125	234309.90625	269304.96875	184362.96875	215841.96875	223007.859375	155458.921875	169313.90625	201506.953125	207274.953125	205762.078125	173404.96875	225038.125	202853.046875	-0.108017	6.37928	-0.874302	0.39433	0.755165	-6.40967	0.40414	0.121958	Celf2
92925.8125	84596.421875	109696.9609375	128570.015625	99942.3515625	108869.9609375	93439.0390625	86322.984375	71815.59375	57576.3046875	116781.9609375	131947.9375	102187.9296875	121133.953125	84874.6953125	-0.107888	5.32466	-0.566776	0.578391	0.857217	-6.41225	0.237779	0.0669091	Nmral1
516437.1875	523070.15625	600735	538515.25	517116.96875	476579.75	403992.78125	432635.8125	531732.0625	517335.8125	529485.875	542849.875	512476	504683.28125	525797.75	-0.107723	7.71497	-1.38929	0.182958	0.566309	-6.02505	0.73765	0.246947	Fubp1
108307.0546875	24189.107421875	67843.5859375	62859.29296875	26347.197265625	70624.890625	64636.41796875	60783.00390625	77476.8671875	49036.08984375	22382.90234375	36867.69921875	38626.99609375	21915	47498.8984375	-0.106721	4.2614	-0.296041	0.770841	0.938823	-6.22722	0.113035	0.0274164	Camta2
302776.03125	312721	317169.125	301745.03125	312718.9375	273125.0625	295421	300951.8125	266170.96875	270404.875	284090.96875	283489.9375	294515.875	290567.875	298224.84375	-0.106709	6.91783	-1.39885	0.180119	0.561518	-5.91722	0.744439	0.250636	G6pd2;G6pdx
79747.7109375	91189.234375	70471.5546875	78633.453125	80845.1484375	74829.25	39237.61328125	80199.390625	68785.671875	88963.125	104296.96875	64395.203125	89098.25	80396.2109375	69075.828125	-0.106709	4.96575	-0.586739	0.565212	0.849996	-6.31034	0.247789	0.0705829	Lsm12
313612.8125	334342.96875	300704.84375	303623.84375	328402.09375	296151.875	289702.90625	299114.84375	249941.09375	283777.90625	309416.1875	298185.03125	306597.90625	299318.1875	288887.875	-0.106403	6.94846	-1.15335	0.264976	0.647002	-6.22048	0.576793	0.189094	G6pdx
3940.19873046875	10028.7021484375	15510.099609375	28182.103515625	9365.3369140625	14976.2021484375	3513.96459960938	14766.6962890625	5023.228515625	14861.4990234375	8705.76953125	9851.1083984375	13314.9013671875	24653.896484375	8566.189453125	-0.106242	2.12259	-0.21961	0.828832	0.95291	-5.60267	0.0815335	0.0209482	Mrps23
57594.5	62377.48046875	43202.7109375	47964.1953125	56027.61328125	50929.61328125	56269.61328125	38221.4921875	47883.79296875	43664.0078125	49341.80078125	50440.81640625	56122.6171875	46718.59375	51881.59765625	-0.106052	4.37148	-0.772039	0.450859	0.79023	-6.00822	0.345959	0.102246	Cul2
60558.8125	96071.7421875	65988.96875	79081.328125	70634.234375	86670.1640625	93374.328125	79721.8828125	54083.515625	67769.1796875	81579.8671875	66578.0234375	59194.796875	55751.19140625	50956.6875	-0.105704	4.84895	-0.591096	0.562357	0.849232	-6.27588	0.249988	0.0709737	Rraga;Rragb
448311.875	384649.90625	373813.96875	376953.96875	354287.90625	381928.21875	360481.125	338028.875	370481.15625	332550.09375	354640.78125	364647	372924.96875	349720.78125	340022.09375	-0.105611	7.23766	-1.35895	0.192201	0.581461	-6.01182	0.716245	0.235479	Pfas
968364.6875	991401.125	979656.5625	955556.75	906159.6875	875776.875	937281.8125	899185.5	771075.625	878482.3125	851153.875	922581.6875	914480.75	903570.9375	913305.125	-0.105401	8.55107	-1.26113	0.224562	0.616775	-6.25066	0.648663	0.209873	Impa1
33769.30078125	50770.88671875	77982.15625	73096.0078125	75909.171875	44462.39453125	63340.01171875	45736.703125	39804.41015625	47966.984375	76566.8359375	92650.046875	54810.7890625	74321.8828125	40849	-0.105333	4.55384	-0.430832	0.672089	0.903027	-6.27086	0.172573	0.0442991	Hmox2
18765.796875	36892.90625	30525.998046875	27091.802734375	54405.515625	27033.8046875	25003.498046875	28004.900390625	26193.095703125	29463.701171875	43616.08984375	30242.298828125	45039.7109375	25372.89453125	22305.697265625	-0.104925	3.63512	-0.437434	0.66739	0.901284	-5.93738	0.17562	0.0451382	Ppp2r2a;Ppp2r2d
251789.109375	229662.90625	227602.953125	217139.109375	205747.125	184254.046875	203170.03125	193046.890625	228310.890625	207935.875	237762.140625	198333.984375	218228.984375	215591.859375	201494.953125	-0.104818	6.46326	-1.35082	0.19474	0.584414	-5.90922	0.710544	0.23328	As3mt
68770.7578125	66392.296875	60727.69921875	67546.453125	48586.40234375	44435.1015625	77596.90625	39473.10546875	61925.1015625	65234.0078125	60525.79296875	45599.19921875	72566.328125	47538.4140625	68891.2421875	-0.104723	4.59434	-0.633184	0.535172	0.831091	-6.17735	0.271506	0.0803514	Plch1;Plch2
207404.0625	139721.96875	153154.921875	144970.046875	121376.0234375	140136.921875	96625.4609375	152574.09375	141246.046875	134796.9375	155633.09375	146071.078125	146402.0625	169104.953125	123832.9296875	-0.104338	5.88203	-0.739779	0.469687	0.801979	-6.42414	0.328191	0.0958373	Gtf2f2
184764.125	174984.109375	175980.078125	169569.046875	173384.109375	160389.03125	169799.890625	158312.03125	158757	166310	166923.03125	155938.953125	158826.90625	167513.96875	161444.015625	-0.103876	6.10295	-1.37818	0.186299	0.571207	-5.8099	0.72979	0.243206	Aldh9a1
447656.25	455958.78125	480863.21875	421293.84375	363704.75	406594.75	243180.875	374684.8125	409882.71875	492465.84375	519893.25	317858.8125	398329.125	420957	490746.125	-0.103633	7.3999	-0.704426	0.490856	0.810265	-6.69385	0.309046	0.0913728	Pitpna;Pitpnb
120672.015625	154891.0625	166344.96875	148517.078125	140769	134819.03125	111103.9765625	156455	124073.9921875	123650.03125	145495.953125	165091.984375	116270.9609375	141711.046875	139067.921875	-0.103619	5.83303	-0.88074	0.390934	0.753765	-6.29883	0.407896	0.122764	Kras
89504.1484375	101637	106668.03125	87999	91102.46875	85139.25	83740.9296875	100472.9375	82465.3828125	75505.5078125	87503.1640625	85135.5390625	96830.5859375	87764.65625	100101.03125	-0.103401	5.22022	-0.967108	0.347262	0.718944	-6.07968	0.459343	0.143305	Mtrex
43519.29296875	44169.890625	46729.9921875	53431.41015625	53272.38671875	44495.88671875	35746.89453125	46754.7109375	48046.1953125	45258.8046875	46333.59765625	41275.20703125	49390.9140625	40055.3984375	49672.49609375	-0.103375	4.23433	-0.879662	0.391501	0.753984	-5.87412	0.407267	0.122638	Fyco1
549519.8125	601980.8125	742708.0625	605966.125	602018.25	634809.75	565842.375	424079	755845	619199	652588.0625	641597.6875	380031.875	536007.1875	590878.75	-0.103266	7.91444	-0.870862	0.396152	0.75582	-6.61283	0.402138	0.121581	Matr3
68259.515625	92373.265625	76470.125	75442.7421875	101441.9453125	52211.7109375	37106.10546875	88091.65625	108369.9296875	82958.2265625	93123.9453125	63253.90234375	91412.8984375	69720.0859375	102939	-0.102676	4.99828	-0.505937	0.619501	0.879526	-6.36425	0.207958	0.0557512	Iqsec1;Iqsec3
150231.015625	135455.0625	159584	152115.078125	158013.015625	115564.9296875	132457.078125	146406.90625	140536	156623.046875	154805.078125	134770.03125	134456.984375	138548.9375	146585.09375	-0.102541	5.88437	-1.20439	0.245199	0.633961	-5.97963	0.610482	0.197938	Rbbp4
962424.6875	1101840.25	1156340	967113.4375	1158350.625	1029079.6875	581537.75	1209879.875	944648.875	1083239.5	987472.875	1061009.375	1041170.375	1045949.5	1017810.0625	-0.102457	8.70389	-0.757045	0.459552	0.794809	-6.76254	0.337666	0.0997373	Ube2v1;Ube2v2
24835.591796875	36214.609375	42907.40234375	48766.78515625	36970.296875	44476.80078125	19996.705078125	26735.40234375	32428.310546875	23932.1015625	38231.59765625	57657.88671875	41883.19921875	33541.796875	43761.703125	-0.102359	3.86895	-0.429284	0.673193	0.90358	-6.02984	0.17186	0.0440332	Impact
97604.1953125	118004.953125	111546.984375	112677.0078125	143354.015625	97443.546875	120676.9609375	110109.03125	90395.09375	111943.0625	121497.078125	99856.234375	118384.0390625	107503.0390625	101872.015625	-0.102069	5.50566	-0.857217	0.403436	0.761962	-6.2467	0.394225	0.118067	Eif3e
361989.8125	358557.0625	374399.09375	370303.875	349806.78125	320527.09375	327953.03125	328957.875	310940.03125	341601.8125	351891.78125	346921.84375	355813	343100.875	334125.125	-0.101986	7.15113	-1.33164	0.200836	0.590061	-6.03533	0.697159	0.229103	Echs1
21762.005859375	21085.798828125	24953.103515625	24048.40625	19025.09765625	28990.291015625	4084.625	17193.904296875	26456.607421875	35811.88671875	22461.205078125	29515.10546875	24856.302734375	20124.697265625	19665.498046875	-0.101907	3.1112	-0.273614	0.78773	0.944094	-5.81174	0.103622	0.0249848	Ndufaf1
37224.59375	31891.494140625	15163.9013671875	22708.494140625	14406.00390625	41481.91015625	13848.9609375	27571.693359375	30366.599609375	31728.1953125	11819.5986328125	28696.80078125	6902.13818359375	27737.701171875	13803.400390625	-0.10188	3.13051	-0.263003	0.79576	0.945272	-5.82275	0.0992181	0.0244431	Zmat2
799257.6875	815572.1875	894031.5	903383.375	904225.8125	696080	731163.0625	807468.75	750238	839144.8125	853203.25	841004	750033.6875	900188.25	828684.4375	-0.101681	8.39862	-1.27711	0.219	0.610628	-6.22115	0.659555	0.214224	Naxe
35620.10546875	32055.802734375	35160.30078125	26832.302734375	29250.294921875	32593.1015625	26750.6953125	26340.806640625	25983.703125	23250.197265625	31445.3984375	37796.40234375	35669.3046875	24844.705078125	33574.6953125	-0.101382	3.63612	-0.582283	0.56814	0.851181	-5.86554	0.245545	0.0699783	Dip2b
49861.09765625	31105.00390625	34122.60546875	42538.796875	29425.396484375	31450.095703125	34599.5	39040.00390625	23978.0078125	30305.09765625	39548.8984375	47907.6953125	32250.8984375	34740.1015625	34305.5078125	-0.100995	3.85397	-0.504147	0.620732	0.879923	-5.98946	0.207096	0.0555552	Cntfr
71137.765625	128664.046875	87480.0234375	52522.18359375	85491.953125	66582.6015625	102162.9453125	58639.3125	47555.38671875	70660.1015625	81843.5703125	92709.109375	100087.0078125	78293.1015625	81071.84375	-0.100876	5.00403	-0.444487	0.662386	0.899872	-6.39397	0.178889	0.045819	Ncbp1
26500.505859375	25529.8984375	17201.6015625	24142.494140625	11947.0029296875	10877.0263671875	20204.90234375	26189.3046875	23846.005859375	11898.5009765625	25417.90234375	24216.498046875	28983.60546875	10289.19921875	16071.6982421875	-0.100852	2.97608	-0.334426	0.742213	0.924868	-5.75586	0.129471	0.0339201	Lyplal1
161349.921875	43764.39453125	84718.9765625	70613.78125	164978.09375	53385.40625	152895.96875	117632.046875	120481.0390625	75057.9296875	91108.4921875	94251.3203125	53862.4921875	70321.53125	76607.1328125	-0.100752	5.18393	-0.343892	0.735211	0.92391	-6.4823	0.133588	0.0343705	Anxa2
181646.9375	166159.015625	173333	176140.921875	180097.890625	158149.90625	153635.96875	161810.90625	147225.046875	168310.03125	164282.03125	170007.890625	175082	174309.890625	157053.921875	-0.100216	6.10454	-1.1265	0.275853	0.658377	-6.11053	0.559323	0.181525	Htatsf1
392765.125	371068.875	368904.90625	348593.0625	399124.0625	296346.15625	413549.78125	350637.90625	348872	352656.96875	363235.75	367850.96875	316173.125	365455.875	317333.125	-0.100085	7.2012	-1.20001	0.246849	0.634677	-6.20119	0.607568	0.197447	Aldh6a1
17273.6953125	6602.54052734375	4693.2294921875	13654.6015625	10223.69921875	15365.1005859375	4352.6171875	7661.291015625	13717.296875	4554.4072265625	9782.4267578125	13231.697265625	1819.60021972656	16778.505859375	18840.298828125	-0.0990843	1.8781	-0.194456	0.84816	0.958635	-5.56456	0.0715221	0.0183466	Rnf214
211729.125	233496.921875	217272.0625	213505.921875	230807.09375	186140.0625	226844.125	196884.03125	178014.953125	183374.09375	224099.9375	220273.09375	213603.890625	198854.890625	234426.109375	-0.0990678	6.43972	-0.978925	0.34156	0.717686	-6.32322	0.466533	0.144065	Nif3l1
66127.7421875	77483.625	65261.69921875	69749.9609375	75542.6484375	71735.8828125	61541.9140625	60537.59765625	58849.00390625	68689.703125	65915.2890625	68729.5859375	69032.5546875	74792.7578125	59629.00390625	-0.0988435	4.79542	-0.854557	0.404866	0.762268	-6.07027	0.392688	0.117892	Smarca2;Smarca4
420220.25	435986.78125	408062.21875	424874.21875	365481.96875	359244.15625	375970.96875	348038.15625	330320.1875	381538.125	440100.875	396637	393404.84375	416610.25	374427.78125	-0.098837	7.32966	-1.01793	0.323204	0.700537	-6.41429	0.490523	0.154569	Blmh
305257.15625	306356.03125	301244	302057.15625	304761.15625	276473.96875	341843.96875	265482.125	242000.9375	285138.15625	301487.03125	270600.15625	277701.1875	297032.1875	273903.96875	-0.0987837	6.89792	-1.03529	0.315265	0.692378	-6.33927	0.501324	0.159657	Ap1b1;Ap2b1
51318.79296875	24325.404296875	43974.1171875	87364.1015625	55279.1171875	62024.61328125	77040.4140625	44720.90625	43257.69140625	41691.49609375	51493.6953125	54601.515625	33062.296875	51043.80078125	19811.8046875	-0.0981954	4.25471	-0.334536	0.742132	0.924868	-6.20882	0.129519	0.0339201	Isoc2a
6601.98193359375	11963.298828125	45701.49609375	4594.0390625	57629.69140625	4613.75048828125	20387.796875	25107.9921875	22489.1953125	28649.908203125	5181.099609375	7823.2314453125	43310.99609375	18043.90625	9484.0185546875	-0.098162	2.62876	-0.155427	0.878345	0.968907	-5.71505	0.056335	0.0137179	Smg6
102567.046875	81123.84375	84647.546875	119323.0625	91175.96875	103454.9921875	105320.953125	72490.0078125	68183.484375	87903.8828125	86441.296875	97195.734375	72743.453125	98225.296875	102127.96875	-0.098159	5.22131	-0.642533	0.529234	0.827804	-6.33992	0.276352	0.0820725	Acot13
212266.96875	236535	224903.09375	210306.046875	200758.9375	228470.015625	164109.03125	219521.875	197378.953125	181215.90625	209747.09375	212473.0625	208234.078125	212336.015625	186407.03125	-0.0979267	6.40948	-0.996423	0.333237	0.709312	-6.30094	0.477246	0.149163	Ddx19a
287208.84375	262726.90625	248642.875	268826.875	257802.09375	216068.09375	253381.984375	233197.0625	265924.03125	248111.90625	243703.875	246938.078125	261005.90625	262401.96875	227696.859375	-0.0976129	6.69731	-1.35463	0.193547	0.582819	-5.94155	0.713214	0.234466	Aldh7a1
23822.798828125	30708.107421875	42280.40234375	24597.703125	27994.203125	36835.80859375	18564.6953125	41119.89453125	29696.8984375	27949.400390625	20961.001953125	37903.01171875	21120.39453125	24839.005859375	23629.19921875	-0.0976019	3.52552	-0.445379	0.661754	0.899819	-5.89249	0.179303	0.0458447	Hook1
19513.6015625	25902.89453125	23621.296875	21340.306640625	34019.09375	49084.41015625	10202.1630859375	28827.19140625	4747.115234375	33019.09765625	36291.39453125	36526.703125	32482.396484375	18102.1953125	32605.19140625	-0.0973211	3.3058	-0.196209	0.84681	0.958537	-5.88483	0.072214	0.0183909	Gabrg2
33456.09765625	25698.404296875	18120.10546875	28270.900390625	20674.005859375	32433.607421875	38928.49609375	29369.798828125	3678.04077148438	28923.908203125	23938.09765625	27417.099609375	24289.796875	29836.8984375	32549.201171875	-0.0968511	3.31633	-0.197092	0.846129	0.958453	-5.88892	0.0725632	0.0184293	Wdr47
204208.953125	242042.84375	190531.125	195367.953125	235030	163293.109375	184730.90625	213468.953125	193276.984375	186110.046875	243977.890625	201051.90625	206642.078125	209409.0625	180833.9375	-0.0967939	6.38126	-0.924822	0.368205	0.736248	-6.36424	0.43391	0.132976	Psmd1
90590.21875	37425.70703125	81563.8046875	55798.38671875	51924.10546875	48050.00390625	65167.50390625	84020.9453125	36042.70703125	79265.8671875	44720.69921875	58430.09375	43116.60546875	59904.61328125	67694.59375	-0.0963272	4.5774	-0.394185	0.698423	0.912829	-6.29352	0.155881	0.0396108	Nucks1
70311.1171875	176300.984375	128054.9921875	135851.953125	141955.9375	121963.953125	90773.0546875	129547.0078125	65000.3203125	114307.9765625	154846.015625	148445.03125	142418	137710.90625	105107.015625	-0.0954548	5.62924	-0.398018	0.695649	0.911925	-6.56606	0.15761	0.0400411	Vps4a;Vps4b
24855.201171875	15800.9990234375	14707.3984375	7631.69140625	14504.7978515625	10703.001953125	13191.201171875	30812.296875	4483.181640625	10873.1015625	28668.796875	7872.73828125	17200.703125	20497.794921875	13299.103515625	-0.0953475	2.52167	-0.216548	0.831178	0.953663	-5.68131	0.0803057	0.0206048	Vps13c
637623.3125	528434.0625	787981.875	727513.375	722450.75	716246.25	398720.0625	541989.375	707037.375	626894.875	683855.1875	819569.3125	645392	673774.375	559704.1875	-0.0951583	8.0491	-0.70482	0.490618	0.810265	-6.75618	0.309257	0.0913728	Lin7a;Lin7b;Lin7c
681032.9375	840941.75	885377.875	833983.125	821273.3125	716646.875	748992.25	643947.3125	851787.625	807190.1875	737127.3125	771300.9375	746709.3125	713860.1875	799063.25	-0.0949249	8.3115	-1.45857	0.1632	0.531949	-5.98056	0.787281	0.27413	Camk2d
99243.1875	142087	69488.9296875	68841.890625	109967.046875	78689.0859375	29664.896484375	128026.046875	85544.3046875	90666.90625	115902.921875	98717.0078125	90274.2265625	87871.6953125	124628.0234375	-0.094559	5.20841	-0.335763	0.741223	0.924648	-6.49051	0.130051	0.0340235	Pacs1;Pacs2
110397.9375	91843.3046875	83875.4453125	97636.5859375	73573.5078125	80767.375	117821	133302.078125	76704.9296875	85678.4296875	94710.7421875	76647.453125	57226.1171875	60865.5859375	85831.484375	-0.0941756	5.15406	-0.511407	0.615748	0.877334	-6.40028	0.210597	0.0568351	Top2b
2085589	3176109.5	3400958	3070660.25	3619318.75	2307009.25	3061349.5	2480318.75	2447869	3271051.5	3426579.75	2150470	3061511.25	3112678.25	3073060.5	-0.0939414	10.2114	-0.6882	0.500758	0.81737	-6.87936	0.300372	0.0875815	Rs1
30511.4921875	61547.81640625	34922.203125	31230.20703125	62573.3984375	57299.515625	35077.09765625	37536.90234375	33861.91015625	30240	45563.703125	35500.19921875	42010	35422.703125	45933.6171875	-0.093807	4.04583	-0.434244	0.669659	0.90234	-6.09462	0.174146	0.0446299	Nudcd1
155585.984375	237040.890625	256839	201453.9375	269424.96875	224736.953125	227307.046875	257607.890625	163752.078125	182514.984375	235262.859375	183268.90625	208065.9375	207068.96875	184128.890625	-0.0936866	6.43774	-0.643421	0.528671	0.82764	-6.596	0.276814	0.0821588	Lsm8
508434.96875	667528.875	628304.5625	637394.0625	472449.96875	654374.6875	429416.75	359572	449134.71875	681921.3125	704137.1875	638938	497935.09375	509403.15625	570996.0625	-0.0934134	7.82682	-0.57061	0.575848	0.856239	-6.82502	0.239692	0.067405	Nono
161073.90625	150654.0625	132830.953125	153976.96875	138915.03125	138219.078125	139311.9375	137699.984375	151694.953125	126453.0390625	133484.078125	135037.90625	147077.96875	131962.0625	128388.9453125	-0.0932879	5.85251	-1.15774	0.263229	0.647002	-6.02571	0.579666	0.189094	Eif4g2
109226.0546875	82211.09375	132824.984375	117583.0703125	115997.96875	111880.0390625	119948.9296875	55765.015625	102257.9375	89141.0234375	128895.0859375	129170.078125	86775.7578125	116065.0078125	116476.046875	-0.0931371	5.44029	-0.536196	0.59888	0.867124	-6.45671	0.22266	0.0619188	Ptbp1
127995.921875	137512.96875	129883.9921875	148707.0625	114973.9453125	111138.9375	144267.015625	112089.9765625	114764.0625	139418.984375	115886.0703125	126997.0390625	125837.9765625	111174.0625	127456.0625	-0.0928883	5.69139	-0.893204	0.384415	0.752123	-6.25683	0.4152	0.123711	Actr10
2688840.75	2750539.25	3183959	2593969.75	2571060.25	2593421.25	2366979.75	2295539.25	2787461.75	2765090.5	2688130	2632908.75	2081479.25	2576010.75	2901249	-0.0923161	10.0772	-1.22791	0.236476	0.628016	-6.36019	0.626214	0.202029	Hnrnpd
378407.96875	386255.125	398877.1875	386776.875	406492.09375	359101.21875	410127.1875	335058.0625	339095.0625	376517.15625	359642.84375	362742.90625	360423	386972.75	361477.125	-0.0922034	7.26594	-1.20005	0.246836	0.634677	-6.20895	0.607592	0.197447	Ap1b1
6315.37158203125	4949.99853515625	7271.240234375	17455.099609375	9382.080078125	13365.103515625	14595.1015625	10371.4033203125	5446.83154296875	2815.59057617188	3805.1103515625	12795.904296875	15535.5986328125	9182.15234375	3541.73901367188	-0.0920888	1.70157	-0.194423	0.848186	0.958635	-5.53183	0.0715091	0.0183466	Plcxd3
423228.21875	442292.875	433799.0625	432461.96875	439954.84375	399124.0625	327279.0625	407195.125	402611.8125	414399.1875	410519.9375	395992.03125	436889.78125	433074.15625	430072.96875	-0.0917484	7.4163	-1.16195	0.261561	0.646017	-6.27045	0.582427	0.189756	Lgalsl
177242.109375	190977	165081.0625	163689.078125	158291.09375	155806.03125	142177.953125	160550.890625	157434.984375	168709.03125	163828.078125	174945.9375	161549.0625	168505.96875	140265	-0.0916678	6.06906	-0.994021	0.334371	0.709901	-6.24078	0.475771	0.148802	Smarcc2
[truncated: 3,167 more rows]
