# Supplementary material for: Presynaptic Changes in Mouse Rod Photoreceptors During Early Retinitis Pigmentosa
Source: Invest Ophthalmol Vis Sci. 2025 Dec 1;66(15):4. doi: 10.1167/iovs.66.15.4 (PMC12697692; doi:10.1167/iovs.66.15.4)
Supplement: Supplement 7 [file iovs-66-15-4_s007.xlsx]

## Sheet: Proteomics, DEPs
Gnat2-/-_vs_P23H/Gnat2-/-_logFC	Gnat2-/-_vs_P23H/Gnat2-/-_adj.P.Val	Gnat2-/-_vs_P23H/Gnat2-/-_-log(P.Value)	Gnat2-/-_vs_P23H/Gnat2-/-_-log(adj.P.Val)	Genes
-0.298377	0.0487346	2.57021	1.31216	Ndrg3
0.649937	0.0487346	2.57089	1.31216	Anxa4
-0.446935	0.0472287	2.58732	1.32579	Impdh1;Impdh2
0.214598	0.0471155	2.59011	1.32684	Epb41l3
0.333832	0.0465312	2.59728	1.33226	Slc25a12;Slc25a13
-0.566376	0.0464561	2.59975	1.33296	Znf22
0.743872	0.0464324	2.60174	1.33318	Ngfr
0.534303	0.0463212	2.60456	1.33422	Slc8a1
0.507382	0.0463	2.60654	1.33442	Rap2a;Rap2b
0.321156	0.045885	2.61224	1.33833	Pepd
-0.515454	0.0458264	2.61719	1.33888	Rtn4
0.274531	0.0458264	2.61587	1.33888	Ank2;Ank3
0.38374	0.0458264	2.61637	1.33888	Synpr
0.483055	0.0458264	2.61459	1.33888	Tmem65
0.313336	0.045441	2.62553	1.34255	Gpm6a
0.635168	0.045441	2.62669	1.34255	Sntb1
1.35515	0.0449835	2.6336	1.34695	Slc12a2
0.235155	0.0448309	2.63693	1.34842	Gnao1-Alpha1 (P18872-1)
-0.989063	0.0447859	2.63923	1.34886	Bbs5
0.299448	0.0447859	2.63969	1.34886	Paics
-0.691352	0.0443522	2.64782	1.35308	Msi1;Msi2
-0.505294	0.0443522	2.6472	1.35308	Hpf1
0.235693	0.0443522	2.6513	1.35308	Ddah1
1.59957	0.0443522	2.6487	1.35308	Pi4k2a
-0.994175	0.0427384	2.67088	1.36918	Nt5e
0.930281	0.0427384	2.67114	1.36918	Phgdh
0.543891	0.0418709	2.68363	1.37809	Asph
0.559241	0.0418209	2.68671	1.37861	Agk
2.56527	0.0418209	2.68608	1.37861	Rpe65
0.690292	0.0417663	2.69055	1.37917	Ncstn
0.489712	0.0414958	2.69533	1.382	Atp1a1;Atp1a2;Atp1a3;Atp4a
0.306941	0.0406697	2.70603	1.39073	Oplah
-0.349803	0.0398815	2.71651	1.39923	Msi1
0.70387	0.0398815	2.71687	1.39923	Tpm3
0.926182	0.0398815	2.71973	1.39923	Erap1
-0.891188	0.0389381	2.7329	1.40963	Gucy2f
0.521343	0.0389381	2.73427	1.40963	Ckap4
-0.786598	0.0387905	2.7403	1.41127	Tnfaip3
1.12503	0.0387905	2.73859	1.41127	Efnb2
0.285329	0.037531	2.757	1.42561	Atp2b1
0.401778	0.037531	2.75817	1.42561	Cnn3
0.323769	0.036573	2.77235	1.43684	Mtarc2
0.750484	0.0363726	2.7768	1.43923	Efnb1
-0.549598	0.036267	2.78015	1.44049	Dpf3
-0.619749	0.0358117	2.79157	1.44597	H1f10
0.258803	0.0358117	2.79066	1.44597	Rab7a
1.19283	0.0358117	2.78818	1.44597	Syt7
1.4435	0.0358117	2.78773	1.44597	Adgrl3
0.641826	0.0354899	2.80012	1.44989	Eml2
0.840376	0.0353958	2.80342	1.45105	Hspa13
0.28729	0.0352448	2.80743	1.4529	Prkca
0.267946	0.0351187	2.81116	1.45446	Igsf8
-0.725727	0.034875	2.82086	1.45749	Guca1b
-0.56355	0.034875	2.81712	1.45749	Map3k19
-0.365816	0.034875	2.81636	1.45749	Sarm1
0.316583	0.034875	2.81755	1.45749	Syngr3
1.28321	0.0348299	2.82574	1.45805	Itgb8
0.36487	0.0336705	2.84267	1.47275	Sfxn1
0.475212	0.0331761	2.85134	1.47918	Ank3
0.376727	0.0329807	2.85616	1.48174	Anxa6
-0.259652	0.0320633	2.87068	1.49399	Hnrnpab
0.316538	0.031862	2.8757	1.49673	Gnai2
0.286375	0.0315093	2.88282	1.50156	Ank2
0.37624	0.029622	2.91195	1.52839	Atp2b1;Atp2b4
0.283888	0.0293751	2.9179	1.53202	Slc25a12
0.723745	0.0293435	2.9207	1.53249	M6pr
-0.25482	0.0292981	2.92371	1.53316	Fam169a
0.272051	0.0292981	2.92436	1.53316	Nfasc
-0.720009	0.0292714	2.92883	1.53356	Wdr54
0.350376	0.0280763	2.94931	1.55166	Mapk3
-1.22965	0.0272619	2.96449	1.56444	Rax
-0.339104	0.0272154	2.96764	1.56518	Gpx4
0.417613	0.0259589	2.99059	1.58571	Gnb2
0.465897	0.0256684	2.99791	1.5906	Plxnb2
-0.569977	0.0256054	3.00142	1.59167	Alkbh5
-0.337278	0.0251922	3.01095	1.59873	Impdh2
0.482108	0.0251582	3.01401	1.59932	Ipo5
-0.349837	0.0247392	3.02468	1.60661	Ddah2
0.348809	0.0247392	3.02379	1.60661	Stx1a;Stx1b
-0.496205	0.0242688	3.03715	1.61495	Icmt
0.774279	0.0242261	3.04044	1.61572	Vcam1
-0.716424	0.0240184	3.04823	1.61946	Agpat3
-0.509282	0.0240184	3.04673	1.61946	Fabp7
1.83636	0.0234936	3.06147	1.62905	Psmb8
-0.897347	0.0230446	3.07244	1.63743	Optn
-0.539586	0.0226895	3.08406	1.64417	Nxnl2
-0.480773	0.0226895	3.08301	1.64417	Gdpd1
-0.359935	0.0226895	3.08179	1.64417	Rgs9bp
3.05905	0.0214767	3.11357	1.66803	Isg15
-0.833591	0.021007	3.12841	1.67764	Oard1
0.455702	0.021007	3.12585	1.67764	Impg2
0.291447	0.0204883	3.1421	1.68849	Sccpdh
0.499957	0.0195521	3.16513	1.70881	Nme2
0.909269	0.0194939	3.16917	1.7101	Kctd12
-0.37908	0.0192759	3.17681	1.71498	Aipl1
0.379396	0.0192013	3.18127	1.71667	Capn2
-0.773203	0.0190823	3.18676	1.71937	Ccdc126
0.414261	0.0190823	3.1871	1.71937	Dclk1
0.599414	0.0187271	3.20056	1.72753	Clic1
0.497254	0.0184646	3.20954	1.73366	Slc6a9
-0.585666	0.0180538	3.22218	1.74343	Faim
-1.04602	0.0177407	3.23266	1.75103	Samd11
-0.244477	0.0176598	3.23755	1.75301	Hsp90aa1
2.05059	0.0175499	3.24319	1.75572	H2-K1
1.37889	0.0173492	3.25113	1.76072	Cd9
-0.254331	0.0172867	3.25566	1.76229	Glul
-0.25393	0.0172328	3.26	1.76364	Acat1
-0.509162	0.0170614	3.26982	1.76798	Brd3
0.727869	0.0170614	3.26735	1.76798	Ttr
1.48906	0.0170614	3.26985	1.76798	Serpinb9
0.546806	0.0169537	3.27924	1.77074	Ctnna1;Ctnna2
-0.563822	0.0164879	3.29448	1.78283	Pdc
-0.301111	0.0164879	3.29443	1.78283	Pgam1
0.328016	0.0162441	3.30715	1.7893	Atp2b1;Atp2b2;Atp2b4
0.340991	0.0160266	3.31616	1.79516	Atp2b1;Atp2b2
-0.614449	0.0156711	3.32909	1.8049	Plcd3
-0.890447	0.0154107	3.33957	1.81218	Sephs2
-0.364816	0.0143492	3.37379	1.84317	Pfkp
0.81943	0.0139331	3.38983	1.85595	Ipo5;Ranbp6
-1.17502	0.013826	3.39645	1.8593	Surf6
-0.649591	0.0138214	3.40264	1.85945	Pitpnm3
-0.459335	0.0138214	3.3999	1.85945	Rgs9
1.13383	0.0137856	3.40771	1.86057	Pdlim3
2.88289	0.0131958	3.43008	1.87956	S100a6
0.445068	0.0131383	3.43538	1.88146	Aldh1a1;Aldh1a7
0.460415	0.0131383	3.43829	1.88146	Dcps
-0.518782	0.0128389	3.45516	1.89147	Sec14l2
-0.353005	0.0128389	3.45229	1.89147	Dpysl3
0.757481	0.0128389	3.45889	1.89147	Lpcat1
0.554936	0.0125232	3.47365	1.90229	Hkdc1
1.02912	0.0122616	3.48639	1.91145	Mest
1.52766	0.0115526	3.51586	1.93732	Gfap
0.384259	0.0108537	3.5489	1.96442	Ctnna1
0.59119	0.0108537	3.5466	1.96442	Cpt1a
1.00931	0.0108203	3.5553	1.96576	Itgb1
-1.10416	0.0100559	3.59409	1.99758	Bbs4
-0.635432	0.0100559	3.5934	1.99758	Crx
0.372402	0.0100559	3.59469	1.99758	Slc12a5
0.470476	0.0100559	3.59084	1.99758	Plpp3
0.612898	0.00994843	3.61075	2.00225	Slc27a1
-0.650043	0.00972145	3.62467	2.01227	Nr2e3
-0.829829	0.00923274	3.65216	2.03467	Fscn2
0.555476	0.00923274	3.651	2.03467	Tpp1
-0.931781	0.00916321	3.66225	2.03795	Gngt1
-0.696511	0.00916321	3.66339	2.03795	Bbs1
-0.557897	0.00907117	3.67476	2.04234	Mapre3
2.77646	0.00844957	3.7097	2.07317	Clic6
1.23856	0.00821802	3.72592	2.08523	Plscr1
0.336555	0.0077215	3.75719	2.1123	Stx1b
1.82608	0.00769693	3.76281	2.11368	Rdh5
-0.762724	0.00755615	3.7751	2.1217	Tub
0.599466	0.00735136	3.79136	2.13363	Myh14
1.44519	0.00726382	3.80092	2.13884	Folr1
-0.452883	0.00719475	3.80948	2.14298	Pex5l
0.367686	0.00702594	3.82425	2.1533	Ctnnb1
-0.300112	0.00681894	3.84174	2.16628	Epb41l2
0.290286	0.00675986	3.85006	2.17006	Atp1b1
0.415197	0.00673496	3.86279	2.17167	Cadm3
0.429457	0.00673496	3.85626	2.17167	Ass1
0.504056	0.00673496	3.85741	2.17167	Nrcam
-0.565442	0.00667137	3.87447	2.17578	Pde6g
-0.312095	0.00619119	3.91171	2.20823	Pkm
0.800773	0.00577012	3.94715	2.23881	Slc7a5
-0.531516	0.00520838	3.99654	2.2833	Prph2
-0.441561	0.00518986	4.00305	2.28484	Unc119
-0.921889	0.00516692	4.00999	2.28677	Esrrb
1.14212	0.00496157	4.03269	2.30438	Flot1
-0.85975	0.00476671	4.05523	2.32178	Bbs9
-0.669624	0.00474664	4.06226	2.32361	Dgke
0.463814	0.00474664	4.06386	2.32361	Nrcam
-0.7121	0.00470789	4.07641	2.32717	Slc17a7
-0.449853	0.00452377	4.09913	2.3445	Hspa1a;Hspa1l;Hspa2
0.483048	0.00438016	4.12187	2.35851	Aldh1a1
1.36804	0.00438016	4.11861	2.35851	Ephx1
0.742437	0.00437322	4.13043	2.3592	Vwa5a
0.885481	0.00437223	4.13621	2.3593	Lamp2
-0.613963	0.00421107	4.1613	2.37561	Bbs7
0.533076	0.00421107	4.15827	2.37561	Ca14
0.556675	0.00392969	4.20004	2.40564	Slc2a3
0.778069	0.0038792	4.21165	2.41126	Rbp1
0.533996	0.00378255	4.22868	2.42222	Acaa2
-0.70336	0.00341363	4.27941	2.46678	Gnb1;Gnb2;Gnb3
-0.736247	0.00320584	4.31293	2.49406	Trafd1
-0.698528	0.00264278	4.40727	2.57794	Ybx3
-0.450407	0.00264278	4.40315	2.57794	Hspa1a;Hspa1l
-0.557921	0.00262253	4.41946	2.58128	Me2
0.781695	0.00259429	4.43079	2.58598	Slc14a1
-0.713381	0.00253992	4.44673	2.59518	Selenbp1
-0.387529	0.00247983	4.46396	2.60558	Pkm
0.518206	0.00201537	4.56098	2.69565	Slc6a6
-0.488776	0.00195955	4.58411	2.70784	Pde6a
-0.440601	0.00195955	4.58052	2.70784	Kat2a
0.709728	0.00195955	4.58793	2.70784	Lrp1
0.821575	0.00195955	4.58024	2.70784	Scarb2
-0.841286	0.00195836	4.62911	2.70811	Kpna2
-0.616921	0.00195836	4.62233	2.70811	Bbs2
0.49114	0.00195836	4.6378	2.70811	Jam3
0.49635	0.00195836	4.60996	2.70811	Crym
0.553779	0.00195836	4.62693	2.70811	Aldh1l1
1.25838	0.00195836	4.61614	2.70811	Slc9a3r1
0.417222	0.00181716	4.69076	2.74061	Atp1b3
1.11604	0.0016346	4.74534	2.78659	Stat1
1.06788	0.00153156	4.78239	2.81486	Cmpk2
-0.61385	0.0015302	4.79173	2.81525	Impdh1
-0.480421	0.0015302	4.7954	2.81525	Arl3
0.500207	0.00137078	4.858	2.86303	Atp1a1;Atp1a2
-0.799249	0.00136153	4.87244	2.86597	Cngb1
3.86742	0.00136153	4.87049	2.86597	Fgf2
1.71099	0.00113497	4.97628	2.94502	Ggt1
2.81627	0.00113497	4.96927	2.94502	A2m
-0.502275	0.0010863	5.00899	2.96405	Pde6b
-0.44774	0.00091783	5.0929	3.03724	Tulp1
-0.44078	0.00091783	5.09908	3.03724	Hspa1a
0.967806	0.00091783	5.11181	3.03724	Itgav
1.87119	0.00091783	5.12119	3.03724	Stat3
0.517646	0.000843377	5.1754	3.07398	Slc6a11
0.765348	0.000815182	5.2024	3.08875	Msn
-0.480808	0.000595319	5.3515	3.22525	Pde6a;Pde6b
0.597973	0.000557105	5.39327	3.25406	Gnb3
-0.898213	0.000541802	5.42652	3.26616	Impdh1
0.439567	0.000541802	5.41873	3.26616	Cdh2
-0.74253	0.000489382	5.50768	3.31035	Gnb1;Gnb2
-0.665119	0.000489382	5.49096	3.31035	Rom1
-0.652197	0.000489382	5.50157	3.31035	Pfkfb2
0.449099	0.00048427	5.54127	3.31491	Rpn1
0.541919	0.00048427	5.55179	3.31491	Cyb5r3
-0.76254	0.000483082	5.57576	3.31598	Cnga1
-1.14857	0.000439723	5.63433	3.35682	Apobec2
-0.861702	0.000370565	5.72713	3.43114	Gnai1;Gnai2;Gnao1;Gnas;Gnat1
-2.05025	0.000303819	5.83269	3.51739	Ndrg2
-0.88846	0.000245876	5.94479	3.60928	Abca4
1.0751	0.000225854	6.00287	3.64617	Clu
-0.609467	0.000223142	6.03039	3.65142	Rcvrn
-1.04769	0.000222214	6.05568	3.65323	Gnai1;Gnai2;Gnat1
-0.62655	0.000168469	6.20076	3.77348	Grk1
0.458687	0.000129194	6.34236	3.88876	Atp1a1
-0.837334	0.000114165	6.4241	3.94247	Cngb1
-0.772566	0.000114165	6.43616	3.94247	Gnb1
-0.942085	0.000111916	6.49489	3.95111	Rdh8
0.773897	0.000111916	6.52833	3.95111	Ezr;Msn;Rdx
-0.958638	9.84314e-05	6.6232	4.00687	Aqp1
-0.867671	9.84314e-05	6.65151	4.00687	Cngb1
-0.824851	9.84314e-05	6.69087	4.00687	Gnb1;Gnb3
1.53709	9.84314e-05	6.71297	4.00687	Ezr
0.570659	6.13034e-05	7.02514	4.21252	Slc3a2
-0.801304	6.00567e-05	7.10101	4.22144	Rdh12
-0.703707	3.07622e-05	7.47074	4.51198	Guca1a
-1.12992	1.66587e-05	8.13026	4.77836	Gnat1
-0.859747	1.66587e-05	7.8787	4.77836	Slc24a1
1.41556	1.66587e-05	7.83402	4.77836	Cd44
-1.44694	2.32916e-06	9.29053	5.6328	Rho
