# Supplementary material for: Presynaptic Changes in Mouse Rod Photoreceptors During Early Retinitis Pigmentosa
Source: Invest Ophthalmol Vis Sci. 2025 Dec 1;66(15):4. doi: 10.1167/iovs.66.15.4 (PMC12697692; doi:10.1167/iovs.66.15.4)
Supplement: Supplement 8 [file iovs-66-15-4_s008.xlsx]

## Sheet: CELLxGENE_gene_expression_03032
# Created At: Mon Mar 03 2025 16:26:55 GMT+0200 (Eastern European Standard Time)
# We regularly expand our single cell data corpus to improve results. Downloaded data and figures may differ in the future.
# Link Generated: https://cellxgene.cziscience.com/gene-expression?organism=NCBITaxon%3A10090&tissues=UBERON%3A0000970&genes=Bsn%2CCabp4%2CCacna2d4%2CCamk2d%2CCfl1%2CCplx3%2CCplx4%2CCtbp2%2CDag1%2CDlg4%2CDmd%2CDmxl2%2CDnm1%2CEgflam%2CGnao1%2CGnb3%2CGnb5%2CGpr179%2CGrm6%2CKcnb1%2CKcnv2%2CLrit3%2CNfasc%2CPacsin1%2CPclo%2CPcp2%2CRab3a%2CRgs7%2CRgs9bp%2CRph3a%2CSlc12a2%2CSlc12a5%2CSlc1a2%2CSlc1a3%2CS…
# Dataset Filter Values: No selection
# Disease Filter Values: No selection
# Self-Reported Ethnicity Filter Values: No selection
# Publication Filter Values: No selection
# Sex Filter Values: No selection
# Organism Filter Value: Mus musculus
Tissue	Cell Type	Cell Count	Tissue Composition	Gene Symbol	Expression	Expression, Scaled	Number of Cells Expressing Genes	Expression %
eye	aggregated	324309	4.96%	Bsn	1.8089071141179396	0.11988512638589563	16093	4.96224
eye	aggregated	324309	5.48%	Cabp4	2.108449390020825	0.2150816987679304	17767	5.47842
eye	aggregated	324309	38.73%	Cacna2d4	2.196625126392306	0.24310454744438337	125601	38.7288
eye	aggregated	324309	63.63%	Camk2d	2.140674371916527	0.22532301716713532	206342	63.6251
eye	aggregated	324309	57.33%	Cfl1	2.161917120215552	0.23207410704233244	185941	57.3345
eye	aggregated	324309	47.05%	Cplx3	2.485006799266007	0.3347542042837206	152590	47.0508
eye	aggregated	324309	18.41%	Cplx4	2.2347852615626778	0.25523209791753354	59718	18.4139
eye	aggregated	324309	10.85%	Ctbp2	1.8883898445047451	0.14514527864180762	35194	10.852
eye	aggregated	324309	3.01%	Dag1	1.8275526703381149	0.12581081095568464	9760	3.00948
eye	aggregated	324309	13.20%	Dlg4	1.9842145854259619	0.17559903298282703	42809	13.2001
eye	aggregated	324309	38.88%	Dmd	2.9910292963018774	0.49557159515388577	126091	38.8799
eye	aggregated	324309	15.08%	Dmxl2	1.879136668575636	0.14220455640337235	48892	15.0757
eye	aggregated	324309	21.20%	Dnm1	1.8190633773748217	0.12311285591873204	68742	21.1965
eye	aggregated	324309	5.31%	Egflam	2.1323051594447024	0.222663224527004	17216	5.30852
eye	aggregated	324309	54.16%	Gnao1	2.1884071559105505	0.24049282053724888	175652	54.1619
eye	aggregated	324309	38.58%	Gnb3	2.707041395941723	0.40531830910012556	125127	38.5826
eye	aggregated	324309	36.10%	Gnb5	2.0183083571794653	0.18643426550793885	117070	36.0983
eye	aggregated	324309	20.84%	Gpr179	2.0982737197124344	0.21184780154214278	67602	20.8449
eye	aggregated	324309	24.18%	Grm6	2.1752231288895123	0.2363028470892209	78416	24.1794
eye	aggregated	324309	15.16%	Kcnb1	2.2836438969451676	0.2707597045154903	49168	15.1608
eye	aggregated	324309	3.12%	Kcnv2	2.0222470881735046	0.1876860210040111	10115	3.11894
eye	aggregated	324309	0.94%	Lrit3	1.867051955434872	0.13836395238261012	3044	0.938611
eye	aggregated	324309	19.91%	Nfasc	1.9984753441787717	0.1801311990977521	64574	19.9113
eye	aggregated	324309	42.92%	Pacsin1	1.9172637756384927	0.15432161031933964	139195	42.9205
eye	aggregated	324309	51.13%	Pclo	2.0548854625218596	0.19805871833603128	165830	51.1333
eye	aggregated	324309	32.60%	Pcp2	3.714913183112448	0.7256268173065439	105711	32.5958
eye	aggregated	324309	65.43%	Rab3a	2.3805722146290886	0.3015641830568025	212180	65.4253
eye	aggregated	324309	40.25%	Rgs7	2.2183315458863184	0.2500029951786408	130540	40.2517
eye	aggregated	324309	5.66%	Rgs9bp	2.039535900956768	0.19318052328273114	18343	5.65603
eye	aggregated	324309	22.77%	Rph3a	1.8890538454246286	0.14535630264982416	73841	22.7687
eye	aggregated	324309	2.13%	Slc12a2	1.8435936371026012	0.1309087392833986	6920	2.13377
eye	aggregated	324309	49.90%	Slc12a5	2.045829008020366	0.19518051550513757	161838	49.9024
eye	aggregated	324309	28.83%	Slc1a2	2.0262161782792365	0.18894742483224275	93505	28.8321
eye	aggregated	324309	3.81%	Slc1a3	2.4302530029612712	0.3173530754533953	12368	3.81365
eye	aggregated	324309	87.70%	Snap25	3.0289089365203266	0.5076100024237502	284406	87.696
eye	aggregated	324309	28.91%	Stx3	2.002784613866877	0.18150071431072468	93763	28.9116
eye	aggregated	324309	43.52%	Stxbp1	1.9039708721527506	0.15009703519039153	141145	43.5218
eye	aggregated	324309	2.43%	Stxbp3	1.8602981218654775	0.1362175381433943	7876	2.42855
eye	aggregated	324309	26.72%	Sv2a	1.8926840763798336	0.14651001473553563	86659	26.7211
eye	aggregated	324309	27.47%	Sv2b	2.005895505006286	0.18248937667109674	89088	27.4701
eye	aggregated	324309	12.08%	Synj1	1.824720047428761	0.12491058413124556	39164	12.0761
eye	aggregated	324309	90.94%	Syt1	3.080304918366309	0.523943994983562	294915	90.9364
eye	aggregated	324309	5.38%	Syt7	1.7848367027110335	0.11223538594489758	17438	5.37697
eye	aggregated	324309	49.72%	Unc119	2.5372564401503217	0.3513594954914018	161254	49.7223
eye	aggregated	324309	60.17%	Vamp2	2.136820926520028	0.22409836601396396	195128	60.1673
eye	cell	324309	4.96%	Bsn	1.8089071141179396	0.11988512638589563	16093	4.96224
eye	cell	324309	5.48%	Cabp4	2.108449390020825	0.2150816987679304	17767	5.47842
eye	cell	324309	38.73%	Cacna2d4	2.196625126392306	0.24310454744438337	125601	38.7288
eye	cell	324309	63.63%	Camk2d	2.140674371916527	0.22532301716713532	206342	63.6251
eye	cell	324309	57.33%	Cfl1	2.161917120215552	0.23207410704233244	185941	57.3345
eye	cell	324309	47.05%	Cplx3	2.485006799266007	0.3347542042837206	152590	47.0508
eye	cell	324309	18.41%	Cplx4	2.2347852615626778	0.25523209791753354	59718	18.4139
eye	cell	324309	10.85%	Ctbp2	1.8883898445047451	0.14514527864180762	35194	10.852
eye	cell	324309	3.01%	Dag1	1.8275526703381149	0.12581081095568464	9760	3.00948
eye	cell	324309	13.20%	Dlg4	1.9842145854259619	0.17559903298282703	42809	13.2001
eye	cell	324309	38.88%	Dmd	2.9910292963018774	0.49557159515388577	126091	38.8799
eye	cell	324309	15.08%	Dmxl2	1.879136668575636	0.14220455640337235	48892	15.0757
eye	cell	324309	21.20%	Dnm1	1.8190633773748217	0.12311285591873204	68742	21.1965
eye	cell	324309	5.31%	Egflam	2.1323051594447024	0.222663224527004	17216	5.30852
eye	cell	324309	54.16%	Gnao1	2.1884071559105505	0.24049282053724888	175652	54.1619
eye	cell	324309	38.58%	Gnb3	2.707041395941723	0.40531830910012556	125127	38.5826
eye	cell	324309	36.10%	Gnb5	2.0183083571794653	0.18643426550793885	117070	36.0983
eye	cell	324309	20.84%	Gpr179	2.0982737197124344	0.21184780154214278	67602	20.8449
eye	cell	324309	24.18%	Grm6	2.1752231288895123	0.2363028470892209	78416	24.1794
eye	cell	324309	15.16%	Kcnb1	2.2836438969451676	0.2707597045154903	49168	15.1608
eye	cell	324309	3.12%	Kcnv2	2.0222470881735046	0.1876860210040111	10115	3.11894
eye	cell	324309	0.94%	Lrit3	1.867051955434872	0.13836395238261012	3044	0.938611
eye	cell	324309	19.91%	Nfasc	1.9984753441787717	0.1801311990977521	64574	19.9113
eye	cell	324309	42.92%	Pacsin1	1.9172637756384927	0.15432161031933964	139195	42.9205
eye	cell	324309	51.13%	Pclo	2.0548854625218596	0.19805871833603128	165830	51.1333
eye	cell	324309	32.60%	Pcp2	3.714913183112448	0.7256268173065439	105711	32.5958
eye	cell	324309	65.43%	Rab3a	2.3805722146290886	0.3015641830568025	212180	65.4253
eye	cell	324309	40.25%	Rgs7	2.2183315458863184	0.2500029951786408	130540	40.2517
eye	cell	324309	5.66%	Rgs9bp	2.039535900956768	0.19318052328273114	18343	5.65603
eye	cell	324309	22.77%	Rph3a	1.8890538454246286	0.14535630264982416	73841	22.7687
eye	cell	324309	2.13%	Slc12a2	1.8435936371026012	0.1309087392833986	6920	2.13377
eye	cell	324309	49.90%	Slc12a5	2.045829008020366	0.19518051550513757	161838	49.9024
eye	cell	324309	28.83%	Slc1a2	2.0262161782792365	0.18894742483224275	93505	28.8321
eye	cell	324309	3.81%	Slc1a3	2.4302530029612712	0.3173530754533953	12368	3.81365
eye	cell	324309	87.70%	Snap25	3.0289089365203266	0.5076100024237502	284406	87.696
eye	cell	324309	28.91%	Stx3	2.002784613866877	0.18150071431072468	93763	28.9116
eye	cell	324309	43.52%	Stxbp1	1.9039708721527506	0.15009703519039153	141145	43.5218
eye	cell	324309	2.43%	Stxbp3	1.8602981218654775	0.1362175381433943	7876	2.42855
eye	cell	324309	26.72%	Sv2a	1.8926840763798336	0.14651001473553563	86659	26.7211
eye	cell	324309	27.47%	Sv2b	2.005895505006286	0.18248937667109674	89088	27.4701
eye	cell	324309	12.08%	Synj1	1.824720047428761	0.12491058413124556	39164	12.0761
eye	cell	324309	90.94%	Syt1	3.080304918366309	0.523943994983562	294915	90.9364
eye	cell	324309	5.38%	Syt7	1.7848367027110335	0.11223538594489758	17438	5.37697
eye	cell	324309	49.72%	Unc119	2.5372564401503217	0.3513594954914018	161254	49.7223
eye	cell	324309	60.17%	Vamp2	2.136820926520028	0.22409836601396396	195128	60.1673
eye	interneuron	188370	3.68%	Bsn	1.8161524910938809	0.12218775646255613	11930	6.33328
eye	interneuron	188370	0.06%	Cabp4	1.9156091109566067	0.1537957466305419	184	0.0976801
eye	interneuron	188370	33.22%	Cacna2d4	2.20004945584072	0.2441928226309603	107735	57.1933
eye	interneuron	188370	34.70%	Camk2d	2.1351934530421106	0.22358114387470696	112537	59.7425
eye	interneuron	188370	29.52%	Cfl1	2.149950154856164	0.22827092406726004	95734	50.8223
eye	interneuron	188370	45.14%	Cplx3	2.505476654460742	0.3412596634741526	146377	77.7072
eye	interneuron	188370	9.51%	Cplx4	1.9432340228230907	0.16257513149071998	30835	16.3694
eye	interneuron	188370	8.63%	Ctbp2	1.8930271168453976	0.14661903532841053	27975	14.8511
eye	interneuron	188370	1.88%	Dag1	1.840829100284277	0.13003015068172247	6112	3.24468
eye	interneuron	188370	5.97%	Dlg4	1.8529646504751576	0.13388691106273973	19362	10.2787
eye	interneuron	188370	23.53%	Dmd	2.8107005168754258	0.43826188268845806	76324	40.5181
eye	interneuron	188370	10.04%	Dmxl2	1.8276263859455142	0.1258342382770346	32559	17.2846
eye	interneuron	188370	11.63%	Dnm1	1.8599221733451787	0.13609805914692655	37708	20.018
eye	interneuron	188370	0.18%	Egflam	1.7595915458571743	0.10421230341175497	568	0.301534
eye	interneuron	188370	36.01%	Gnao1	2.3556443636643887	0.29364194249313996	116778	61.9939
eye	interneuron	188370	35.98%	Gnb3	2.702836716855338	0.40398203349167006	116693	61.9488
eye	interneuron	188370	22.99%	Gnb5	1.9727891199232792	0.171967942344799	74556	39.5796
eye	interneuron	188370	20.68%	Gpr179	2.100479109823918	0.21254868951779043	67071	35.606
eye	interneuron	188370	24.11%	Grm6	2.175735397539831	0.23646564955008256	78206	41.5172
eye	interneuron	188370	4.86%	Kcnb1	1.872624051406617	0.14013480237663853	15747	8.35961
eye	interneuron	188370	0.04%	Kcnv2	1.9095099583145017	0.15185739444231366	121	0.0642353
eye	interneuron	188370	0.02%	Lrit3	1.8766987708307081	0.1414297759205991	62	0.0329139
eye	interneuron	188370	14.47%	Nfasc	2.0356900062322887	0.19195827178447755	46933	24.9153
eye	interneuron	188370	25.00%	Pacsin1	1.9880791220041691	0.17682720898897317	81071	43.0382
eye	interneuron	188370	33.71%	Pclo	2.1259271720437978	0.22063625675615495	109321	58.0352
eye	interneuron	188370	32.21%	Pcp2	3.732744095656586	0.731293602575933	104457	55.4531
eye	interneuron	188370	37.92%	Rab3a	2.2031892836816	0.24519068127184995	122990	65.2917
eye	interneuron	188370	27.19%	Rgs7	2.4136975474907856	0.31209163911602633	88175	46.8095
eye	interneuron	188370	1.54%	Rgs9bp	1.8967474457933653	0.14780138116895228	5004	2.65647
eye	interneuron	188370	7.39%	Rph3a	2.007186065915728	0.18289952570484766	23970	12.725
eye	interneuron	188370	1.35%	Slc12a2	1.8360758648917996	0.12851954014861858	4390	2.33052
eye	interneuron	188370	35.41%	Slc12a5	2.1143068332215904	0.21694323405190508	114847	60.9688
eye	interneuron	188370	22.56%	Slc1a2	1.9801573710283566	0.1743096226553303	73175	38.8464
eye	interneuron	188370	0.86%	Slc1a3	2.0506850283276603	0.19672379178318067	2791	1.48166
eye	interneuron	188370	53.99%	Snap25	2.869608407243902	0.45698321086302846	175099	92.9548
eye	interneuron	188370	21.76%	Stx3	1.9446013066917922	0.16300966360269417	70579	37.4683
eye	interneuron	188370	23.78%	Stxbp1	1.9437399907282535	0.16273593153192165	77116	40.9386
eye	interneuron	188370	1.33%	Stxbp3	1.8721528644623782	0.13998505596135374	4306	2.28593
eye	interneuron	188370	15.42%	Sv2a	1.954769473768394	0.16624117625039192	50016	26.552
eye	interneuron	188370	20.88%	Sv2b	1.9600209071776695	0.16791011750133444	67710	35.9452
eye	interneuron	188370	5.07%	Synj1	1.8382490761299348	0.12921020145947695	16439	8.72697
eye	interneuron	188370	55.12%	Syt1	3.1023429720627886	0.5309478383227114	178758	94.8973
eye	interneuron	188370	2.71%	Syt7	1.899045424855163	0.14853169454268034	8803	4.67325
eye	interneuron	188370	37.87%	Unc119	2.3772511542031722	0.300508727467878	122812	65.1972
eye	interneuron	188370	36.11%	Vamp2	2.2103340445471003	0.24746133486435132	117112	62.1713
eye	secretory cell	184219	3.58%	Bsn	1.8149170342082617	0.12179511986232257	11620	6.30771
eye	secretory cell	184219	0.05%	Cabp4	1.9081793496775072	0.1514345179683936	172	0.0933671
eye	secretory cell	184219	33.18%	Cacna2d4	2.200509750743356	0.24433910748135007	107620	58.4196
eye	secretory cell	184219	34.19%	Camk2d	2.136463368171407	0.22398473153912168	110894	60.1968
eye	secretory cell	184219	28.65%	Cfl1	2.143789848541913	0.2263131368261355	92930	50.4454
eye	secretory cell	184219	44.36%	Cplx3	2.5013920503909644	0.3399615485225703	143875	78.1
eye	secretory cell	184219	9.50%	Cplx4	1.9432656625357096	0.16258518680656278	30804	16.7214
eye	secretory cell	184219	8.55%	Ctbp2	1.893595525888508	0.14679967958789597	27715	15.0446
eye	secretory cell	184219	1.82%	Dag1	1.8389991151917218	0.12944856897411086	5907	3.20651
eye	secretory cell	184219	5.81%	Dlg4	1.8523509688147204	0.13369187885758188	18831	10.2221
eye	secretory cell	184219	23.32%	Dmd	2.8166212582470616	0.44014353456160793	75633	41.056
eye	secretory cell	184219	9.89%	Dmxl2	1.8264348893391522	0.12545557255251008	32080	17.4141
eye	secretory cell	184219	11.38%	Dnm1	1.8593908696034884	0.1359292072045748	36922	20.0424
eye	secretory cell	184219	0.17%	Egflam	1.7607251067659748	0.1045725567775906	536	0.290958
eye	secretory cell	184219	35.67%	Gnao1	2.359989291765357	0.2950227901922229	115682	62.7959
eye	secretory cell	184219	35.92%	Gnb3	2.7043628056893194	0.40446703490159663	116499	63.2394
eye	secretory cell	184219	22.80%	Gnb5	1.9735581962723006	0.1722123600387831	73933	40.1332
eye	secretory cell	184219	20.65%	Gpr179	2.100926941968618	0.21269101361895262	66981	36.3594
eye	secretory cell	184219	24.11%	Grm6	2.1758979738027016	0.23651731739205686	78176	42.4364
eye	secretory cell	184219	4.79%	Kcnb1	1.8726938551130872	0.1401569864692695	15519	8.42421
eye	secretory cell	184219	0.04%	Kcnv2	1.9221212822094298	0.1558653589420761	114	0.0618829
eye	secretory cell	184219	0.02%	Lrit3	1.8839143846855788	0.14372294707497302	61	0.0331128
eye	secretory cell	184219	14.34%	Nfasc	2.037596931781529	0.19256430569247343	46505	25.2444
eye	secretory cell	184219	24.35%	Pacsin1	1.9849705886077553	0.17583929593535924	78966	42.8653
eye	secretory cell	184219	33.26%	Pclo	2.12700574576774	0.2209790348206907	107862	58.551
eye	secretory cell	184219	32.15%	Pcp2	3.736553444505194	0.7325042395462967	104253	56.5919
eye	secretory cell	184219	36.96%	Rab3a	2.1961538621972685	0.2429547764782694	119867	65.0677
eye	secretory cell	184219	26.88%	Rgs7	2.4192281107312485	0.3138492897256012	87166	47.3165
eye	secretory cell	184219	1.54%	Rgs9bp	1.8967216577422752	0.1477931855509388	4984	2.70548
eye	secretory cell	184219	6.95%	Rph3a	2.00250051306798	0.18141042514474812	22536	12.2333
eye	secretory cell	184219	1.29%	Slc12a2	1.8350240091009296	0.12818525322491406	4196	2.27772
eye	secretory cell	184219	35.05%	Slc12a5	2.115433810916608	0.21730139522762995	113680	61.7092
eye	secretory cell	184219	22.55%	Slc1a2	1.9802442553293316	0.17433723507705504	73133	39.6989
eye	secretory cell	184219	0.70%	Slc1a3	2.0348555715460526	0.19169308276644353	2280	1.23766
eye	secretory cell	184219	52.91%	Snap25	2.8697693273735982	0.457034352374617	171596	93.1478
eye	secretory cell	184219	21.57%	Stx3	1.9449899297315072	0.1631331706476281	69946	37.9689
eye	secretory cell	184219	23.14%	Stxbp1	1.9369912335629305	0.16059113060844282	75059	40.7444
eye	secretory cell	184219	1.30%	Stxbp3	1.8732760138641755	0.1403420004794581	4215	2.28804
eye	secretory cell	184219	14.90%	Sv2a	1.953187731524596	0.1657384878083429	48321	26.2302
eye	secretory cell	184219	20.71%	Sv2b	1.959864092411206	0.16786028070210063	67178	36.4664
eye	secretory cell	184219	4.96%	Synj1	1.8375116495806152	0.1289758422870792	16095	8.73688
eye	secretory cell	184219	53.95%	Syt1	3.101189472571187	0.530581248339665	174962	94.975
eye	secretory cell	184219	2.60%	Syt7	1.9025962293939753	0.14966016437310622	8432	4.57716
eye	secretory cell	184219	37.70%	Unc119	2.379317642728611	0.3011654715748513	122260	66.3667
eye	secretory cell	184219	35.24%	Vamp2	2.2055768061219134	0.24594945214022884	114278	62.0338
eye	neural cell	322677	4.96%	Bsn	1.808942760775996	0.11989645513624854	16089	4.9861
eye	neural cell	322677	5.48%	Cabp4	2.108449390020825	0.2150816987679304	17767	5.50613
eye	neural cell	322677	38.72%	Cacna2d4	2.196700457086432	0.24312848805127882	125578	38.9176
eye	neural cell	322677	63.51%	Camk2d	2.1412824203994836	0.2255162591101802	205966	63.8304
eye	neural cell	322677	56.93%	Cfl1	2.162517364684091	0.23226486881652264	184642	57.2219
eye	neural cell	322677	47.04%	Cplx3	2.485213498577441	0.33481989473059637	152542	47.2739
eye	neural cell	322677	18.41%	Cplx4	2.234865399269792	0.2552575662258477	59709	18.5043
eye	neural cell	322677	10.83%	Ctbp2	1.8886757676812254	0.1452361469717736	35122	10.8846
eye	neural cell	322677	2.94%	Dag1	1.828651848614603	0.1261601372871451	9546	2.95838
eye	neural cell	322677	13.19%	Dlg4	1.9843771913933757	0.17565071026510712	42781	13.2581
eye	neural cell	322677	38.69%	Dmd	2.994962593640421	0.4968216237972887	125480	38.8872
eye	neural cell	322677	15.07%	Dmxl2	1.8791876598465473	0.14222076177604479	48875	15.1467
eye	neural cell	322677	21.19%	Dnm1	1.8190919602843174	0.12312193976175385	68726	21.2987
eye	neural cell	322677	5.22%	Egflam	2.1348644167207698	0.22347657389410427	16943	5.25076
eye	neural cell	322677	54.15%	Gnao1	2.188508650046126	0.2405250760637669	175606	54.4216
eye	neural cell	322677	38.57%	Gnb3	2.70732238646084	0.4054076097980358	125089	38.766
eye	neural cell	322677	36.09%	Gnb5	2.0183711935114537	0.1864542353215764	117037	36.2706
eye	neural cell	322677	20.84%	Gpr179	2.0983613492779782	0.21187565081401585	67588	20.946
eye	neural cell	322677	24.18%	Grm6	2.1752848228406716	0.23632245384646197	78404	24.298
eye	neural cell	322677	15.16%	Kcnb1	2.2838624318440757	0.2708291563925557	49152	15.2326
eye	neural cell	322677	3.12%	Kcnv2	2.0222470881735046	0.1876860210040111	10115	3.13471
eye	neural cell	322677	0.94%	Lrit3	1.867051955434872	0.13836395238261012	3044	0.943358
eye	neural cell	322677	19.91%	Nfasc	1.9985384914734445	0.18015126773744555	64563	20.0086
eye	neural cell	322677	42.92%	Pacsin1	1.9172812607771008	0.15432716721530065	139184	43.1342
eye	neural cell	322677	51.13%	Pclo	2.0549020310002715	0.198063983911148	165805	51.3842
eye	neural cell	322677	32.58%	Pcp2	3.715881556779677	0.7259345730436175	105654	32.743
eye	neural cell	322677	65.39%	Rab3a	2.3808828140840954	0.30166289367590043	212069	65.7218
eye	neural cell	322677	40.24%	Rgs7	2.2183723890489473	0.2500159754134867	130508	40.4454
eye	neural cell	322677	5.66%	Rgs9bp	2.0395357395998035	0.19318047200239044	18341	5.68401
eye	neural cell	322677	22.77%	Rph3a	1.8890774192456152	0.14536379457045243	73835	22.882
eye	neural cell	322677	2.02%	Slc12a2	1.8374033848614073	0.12894143502303798	6566	2.03485
eye	neural cell	322677	49.89%	Slc12a5	2.045881653595862	0.19519724662705745	161811	50.1464
eye	neural cell	322677	28.83%	Slc1a2	2.0262402003251405	0.188955059201798	93498	28.9757
eye	neural cell	322677	3.81%	Slc1a3	2.4304268149320443	0.31740831407975173	12361	3.83077
eye	neural cell	322677	87.67%	Snap25	3.029250847672243	0.5077186641130677	284308	88.1092
eye	neural cell	322677	28.89%	Stx3	2.002956815683596	0.18155544121917253	93703	29.0393
eye	neural cell	322677	43.49%	Stxbp1	1.904076950073026	0.15013074747486016	141046	43.7112
eye	neural cell	322677	2.41%	Stxbp3	1.861108223515865	0.13647499395715368	7816	2.42224
eye	neural cell	322677	26.72%	Sv2a	1.892702935473819	0.14651600828385938	86647	26.8525
eye	neural cell	322677	27.47%	Sv2b	2.005951403623994	0.18250714163195458	89073	27.6044
eye	neural cell	322677	12.06%	Synj1	1.824849563674722	0.12495174527501435	39105	12.1189
eye	neural cell	322677	90.91%	Syt1	3.0805617408735233	0.52402561492293	294829	91.3697
eye	neural cell	322677	5.37%	Syt7	1.7848057954969567	0.11222556342207302	17416	5.39735
eye	neural cell	322677	49.71%	Unc119	2.537481001861042	0.3514308627302477	161200	49.9571
eye	neural cell	322677	60.14%	Vamp2	2.1369663227377593	0.22414457392075646	195050	60.4474
eye	retinal bipolar neuron	145013	2.53%	Bsn	1.8079266229334432	0.11957351961942664	8196	5.65191
eye	retinal bipolar neuron	145013	0.03%	Cabp4	1.9417969299866273	0.16211841361404056	111	0.0765449
eye	retinal bipolar neuron	145013	32.97%	Cacna2d4	2.203247022362096	0.24520903101717556	106922	73.7327
eye	retinal bipolar neuron	145013	29.07%	Camk2d	2.163457840942844	0.23256375856746042	94268	65.0066
eye	retinal bipolar neuron	145013	18.68%	Cfl1	1.977213735141159	0.17337411515156537	60570	41.7687
eye	retinal bipolar neuron	145013	36.53%	Cplx3	2.475295347875268	0.33166783898698093	118462	81.6906
eye	retinal bipolar neuron	145013	9.46%	Cplx4	1.9441327788737446	0.16286076227579688	30668	21.1484
eye	retinal bipolar neuron	145013	7.53%	Ctbp2	1.912439239664347	0.15278833997648697	24430	16.8468
eye	retinal bipolar neuron	145013	1.42%	Dag1	1.8497080690197354	0.13285194732914107	4611	3.17971
eye	retinal bipolar neuron	145013	4.27%	Dlg4	1.8680213330507862	0.13867202718140356	13862	9.55914
eye	retinal bipolar neuron	145013	21.41%	Dmd	2.8836717039693514	0.4614526222027764	69432	47.8798
eye	retinal bipolar neuron	145013	8.97%	Dmxl2	1.8290188314087363	0.12627676691486414	29097	20.0651
eye	retinal bipolar neuron	145013	7.85%	Dnm1	1.8732813052684327	0.14034368212371637	25444	17.546
eye	retinal bipolar neuron	145013	0.05%	Egflam	1.805763390413515	0.11888602961307684	157	0.108266
eye	retinal bipolar neuron	145013	32.29%	Gnao1	2.4169876547189273	0.3131372575681943	104706	72.2046
eye	retinal bipolar neuron	145013	35.52%	Gnb3	2.7144805719047866	0.4076825298128642	115194	79.437
eye	retinal bipolar neuron	145013	20.38%	Gnb5	1.995324510864631	0.1791298428426151	66086	45.5725
eye	retinal bipolar neuron	145013	20.55%	Gpr179	2.102898554121971	0.21331760536965036	66655	45.9648
eye	retinal bipolar neuron	145013	24.06%	Grm6	2.176797478819262	0.23680318620359242	78019	53.8014
eye	retinal bipolar neuron	145013	3.81%	Kcnb1	1.8869673410536336	0.1446931973710112	12343	8.51165
eye	retinal bipolar neuron	145013	0.03%	Kcnv2	1.9485536274157071	0.16426573800734068	95	0.0655114
eye	retinal bipolar neuron	145013	0.02%	Lrit3	1.9325267246791296	0.1591722793233415	49	0.0337901
eye	retinal bipolar neuron	145013	13.24%	Nfasc	2.0576089076912325	0.1989242477322183	42932	29.6056
eye	retinal bipolar neuron	145013	15.90%	Pacsin1	1.8983999260641908	0.14832655063705943	51565	35.5589
eye	retinal bipolar neuron	145013	28.09%	Pclo	2.159226966461741	0.2312191578844163	91090	62.8151
eye	retinal bipolar neuron	145013	31.85%	Pcp2	3.754322645373042	0.7381514124252776	103286	71.2253
eye	retinal bipolar neuron	145013	26.70%	Rab3a	2.068974353791781	0.20253626379607356	86582	59.7064
eye	retinal bipolar neuron	145013	23.06%	Rgs7	2.501412117809062	0.33996792608451437	74799	51.5809
eye	retinal bipolar neuron	145013	1.53%	Rgs9bp	1.8976275473140287	0.14808108341753418	4947	3.41142
eye	retinal bipolar neuron	145013	2.61%	Rph3a	1.9954745001769285	0.17917751046609706	8478	5.84637
eye	retinal bipolar neuron	145013	1.15%	Slc12a2	1.8413276159910665	0.13018858236360087	3722	2.56667
eye	retinal bipolar neuron	145013	30.46%	Slc12a5	2.137612002632378	0.22434977538234793	98770	68.1111
eye	retinal bipolar neuron	145013	22.40%	Slc1a2	1.9815234541687887	0.17474377316769463	72647	50.0969
eye	retinal bipolar neuron	145013	0.21%	Slc1a3	2.100075070553414	0.2124202830898705	681	0.469613
eye	retinal bipolar neuron	145013	41.20%	Snap25	2.800061462987494	0.4348807190097551	133617	92.1414
eye	retinal bipolar neuron	145013	20.62%	Stx3	1.952140931097652	0.16540580751367417	66870	46.1131
eye	retinal bipolar neuron	145013	18.44%	Stxbp1	1.9524491343484514	0.16550375660277905	59796	41.2349
eye	retinal bipolar neuron	145013	1.20%	Stxbp3	1.878792054179517	0.14209503560466316	3891	2.68321
eye	retinal bipolar neuron	145013	7.80%	Sv2a	1.911920597118959	0.1526235118484252	25286	17.4371
eye	retinal bipolar neuron	145013	20.08%	Sv2b	1.963064997235957	0.16887755002383137	65122	44.9077
eye	retinal bipolar neuron	145013	3.82%	Synj1	1.851228263608871	0.13333507550797064	12400	8.55096
eye	retinal bipolar neuron	145013	42.25%	Syt1	3.0864995474881947	0.5259126902463723	137013	94.4833
eye	retinal bipolar neuron	145013	0.19%	Syt7	1.8600614751545055	0.1361423302092818	627	0.432375
eye	retinal bipolar neuron	145013	35.40%	Unc119	2.4135607660816167	0.3120481690539818	114805	79.1688
eye	retinal bipolar neuron	145013	24.85%	Vamp2	2.0461637150019856	0.19528688766014132	80576	55.5647
eye	rod bipolar cell	42035	0.52%	Bsn	1.8330691709737346	0.12756399237380464	1699	4.04187
eye	rod bipolar cell	42035	0.01%	Cabp4	1.948089599609375	0.16411826681476988	33	0.078506
eye	rod bipolar cell	42035	9.98%	Cacna2d4	2.306088753282867	0.2778928325005662	32365	76.9954
eye	rod bipolar cell	42035	9.53%	Camk2d	2.3415012839695892	0.2891471755831517	30910	73.534
eye	rod bipolar cell	42035	4.54%	Cfl1	1.987799428811317	0.1767383205901725	14739	35.0636
eye	rod bipolar cell	42035	11.79%	Cplx3	2.676297165956167	0.395547583728129	38236	90.9623
eye	rod bipolar cell	42035	0.04%	Cplx4	2.07878857421875	0.2056552897914296	125	0.297371
eye	rod bipolar cell	42035	1.66%	Ctbp2	1.985569829402589	0.17602973873522015	5369	12.7727
eye	rod bipolar cell	42035	0.39%	Dag1	1.8801356862952106	0.14252205102868273	1258	2.99274
eye	rod bipolar cell	42035	1.08%	Dlg4	1.9012440412194342	0.14923042977539766	3517	8.36684
eye	rod bipolar cell	42035	0.39%	Dmd	2.0370295929890023	0.19238400156590194	1273	3.02843
eye	rod bipolar cell	42035	3.24%	Dmxl2	1.8710087830199904	0.13962145909839702	10505	24.9911
eye	rod bipolar cell	42035	2.25%	Dnm1	1.9168741077229516	0.15419777120576228	7311	17.3926
eye	rod bipolar cell	42035	0.01%	Egflam	1.7566150572241805	0.10326635508195409	41	0.0975378
eye	rod bipolar cell	42035	11.86%	Gnao1	2.749862282902605	0.4189270781887204	38462	91.4999
eye	rod bipolar cell	42035	11.77%	Gnb3	2.7222730435494435	0.4101590302958746	38175	90.8172
eye	rod bipolar cell	42035	6.04%	Gnb5	2.003982827496426	0.1818815147508986	19588	46.5993
eye	rod bipolar cell	42035	9.59%	Gpr179	2.2552899072168264	0.2617486137525671	31094	73.9717
eye	rod bipolar cell	42035	8.80%	Grm6	2.1961206707680443	0.24294422801633667	28527	67.8649
eye	rod bipolar cell	42035	2.06%	Kcnb1	1.9127500795760934	0.15288712701437202	6676	15.882
eye	rod bipolar cell	42035	0.00%	Kcnv2	1.8213929070366754	0.12385319628772441	9	0.0214107
eye	rod bipolar cell	42035	0.01%	Lrit3	2.1011662202722885	0.21276705789112138	17	0.0404425
eye	rod bipolar cell	42035	8.64%	Nfasc	2.190661485111397	0.24120926168831658	28008	66.6302
eye	rod bipolar cell	42035	3.54%	Pacsin1	1.9048519003415123	0.15037703194039703	11493	27.3415
eye	rod bipolar cell	42035	7.38%	Pclo	2.124843985001671	0.22029201254772635	23936	56.943
eye	rod bipolar cell	42035	12.93%	Pcp2	4.578246447475085	1	41942	99.7788
eye	rod bipolar cell	42035	7.26%	Rab3a	2.075036491507431	0.20446285238894665	23550	56.0247
eye	rod bipolar cell	42035	10.74%	Rgs7	2.9782228972934965	0.4915016344564188	34842	82.8881
eye	rod bipolar cell	42035	0.47%	Rgs9bp	1.9466352982954545	0.1636560799669247	1540	3.66361
eye	rod bipolar cell	42035	2.43%	Rph3a	1.9966919811059398	0.17956443418507137	7896	18.7843
eye	rod bipolar cell	42035	0.37%	Slc12a2	1.8886646412037038	0.1452326109015493	1215	2.89045
eye	rod bipolar cell	42035	7.56%	Slc12a5	2.049412605478782	0.1963194071484286	24531	58.3585
eye	rod bipolar cell	42035	5.16%	Slc1a2	1.942644552263897	0.16238779373819004	16730	39.8002
eye	rod bipolar cell	42035	0.07%	Slc1a3	2.168439030097926	0.23414681435656753	217	0.516236
eye	rod bipolar cell	42035	12.63%	Snap25	3.16615433720164	0.551227524126416	40974	97.4759
eye	rod bipolar cell	42035	6.56%	Stx3	2.0214913511020773	0.18744584262316297	21278	50.6197
eye	rod bipolar cell	42035	4.57%	Stxbp1	1.9603678605184984	0.16802038163257885	14812	35.2373
eye	rod bipolar cell	42035	0.46%	Stxbp3	1.9407881206509894	0.16179780714655526	1491	3.54704
eye	rod bipolar cell	42035	1.79%	Sv2a	1.9847619906529979	0.17577300208672317	5804	13.8075
eye	rod bipolar cell	42035	7.05%	Sv2b	2.0706381204898316	0.20306502016750858	22865	54.3951
eye	rod bipolar cell	42035	1.26%	Synj1	1.8880930380281258	0.14505095152504327	4071	9.68479
eye	rod bipolar cell	42035	11.81%	Syt1	2.910212241521109	0.46988738553121934	38301	91.1169
eye	rod bipolar cell	42035	0.01%	Syt7	2.0234462193080356	0.18806711303350793	28	0.0666112
eye	rod bipolar cell	42035	9.16%	Unc119	2.259570154650458	0.26310890549569593	29696	70.6459
eye	rod bipolar cell	42035	7.27%	Vamp2	2.0817540311890217	0.20659773218379424	23574	56.0818
eye	cone retinal bipolar cell	102832	2.00%	Bsn	1.801305182099122	0.11746918069178164	6492	6.31321
eye	cone retinal bipolar cell	102832	0.02%	Cabp4	1.9358719719780817	0.16023542166500462	72	0.0700171
eye	cone retinal bipolar cell	102832	22.97%	Cacna2d4	2.158615250369177	0.23102475035009581	74490	72.4385
eye	cone retinal bipolar cell	102832	19.51%	Camk2d	2.0764675411636433	0.20491764970184434	63284	61.5412
eye	cone retinal bipolar cell	102832	14.11%	Cfl1	1.9735219917522395	0.17220085399609125	45770	44.5095
eye	cone retinal bipolar cell	102832	24.71%	Cplx3	2.379357467961916	0.3011781283048355	80139	77.932
eye	cone retinal bipolar cell	102832	9.41%	Cplx4	1.9434222923152549	0.16263496481569595	30515	29.6746
eye	cone retinal bipolar cell	102832	5.87%	Ctbp2	1.8917207030224252	0.1462038481309286	19041	18.5166
eye	cone retinal bipolar cell	102832	1.03%	Dag1	1.838289397755308	0.12922301594623625	3344	3.25191
eye	cone retinal bipolar cell	102832	3.19%	Dlg4	1.856638394585309	0.13505445192501353	10333	10.0484
eye	cone retinal bipolar cell	102832	20.99%	Dmd	2.8996239938899007	0.4665223684264217	68084	66.209
eye	cone retinal bipolar cell	102832	5.73%	Dmxl2	1.8051638463039732	0.11869549041773891	18574	18.0625
eye	cone retinal bipolar cell	102832	5.59%	Dnm1	1.855514685584939	0.13469732956267705	18113	17.6142
eye	cone retinal bipolar cell	102832	0.03%	Egflam	1.823534506338614	0.12453381111027587	108	0.105026
eye	cone retinal bipolar cell	102832	20.40%	Gnao1	2.2235076424576783	0.2516479938701497	66160	64.3379
eye	cone retinal bipolar cell	102832	23.72%	Gnb3	2.7107651661878824	0.40650174860863586	76931	74.8123
eye	cone retinal bipolar cell	102832	14.32%	Gnb5	1.9915867971844325	0.17794197201594192	46456	45.1766
eye	cone retinal bipolar cell	102832	10.95%	Gpr179	1.9693264311150522	0.1708674762928027	35523	34.5447
eye	cone retinal bipolar cell	102832	15.25%	Grm6	2.1656914866723294	0.23327362637066731	49446	48.0843
eye	cone retinal bipolar cell	102832	1.74%	Kcnb1	1.85515037713609	0.1345815498600768	5647	5.49148
eye	cone retinal bipolar cell	102832	0.03%	Kcnv2	1.964161645798456	0.16922607239498222	84	0.0816866
eye	cone retinal bipolar cell	102832	0.01%	Lrit3	1.8429369926452637	0.13070005320920836	32	0.0311187
eye	cone retinal bipolar cell	102832	4.59%	Nfasc	1.8076447147651007	0.11948392728635175	14900	14.4897
eye	cone retinal bipolar cell	102832	12.35%	Pacsin1	1.896537288696347	0.1477345918143024	40049	38.946
eye	cone retinal bipolar cell	102832	20.69%	Pclo	2.1715780840139502	0.23514442703887478	67096	65.2482
eye	cone retinal bipolar cell	102832	18.89%	Pcp2	3.1909356128611064	0.5591031820612592	61270	59.5826
eye	cone retinal bipolar cell	102832	19.42%	Rab3a	2.066552469944574	0.20176657263890194	62967	61.2329
eye	cone retinal bipolar cell	102832	12.31%	Rgs7	2.0853456172491542	0.20773916265903894	39915	38.8157
eye	cone retinal bipolar cell	102832	1.05%	Rgs9bp	1.8751795151654411	0.1409469461381603	3400	3.30636
eye	cone retinal bipolar cell	102832	0.18%	Rph3a	1.9782654984402364	0.17370837268074918	571	0.555275
eye	cone retinal bipolar cell	102832	0.77%	Slc12a2	1.8180012110467438	0.12277529223618391	2503	2.43407
eye	cone retinal bipolar cell	102832	22.87%	Slc12a5	2.166731488161053	0.233604145916532	74162	72.1196
eye	cone retinal bipolar cell	102832	17.23%	Slc1a2	1.9930936051350432	0.1784208458300096	55871	54.3323
eye	cone retinal bipolar cell	102832	0.14%	Slc1a3	2.0401751431551847	0.1933836788006886	440	0.427882
eye	cone retinal bipolar cell	102832	28.53%	Snap25	2.6379843285598485	0.38337150344908943	92525	89.9769
eye	cone retinal bipolar cell	102832	14.04%	Stx3	1.9195252121481579	0.1550403102214847	45546	44.2917
eye	cone retinal bipolar cell	102832	13.86%	Stxbp1	1.9498212825661334	0.16466860743510098	44947	43.7092
eye	cone retinal bipolar cell	102832	0.74%	Stxbp3	1.840165266302648	0.1298191797278185	2398	2.33196
eye	cone retinal bipolar cell	102832	6.00%	Sv2a	1.8899302164190612	0.14563481931179967	19453	18.9173
eye	cone retinal bipolar cell	102832	13.02%	Sv2b	1.904796098450751	0.15035929772002063	42214	41.0514
eye	cone retinal bipolar cell	102832	2.56%	Synj1	1.832961858000361	0.12752988758106215	8309	8.08017
eye	cone retinal bipolar cell	102832	30.40%	Syt1	3.155340261294707	0.5477907372598004	98586	95.8709
eye	cone retinal bipolar cell	102832	0.18%	Syt7	1.8535923023319723	0.13408638309131357	597	0.580559
eye	cone retinal bipolar cell	102832	26.21%	Unc119	2.4672361483585634	0.32910657057229487	85017	82.6756
eye	cone retinal bipolar cell	102832	17.56%	Vamp2	2.0313324636007586	0.1905734151017943	56938	55.3699
eye	type 5 cone bipolar cell (sensu Mus)	39687	0.75%	Bsn	1.8161090528350516	0.1221739514884892	2425	6.11031
eye	type 5 cone bipolar cell (sensu Mus)	39687	0.01%	Cabp4	1.8121279907226562	0.12090874287512171	25	0.0629929
eye	type 5 cone bipolar cell (sensu Mus)	39687	9.33%	Cacna2d4	2.2298823155216283	0.25367390832217473	30261	76.2491
eye	type 5 cone bipolar cell (sensu Mus)	39687	6.75%	Camk2d	2.009480385212941	0.18362867598050178	21884	55.1415
eye	type 5 cone bipolar cell (sensu Mus)	39687	5.15%	Cfl1	1.9805264974114196	0.17442693353018912	16708	42.0994
eye	type 5 cone bipolar cell (sensu Mus)	39687	9.73%	Cplx3	2.3961773421653145	0.30652359871375917	31552	79.5021
eye	type 5 cone bipolar cell (sensu Mus)	39687	6.14%	Cplx4	1.96552374573336	0.1696589570175411	19922	50.1978
eye	type 5 cone bipolar cell (sensu Mus)	39687	1.73%	Ctbp2	1.899653852793122	0.14872505707910555	5612	14.1407
eye	type 5 cone bipolar cell (sensu Mus)	39687	0.42%	Dag1	1.861351257858054	0.1365522319239074	1372	3.45705
eye	type 5 cone bipolar cell (sensu Mus)	39687	1.28%	Dlg4	1.8749443373466812	0.1408722050279823	4158	10.477
eye	type 5 cone bipolar cell (sensu Mus)	39687	8.60%	Dmd	2.4582832155144607	0.3262612676281407	27903	70.3077
eye	type 5 cone bipolar cell (sensu Mus)	39687	1.94%	Dmxl2	1.8106532763539844	0.12044006861965334	6287	15.8415
eye	type 5 cone bipolar cell (sensu Mus)	39687	1.91%	Dnm1	1.8714395403996613	0.13975835672311238	6199	15.6197
eye	type 5 cone bipolar cell (sensu Mus)	39687	0.01%	Egflam	1.8320411233340992	0.12723727184247483	34	0.0856704
eye	type 5 cone bipolar cell (sensu Mus)	39687	8.77%	Gnao1	2.3206457241815817	0.28251913684991264	28439	71.6582
eye	type 5 cone bipolar cell (sensu Mus)	39687	10.59%	Gnb3	2.6814158044471608	0.39717432185094187	34359	86.5749
eye	type 5 cone bipolar cell (sensu Mus)	39687	5.37%	Gnb5	1.9436455730512954	0.1627059249520771	17409	43.8657
eye	type 5 cone bipolar cell (sensu Mus)	39687	4.53%	Gpr179	1.9650949818464731	0.16952269293838967	14701	37.0424
eye	type 5 cone bipolar cell (sensu Mus)	39687	5.73%	Grm6	2.0936205203400773	0.21036898313654903	18584	46.8264
eye	type 5 cone bipolar cell (sensu Mus)	39687	0.45%	Kcnb1	1.8527890358361774	0.13383109953616762	1465	3.69139
eye	type 5 cone bipolar cell (sensu Mus)	39687	0.00%	Kcnv2	2.0256241885098545	0.1887592864575825	11	0.0277169
eye	type 5 cone bipolar cell (sensu Mus)	39687	0.00%	Lrit3	1.7879981994628906	0.1132401311130598	10	0.0251972
eye	type 5 cone bipolar cell (sensu Mus)	39687	2.39%	Nfasc	1.8206824196024565	0.12362739854931075	7735	19.49
eye	type 5 cone bipolar cell (sensu Mus)	39687	5.10%	Pacsin1	1.9196703352791724	0.15508643133946143	16531	41.6534
eye	type 5 cone bipolar cell (sensu Mus)	39687	7.29%	Pclo	2.106388353932109	0.21442668748242796	23626	59.5308
eye	type 5 cone bipolar cell (sensu Mus)	39687	10.41%	Pcp2	3.312527781893614	0.5977460002928483	33745	85.0278
eye	type 5 cone bipolar cell (sensu Mus)	39687	7.49%	Rab3a	2.073611093235173	0.204009851124303	24280	61.1787
eye	type 5 cone bipolar cell (sensu Mus)	39687	4.76%	Rgs7	2.1434004534329616	0.22618938441234757	15424	38.8641
eye	type 5 cone bipolar cell (sensu Mus)	39687	0.40%	Rgs9bp	1.903260354710284	0.14987122791515267	1303	3.28319
eye	type 5 cone bipolar cell (sensu Mus)	39687	0.02%	Rph3a	2.0684719810002967	0.20237660630644827	79	0.199058
eye	type 5 cone bipolar cell (sensu Mus)	39687	0.38%	Slc12a2	1.8068971296598673	0.1192463396557992	1244	3.13453
eye	type 5 cone bipolar cell (sensu Mus)	39687	8.01%	Slc12a5	2.102720564873296	0.21326103917596811	25966	65.427
eye	type 5 cone bipolar cell (sensu Mus)	39687	6.94%	Slc1a2	2.016115321361899	0.18573730381091605	22498	56.6886
eye	type 5 cone bipolar cell (sensu Mus)	39687	0.06%	Slc1a3	2.035626663445191	0.19193814101596196	193	0.486305
eye	type 5 cone bipolar cell (sensu Mus)	39687	10.19%	Snap25	2.3699735084561158	0.29819584215630657	33053	83.2842
eye	type 5 cone bipolar cell (sensu Mus)	39687	4.89%	Stx3	1.9092075224255896	0.15176127826003868	15858	39.9577
eye	type 5 cone bipolar cell (sensu Mus)	39687	5.34%	Stxbp1	1.955546825413998	0.16648822388990786	17331	43.6692
eye	type 5 cone bipolar cell (sensu Mus)	39687	0.25%	Stxbp3	1.8589029947916667	0.13577415727148281	825	2.07877
eye	type 5 cone bipolar cell (sensu Mus)	39687	2.21%	Sv2a	1.9034721161400139	0.14993852713764885	7160	18.0412
eye	type 5 cone bipolar cell (sensu Mus)	39687	4.66%	Sv2b	1.891395963593357	0.1461006437319121	15114	38.083
eye	type 5 cone bipolar cell (sensu Mus)	39687	0.95%	Synj1	1.8463069050774878	0.13177103429796577	3065	7.72293
eye	type 5 cone bipolar cell (sensu Mus)	39687	11.80%	Syt1	3.2795219176203165	0.587256512163489	38274	96.4396
eye	type 5 cone bipolar cell (sensu Mus)	39687	0.01%	Syt7	2.077237065633138	0.20516220981156233	30	0.0755915
eye	type 5 cone bipolar cell (sensu Mus)	39687	9.67%	Unc119	2.3749716026846923	0.2997842704927367	31363	79.0259
eye	type 5 cone bipolar cell (sensu Mus)	39687	6.48%	Vamp2	2.0313139759093506	0.19056753958773542	21004	52.9241
eye	type 5b cone bipolar cell	9400	0.16%	Bsn	1.798214631033416	0.11648698254515928	505	5.37234
eye	type 5b cone bipolar cell	9400	0.00%	Cabp4	1.6782245635986328	0.0783533230967551	6	0.0638298
eye	type 5b cone bipolar cell	9400	2.25%	Cacna2d4	2.189277522690756	0.24076942901911016	7313	77.7979
eye	type 5b cone bipolar cell	9400	1.94%	Camk2d	2.0488346447305674	0.19613572729210266	6291	66.9255
eye	type 5b cone bipolar cell	9400	1.39%	Cfl1	1.955571921719269	0.16649619966639567	4515	48.0319
eye	type 5b cone bipolar cell	9400	2.53%	Cplx3	2.428882598876953	0.3169175517156785	8192	87.1489
eye	type 5b cone bipolar cell	9400	1.75%	Cplx4	1.957222905350203	0.1670208934921671	5661	60.2234
eye	type 5b cone bipolar cell	9400	0.34%	Ctbp2	1.8116399142941375	0.12075362886687233	1113	11.8404
eye	type 5b cone bipolar cell	9400	0.09%	Dag1	1.8715609918275384	0.13979695481284765	293	3.11702
eye	type 5b cone bipolar cell	9400	0.32%	Dlg4	1.832440385469352	0.12736416006432413	1038	11.0426
eye	type 5b cone bipolar cell	9400	2.45%	Dmd	2.656523579938388	0.38926340361725814	7953	84.6064
eye	type 5b cone bipolar cell	9400	0.49%	Dmxl2	1.7862587665217562	0.1126873274949886	1603	17.0532
eye	type 5b cone bipolar cell	9400	0.50%	Dnm1	1.8304755526799537	0.12673972284159565	1615	17.1809
eye	type 5b cone bipolar cell	9400	0.00%	Egflam	1.9654027938842773	0.16962051769734418	10	0.106383
eye	type 5b cone bipolar cell	9400	1.50%	Gnao1	1.9380754994218912	0.16093571767219803	4865	51.7553
eye	type 5b cone bipolar cell	9400	2.77%	Gnb3	2.908727488818202	0.4694155210248633	8999	95.734
eye	type 5b cone bipolar cell	9400	1.90%	Gnb5	2.004083027807117	0.1819133590910694	6154	65.4681
eye	type 5b cone bipolar cell	9400	0.92%	Gpr179	1.8797404039557493	0.14239642761300145	2983	31.734
eye	type 5b cone bipolar cell	9400	1.27%	Grm6	1.9614903071002676	0.16837710278969859	4109	43.7128
eye	type 5b cone bipolar cell	9400	0.14%	Kcnb1	1.7947879872423538	0.11539797184474963	470	5
eye	type 5b cone bipolar cell	9400	0.00%	Kcnv2	2.1156962712605796	0.21738480690986076	3	0.0319149
eye	type 5b cone bipolar cell	9400	0.00%	Lrit3	1.7308788299560547	0.09508720703153015	3	0.0319149
eye	type 5b cone bipolar cell	9400	0.64%	Nfasc	1.8001329379042885	0.11709663351457096	2087	22.2021
eye	type 5b cone bipolar cell	9400	1.14%	Pacsin1	1.8631042100341864	0.13710933204680134	3693	39.2872
eye	type 5b cone bipolar cell	9400	1.91%	Pclo	2.118565786951082	0.21829675851104594	6194	65.8936
eye	type 5b cone bipolar cell	9400	2.81%	Pcp2	3.3787053792165698	0.6187776907767196	9101	96.8191
eye	type 5b cone bipolar cell	9400	1.84%	Rab3a	2.0284071580346676	0.1896437330987363	5971	63.5213
eye	type 5b cone bipolar cell	9400	0.91%	Rgs7	1.884172287297023	0.14380491027881082	2956	31.4468
eye	type 5b cone bipolar cell	9400	0.07%	Rgs9bp	1.808659070603391	0.11980629647010009	235	2.5
eye	type 5b cone bipolar cell	9400	0.01%	Rph3a	2.0480885225183822	0.19589860457890956	17	0.180851
eye	type 5b cone bipolar cell	9400	0.05%	Slc12a2	1.7967971608608584	0.11603650088451717	158	1.68085
eye	type 5b cone bipolar cell	9400	2.42%	Slc12a5	2.273207735231328	0.26744302134952463	7846	83.4681
eye	type 5b cone bipolar cell	9400	1.84%	Slc1a2	2.007329878317655	0.1829452302642065	5953	63.3298
eye	type 5b cone bipolar cell	9400	0.01%	Slc1a3	1.9814847310384114	0.17473146669351594	24	0.255319
eye	type 5b cone bipolar cell	9400	2.48%	Snap25	2.2939016075646443	0.2740196747100734	8044	85.5745
eye	type 5b cone bipolar cell	9400	1.40%	Stx3	1.8892283783227153	0.1454117703917837	4552	48.4255
eye	type 5b cone bipolar cell	9400	1.22%	Stxbp1	1.8934229133702531	0.14674482215570692	3950	42.0213
eye	type 5b cone bipolar cell	9400	0.06%	Stxbp3	1.804497158404478	0.1184836124693284	194	2.06383
eye	type 5b cone bipolar cell	9400	0.50%	Sv2a	1.8382708317366647	0.12921711553924928	1631	17.3511
eye	type 5b cone bipolar cell	9400	1.11%	Sv2b	1.8572409197295423	0.13524593851344952	3605	38.3511
eye	type 5b cone bipolar cell	9400	0.20%	Synj1	1.8066472284944939	0.11916691936593822	647	6.88298
eye	type 5b cone bipolar cell	9400	2.83%	Syt1	3.3103425723303883	0.597051525832679	9168	97.5319
eye	type 5b cone bipolar cell	9400		Syt7				0
eye	type 5b cone bipolar cell	9400	2.62%	Unc119	2.595451286764706	0.369854213511718	8500	90.4255
eye	type 5b cone bipolar cell	9400	1.65%	Vamp2	2.003018117823469	0.1815749234561223	5356	56.9787
eye	type 5a cone bipolar cell	18511	0.38%	Bsn	1.820069359131859	0.12343256376250854	1221	6.59608
eye	type 5a cone bipolar cell	18511	0.00%	Cabp4	1.8018571680242366	0.11764460557267917	11	0.0594241
eye	type 5a cone bipolar cell	18511	4.48%	Cacna2d4	2.270381182499828	0.26654472366888904	14537	78.5317
eye	type 5a cone bipolar cell	18511	2.85%	Camk2d	1.9759588758915063	0.17297531234809213	9254	49.9919
eye	type 5a cone bipolar cell	18511	2.29%	Cfl1	1.967502148253664	0.17028770679303518	7437	40.1761
eye	type 5a cone bipolar cell	18511	4.55%	Cplx3	2.3681687610117232	0.29762228114491496	14757	79.7202
eye	type 5a cone bipolar cell	18511	2.91%	Cplx4	1.9681874701970965	0.17050550676733367	9437	50.9805
eye	type 5a cone bipolar cell	18511	0.81%	Ctbp2	1.9171653765017163	0.1542903384044881	2622	14.1646
eye	type 5a cone bipolar cell	18511	0.21%	Dag1	1.8442168966697081	0.13110681541243266	685	3.7005
eye	type 5a cone bipolar cell	18511	0.61%	Dlg4	1.8908848441425878	0.14593820649448258	1990	10.7504
eye	type 5a cone bipolar cell	18511	3.87%	Dmd	2.4004615007759034	0.3078851334555239	12566	67.884
eye	type 5a cone bipolar cell	18511	0.82%	Dmxl2	1.8270366733114447	0.12564682359146281	2665	14.3968
eye	type 5a cone bipolar cell	18511	0.90%	Dnm1	1.8927241749016084	0.14652275831845404	2922	15.7852
eye	type 5a cone bipolar cell	18511	0.00%	Egflam	1.7230958205003004	0.09261371369650259	13	0.0702285
eye	type 5a cone bipolar cell	18511	4.88%	Gnao1	2.5228439551638155	0.34677910974756193	15841	85.5761
eye	type 5a cone bipolar cell	18511	5.14%	Gnb3	2.640564085647454	0.3841913677957098	16673	90.0708
eye	type 5a cone bipolar cell	18511	2.29%	Gnb5	1.9035141792143337	0.14995189506872647	7430	40.1383
eye	type 5a cone bipolar cell	18511	2.22%	Gpr179	1.9841792543145274	0.1755878045153365	7214	38.9714
eye	type 5a cone bipolar cell	18511	3.57%	Grm6	2.151053762584255	0.2286216581085633	11572	62.5142
eye	type 5a cone bipolar cell	18511	0.06%	Kcnb1	1.9285687777265232	0.15791441686495447	199	1.07504
eye	type 5a cone bipolar cell	18511	0.00%	Kcnv2	2.0284104347229004	0.18964477445254047	4	0.0216088
eye	type 5a cone bipolar cell	18511	0.00%	Lrit3	1.9164870977401733	0.15407477680129275	4	0.0216088
eye	type 5a cone bipolar cell	18511	0.95%	Nfasc	1.8208511342611418	0.12368101721522037	3074	16.6063
eye	type 5a cone bipolar cell	18511	2.70%	Pacsin1	1.951185023605089	0.16510201361168814	8764	47.3448
eye	type 5a cone bipolar cell	18511	3.29%	Pclo	2.0846091846654797	0.2075051193756829	10672	57.6522
eye	type 5a cone bipolar cell	18511	5.24%	Pcp2	3.137318155742528	0.5420631895522077	16996	91.8157
eye	type 5a cone bipolar cell	18511	3.72%	Rab3a	2.090536334890611	0.20938880802605836	12067	65.1883
eye	type 5a cone bipolar cell	18511	2.56%	Rgs7	2.0233221950301203	0.18802769727453333	8300	44.8382
eye	type 5a cone bipolar cell	18511	0.25%	Rgs9bp	1.9231688532997016	0.15619828415879147	796	4.30015
eye	type 5a cone bipolar cell	18511	0.01%	Rph3a	2.0060694217681885	0.1825446486007868	32	0.17287
eye	type 5a cone bipolar cell	18511	0.27%	Slc12a2	1.79895994398329	0.11672384806928635	864	4.6675
eye	type 5a cone bipolar cell	18511	3.48%	Slc12a5	2.0283543574802625	0.1896269527234651	11273	60.8989
eye	type 5a cone bipolar cell	18511	3.49%	Slc1a2	2.0489259624304266	0.19616474867814307	11319	61.1474
eye	type 5a cone bipolar cell	18511	0.03%	Slc1a3	2.0567517961774553	0.19865185186417322	84	0.453784
eye	type 5a cone bipolar cell	18511	4.62%	Snap25	2.324567792507012	0.283765596836583	14974	80.8924
eye	type 5a cone bipolar cell	18511	2.14%	Stx3	1.9002375049538838	0.14891054570504467	6939	37.4858
eye	type 5a cone bipolar cell	18511	2.66%	Stxbp1	1.9731876232169778	0.1720945894016417	8623	46.5831
eye	type 5a cone bipolar cell	18511	0.12%	Stxbp3	1.878320718360374	0.14194524187592142	391	2.11226
eye	type 5a cone bipolar cell	18511	1.09%	Sv2a	1.9286990484321913	0.15795581778114906	3532	19.0805
eye	type 5a cone bipolar cell	18511	2.12%	Sv2b	1.8908486597423804	0.14592670684601702	6890	37.2211
eye	type 5a cone bipolar cell	18511	0.46%	Synj1	1.8592189208655787	0.13587456072629364	1486	8.02766
eye	type 5a cone bipolar cell	18511	5.49%	Syt1	3.2600682310963287	0.5810739982872887	17814	96.2347
eye	type 5a cone bipolar cell	18511	0.01%	Syt7	2.1247286796569824	0.22025536772502607	24	0.129653
eye	type 5a cone bipolar cell	18511	4.45%	Unc119	2.291495954888781	0.2732551419295383	14431	77.9591
eye	type 5a cone bipolar cell	18511	3.06%	Vamp2	2.032984338765376	0.1910983922630334	9918	53.579
eye	type 8 cone bipolar cell (sensu Mus)	2798	0.07%	Bsn	1.7870358434216729	0.11293428781845663	232	8.29164
eye	type 8 cone bipolar cell (sensu Mus)	2798	0.00%	Cabp4	2.0366203784942627	0.19225395041652465	2	0.0714796
eye	type 8 cone bipolar cell (sensu Mus)	2798	0.56%	Cacna2d4	2.013257462622884	0.18482905686818904	1831	65.4396
eye	type 8 cone bipolar cell (sensu Mus)	2798	0.73%	Camk2d	2.3927204798395665	0.3054249843575189	2353	84.0958
eye	type 8 cone bipolar cell (sensu Mus)	2798	0.41%	Cfl1	1.943232312964684	0.1625745880860901	1345	48.0701
eye	type 8 cone bipolar cell (sensu Mus)	2798	0.76%	Cplx3	2.5813447968559373	0.3653710750845669	2459	87.8842
eye	type 8 cone bipolar cell (sensu Mus)	2798	0.01%	Cplx4	1.923797607421875	0.15639810649479252	18	0.643317
eye	type 8 cone bipolar cell (sensu Mus)	2798	0.20%	Ctbp2	1.8070942750171435	0.11930899379106995	638	22.802
eye	type 8 cone bipolar cell (sensu Mus)	2798	0.03%	Dag1	1.785257279245477	0.11236904802776274	95	3.39528
eye	type 8 cone bipolar cell (sensu Mus)	2798	0.10%	Dlg4	1.7519546556622256	0.10178524777152614	319	11.401
eye	type 8 cone bipolar cell (sensu Mus)	2798	0.76%	Dmd	2.843095317901078	0.4485571707620518	2459	87.8842
eye	type 8 cone bipolar cell (sensu Mus)	2798	0.24%	Dmxl2	1.8298219202088752	0.12653199399712217	769	27.4839
eye	type 8 cone bipolar cell (sensu Mus)	2798	0.17%	Dnm1	1.8159509188887002	0.12212369544491564	552	19.7284
eye	type 8 cone bipolar cell (sensu Mus)	2798	0.00%	Egflam	1.7461055119832356	0.09992635013201424	3	0.107219
eye	type 8 cone bipolar cell (sensu Mus)	2798	0.72%	Gnao1	2.302434629762665	0.2767315271952122	2349	83.9528
eye	type 8 cone bipolar cell (sensu Mus)	2798	0.79%	Gnb3	2.6426203008441305	0.38484484696893645	2547	91.0293
eye	type 8 cone bipolar cell (sensu Mus)	2798	0.50%	Gnb5	1.977660905775341	0.17351622902018612	1613	57.6483
eye	type 8 cone bipolar cell (sensu Mus)	2798	0.37%	Gpr179	1.9062287180047286	0.1508145939571046	1216	43.4596
eye	type 8 cone bipolar cell (sensu Mus)	2798	0.70%	Grm6	2.256664974871275	0.262185619604587	2282	81.5583
eye	type 8 cone bipolar cell (sensu Mus)	2798	0.14%	Kcnb1	1.7920208450902935	0.11451855525029406	443	15.8327
eye	type 8 cone bipolar cell (sensu Mus)	2798		Kcnv2				0
eye	type 8 cone bipolar cell (sensu Mus)	2798	0.00%	Lrit3	1.437650203704834	0.0018971554460936815	2	0.0714796
eye	type 8 cone bipolar cell (sensu Mus)	2798	0.08%	Nfasc	1.7965132803287147	0.11594628172081278	265	9.47105
eye	type 8 cone bipolar cell (sensu Mus)	2798	0.44%	Pacsin1	1.96095388986014	0.16820662574276804	1430	51.1079
eye	type 8 cone bipolar cell (sensu Mus)	2798	0.67%	Pclo	2.3082828025068522	0.27859011626504077	2189	78.2345
eye	type 8 cone bipolar cell (sensu Mus)	2798	0.34%	Pcp2	2.196438618106199	0.24304527384266975	1097	39.2066
eye	type 8 cone bipolar cell (sensu Mus)	2798	0.55%	Rab3a	2.029420656898486	0.18996582993016942	1783	63.7241
eye	type 8 cone bipolar cell (sensu Mus)	2798	0.32%	Rgs7	1.923327251969914	0.1562486243334084	1047	37.4196
eye	type 8 cone bipolar cell (sensu Mus)	2798	0.02%	Rgs9bp	1.8306124070111442	0.12678321607875462	68	2.43031
eye	type 8 cone bipolar cell (sensu Mus)	2798	0.00%	Rph3a	1.9048147201538086	0.15036521582389312	12	0.428878
eye	type 8 cone bipolar cell (sensu Mus)	2798	0.02%	Slc12a2	1.7548659006754557	0.1027104612352632	60	2.14439
eye	type 8 cone bipolar cell (sensu Mus)	2798	0.66%	Slc12a5	2.1399847989200045	0.2251038661792546	2147	76.7334
eye	type 8 cone bipolar cell (sensu Mus)	2798	0.39%	Slc1a2	1.8996113265943377	0.1487115419639236	1276	45.604
eye	type 8 cone bipolar cell (sensu Mus)	2798	0.00%	Slc1a3	2.0614360173543296	0.20014052921021283	3	0.107219
eye	type 8 cone bipolar cell (sensu Mus)	2798	0.84%	Snap25	3.1013347910536964	0.5306274315416754	2719	97.1766
eye	type 8 cone bipolar cell (sensu Mus)	2798	0.40%	Stx3	1.891004503870303	0.14597623516972152	1304	46.6047
eye	type 8 cone bipolar cell (sensu Mus)	2798	0.44%	Stxbp1	1.9300464206271701	0.15838402182780065	1440	51.4653
eye	type 8 cone bipolar cell (sensu Mus)	2798	0.03%	Stxbp3	1.7482481538579706	0.10060729629129067	89	3.18084
eye	type 8 cone bipolar cell (sensu Mus)	2798	0.15%	Sv2a	1.813326406288907	0.12128960749215273	502	17.9414
eye	type 8 cone bipolar cell (sensu Mus)	2798	0.40%	Sv2b	1.9171498655274182	0.15428540891137055	1313	46.9264
eye	type 8 cone bipolar cell (sensu Mus)	2798	0.07%	Synj1	1.780360828746449	0.11081292275983261	220	7.86276
eye	type 8 cone bipolar cell (sensu Mus)	2798	0.84%	Syt1	3.252015849944629	0.5785148967953709	2709	96.8192
eye	type 8 cone bipolar cell (sensu Mus)	2798	0.00%	Syt7	1.9846455256144206	0.1757359887054184	6	0.214439
eye	type 8 cone bipolar cell (sensu Mus)	2798	0.75%	Unc119	2.446134836589079	0.3224004301880546	2422	86.5618
eye	type 8 cone bipolar cell (sensu Mus)	2798	0.57%	Vamp2	2.0657754660675964	0.20151963552262053	1864	66.619
eye	type 9 cone bipolar cell (sensu Mus)	2744	0.06%	Bsn	1.7284015934641768	0.0942999244274448	205	7.47085
eye	type 9 cone bipolar cell (sensu Mus)	2744		Cabp4				0
eye	type 9 cone bipolar cell (sensu Mus)	2744	0.49%	Cacna2d4	1.9695431510906172	0.1709363513748869	1596	58.1633
eye	type 9 cone bipolar cell (sensu Mus)	2744	0.66%	Camk2d	2.2020006531702476	0.24481292641181096	2141	78.0248
eye	type 9 cone bipolar cell (sensu Mus)	2744	0.42%	Cfl1	1.9424347459224232	0.16232111585603756	1368	49.8542
eye	type 9 cone bipolar cell (sensu Mus)	2744	0.59%	Cplx3	2.2389981647801838	0.25657098721078925	1905	69.4242
eye	type 9 cone bipolar cell (sensu Mus)	2744	0.14%	Cplx4	1.8229349025124866	0.12434325293660096	463	16.8732
eye	type 9 cone bipolar cell (sensu Mus)	2744	0.25%	Ctbp2	1.821538723892902	0.12389953787629132	796	29.0087
eye	type 9 cone bipolar cell (sensu Mus)	2744	0.03%	Dag1	1.782370119678731	0.11145148908271639	98	3.57143
eye	type 9 cone bipolar cell (sensu Mus)	2744	0.10%	Dlg4	1.8010851579886868	0.11739925553316523	337	12.2813
eye	type 9 cone bipolar cell (sensu Mus)	2744	0.03%	Dmd	2.0127307573954263	0.1846616663649336	96	3.49854
eye	type 9 cone bipolar cell (sensu Mus)	2744	0.18%	Dmxl2	1.7887783117461622	0.11348805610200079	570	20.7726
eye	type 9 cone bipolar cell (sensu Mus)	2744	0.13%	Dnm1	1.8039158412388392	0.11829886592071903	434	15.8163
eye	type 9 cone bipolar cell (sensu Mus)	2744	0.00%	Egflam	1.6995558738708496	0.08513255856931688	3	0.109329
eye	type 9 cone bipolar cell (sensu Mus)	2744	0.60%	Gnao1	2.1074607580398164	0.21476750480096657	1959	71.3921
eye	type 9 cone bipolar cell (sensu Mus)	2744	0.63%	Gnb3	2.285394296071953	0.2713159932619392	2043	74.4534
eye	type 9 cone bipolar cell (sensu Mus)	2744	0.48%	Gnb5	1.9534605959835674	0.165825205989076	1567	57.1064
eye	type 9 cone bipolar cell (sensu Mus)	2744	0.39%	Gpr179	1.9395809263130868	0.1614141525761914	1278	46.5743
eye	type 9 cone bipolar cell (sensu Mus)	2744	0.39%	Grm6	1.9630101683792796	0.16886012504030412	1256	45.7726
eye	type 9 cone bipolar cell (sensu Mus)	2744	0.07%	Kcnb1	1.7629800524030412	0.10528919383628124	224	8.16327
eye	type 9 cone bipolar cell (sensu Mus)	2744	0.00%	Kcnv2	1.5749117136001587	0.045519796766526344	2	0.0728863
eye	type 9 cone bipolar cell (sensu Mus)	2744		Lrit3				0
eye	type 9 cone bipolar cell (sensu Mus)	2744	0.05%	Nfasc	1.7636903362509646	0.10551492687358563	162	5.90379
eye	type 9 cone bipolar cell (sensu Mus)	2744	0.38%	Pacsin1	1.8670413720346715	0.1383605889060518	1233	44.9344
eye	type 9 cone bipolar cell (sensu Mus)	2744	0.67%	Pclo	2.3439988399404217	0.2899409158558357	2182	79.519
eye	type 9 cone bipolar cell (sensu Mus)	2744	0.52%	Pcp2	2.591983162396327	0.36875202000173973	1688	61.516
eye	type 9 cone bipolar cell (sensu Mus)	2744	0.50%	Rab3a	1.998590222197815	0.18016770811345612	1636	59.621
eye	type 9 cone bipolar cell (sensu Mus)	2744	0.38%	Rgs7	1.9657413605720766	0.1697281164932206	1240	45.1895
eye	type 9 cone bipolar cell (sensu Mus)	2744	0.02%	Rgs9bp	1.7772680544385724	0.10983001805172882	51	1.8586
eye	type 9 cone bipolar cell (sensu Mus)	2744	0.08%	Rph3a	1.8675650319745463	0.13852701159620331	248	9.0379
eye	type 9 cone bipolar cell (sensu Mus)	2744	0.02%	Slc12a2	1.712400163922991	0.08921456129817695	56	2.04082
eye	type 9 cone bipolar cell (sensu Mus)	2744	0.58%	Slc12a5	2.028814655350304	0.18977323851691652	1893	68.9869
eye	type 9 cone bipolar cell (sensu Mus)	2744	0.40%	Slc1a2	1.9070541951280464	0.15107693620072535	1313	47.8499
eye	type 9 cone bipolar cell (sensu Mus)	2744	0.00%	Slc1a3	2.3211206708635603	0.28267007813542	7	0.255102
eye	type 9 cone bipolar cell (sensu Mus)	2744	0.83%	Snap25	3.0611773740898056	0.5178651313316109	2678	97.5948
eye	type 9 cone bipolar cell (sensu Mus)	2744	0.40%	Stx3	1.8689416116831012	0.13896449798930122	1293	47.121
eye	type 9 cone bipolar cell (sensu Mus)	2744	0.50%	Stxbp1	1.97300117844217	0.17203533598425094	1606	58.5277
eye	type 9 cone bipolar cell (sensu Mus)	2744	0.02%	Stxbp3	1.7783629894256592	0.11017799583696013	64	2.33236
eye	type 9 cone bipolar cell (sensu Mus)	2744	0.17%	Sv2a	1.786961634666911	0.11291070377152111	554	20.1895
eye	type 9 cone bipolar cell (sensu Mus)	2744	0.37%	Sv2b	1.9025564866441909	0.1496475338569458	1205	43.914
eye	type 9 cone bipolar cell (sensu Mus)	2744	0.06%	Synj1	1.7452728417501495	0.09966172186919085	209	7.61662
eye	type 9 cone bipolar cell (sensu Mus)	2744	0.82%	Syt1	3.3456717289719626	0.6082793720767139	2675	97.4854
eye	type 9 cone bipolar cell (sensu Mus)	2744	0.03%	Syt7	1.7421060080056663	0.09865528056847674	91	3.31633
eye	type 9 cone bipolar cell (sensu Mus)	2744	0.67%	Unc119	2.3014363494055865	0.2764142669087177	2166	78.9359
eye	type 9 cone bipolar cell (sensu Mus)	2744	0.54%	Vamp2	2.0188569172345256	0.18660860162403478	1761	64.1764
eye	type 1 cone bipolar cell (sensu Mus)	1785	0.02%	Bsn	2.0874783262914542	0.20841695209661723	49	2.7451
eye	type 1 cone bipolar cell (sensu Mus)	1785	0.00%	Cabp4	2.1470188564724393	0.22733933750600266	9	0.504202
eye	type 1 cone bipolar cell (sensu Mus)	1785	0.24%	Cacna2d4	2.4038223808792036	0.30895324400872304	788	44.1457
eye	type 1 cone bipolar cell (sensu Mus)	1785	0.23%	Camk2d	2.435316602336526	0.3189623217709212	757	42.409
eye	type 1 cone bipolar cell (sensu Mus)	1785	0.21%	Cfl1	2.281590597970145	0.27010715213733766	672	37.6471
eye	type 1 cone bipolar cell (sensu Mus)	1785	0.43%	Cplx3	2.8144464698036225	0.43945237200417786	1394	78.0952
eye	type 1 cone bipolar cell (sensu Mus)	1785	0.01%	Cplx4	2.1599806376865933	0.23145867972517362	28	1.56863
eye	type 1 cone bipolar cell (sensu Mus)	1785	0.20%	Ctbp2	2.362653486567772	0.2958694894188462	652	36.5266
eye	type 1 cone bipolar cell (sensu Mus)	1785	0.02%	Dag1	2.1608462863498263	0.23173378875737444	63	3.52941
eye	type 1 cone bipolar cell (sensu Mus)	1785	0.07%	Dlg4	2.174605169216124	0.23610645530245364	238	13.3333
eye	type 1 cone bipolar cell (sensu Mus)	1785	0.19%	Dmd	2.6405388671875	0.3841833531976329	625	35.014
eye	type 1 cone bipolar cell (sensu Mus)	1785	0.08%	Dmxl2	2.2167049819208877	0.24948606208863733	269	15.07
eye	type 1 cone bipolar cell (sensu Mus)	1785	0.12%	Dnm1	2.2157368497272802	0.24917838309352275	381	21.3445
eye	type 1 cone bipolar cell (sensu Mus)	1785	0.00%	Egflam	2.1094305515289307	0.215393518567801	8	0.448179
eye	type 1 cone bipolar cell (sensu Mus)	1785	0.32%	Gnao1	2.5563565039819527	0.35742962567108577	1032	57.8151
eye	type 1 cone bipolar cell (sensu Mus)	1785	0.10%	Gnb3	2.2737329994759907	0.26760995389864817	328	18.3754
eye	type 1 cone bipolar cell (sensu Mus)	1785	0.07%	Gnb5	2.1587491353352863	0.2310672999028381	240	13.4454
eye	type 1 cone bipolar cell (sensu Mus)	1785	0.07%	Gpr179	2.2730753580729166	0.26740095098832284	240	13.4454
eye	type 1 cone bipolar cell (sensu Mus)	1785	0.02%	Grm6	2.3041479176488417	0.27727602173701293	58	3.2493
eye	type 1 cone bipolar cell (sensu Mus)	1785	0.10%	Kcnb1	2.23836877951668	0.2563709642937812	311	17.423
eye	type 1 cone bipolar cell (sensu Mus)	1785	0.00%	Kcnv2	1.8998733758926392	0.14879482301304503	1	0.0560224
eye	type 1 cone bipolar cell (sensu Mus)	1785	0.00%	Lrit3	1.9234118461608887	0.15627550894260067	4	0.22409
eye	type 1 cone bipolar cell (sensu Mus)	1785	0.04%	Nfasc	2.2006713386595718	0.2443904612200359	127	7.11485
eye	type 1 cone bipolar cell (sensu Mus)	1785	0.16%	Pacsin1	2.2433908334362647	0.2579670071829566	506	28.3473
eye	type 1 cone bipolar cell (sensu Mus)	1785	0.24%	Pclo	2.5490501873771296	0.3551076285659339	763	42.7451
eye	type 1 cone bipolar cell (sensu Mus)	1785	0.13%	Pcp2	2.4168185402636957	0.31308351184422334	413	23.1373
eye	type 1 cone bipolar cell (sensu Mus)	1785	0.25%	Rab3a	2.351164584476945	0.292218238201692	797	44.6499
eye	type 1 cone bipolar cell (sensu Mus)	1785	0.10%	Rgs7	2.3240066943211857	0.2835872760172614	331	18.5434
eye	type 1 cone bipolar cell (sensu Mus)	1785	0.03%	Rgs9bp	2.1295457922894023	0.2217862788793943	92	5.15406
eye	type 1 cone bipolar cell (sensu Mus)	1785	0.01%	Rph3a	2.1639541279185903	0.23272148194345632	22	1.23249
eye	type 1 cone bipolar cell (sensu Mus)	1785	0.02%	Slc12a2	2.1281693322317943	0.22134883051218104	56	3.13725
eye	type 1 cone bipolar cell (sensu Mus)	1785	0.24%	Slc12a5	2.410088944652146	0.31094480059284585	769	43.0812
eye	type 1 cone bipolar cell (sensu Mus)	1785	0.19%	Slc1a2	2.3392428038550204	0.2884294152434738	610	34.1737
eye	type 1 cone bipolar cell (sensu Mus)	1785	0.01%	Slc1a3	2.271616554260254	0.26693733321575724	40	2.2409
eye	type 1 cone bipolar cell (sensu Mus)	1785	0.48%	Snap25	3.045721973162241	0.512953299809134	1544	86.4986
eye	type 1 cone bipolar cell (sensu Mus)	1785	0.24%	Stx3	2.363843801070233	0.2962477794627118	784	43.9216
eye	type 1 cone bipolar cell (sensu Mus)	1785	0.22%	Stxbp1	2.361975841575052	0.2956541292316928	722	40.4482
eye	type 1 cone bipolar cell (sensu Mus)	1785	0.02%	Stxbp3	2.208207721951642	0.24678557508301166	79	4.42577
eye	type 1 cone bipolar cell (sensu Mus)	1785	0.18%	Sv2a	2.2843400340969278	0.27098094163654646	590	33.0532
eye	type 1 cone bipolar cell (sensu Mus)	1785	0.09%	Sv2b	2.1602047131307103	0.23152989242518607	301	16.8627
eye	type 1 cone bipolar cell (sensu Mus)	1785	0.06%	Synj1	2.2180883459142735	0.24992570457359242	185	10.3641
eye	type 1 cone bipolar cell (sensu Mus)	1785	0.51%	Syt1	3.2487706143572934	0.5774835388558102	1659	92.9412
eye	type 1 cone bipolar cell (sensu Mus)	1785	0.00%	Syt7	1.990351915359497	0.17754951817390446	2	0.112045
eye	type 1 cone bipolar cell (sensu Mus)	1785	0.36%	Unc119	2.5458318922254772	0.35408483248004735	1152	64.5378
eye	type 1 cone bipolar cell (sensu Mus)	1785	0.20%	Vamp2	2.278222807420666	0.2690368453973469	646	36.1905
eye	type 2 cone bipolar cell (sensu Mus)	676	0.01%	Bsn	1.981927570543791	0.17487220409994858	38	5.6213
eye	type 2 cone bipolar cell (sensu Mus)	676	0.00%	Cabp4	1.9657351970672607	0.1697261576894739	4	0.591716
eye	type 2 cone bipolar cell (sensu Mus)	676	0.12%	Cacna2d4	2.247622564774525	0.2593118801810327	395	58.432
eye	type 2 cone bipolar cell (sensu Mus)	676	0.11%	Camk2d	2.202075060054536	0.24483657342565737	361	53.4024
eye	type 2 cone bipolar cell (sensu Mus)	676	0.09%	Cfl1	2.078661941580756	0.2056150450778832	291	43.0473
eye	type 2 cone bipolar cell (sensu Mus)	676	0.16%	Cplx3	2.6099647005697837	0.37446667512048754	532	78.6982
eye	type 2 cone bipolar cell (sensu Mus)	676	0.00%	Cplx4	2.0774717330932617	0.205236788726295	6	0.887574
eye	type 2 cone bipolar cell (sensu Mus)	676	0.06%	Ctbp2	2.106763149829621	0.2145458001675355	188	27.8107
eye	type 2 cone bipolar cell (sensu Mus)	676	0.01%	Dag1	1.8813137817382812	0.14289645777237583	25	3.69822
eye	type 2 cone bipolar cell (sensu Mus)	676	0.02%	Dlg4	1.9342816496548587	0.15973000641536372	73	10.7988
eye	type 2 cone bipolar cell (sensu Mus)	676	0.12%	Dmd	2.786770055789759	0.4306566194113114	404	59.7633
eye	type 2 cone bipolar cell (sensu Mus)	676	0.03%	Dmxl2	1.9943482081095378	0.17881956718749478	96	14.2012
eye	type 2 cone bipolar cell (sensu Mus)	676	0.05%	Dnm1	2.003514186591859	0.1817325774843363	157	23.2249
eye	type 2 cone bipolar cell (sensu Mus)	676	0.00%	Egflam	2.6539487838745117	0.3884451159177174	1	0.147929
eye	type 2 cone bipolar cell (sensu Mus)	676	0.12%	Gnao1	2.286976264736757	0.2718187536621238	387	57.2485
eye	type 2 cone bipolar cell (sensu Mus)	676	0.03%	Gnb3	2.14157293260712	0.22560858586545626	97	14.3491
eye	type 2 cone bipolar cell (sensu Mus)	676	0.06%	Gnb5	2.0938590138228896	0.21044477798731176	194	28.6982
eye	type 2 cone bipolar cell (sensu Mus)	676	0.05%	Gpr179	2.0800316389216933	0.20605034420774726	172	25.4438
eye	type 2 cone bipolar cell (sensu Mus)	676	0.01%	Grm6	2.182880719502767	0.23873648146316495	24	3.5503
eye	type 2 cone bipolar cell (sensu Mus)	676	0.02%	Kcnb1	2.113169902079814	0.21658190960310977	74	10.9467
eye	type 2 cone bipolar cell (sensu Mus)	676		Kcnv2				0
eye	type 2 cone bipolar cell (sensu Mus)	676	0.00%	Lrit3	1.6602752208709717	0.07264889990963301	1	0.147929
eye	type 2 cone bipolar cell (sensu Mus)	676	0.02%	Nfasc	1.997273472377232	0.17974923606564144	70	10.355
eye	type 2 cone bipolar cell (sensu Mus)	676	0.07%	Pacsin1	2.060904251901727	0.19997153053299316	228	33.7278
eye	type 2 cone bipolar cell (sensu Mus)	676	0.12%	Pclo	2.452878013176004	0.3245434575657665	386	57.1006
eye	type 2 cone bipolar cell (sensu Mus)	676	0.03%	Pcp2	2.2286448255877627	0.2532806256053823	107	15.8284
eye	type 2 cone bipolar cell (sensu Mus)	676	0.11%	Rab3a	2.140290949229816	0.22520116282975208	353	52.2189
eye	type 2 cone bipolar cell (sensu Mus)	676	0.05%	Rgs7	1.9822504490981867	0.17497481710033888	162	23.9645
eye	type 2 cone bipolar cell (sensu Mus)	676	0.01%	Rgs9bp	2.120300837925502	0.2188481695102949	28	4.14201
eye	type 2 cone bipolar cell (sensu Mus)	676	0.00%	Rph3a	2.0260372161865234	0.1888905494621093	16	2.36686
eye	type 2 cone bipolar cell (sensu Mus)	676	0.01%	Slc12a2	1.9691773823329382	0.17082010757620933	28	4.14201
eye	type 2 cone bipolar cell (sensu Mus)	676	0.14%	Slc12a5	2.314518336955022	0.2805718115187295	453	67.0118
eye	type 2 cone bipolar cell (sensu Mus)	676	0.07%	Slc1a2	2.030599645666174	0.19034052057850118	222	32.8402
eye	type 2 cone bipolar cell (sensu Mus)	676	0.00%	Slc1a3	2.0295756022135416	0.19001507260503225	15	2.21893
eye	type 2 cone bipolar cell (sensu Mus)	676	0.18%	Snap25	2.7975544364305094	0.43408396892038525	599	88.6095
eye	type 2 cone bipolar cell (sensu Mus)	676	0.09%	Stx3	2.183523751638986	0.23894084144913025	286	42.3077
eye	type 2 cone bipolar cell (sensu Mus)	676	0.09%	Stxbp1	2.1688478631488346	0.2342767442805012	295	43.6391
eye	type 2 cone bipolar cell (sensu Mus)	676	0.01%	Stxbp3	1.9184497651599703	0.15469852585483582	21	3.10651
eye	type 2 cone bipolar cell (sensu Mus)	676	0.07%	Sv2a	2.138678188981681	0.22468861665498036	232	34.3195
eye	type 2 cone bipolar cell (sensu Mus)	676	0.05%	Sv2b	1.9639969328920284	0.1691737255131548	167	24.7041
eye	type 2 cone bipolar cell (sensu Mus)	676	0.03%	Synj1	1.9934281848725819	0.17852717754597913	84	12.426
eye	type 2 cone bipolar cell (sensu Mus)	676	0.18%	Syt1	2.91175347405511	0.4703771997120001	592	87.574
eye	type 2 cone bipolar cell (sensu Mus)	676	0.00%	Syt7	1.6501579284667969	0.06943355557881645	3	0.443787
eye	type 2 cone bipolar cell (sensu Mus)	676	0.16%	Unc119	2.4342323831992574	0.31861774955563754	505	74.7041
eye	type 2 cone bipolar cell (sensu Mus)	676	0.10%	Vamp2	2.08755126953125	0.20844013395429017	325	48.0769
eye	type 4 cone bipolar cell (sensu Mus)	476	0.01%	Bsn	2.0027349853515624	0.18148494203104854	25	5.2521
eye	type 4 cone bipolar cell (sensu Mus)	476	0.00%	Cabp4	1.929463505744934	0.15819876751399106	1	0.210084
eye	type 4 cone bipolar cell (sensu Mus)	476	0.09%	Cacna2d4	2.29441352739726	0.27418236631429693	292	61.3445
eye	type 4 cone bipolar cell (sensu Mus)	476	0.05%	Camk2d	2.063589634039463	0.2008249632388704	156	32.7731
eye	type 4 cone bipolar cell (sensu Mus)	476	0.06%	Cfl1	2.1531295385116187	0.22928135381502923	195	40.9664
eye	type 4 cone bipolar cell (sensu Mus)	476	0.10%	Cplx3	2.510834637810202	0.34296246702070105	340	71.4286
eye	type 4 cone bipolar cell (sensu Mus)	476	0.00%	Cplx4	2.2267514864603677	0.25267890955464617	6	1.2605
eye	type 4 cone bipolar cell (sensu Mus)	476	0.06%	Ctbp2	2.238015682139295	0.2562587475459355	188	39.4958
eye	type 4 cone bipolar cell (sensu Mus)	476	0.01%	Dag1	1.8005641056941106	0.11723366157042345	26	5.46218
eye	type 4 cone bipolar cell (sensu Mus)	476	0.02%	Dlg4	2.0347789764404296	0.19166874032097547	80	16.8067
eye	type 4 cone bipolar cell (sensu Mus)	476	0.10%	Dmd	3.1276568244485294	0.5389927527630644	323	67.8571
eye	type 4 cone bipolar cell (sensu Mus)	476	0.02%	Dmxl2	1.8961902563122734	0.1476243025625773	69	14.4958
eye	type 4 cone bipolar cell (sensu Mus)	476	0.04%	Dnm1	2.0243230405061143	0.18834577277326386	115	24.1597
eye	type 4 cone bipolar cell (sensu Mus)	476		Egflam				0
eye	type 4 cone bipolar cell (sensu Mus)	476	0.05%	Gnao1	2.1870593911797336	0.24006449174003844	169	35.5042
eye	type 4 cone bipolar cell (sensu Mus)	476	0.01%	Gnb3	2.0926397572393003	0.21005728995323683	46	9.66387
eye	type 4 cone bipolar cell (sensu Mus)	476	0.02%	Gnb5	2.0816006350826908	0.20654898185799986	77	16.1765
eye	type 4 cone bipolar cell (sensu Mus)	476	0.00%	Gpr179	2.203586850847517	0.24531703082091727	14	2.94118
eye	type 4 cone bipolar cell (sensu Mus)	476	0.01%	Grm6	2.0200699170430503	0.18699410121244361	24	5.04202
eye	type 4 cone bipolar cell (sensu Mus)	476	0.01%	Kcnb1	2.062180605801669	0.20037716448250725	44	9.2437
eye	type 4 cone bipolar cell (sensu Mus)	476	0.01%	Kcnv2	1.9306930873704993	0.15858953691662353	23	4.83193
eye	type 4 cone bipolar cell (sensu Mus)	476		Lrit3				0
eye	type 4 cone bipolar cell (sensu Mus)	476	0.02%	Nfasc	1.8937424879807692	0.1468463851402631	52	10.9244
eye	type 4 cone bipolar cell (sensu Mus)	476	0.04%	Pacsin1	2.006985902786255	0.18283591250104977	128	26.8908
eye	type 4 cone bipolar cell (sensu Mus)	476	0.07%	Pclo	2.2760285750679348	0.2683395034333115	230	48.3193
eye	type 4 cone bipolar cell (sensu Mus)	476	0.02%	Pcp2	2.1849167514854755	0.2393835462737324	71	14.916
eye	type 4 cone bipolar cell (sensu Mus)	476	0.06%	Rab3a	2.1544077916798856	0.22968759136493333	197	41.3866
eye	type 4 cone bipolar cell (sensu Mus)	476	0.04%	Rgs7	2.0877366807725695	0.2084990589077095	135	28.3613
eye	type 4 cone bipolar cell (sensu Mus)	476	0.01%	Rgs9bp	1.9877100344057437	0.1767099104401359	27	5.67227
eye	type 4 cone bipolar cell (sensu Mus)	476	0.00%	Rph3a	2.1347689628601074	0.2234462380080318	4	0.840336
eye	type 4 cone bipolar cell (sensu Mus)	476	0.00%	Slc12a2	2.108661651611328	0.2151491569449217	13	2.73109
eye	type 4 cone bipolar cell (sensu Mus)	476	0.08%	Slc12a5	2.1685950435809236	0.23419639650246654	268	56.3025
eye	type 4 cone bipolar cell (sensu Mus)	476	0.06%	Slc1a2	2.0947451384171196	0.21072639440963428	207	43.4874
eye	type 4 cone bipolar cell (sensu Mus)	476	0.00%	Slc1a3	1.9092466354370117	0.15177370864106488	10	2.10084
eye	type 4 cone bipolar cell (sensu Mus)	476	0.14%	Snap25	2.998768896265415	0.49803129265707147	446	93.6975
eye	type 4 cone bipolar cell (sensu Mus)	476	0.08%	Stx3	2.269568359375	0.2662864029520445	250	52.521
eye	type 4 cone bipolar cell (sensu Mus)	476	0.08%	Stxbp1	2.2143605358195755	0.2487409811737427	265	55.6723
eye	type 4 cone bipolar cell (sensu Mus)	476	0.01%	Stxbp3	1.8815095564898323	0.14295867631982603	17	3.57143
eye	type 4 cone bipolar cell (sensu Mus)	476	0.06%	Sv2a	2.1745934362856216	0.23610272649734776	193	40.5462
eye	type 4 cone bipolar cell (sensu Mus)	476	0.04%	Sv2b	1.9849025001210614	0.17581765695123788	121	25.4202
eye	type 4 cone bipolar cell (sensu Mus)	476	0.01%	Synj1	1.9883809407552084	0.1769231290406352	45	9.45378
eye	type 4 cone bipolar cell (sensu Mus)	476	0.13%	Syt1	3.0283924191497094	0.5074458496906833	430	90.3361
eye	type 4 cone bipolar cell (sensu Mus)	476	0.00%	Syt7	2.0136109987894693	0.18494141306622675	3	0.630252
eye	type 4 cone bipolar cell (sensu Mus)	476	0.12%	Unc119	2.591917973930703	0.36873130266403653	377	79.2017
eye	type 4 cone bipolar cell (sensu Mus)	476	0.06%	Vamp2	2.165163247892172	0.2331057484939346	202	42.437
eye	type 6 cone bipolar cell (sensu Mus)	19921	0.44%	Bsn	1.7668360273465145	0.1065146488966837	1413	7.09302
eye	type 6 cone bipolar cell (sensu Mus)	19921	0.00%	Cabp4	1.9556219577789307	0.16651210146643686	4	0.0200793
eye	type 6 cone bipolar cell (sensu Mus)	19921	4.14%	Cacna2d4	2.06172558521035	0.20023255584412308	13430	67.4163
eye	type 6 cone bipolar cell (sensu Mus)	19921	4.51%	Camk2d	2.170779285933871	0.2348905635766316	14638	73.4802
eye	type 6 cone bipolar cell (sensu Mus)	19921	2.79%	Cfl1	1.9533459045761399	0.16578875627981257	9036	45.3592
eye	type 6 cone bipolar cell (sensu Mus)	19921	5.17%	Cplx3	2.445525267345782	0.3222067049370312	16762	84.1424
eye	type 6 cone bipolar cell (sensu Mus)	19921	0.03%	Cplx4	2.03741165964227	0.19250542494663478	95	0.476884
eye	type 6 cone bipolar cell (sensu Mus)	19921	1.16%	Ctbp2	1.8514498897303595	0.13340550979659463	3755	18.8495
eye	type 6 cone bipolar cell (sensu Mus)	19921	0.17%	Dag1	1.81953772276746	0.12326360611039788	562	2.82114
eye	type 6 cone bipolar cell (sensu Mus)	19921	0.54%	Dlg4	1.833302671012379	0.12763820027405184	1757	8.81984
eye	type 6 cone bipolar cell (sensu Mus)	19921	5.51%	Dmd	3.0372951213965855	0.5102751890094351	17865	89.6792
eye	type 6 cone bipolar cell (sensu Mus)	19921	1.36%	Dmxl2	1.8068966331887293	0.11924618187389519	4423	22.2027
eye	type 6 cone bipolar cell (sensu Mus)	19921	1.29%	Dnm1	1.8424292641902422	0.13053869365328863	4171	20.9377
eye	type 6 cone bipolar cell (sensu Mus)	19921	0.01%	Egflam	1.758822021484375	0.10396774333276743	25	0.125496
eye	type 6 cone bipolar cell (sensu Mus)	19921	4.56%	Gnao1	2.1513232970505616	0.22870731799498123	14774	74.1629
eye	type 6 cone bipolar cell (sensu Mus)	19921	5.73%	Gnb3	2.7130633489107048	0.40723212670722264	18590	93.3186
eye	type 6 cone bipolar cell (sensu Mus)	19921	4.05%	Gnb5	2.0404096314322144	0.1934582007698154	13137	65.9455
eye	type 6 cone bipolar cell (sensu Mus)	19921	2.74%	Gpr179	1.9358480988646583	0.16022783462720455	8896	44.6564
eye	type 6 cone bipolar cell (sensu Mus)	19921	5.19%	Grm6	2.3028862589179546	0.2768750580121621	16820	84.4335
eye	type 6 cone bipolar cell (sensu Mus)	19921	0.53%	Kcnb1	1.8222123785527842	0.12411362990853175	1724	8.65418
eye	type 6 cone bipolar cell (sensu Mus)	19921	0.00%	Kcnv2	2.3136849403381348	0.28030695240619413	1	0.00501983
eye	type 6 cone bipolar cell (sensu Mus)	19921	0.00%	Lrit3	1.7500301996866863	0.10117364257483308	3	0.0150595
eye	type 6 cone bipolar cell (sensu Mus)	19921	0.63%	Nfasc	1.7761501208353598	0.10947473114988583	2056	10.3208
eye	type 6 cone bipolar cell (sensu Mus)	19921	2.20%	Pacsin1	1.8607149568242203	0.13635001112805636	7151	35.8968
eye	type 6 cone bipolar cell (sensu Mus)	19921	4.24%	Pclo	2.170468028985902	0.234791644001799	13761	69.0779
eye	type 6 cone bipolar cell (sensu Mus)	19921	0.50%	Pcp2	2.4061133172191527	0.3096813191575521	1629	8.1773
eye	type 6 cone bipolar cell (sensu Mus)	19921	3.96%	Rab3a	2.0734194191732254	0.20394893580389636	12833	64.4195
eye	type 6 cone bipolar cell (sensu Mus)	19921	3.55%	Rgs7	2.0741294157608694	0.20417457754793042	11500	57.728
eye	type 6 cone bipolar cell (sensu Mus)	19921	0.26%	Rgs9bp	1.848961747887529	0.13261476139781245	858	4.30701
eye	type 6 cone bipolar cell (sensu Mus)	19921	0.01%	Rph3a	2.044331359863281	0.19470455273574544	45	0.225892
eye	type 6 cone bipolar cell (sensu Mus)	19921	0.10%	Slc12a2	1.8377008228840126	0.12903596284941163	319	1.60133
eye	type 6 cone bipolar cell (sensu Mus)	19921	5.15%	Slc12a5	2.300495871477293	0.27611537662718855	16713	83.8964
eye	type 6 cone bipolar cell (sensu Mus)	19921	2.64%	Slc1a2	1.8842042758058384	0.1438150764444569	8547	42.9045
eye	type 6 cone bipolar cell (sensu Mus)	19921	0.02%	Slc1a3	1.9433684172453705	0.16261784295209797	54	0.271071
eye	type 6 cone bipolar cell (sensu Mus)	19921	5.89%	Snap25	2.833685868697314	0.4455667838141621	19099	95.8737
eye	type 6 cone bipolar cell (sensu Mus)	19921	2.82%	Stx3	1.9080864281813217	0.1514049868849737	9155	45.9565
eye	type 6 cone bipolar cell (sensu Mus)	19921	3.04%	Stxbp1	1.947365805562595	0.16388824014438994	9865	49.5206
eye	type 6 cone bipolar cell (sensu Mus)	19921	0.16%	Stxbp3	1.8096068127320544	0.12010749536390854	505	2.53501
eye	type 6 cone bipolar cell (sensu Mus)	19921	1.08%	Sv2a	1.8569606894486557	0.1351568794244189	3496	17.5493
eye	type 6 cone bipolar cell (sensu Mus)	19921	3.36%	Sv2b	1.9715605201542559	0.17157748498285288	10891	54.671
eye	type 6 cone bipolar cell (sensu Mus)	19921	0.51%	Synj1	1.811419831604517	0.12068368509139239	1666	8.36303
eye	type 6 cone bipolar cell (sensu Mus)	19921	5.83%	Syt1	3.005159794376586	0.5000623635394452	18912	94.935
eye	type 6 cone bipolar cell (sensu Mus)	19921	0.01%	Syt7	1.8130508814102564	0.12120204381195283	39	0.195773
eye	type 6 cone bipolar cell (sensu Mus)	19921	5.49%	Unc119	2.641781960626053	0.3845784167463228	17810	89.4031
eye	type 6 cone bipolar cell (sensu Mus)	19921	3.70%	Vamp2	2.0413824564098824	0.19376737116361864	12001	60.243
eye	type 7 cone bipolar cell (sensu Mus)	15631	0.34%	Bsn	1.8484860600840576	0.1324635845788545	1093	6.99251
eye	type 7 cone bipolar cell (sensu Mus)	15631	0.00%	Cabp4	1.9331463900479404	0.15936921319171393	11	0.070373
eye	type 7 cone bipolar cell (sensu Mus)	15631	3.52%	Cacna2d4	2.1437804689551783	0.22631015592968332	11423	73.0791
eye	type 7 cone bipolar cell (sensu Mus)	15631	2.56%	Camk2d	1.961745908769129	0.1684583347383355	8299	53.0932
eye	type 7 cone bipolar cell (sensu Mus)	15631	2.59%	Cfl1	2.0180701300345567	0.1863585553011732	8392	53.6882
eye	type 7 cone bipolar cell (sensu Mus)	15631	3.88%	Cplx3	2.362650729456133	0.295868613190017	12595	80.5771
eye	type 7 cone bipolar cell (sensu Mus)	15631	2.29%	Cplx4	1.9371359294915025	0.16063711595857805	7414	47.4314
eye	type 7 cone bipolar cell (sensu Mus)	15631	0.98%	Ctbp2	1.8958345120139326	0.14751124460525084	3176	20.3186
eye	type 7 cone bipolar cell (sensu Mus)	15631	0.15%	Dag1	1.8577350783696502	0.13540298548990531	479	3.06442
eye	type 7 cone bipolar cell (sensu Mus)	15631	0.48%	Dlg4	1.8686136803560025	0.13886027918338345	1566	10.0186
eye	type 7 cone bipolar cell (sensu Mus)	15631	0.08%	Dmd	1.9658527444649447	0.16976351505186363	271	1.73373
eye	type 7 cone bipolar cell (sensu Mus)	15631	0.75%	Dmxl2	1.8044565588887742	0.1184707096671322	2423	15.5012
eye	type 7 cone bipolar cell (sensu Mus)	15631	0.81%	Dnm1	1.859205843428081	0.135870404627721	2621	16.768
eye	type 7 cone bipolar cell (sensu Mus)	15631	0.00%	Egflam	1.6958120519464666	0.08394274650110141	11	0.070373
eye	type 7 cone bipolar cell (sensu Mus)	15631	3.62%	Gnao1	2.2168688129997447	0.2495381287196657	11756	75.2095
eye	type 7 cone bipolar cell (sensu Mus)	15631	4.65%	Gnb3	3.0507934133596133	0.514565037993252	15094	96.5645
eye	type 7 cone bipolar cell (sensu Mus)	15631	3.14%	Gnb5	2.0486093443477196	0.19606412529823108	10195	65.223
eye	type 7 cone bipolar cell (sensu Mus)	15631	2.68%	Gpr179	2.012555739355581	0.1846060444416239	8690	55.5947
eye	type 7 cone bipolar cell (sensu Mus)	15631	3.08%	Grm6	2.0779282809686936	0.2053818827459569	9998	63.9626
eye	type 7 cone bipolar cell (sensu Mus)	15631	0.18%	Kcnb1	1.9004963485054347	0.1489928079460474	575	3.67859
eye	type 7 cone bipolar cell (sensu Mus)	15631	0.00%	Kcnv2	1.7251367568969727	0.09326233716318122	3	0.0191926
eye	type 7 cone bipolar cell (sensu Mus)	15631	0.00%	Lrit3	2.0084691047668457	0.18330728417730782	8	0.0511803
eye	type 7 cone bipolar cell (sensu Mus)	15631	0.78%	Nfasc	1.8123123331850535	0.12096732816333117	2529	16.1794
eye	type 7 cone bipolar cell (sensu Mus)	15631	2.00%	Pacsin1	1.9038262987482641	0.15005108877924395	6481	41.4625
eye	type 7 cone bipolar cell (sensu Mus)	15631	2.90%	Pclo	2.0755296097149984	0.20461956870886538	9421	60.2713
eye	type 7 cone bipolar cell (sensu Mus)	15631	4.60%	Pcp2	3.4069547061385874	0.627755518988012	14922	95.4641
eye	type 7 cone bipolar cell (sensu Mus)	15631	3.36%	Rab3a	2.114784397337793	0.21709500717580926	10912	69.81
eye	type 7 cone bipolar cell (sensu Mus)	15631	0.47%	Rgs7	1.8278717161321452	0.12591220587876534	1522	9.73706
eye	type 7 cone bipolar cell (sensu Mus)	15631	0.14%	Rgs9bp	1.862636665675951	0.13696074327012064	460	2.94287
eye	type 7 cone bipolar cell (sensu Mus)	15631	0.03%	Rph3a	2.041038230613426	0.19365797386452507	108	0.690935
eye	type 7 cone bipolar cell (sensu Mus)	15631	0.11%	Slc12a2	1.8495860224184784	0.13281316008925806	345	2.20715
eye	type 7 cone bipolar cell (sensu Mus)	15631	3.18%	Slc12a5	2.0491031116673133	0.19622104791036624	10313	65.9779
eye	type 7 cone bipolar cell (sensu Mus)	15631	2.63%	Slc1a2	1.9673178454909879	0.17022913412166707	8544	54.6606
eye	type 7 cone bipolar cell (sensu Mus)	15631	0.01%	Slc1a3	2.013995552062988	0.1850636267117863	40	0.255902
eye	type 7 cone bipolar cell (sensu Mus)	15631	4.59%	Snap25	2.862777251612795	0.4548122231467554	14881	95.2018
eye	type 7 cone bipolar cell (sensu Mus)	15631	2.27%	Stx3	1.9339479594564775	0.15962395740098795	7364	47.1115
eye	type 7 cone bipolar cell (sensu Mus)	15631	1.69%	Stxbp1	1.9018440059144677	0.14942110263566508	5495	35.1545
eye	type 7 cone bipolar cell (sensu Mus)	15631	0.11%	Stxbp3	1.851899442616959	0.13354838076123468	342	2.18796
eye	type 7 cone bipolar cell (sensu Mus)	15631	0.84%	Sv2a	1.9076918048760974	0.15127957291485483	2734	17.4909
eye	type 7 cone bipolar cell (sensu Mus)	15631	1.68%	Sv2b	1.8592856354873464	0.13589576308679818	5453	34.8858
eye	type 7 cone bipolar cell (sensu Mus)	15631	0.40%	Synj1	1.847176044170673	0.1320472526125428	1300	8.31681
eye	type 7 cone bipolar cell (sensu Mus)	15631	4.62%	Syt1	3.1085840091178825	0.5329312823423022	14998	95.9504
eye	type 7 cone bipolar cell (sensu Mus)	15631	0.13%	Syt7	1.8631058667407998	0.1371098585594299	411	2.62939
eye	type 7 cone bipolar cell (sensu Mus)	15631	4.25%	Unc119	2.5504224809713665	0.3555437528027529	13795	88.2541
eye	type 7 cone bipolar cell (sensu Mus)	15631	2.82%	Vamp2	2.0709182740925987	0.2031540548877113	9147	58.5183
eye	type 3a cone bipolar cell	7933	0.11%	Bsn	1.7094174103362128	0.08826662192345718	369	4.65146
eye	type 3a cone bipolar cell	7933	0.00%	Cabp4	2.0779441833496093	0.20538693663075935	5	0.0630279
eye	type 3a cone bipolar cell	7933	1.89%	Cacna2d4	2.1083126594387753	0.21503824485908993	6125	77.2091
eye	type 3a cone bipolar cell	7933	1.85%	Camk2d	2.10269933058006	0.2132542907731695	6008	75.7343
eye	type 3a cone bipolar cell	7933	1.08%	Cfl1	1.8872098262199486	0.14477026080593733	3494	44.0439
eye	type 3a cone bipolar cell	7933	1.41%	Cplx3	2.0643593647249014	0.20106958888541776	4562	57.5066
eye	type 3a cone bipolar cell	7933	0.77%	Cplx4	1.797627562248491	0.11630040809282567	2485	31.3248
eye	type 3a cone bipolar cell	7933	0.41%	Ctbp2	1.780434470361069	0.11083632656577412	1319	16.6267
eye	type 3a cone bipolar cell	7933	0.08%	Dag1	1.7268338222735324	0.0938016760811011	247	3.11358
eye	type 3a cone bipolar cell	7933	0.20%	Dlg4	1.7625893539523485	0.10516502721162431	644	8.11799
eye	type 3a cone bipolar cell	7933	2.36%	Dmd	3.5847533479231872	0.6842611365041272	7668	96.6595
eye	type 3a cone bipolar cell	7933	0.55%	Dmxl2	1.7567052841186523	0.10329502980262416	1792	22.5892
eye	type 3a cone bipolar cell	7933	0.49%	Dnm1	1.7674162858687108	0.10669905900120753	1590	20.0429
eye	type 3a cone bipolar cell	7933	0.00%	Egflam	1.5631438891092937	0.041779902113769855	6	0.0756334
eye	type 3a cone bipolar cell	7933	0.87%	Gnao1	1.8387139200026512	0.12935793200349452	2829	35.6612
eye	type 3a cone bipolar cell	7933	0.18%	Gnb3	2.0887863803917255	0.2088326605853798	568	7.15996
eye	type 3a cone bipolar cell	7933	0.42%	Gnb5	1.7622851920215201	0.10506836248149001	1365	17.2066
eye	type 3a cone bipolar cell	7933	0.06%	Gpr179	1.8677680121527778	0.13859152007725456	180	2.269
eye	type 3a cone bipolar cell	7933	0.07%	Grm6	1.975185756769655	0.17272960983340896	221	2.78583
eye	type 3a cone bipolar cell	7933	0.22%	Kcnb1	1.754846225127331	0.10270420821226146	724	9.12643
eye	type 3a cone bipolar cell	7933	0.00%	Kcnv2	2.595773220062256	0.3699565261030543	1	0.0126056
eye	type 3a cone bipolar cell	7933	0.00%	Lrit3	1.431680679321289	0	1	0.0126056
eye	type 3a cone bipolar cell	7933	0.19%	Nfasc	1.7172655522428601	0.09076081479432548	604	7.61377
eye	type 3a cone bipolar cell	7933	0.89%	Pacsin1	1.8089638442254494	0.11990315559986725	2892	36.4553
eye	type 3a cone bipolar cell	7933	1.75%	Pclo	2.126669933903748	0.22087231152655493	5683	71.6375
eye	type 3a cone bipolar cell	7933	2.10%	Pcp2	2.783795536630977	0.4297112969938089	6818	85.9448
eye	type 3a cone bipolar cell	7933	1.53%	Rab3a	2.0115080222421278	0.18427307281774838	4954	62.448
eye	type 3a cone bipolar cell	7933	1.76%	Rgs7	2.164023150074457	0.23274341765399043	5708	71.9526
eye	type 3a cone bipolar cell	7933	0.09%	Rgs9bp	1.730039231320645	0.09482037687533025	282	3.55477
eye	type 3a cone bipolar cell	7933	0.01%	Rph3a	2.025250603170956	0.1886405584962351	17	0.214295
eye	type 3a cone bipolar cell	7933	0.05%	Slc12a2	1.7304122207948827	0.09493891546683617	149	1.87823
eye	type 3a cone bipolar cell	7933	2.10%	Slc12a5	2.2484124754063695	0.2595629191517858	6798	85.6927
eye	type 3a cone bipolar cell	7933	1.44%	Slc1a2	1.9317835874146394	0.1589361052468256	4686	59.0697
eye	type 3a cone bipolar cell	7933	0.00%	Slc1a3	2.06254243850708	0.20049215737700615	16	0.201689
eye	type 3a cone bipolar cell	7933	2.14%	Snap25	2.27961534992785	0.26947940487640754	6930	87.3566
eye	type 3a cone bipolar cell	7933	1.30%	Stx3	1.883156977953411	0.14348223806458668	4207	53.0316
eye	type 3a cone bipolar cell	7933	0.58%	Stxbp1	1.8085797099640575	0.11978107511921125	1878	23.6733
eye	type 3a cone bipolar cell	7933	0.06%	Stxbp3	1.7919862404847757	0.11450755767132464	195	2.45809
eye	type 3a cone bipolar cell	7933	0.56%	Sv2a	1.8034248143140745	0.11814281422469719	1826	23.0178
eye	type 3a cone bipolar cell	7933	0.95%	Sv2b	1.8202072902279005	0.12347639920285987	3077	38.7873
eye	type 3a cone bipolar cell	7933	0.22%	Synj1	1.7348864763024445	0.0963608642952527	721	9.08862
eye	type 3a cone bipolar cell	7933	2.36%	Syt1	2.9568006161110385	0.4846934878099156	7664	96.6091
eye	type 3a cone bipolar cell	7933	0.00%	Syt7	1.760045051574707	0.10435643061294768	6	0.0756334
eye	type 3a cone bipolar cell	7933	2.04%	Unc119	2.416229483757383	0.3128963056805148	6603	83.2346
eye	type 3a cone bipolar cell	7933	1.32%	Vamp2	1.9281623760210036	0.15778525963912027	4285	54.0149
eye	type 3b cone bipolar cell	11181	0.20%	Bsn	1.7818307357479588	0.11128006920132341	643	5.75083
eye	type 3b cone bipolar cell	11181	0.00%	Cabp4	1.9467232444069602	0.1636840298392572	11	0.0983812
eye	type 3b cone bipolar cell	11181	2.57%	Cacna2d4	2.1492789649209487	0.2280576153412807	8349	74.6713
eye	type 3b cone bipolar cell	11181	2.06%	Camk2d	2.0094698961137283	0.18362534247343865	6687	59.8068
eye	type 3b cone bipolar cell	11181	1.32%	Cfl1	1.9275230037772313	0.15758206279186432	4269	38.1808
eye	type 3b cone bipolar cell	11181	2.48%	Cplx3	2.255499755069669	0.2618153048273148	8038	71.8898
eye	type 3b cone bipolar cell	11181	0.02%	Cplx4	2.0363037891877003	0.1921533361818671	78	0.697612
eye	type 3b cone bipolar cell	11181	0.84%	Ctbp2	1.868788925917832	0.1389159734147271	2717	24.3002
eye	type 3b cone bipolar cell	11181	0.12%	Dag1	1.8043761721340352	0.11844516220978916	377	3.37179
eye	type 3b cone bipolar cell	11181	0.36%	Dlg4	1.824958742126938	0.12498644292961957	1161	10.3837
eye	type 3b cone bipolar cell	11181	3.23%	Dmd	3.397498059933142	0.6247501325120147	10470	93.641
eye	type 3b cone bipolar cell	11181	0.58%	Dmxl2	1.7527150884111806	0.1020269184706265	1876	16.7785
eye	type 3b cone bipolar cell	11181	0.58%	Dnm1	1.8294203768819335	0.12640438079704044	1893	16.9305
eye	type 3b cone bipolar cell	11181	0.01%	Egflam	1.9283889321719898	0.15785726072464631	17	0.152044
eye	type 3b cone bipolar cell	11181	0.76%	Gnao1	1.8790650503092052	0.14218179563124556	2466	22.0553
eye	type 3b cone bipolar cell	11181	1.00%	Gnb3	1.9302127881443694	0.15843689455618376	3259	29.1477
eye	type 3b cone bipolar cell	11181	0.20%	Gnb5	1.9008231503106032	0.14909666778221423	659	5.89393
eye	type 3b cone bipolar cell	11181	0.04%	Gpr179	2.1323598973891316	0.22268062061800045	136	1.21635
eye	type 3b cone bipolar cell	11181	0.06%	Grm6	2.1284360406119065	0.221433592249187	179	1.60093
eye	type 3b cone bipolar cell	11181	0.02%	Kcnb1	1.9824459741985987	0.17503695630695926	63	0.563456
eye	type 3b cone bipolar cell	11181	0.01%	Kcnv2	1.9801715669177828	0.17431413420553205	42	0.375637
eye	type 3b cone bipolar cell	11181	0.00%	Lrit3	2.0384194056193032	0.19282569347152398	3	0.0268312
eye	type 3b cone bipolar cell	11181	0.40%	Nfasc	1.7684868915264422	0.10703930476011299	1300	11.6269
eye	type 3b cone bipolar cell	11181	1.07%	Pacsin1	1.837991406024791	0.12912831214772263	3469	31.0258
eye	type 3b cone bipolar cell	11181	2.73%	Pclo	2.3544629623094298	0.2932664851081662	8855	79.1969
eye	type 3b cone bipolar cell	11181	0.24%	Pcp2	2.324106695713141	0.28361905713970526	780	6.97612
eye	type 3b cone bipolar cell	11181	1.61%	Rab3a	1.950523700809077	0.1648918407296511	5222	46.7042
eye	type 3b cone bipolar cell	11181	0.88%	Rgs7	1.8856467959416725	0.14427351915378583	2846	25.4539
eye	type 3b cone bipolar cell	11181	0.07%	Rgs9bp	1.9068912654728085	0.15102515604825345	231	2.066
eye	type 3b cone bipolar cell	11181	0.01%	Rph3a	2.237371063232422	0.25605388327346507	20	0.178875
eye	type 3b cone bipolar cell	11181	0.07%	Slc12a2	1.7922675005867756	0.11459694404450856	233	2.08389
eye	type 3b cone bipolar cell	11181	2.73%	Slc12a5	2.1834983247568425	0.23893276061306423	8842	79.0806
eye	type 3b cone bipolar cell	11181	2.46%	Slc1a2	2.1075510538246736	0.2147962014154696	7968	71.2638
eye	type 3b cone bipolar cell	11181	0.02%	Slc1a3	1.9913839524792087	0.17787750658913382	62	0.554512
eye	type 3b cone bipolar cell	11181	3.26%	Snap25	2.7306477002765694	0.41282055315736543	10576	94.589
eye	type 3b cone bipolar cell	11181	1.56%	Stx3	1.9009661097001982	0.14914210124845284	5045	45.1212
eye	type 3b cone bipolar cell	11181	1.87%	Stxbp1	1.9519439243285124	0.1653431974226557	6050	54.1097
eye	type 3b cone bipolar cell	11181	0.08%	Stxbp3	1.786790051222761	0.11285617338608102	261	2.33432
eye	type 3b cone bipolar cell	11181	0.67%	Sv2a	1.8335362202793166	0.1277124238193854	2166	19.3721
eye	type 3b cone bipolar cell	11181	1.41%	Sv2b	1.8772070910569774	0.14159132354544582	4572	40.8908
eye	type 3b cone bipolar cell	11181	0.25%	Synj1	1.815024336081465	0.12182922112735552	814	7.28021
eye	type 3b cone bipolar cell	11181	3.29%	Syt1	3.1162615361191794	0.5353712526359476	10673	95.4566
eye	type 3b cone bipolar cell	11181	0.00%	Syt7	1.9766966501871746	0.17320978203664442	6	0.0536625
eye	type 3b cone bipolar cell	11181	2.72%	Unc119	2.3837850783374885	0.30258525299308575	8824	78.9196
eye	type 3b cone bipolar cell	11181	1.76%	Vamp2	1.980963623860249	0.17456585528839724	5703	51.0062
eye	GABAergic amacrine cell	29464	0.88%	Bsn	1.8398446072353405	0.12971727209551892	2848	9.66603
eye	GABAergic amacrine cell	29464	0.01%	Cabp4	1.7500972747802734	0.10119495949573333	34	0.115395
eye	GABAergic amacrine cell	29464	0.17%	Cacna2d4	1.7917610617244946	0.11443599432993189	544	1.84632
eye	GABAergic amacrine cell	29464	3.82%	Camk2d	1.9909887549450993	0.17775191012517008	12386	42.0377
eye	GABAergic amacrine cell	29464	7.65%	Cfl1	2.4908599515101417	0.3366143758724966	24799	84.1671
eye	GABAergic amacrine cell	29464	5.48%	Cplx3	2.4800176823780866	0.3331686290072033	17779	60.3414
eye	GABAergic amacrine cell	29464	0.03%	Cplx4	1.7482024402153202	0.10059276818477117	82	0.278306
eye	GABAergic amacrine cell	29464	0.85%	Ctbp2	1.7546268100752356	0.10263447661652747	2758	9.36058
eye	GABAergic amacrine cell	29464	0.29%	Dag1	1.7951499469214438	0.1155130050923472	942	3.19712
eye	GABAergic amacrine cell	29464	1.19%	Dlg4	1.8093852555562777	0.12003708298670066	3847	13.0566
eye	GABAergic amacrine cell	29464	1.70%	Dmd	2.0854702943643453	0.20777878589413953	5514	18.7144
eye	GABAergic amacrine cell	29464	0.64%	Dmxl2	1.8054521356935718	0.11878711074632582	2069	7.02213
eye	GABAergic amacrine cell	29464	2.82%	Dnm1	1.834508852913842	0.1280215330852299	9146	31.0413
eye	GABAergic amacrine cell	29464	0.11%	Egflam	1.7367806035047137	0.09696283080154333	358	1.21504
eye	GABAergic amacrine cell	29464	2.66%	Gnao1	1.80515325215917	0.11869212352647275	8626	29.2764
eye	GABAergic amacrine cell	29464	0.25%	Gnb3	1.8008305037749066	0.11731832469219645	803	2.72536
eye	GABAergic amacrine cell	29464	1.63%	Gnb5	1.7833133731357371	0.11175126144614601	5297	17.9779
eye	GABAergic amacrine cell	29464	0.04%	Gpr179	1.715785135749642	0.09029032836489778	131	0.44461
eye	GABAergic amacrine cell	29464	0.04%	Grm6	1.7385323027260282	0.09751953272687516	117	0.397095
eye	GABAergic amacrine cell	29464	0.90%	Kcnb1	1.815929164795089	0.12211678184602273	2922	9.91719
eye	GABAergic amacrine cell	29464	0.00%	Kcnv2	1.8682151207557092	0.13873361423192204	13	0.0441216
eye	GABAergic amacrine cell	29464	0.00%	Lrit3	1.7252124547958374	0.09328639447023988	8	0.0271518
eye	GABAergic amacrine cell	29464	0.62%	Nfasc	1.7755947485902255	0.10929823007345665	1995	6.77097
eye	GABAergic amacrine cell	29464	6.45%	Pacsin1	2.159206394028495	0.23121261982522348	20916	70.9883
eye	GABAergic amacrine cell	29464	4.29%	Pclo	1.9622891562208176	0.16863098247295044	13921	47.2475
eye	GABAergic amacrine cell	29464	0.19%	Pcp2	1.85787832933684	0.13544851162148647	606	2.05675
eye	GABAergic amacrine cell	29464	7.74%	Rab3a	2.529627463667131	0.34893495488258847	25115	85.2396
eye	GABAergic amacrine cell	29464	2.77%	Rgs7	1.9100382935018352	0.15202530295790256	8991	30.5152
eye	GABAergic amacrine cell	29464	0.01%	Rgs9bp	1.7049210866292317	0.0868376596711858	24	0.0814553
eye	GABAergic amacrine cell	29464	3.25%	Rph3a	1.9944623772300247	0.17885585091041659	10538	35.7657
eye	GABAergic amacrine cell	29464	0.08%	Slc12a2	1.8117114651587702	0.12077636821824927	248	0.841705
eye	GABAergic amacrine cell	29464	3.77%	Slc12a5	1.9864017946633121	0.17629414295303228	12222	41.4811
eye	GABAergic amacrine cell	29464	0.09%	Slc1a2	1.7641762711427393	0.10566936028689383	303	1.02837
eye	GABAergic amacrine cell	29464	0.05%	Slc1a3	1.8056198222525168	0.1188404026751462	149	0.505702
eye	GABAergic amacrine cell	29464	8.85%	Snap25	3.172344310777379	0.553194739825	28699	97.4036
eye	GABAergic amacrine cell	29464	0.63%	Stx3	1.7952416597834067	0.11554215206359156	2043	6.93389
eye	GABAergic amacrine cell	29464	3.21%	Stxbp1	1.8391917067307693	0.12950977587497933	10400	35.2973
eye	GABAergic amacrine cell	29464	0.07%	Stxbp3	1.7937084315631884	0.11505488170816597	227	0.770432
eye	GABAergic amacrine cell	29464	5.46%	Sv2a	2.0012237935126582	0.1810046749874676	17696	60.0597
eye	GABAergic amacrine cell	29464	0.07%	Sv2b	1.735291980561756	0.09648973630657867	231	0.784008
eye	GABAergic amacrine cell	29464	0.92%	Synj1	1.794029261459033	0.1151568436309364	2978	10.1072
eye	GABAergic amacrine cell	29464	8.79%	Syt1	3.158212234788708	0.5487034699676523	28515	96.7791
eye	GABAergic amacrine cell	29464	2.29%	Syt7	1.9079238252307018	0.15135331056145124	7423	25.1935
eye	GABAergic amacrine cell	29464	1.96%	Unc119	1.851170428012689	0.1333166949621809	6344	21.5314
eye	GABAergic amacrine cell	29464	7.98%	Vamp2	2.6252394786432163	0.3793211034715577	25870	87.8021
eye	glycinergic amacrine cell	9742	0.18%	Bsn	1.7911330329047308	0.11423640249996919	576	5.91254
eye	glycinergic amacrine cell	9742	0.01%	Cabp4	1.9690397757071036	0.17077637525469638	27	0.27715
eye	glycinergic amacrine cell	9742	0.05%	Cacna2d4	1.7438863779043223	0.09922109423004868	154	1.58078
eye	glycinergic amacrine cell	9742	1.31%	Camk2d	1.9612617924528302	0.16830447928068118	4240	43.5229
eye	glycinergic amacrine cell	9742	2.33%	Cfl1	2.3398651902030156	0.2886272138575357	7561	77.6124
eye	glycinergic amacrine cell	9742	2.35%	Cplx3	2.956135278851192	0.4844820391039708	7634	78.3617
eye	glycinergic amacrine cell	9742	0.02%	Cplx4	1.7470198737250433	0.10021694051186962	54	0.554301
eye	glycinergic amacrine cell	9742	0.16%	Ctbp2	1.747339469431926	0.1003185102009946	527	5.40957
eye	glycinergic amacrine cell	9742	0.11%	Dag1	1.8161941786943856	0.1222010050655018	354	3.63375
eye	glycinergic amacrine cell	9742	0.35%	Dlg4	1.806064000529189	0.11898156555220019	1122	11.5171
eye	glycinergic amacrine cell	9742	0.21%	Dmd	1.9085018152406295	0.15153699971734857	687	7.05194
eye	glycinergic amacrine cell	9742	0.28%	Dmxl2	1.7916748581099562	0.11440859823498582	914	9.38206
eye	glycinergic amacrine cell	9742	0.72%	Dnm1	1.8054222250884433	0.11877760495260266	2332	23.9376
eye	glycinergic amacrine cell	9742	0.01%	Egflam	1.8322059994652158	0.1272896705982184	21	0.215561
eye	glycinergic amacrine cell	9742	0.72%	Gnao1	1.856981175199468	0.1351633899353447	2350	24.1224
eye	glycinergic amacrine cell	9742	0.15%	Gnb3	1.8279288850457545	0.12593037454829956	502	5.15295
eye	glycinergic amacrine cell	9742	0.79%	Gnb5	1.8046492034313726	0.1185319334128896	2550	26.1753
eye	glycinergic amacrine cell	9742	0.06%	Gpr179	1.6856719188201121	0.08072014323344304	195	2.00164
eye	glycinergic amacrine cell	9742	0.01%	Grm6	1.7005434036254883	0.08544640224124435	40	0.410593
eye	glycinergic amacrine cell	9742	0.08%	Kcnb1	1.8320966104822836	0.1272549060355198	254	2.60727
eye	glycinergic amacrine cell	9742	0.00%	Kcnv2	1.6204042434692383	0.05997763214041453	6	0.061589
eye	glycinergic amacrine cell	9742	0.00%	Lrit3	1.6058167219161987	0.05534161858535746	4	0.0410593
eye	glycinergic amacrine cell	9742	0.49%	Nfasc	1.8243776425360425	0.12480176552774329	1578	16.1979
eye	glycinergic amacrine cell	9742	2.00%	Pacsin1	2.111371795489591	0.21601045910033578	6485	66.5674
eye	glycinergic amacrine cell	9742	0.88%	Pclo	1.901818303884602	0.1494129343557817	2851	29.265
eye	glycinergic amacrine cell	9742	0.11%	Pcp2	1.8063291935379155	0.11906584569387417	361	3.7056
eye	glycinergic amacrine cell	9742	2.52%	Rab3a	2.518831519660343	0.3455039304571487	8170	83.8637
eye	glycinergic amacrine cell	9742	1.04%	Rgs7	1.9544265530120706	0.16613219370192778	3376	34.6541
eye	glycinergic amacrine cell	9742	0.00%	Rgs9bp	1.906087141770583	0.15076960006707418	13	0.133443
eye	glycinergic amacrine cell	9742	1.09%	Rph3a	2.0434864390980114	0.19443603117048178	3520	36.1322
eye	glycinergic amacrine cell	9742	0.07%	Slc12a2	1.7567931318705061	0.10332294841559035	226	2.31985
eye	glycinergic amacrine cell	9742	0.83%	Slc12a5	1.887191409156436	0.1447644077379039	2688	27.5919
eye	glycinergic amacrine cell	9742	0.06%	Slc1a2	1.8301768485314207	0.12664479263179165	183	1.87846
eye	glycinergic amacrine cell	9742	0.45%	Slc1a3	2.0277806775323275	0.1894446333345805	1450	14.884
eye	glycinergic amacrine cell	9742	2.86%	Snap25	2.9377155172413794	0.4786281135969186	9280	95.2576
eye	glycinergic amacrine cell	9742	0.32%	Stx3	1.7782433833872822	0.11013998422455795	1033	10.6036
eye	glycinergic amacrine cell	9742	1.50%	Stxbp1	1.9560737649084927	0.16665568884482085	4863	49.9179
eye	glycinergic amacrine cell	9742	0.03%	Stxbp3	1.8382123180271424	0.12919851948442831	97	0.995689
eye	glycinergic amacrine cell	9742	1.65%	Sv2a	1.9894182255572204	0.17725278520498752	5339	54.8039
eye	glycinergic amacrine cell	9742	0.56%	Sv2b	1.8740719980736302	0.14059496967448046	1825	18.7333
eye	glycinergic amacrine cell	9742	0.22%	Synj1	1.7808934933969665	0.1109822072082648	717	7.35989
eye	glycinergic amacrine cell	9742	2.91%	Syt1	3.1421816617421032	0.5436088448341657	9434	96.8384
eye	glycinergic amacrine cell	9742	0.12%	Syt7	1.8688837021433247	0.13894609394373425	382	3.92117
eye	glycinergic amacrine cell	9742	0.34%	Unc119	1.856627264288929	0.13505091464113	1111	11.4042
eye	glycinergic amacrine cell	9742	2.41%	Vamp2	2.4594317583312053	0.32662628234620855	7832	80.3942
eye	eye photoreceptor cell	36538	0.56%	Bsn	1.9635271780106074	0.1690244342171726	1803	4.93459
eye	eye photoreceptor cell	36538	5.40%	Cabp4	2.1119339208149968	0.2161891063516009	17497	47.8871
eye	eye photoreceptor cell	36538	5.46%	Cacna2d4	2.178930846215804	0.237481184870626	17692	48.4208
eye	eye photoreceptor cell	36538	9.35%	Camk2d	2.5910375016481524	0.3684514825848055	30337	83.0286
eye	eye photoreceptor cell	36538	2.79%	Cfl1	1.932208991282604	0.159071301489113	9048	24.7633
eye	eye photoreceptor cell	36538	1.37%	Cplx3	2.0600798710551436	0.19970953669357408	4452	12.1846
eye	eye photoreceptor cell	36538	8.84%	Cplx4	2.550181074155423	0.3554670320749084	28683	78.5018
eye	eye photoreceptor cell	36538	1.82%	Ctbp2	1.9160942409349524	0.15394992423688839	5888	16.1147
eye	eye photoreceptor cell	36538	0.53%	Dag1	1.9401123897539199	0.16158305527201683	1722	4.7129
eye	eye photoreceptor cell	36538	5.98%	Dlg4	2.189274616281767	0.2407685053425678	19399	53.0927
eye	eye photoreceptor cell	36538	11.06%	Dmd	3.842066543779444	0.7660370200596239	35873	98.18
eye	eye photoreceptor cell	36538	3.83%	Dmxl2	2.0900194212590506	0.20922452935856886	12430	34.0194
eye	eye photoreceptor cell	36538	1.99%	Dnm1	1.9998833504177627	0.1805786730559453	6463	17.6884
eye	eye photoreceptor cell	36538	4.98%	Egflam	2.1545221658101665	0.2297239402413619	16151	44.2033
eye	eye photoreceptor cell	36538	0.53%	Gnao1	2.047540733990328	0.19572451365934315	1706	4.66911
eye	eye photoreceptor cell	36538	2.48%	Gnb3	2.807893288794176	0.43736972651309336	8036	21.9935
eye	eye photoreceptor cell	36538	8.21%	Gnb5	2.377238975006572	0.3005048568363713	26627	72.8748
eye	eye photoreceptor cell	36538	0.02%	Gpr179	2.110407723320855	0.2157040704087364	72	0.197055
eye	eye photoreceptor cell	36538	0.03%	Grm6	2.017962206591357	0.18632425649696838	111	0.303793
eye	eye photoreceptor cell	36538	8.99%	Kcnb1	2.6001471628924344	0.371346594880401	29145	79.7663
eye	eye photoreceptor cell	36538	3.07%	Kcnv2	2.02486316735371	0.1885174287586757	9946	27.221
eye	eye photoreceptor cell	36538	0.89%	Lrit3	1.872022498107699	0.13994362464725293	2890	7.90957
eye	eye photoreceptor cell	36538	2.83%	Nfasc	2.122428084172564	0.21952422283439552	9185	25.1382
eye	eye photoreceptor cell	36538	2.98%	Pacsin1	1.9837022816280634	0.17543621935182543	9671	26.4683
eye	eye photoreceptor cell	36538	5.72%	Pclo	2.1993833255885997	0.24398112190667787	18561	50.7992
eye	eye photoreceptor cell	36538	0.26%	Pcp2	2.194871457794009	0.2425472196376533	845	2.31266
eye	eye photoreceptor cell	36538	2.71%	Rab3a	1.9459413066370674	0.16343552469825343	8784	24.0407
eye	eye photoreceptor cell	36538	0.72%	Rgs7	2.060120567908654	0.19972247043038713	2340	6.40429
eye	eye photoreceptor cell	36538	4.09%	Rgs9bp	2.09518905943535	0.2108674755282059	13256	36.28
eye	eye photoreceptor cell	36538	0.09%	Rph3a	2.2950881646603953	0.27439677062453355	294	0.804642
eye	eye photoreceptor cell	36538	0.38%	Slc12a2	1.951460745182607	0.1651896398041258	1239	3.39099
eye	eye photoreceptor cell	36538	3.04%	Slc12a5	2.0193506690997567	0.18676551932466837	9864	26.9966
eye	eye photoreceptor cell	36538	5.13%	Slc1a2	2.2595040499519117	0.26308789697293905	16636	45.5307
eye	eye photoreceptor cell	36538	0.03%	Slc1a3	2.1129387749565973	0.216508455831523	90	0.246319
eye	eye photoreceptor cell	36538	7.70%	Snap25	2.356331483902312	0.29386031397765733	24957	68.3042
eye	eye photoreceptor cell	36538	6.76%	Stx3	2.2076071760420466	0.24659471750880382	21928	60.0142
eye	eye photoreceptor cell	36538	5.43%	Stxbp1	2.1113074957410563	0.21599002420296745	17610	48.1964
eye	eye photoreceptor cell	36538	0.83%	Stxbp3	1.9084473560139763	0.1515196922047568	2701	7.3923
eye	eye photoreceptor cell	36538	0.41%	Sv2a	1.9101396166493188	0.15205750414324215	1321	3.61541
eye	eye photoreceptor cell	36538	5.71%	Sv2b	2.2250736614375204	0.2521456853519842	18518	50.6815
eye	eye photoreceptor cell	36538	2.90%	Synj1	2.0570183011049723	0.19873654894256082	9412	25.7595
eye	eye photoreceptor cell	36538	10.47%	Syt1	3.114685531177319	0.5348703875474722	33967	92.9635
eye	eye photoreceptor cell	36538	0.04%	Syt7	2.278520598234954	0.26913148534331655	135	0.369478
eye	eye photoreceptor cell	36538	10.10%	Unc119	3.2802034828244273	0.5874731182204825	32750	89.6327
eye	eye photoreceptor cell	36538	4.15%	Vamp2	1.9992379781813794	0.18037356937023338	13469	36.863
eye	retinal cone cell	4725	0.03%	Bsn	1.7153471404430913	0.09015113047779696	102	2.15873
eye	retinal cone cell	4725	0.71%	Cabp4	1.877970908806571	0.14183407002076956	2298	48.6349
eye	retinal cone cell	4725	0.62%	Cacna2d4	1.8475587877048163	0.13216889111062122	2014	42.6243
eye	retinal cone cell	4725	1.34%	Camk2d	2.5035909623824	0.34066037770761093	4358	92.2328
eye	retinal cone cell	4725	0.46%	Cfl1	1.8055838774616155	0.11882897917614767	1498	31.7037
eye	retinal cone cell	4725	0.96%	Cplx3	2.0830862192007213	0.20702111059373648	3120	66.0317
eye	retinal cone cell	4725	1.04%	Cplx4	2.006832883014969	0.18278728177709203	3357	71.0476
eye	retinal cone cell	4725	0.19%	Ctbp2	1.7076068372016586	0.08769120946811337	618	13.0794
eye	retinal cone cell	4725	0.08%	Dag1	1.7385272831879846	0.09751793748354846	258	5.46032
eye	retinal cone cell	4725	0.97%	Dlg4	2.022815543024642	0.1878666798215991	3145	66.5608
eye	retinal cone cell	4725	1.45%	Dmd	3.9453228867528187	0.7988525880729882	4701	99.4921
eye	retinal cone cell	4725	0.43%	Dmxl2	1.7809318509829708	0.11099439750995578	1402	29.672
eye	retinal cone cell	4725	0.23%	Dnm1	1.752368753141756	0.1019168507666777	746	15.7884
eye	retinal cone cell	4725	0.82%	Egflam	1.9750170446496034	0.1726759919742944	2647	56.0212
eye	retinal cone cell	4725	0.05%	Gnao1	1.79825439453125	0.11649961965519093	170	3.59788
eye	retinal cone cell	4725	1.44%	Gnb3	3.358116785139485	0.6122344955619682	4660	98.6243
eye	retinal cone cell	4725	0.95%	Gnb5	1.9457058727664134	0.1633607022130421	3092	65.4392
eye	retinal cone cell	4725	0.01%	Gpr179	1.7819878714425224	0.11133000799368997	21	0.444444
eye	retinal cone cell	4725	0.01%	Grm6	1.8383211248061235	0.12923309901875185	34	0.719577
eye	retinal cone cell	4725	0.95%	Kcnb1	2.0137023029669656	0.18497043015476833	3065	64.8677
eye	retinal cone cell	4725	0.14%	Kcnv2	1.7321891529788418	0.09550363659929853	449	9.50265
eye	retinal cone cell	4725	0.28%	Lrit3	1.7453096261774614	0.09967341221035081	909	19.2381
eye	retinal cone cell	4725	0.00%	Nfasc	1.8312936782836915	0.12699972872229837	10	0.21164
eye	retinal cone cell	4725	0.55%	Pacsin1	1.8189350932953274	0.12307208636584596	1787	37.8201
eye	retinal cone cell	4725	0.95%	Pclo	2.0431561247672443	0.1943310550297921	3088	65.3545
eye	retinal cone cell	4725	0.05%	Pcp2	2.051628782038103	0.19702372313055455	171	3.61905
eye	retinal cone cell	4725	0.68%	Rab3a	1.8911875176753394	0.1460343982015859	2210	46.7725
eye	retinal cone cell	4725	0.67%	Rgs7	2.0435279434647304	0.19444922154048425	2169	45.9048
eye	retinal cone cell	4725	0.32%	Rgs9bp	1.7650233677455358	0.10593857334812073	1022	21.6296
eye	retinal cone cell	4725	0.00%	Rph3a	2.131312688191732	0.22234781041330096	12	0.253968
eye	retinal cone cell	4725	0.03%	Slc12a2	1.7577279580605996	0.10362004253628371	111	2.34921
eye	retinal cone cell	4725	0.40%	Slc12a5	1.7604174219354216	0.10447477244596554	1293	27.3651
eye	retinal cone cell	4725	1.36%	Slc1a2	2.6854335575237505	0.39845119110225485	4421	93.5661
eye	retinal cone cell	4725	0.00%	Slc1a3	2.5282177925109863	0.3484869518024012	2	0.042328
eye	retinal cone cell	4725	1.31%	Snap25	2.329727499338702	0.285405386757363	4253	90.0106
eye	retinal cone cell	4725	1.06%	Stx3	1.9902192443617868	0.17750735442857518	3453	73.0794
eye	retinal cone cell	4725	0.95%	Stxbp1	1.9477865635096931	0.1640219598814304	3095	65.5026
eye	retinal cone cell	4725	0.04%	Stxbp3	1.7554025431625715	0.10288100986721845	131	2.77249
eye	retinal cone cell	4725	0.14%	Sv2a	1.7364711216517856	0.0968644753639865	455	9.62963
eye	retinal cone cell	4725	1.19%	Sv2b	2.2995871689276486	0.27582658477708916	3870	81.9048
eye	retinal cone cell	4725	0.20%	Synj1	1.7316407369911124	0.09532934626878015	654	13.8413
eye	retinal cone cell	4725	1.43%	Syt1	3.3534331223060345	0.6107459956612658	4640	98.2011
eye	retinal cone cell	4725	0.00%	Syt7	2.373253663380941	0.2992382976987978	3	0.0634921
eye	retinal cone cell	4725	1.35%	Unc119	2.7845232019472363	0.42994255397995673	4378	92.6561
eye	retinal cone cell	4725	0.82%	Vamp2	1.922032806040962	0.15583724061403625	2661	56.3175
eye	retinal rod cell	31813	0.52%	Bsn	1.9784092709711198	0.1737540645688192	1701	5.34687
eye	retinal rod cell	31813	4.69%	Cabp4	2.1473076970524376	0.2274311330066471	15199	47.7761
eye	retinal rod cell	31813	4.83%	Cacna2d4	2.221498925644215	0.2510096100061309	15678	49.2817
eye	retinal rod cell	31813	8.01%	Camk2d	2.605706772778013	0.3731134767113315	25979	81.6616
eye	retinal rod cell	31813	2.33%	Cfl1	1.9573327555877484	0.1670558046447186	7550	23.7324
eye	retinal rod cell	31813	0.41%	Cplx3	2.0061911276510886	0.18258332755805887	1332	4.18697
eye	retinal rod cell	31813	7.81%	Cplx4	2.6222027264471293	0.37835600297157074	25326	79.609
eye	retinal rod cell	31813	1.62%	Ctbp2	1.9405430947580644	0.16171993625143372	5270	16.5656
eye	retinal rod cell	31813	0.45%	Dag1	1.9756376339438184	0.17287321947244366	1464	4.60189
eye	retinal rod cell	31813	5.01%	Dlg4	2.2214829811123415	0.2510045427254674	16254	51.0923
eye	retinal rod cell	31813	9.61%	Dmd	3.826494430097523	0.761088096430083	31172	97.9851
eye	retinal rod cell	31813	3.40%	Dmxl2	2.12931394801868	0.22171259719345307	11028	34.6651
eye	retinal rod cell	31813	1.76%	Dnm1	2.0321811250983908	0.1908431254972424	5717	17.9706
eye	retinal rod cell	31813	4.16%	Egflam	2.1897079684723044	0.24090622761582306	13504	42.4481
eye	retinal rod cell	31813	0.47%	Gnao1	2.0751309394836426	0.20449286859809995	1536	4.82821
eye	retinal rod cell	31813	1.04%	Gnb3	2.048402325236967	0.195998333216957	3376	10.612
eye	retinal rod cell	31813	7.26%	Gnb5	2.433933337316762	0.3185227107404563	23535	73.9792
eye	retinal rod cell	31813	0.02%	Gpr179	2.2456394270354627	0.25868162552081436	51	0.160312
eye	retinal rod cell	31813	0.02%	Grm6	2.09728429224584	0.21153335476445004	77	0.242039
eye	retinal rod cell	31813	8.04%	Kcnb1	2.6690678321510735	0.3932500522802688	26080	81.9791
eye	retinal rod cell	31813	2.93%	Kcnv2	2.038700337935664	0.19291497567220256	9497	29.8526
eye	retinal rod cell	31813	0.61%	Lrit3	1.9301659219617617	0.15842200016462776	1981	6.22701
eye	retinal rod cell	31813	2.83%	Nfasc	2.122745444482289	0.21962508209910153	9175	28.8404
eye	retinal rod cell	31813	2.43%	Pacsin1	2.021048736959348	0.1873051768385133	7884	24.7823
eye	retinal rod cell	31813	4.77%	Pclo	2.2305621586796356	0.2538899671012055	15473	48.6373
eye	retinal rod cell	31813	0.21%	Pcp2	2.231213487574184	0.2540969638533918	674	2.11863
eye	retinal rod cell	31813	2.03%	Rab3a	1.9643480412895498	0.16928531014967343	6574	20.6645
eye	retinal rod cell	31813	0.05%	Rgs7	2.2705836602818894	0.26660907248502075	171	0.537516
eye	retinal rod cell	31813	3.77%	Rgs9bp	2.1227703658860553	0.21963300229070173	12234	38.456
eye	retinal rod cell	31813	0.09%	Rph3a	2.3020573609264185	0.27661162859335725	282	0.88643
eye	retinal rod cell	31813	0.35%	Slc12a2	1.9705247811391844	0.17124832008010268	1128	3.54572
eye	retinal rod cell	31813	2.64%	Slc12a5	2.058412816474157	0.19917973541058204	8571	26.9418
eye	retinal rod cell	31813	3.77%	Slc1a2	2.1053464298505937	0.21409555692349913	12215	38.3963
eye	retinal rod cell	31813	0.03%	Slc1a3	2.1035005396062676	0.21350892045048836	88	0.276616
eye	retinal rod cell	31813	6.38%	Snap25	2.3617964070952473	0.295597103733729	20704	65.0803
eye	retinal rod cell	31813	5.70%	Stx3	2.2482372716508796	0.25950723820678123	18475	58.0737
eye	retinal rod cell	31813	4.48%	Stxbp1	2.146174620005167	0.2270710334152963	14515	45.626
eye	retinal rod cell	31813	0.79%	Stxbp3	1.9162485560554474	0.15399896663163407	2570	8.07846
eye	retinal rod cell	31813	0.27%	Sv2a	2.0013856249097866	0.1810561061060434	866	2.72216
eye	retinal rod cell	31813	4.52%	Sv2b	2.2053872008977335	0.24588919431053438	14648	46.0441
eye	retinal rod cell	31813	2.70%	Synj1	2.0813158326672756	0.20645846971352233	8758	27.5296
eye	retinal rod cell	31813	9.04%	Syt1	3.0769118474443347	0.5228656539692678	29327	92.1856
eye	retinal rod cell	31813	0.04%	Syt7	2.2763676498875474	0.2684472637169338	132	0.414925
eye	retinal rod cell	31813	8.75%	Unc119	3.3566905201430988	0.6117812188465023	28372	89.1837
eye	retinal rod cell	31813	3.33%	Vamp2	2.018246394453183	0.1864145733321358	10808	33.9735
eye	epithelial cell	1591	0.00%	Bsn	1.9924461841583252	0.17821509104068645	4	0.251414
eye	epithelial cell	1591	0.00%	Cabp4	1.6398091997419084	0.06614465921134581	7	0.439975
eye	epithelial cell	1591	0.01%	Cacna2d4	1.8737491808439557	0.14049237616350357	19	1.19422
eye	epithelial cell	1591	0.08%	Camk2d	1.719038858219069	0.091324383493304	245	15.3991
eye	epithelial cell	1591	0.39%	Cfl1	2.0638137647029504	0.2008961934879743	1254	78.8184
eye	epithelial cell	1591	0.01%	Cplx3	1.787864249093192	0.11319756077461199	35	2.19987
eye	epithelial cell	1591	0.01%	Cplx4	1.9817067021908967	0.17480201063533718	23	1.44563
eye	epithelial cell	1591	0.03%	Ctbp2	1.7530187847970546	0.10212343524740826	87	5.46826
eye	epithelial cell	1591	0.04%	Dag1	1.6783967601309577	0.07840804832578661	139	8.73664
eye	epithelial cell	1591	0.01%	Dlg4	1.8365795135498046	0.12867960311730095	20	1.25707
eye	epithelial cell	1591	0.10%	Dmd	1.890608784689832	0.14585047292299655	335	21.0559
eye	epithelial cell	1591	0.01%	Dmxl2	1.723994255065918	0.09289924231144862	24	1.50849
eye	epithelial cell	1591	0.00%	Dnm1	1.8001563332297585	0.11710406870811016	11	0.691389
eye	epithelial cell	1591	0.02%	Egflam	1.669266750938014	0.07550646931372587	76	4.77687
eye	epithelial cell	1591	0.03%	Gnao1	1.7986255992542615	0.1166175910406196	88	5.53111
eye	epithelial cell	1591	0.01%	Gnb3	1.8602157005896935	0.13619134410142697	26	1.63419
eye	epithelial cell	1591	0.01%	Gnb5	1.79776682752244	0.11634466754398942	47	2.95412
eye	epithelial cell	1591	0.00%	Gpr179	1.5038408551897322	0.022932994631407987	7	0.439975
eye	epithelial cell	1591	0.00%	Grm6	1.6781713485717773	0.07833641099932047	5	0.314268
eye	epithelial cell	1591	0.01%	Kcnb1	1.8854646353886044	0.14421562729119974	29	1.82275
eye	epithelial cell	1591	0.00%	Kcnv2	1.9838523864746094	0.17548392369287724	4	0.251414
eye	epithelial cell	1591	0.00%	Lrit3	2.163119316101074	0.23245617307053676	1	0.0628536
eye	epithelial cell	1591	0.00%	Nfasc	1.875779628753662	0.1411376663176953	6	0.377121
eye	epithelial cell	1591	0.00%	Pacsin1	1.7983521355523004	0.1165306824163891	9	0.565682
eye	epithelial cell	1591	0.00%	Pclo	2.0848972320556642	0.20759666279521025	15	0.942803
eye	epithelial cell	1591	0.01%	Pcp2	1.8816555247587317	0.1430050660283701	34	2.13702
eye	epithelial cell	1591	0.02%	Rab3a	1.7419076693260063	0.09859224718723698	59	3.70836
eye	epithelial cell	1591	0.01%	Rgs7	1.872290106380687	0.14002867237633473	17	1.06851
eye	epithelial cell	1591	0.00%	Rgs9bp	2.0293890635172525	0.189955789338756	12	0.754243
eye	epithelial cell	1591	0.00%	Rph3a	1.5674464702606201	0.043147291664267284	2	0.125707
eye	epithelial cell	1591	0.08%	Slc12a2	1.8303624142258792	0.12670376667146901	263	16.5305
eye	epithelial cell	1591	0.01%	Slc12a5	1.8189444908728967	0.12307507297990766	26	1.63419
eye	epithelial cell	1591	0.00%	Slc1a2	1.7104336874825614	0.08858960171197276	14	0.87995
eye	epithelial cell	1591	0.00%	Slc1a3	2.009442138671875	0.1836165209696473	10	0.628536
eye	epithelial cell	1591	0.02%	Snap25	1.9599308268229167	0.16788148935198366	75	4.71402
eye	epithelial cell	1591	0.03%	Stx3	1.755139581088362	0.10279743873170594	87	5.46826
eye	epithelial cell	1591	0.02%	Stxbp1	1.757974360539363	0.10369835091974647	65	4.08548
eye	epithelial cell	1591	0.02%	Stxbp3	1.7345135401165674	0.09624234263915019	63	3.95977
eye	epithelial cell	1591	0.01%	Sv2a	1.8736331337376644	0.1404554956039215	19	1.19422
eye	epithelial cell	1591	0.04%	Sv2b	1.9050365686416626	0.15043572078206033	128	8.04525
eye	epithelial cell	1591	0.02%	Synj1	1.7775006975446428	0.10990395361297625	56	3.5198
eye	epithelial cell	1591	0.03%	Syt1	2.166393601750753	0.23349676331747127	83	5.21684
eye	epithelial cell	1591	0.01%	Syt7	1.7878859837849934	0.11320446820747782	24	1.50849
eye	epithelial cell	1591	0.08%	Unc119	2.129808189225023	0.22186967041001995	274	17.2219
eye	epithelial cell	1591	0.03%	Vamp2	1.755036787553267	0.10276477024718374	99	6.2225
eye	endothelial cell	1231	0.00%	Bsn	1.7215773264567058	0.09213112596261086	3	0.243704
eye	endothelial cell	1231		Cabp4				0
eye	endothelial cell	1231	0.00%	Cacna2d4	1.7503143946329753	0.10126396166149111	9	0.731113
eye	endothelial cell	1231	0.07%	Camk2d	1.7138290405273438	0.08966866800041538	224	18.1966
eye	endothelial cell	1231	0.33%	Cfl1	2.092340329272599	0.20996212970909647	1062	86.2713
eye	endothelial cell	1231	0.01%	Cplx3	1.780038833618164	0.11071059051826823	26	2.1121
eye	endothelial cell	1231	0.00%	Cplx4	2.1891870498657227	0.24074067614003508	2	0.16247
eye	endothelial cell	1231	0.02%	Ctbp2	1.7475804974955897	0.10039511055878886	62	5.03656
eye	endothelial cell	1231	0.03%	Dag1	1.6549512423001802	0.07095690331300213	104	8.44842
eye	endothelial cell	1231	0.00%	Dlg4	1.6991332372029622	0.08499824176203291	12	0.974817
eye	endothelial cell	1231	0.09%	Dmd	1.856827178558746	0.1351144487556368	308	25.0203
eye	endothelial cell	1231	0.00%	Dmxl2	1.711510113307408	0.08893169715956868	7	0.568643
eye	endothelial cell	1231	0.00%	Dnm1	1.6040667295455933	0.054785459108788744	4	0.324939
eye	endothelial cell	1231	0.02%	Egflam	1.654954446328653	0.07095792157504044	74	6.01137
eye	endothelial cell	1231	0.01%	Gnao1	1.7793634202745225	0.1104959395643688	18	1.46223
eye	endothelial cell	1231	0.01%	Gnb3	1.869565863358347	0.13916288941704882	19	1.54346
eye	endothelial cell	1231	0.00%	Gnb5	1.6629528045654296	0.07349985421720147	15	1.21852
eye	endothelial cell	1231	0.00%	Gpr179	1.5038408551897322	0.022932994631407987	7	0.568643
eye	endothelial cell	1231	0.00%	Grm6	1.575764536857605	0.04579082979754628	4	0.324939
eye	endothelial cell	1231	0.00%	Kcnb1	1.5630297660827637	0.04174363303982103	5	0.406174
eye	endothelial cell	1231		Kcnv2				0
eye	endothelial cell	1231		Lrit3				0
eye	endothelial cell	1231	0.00%	Nfasc	1.4608639478683472	0.0092746412111961	4	0.324939
eye	endothelial cell	1231	0.00%	Pacsin1	1.654241943359375	0.07073148328587793	5	0.406174
eye	endothelial cell	1231	0.00%	Pclo	1.9942687352498372	0.17879431017221006	12	0.974817
eye	endothelial cell	1231	0.01%	Pcp2	1.8787914622913708	0.1420948474985851	33	2.68075
eye	endothelial cell	1231	0.01%	Rab3a	1.737652063369751	0.09723978667319783	32	2.59951
eye	endothelial cell	1231	0.00%	Rgs7	1.9179489135742187	0.15453935181473766	15	1.21852
eye	endothelial cell	1231	0.00%	Rgs9bp	1.5636944770812988	0.04195488271566212	1	0.0812348
eye	endothelial cell	1231	0.00%	Rph3a	1.469421625137329	0.011994329245558412	1	0.0812348
eye	endothelial cell	1231	0.05%	Slc12a2	1.776016616821289	0.10943230266629206	160	12.9976
eye	endothelial cell	1231	0.01%	Slc12a5	1.7183217500385486	0.09109648163668997	19	1.54346
eye	endothelial cell	1231	0.00%	Slc1a2	1.845212697982788	0.13142328784188526	4	0.324939
eye	endothelial cell	1231	0.00%	Slc1a3	2.1236397879464284	0.21990931053417545	7	0.568643
eye	endothelial cell	1231	0.02%	Snap25	1.9530724116734095	0.165701838375379	56	4.54915
eye	endothelial cell	1231	0.01%	Stx3	1.7193051213803499	0.09140900373673756	46	3.7368
eye	endothelial cell	1231	0.02%	Stxbp1	1.7102459874646416	0.08852994936978449	58	4.71162
eye	endothelial cell	1231	0.01%	Stxbp3	1.7344493865966797	0.09622195421424037	40	3.24939
eye	endothelial cell	1231	0.00%	Sv2a	1.7935697767469618	0.115010816264618	9	0.731113
eye	endothelial cell	1231	0.00%	Sv2b	1.7554755210876465	0.10290420274810898	8	0.649878
eye	endothelial cell	1231	0.01%	Synj1	1.740206179411515	0.09805150212107244	46	3.7368
eye	endothelial cell	1231	0.02%	Syt1	2.1492855834960936	0.2280597187694727	50	4.06174
eye	endothelial cell	1231	0.01%	Syt7	1.8092838634144177	0.12000485987447901	22	1.78716
eye	endothelial cell	1231	0.01%	Unc119	1.7853956956129808	0.11241303769068499	26	2.1121
eye	endothelial cell	1231	0.01%	Vamp2	1.6650390625	0.07416288117684278	31	2.51828
eye	retinal pigment epithelial cell	360	0.00%	Bsn	2.8050529956817627	0.4364670620459591	1	0.277778
eye	retinal pigment epithelial cell	360	0.00%	Cabp4	1.6398091997419084	0.06614465921134581	7	1.94444
eye	retinal pigment epithelial cell	360	0.00%	Cacna2d4	1.9848403930664062	0.17579791890689642	10	2.77778
eye	retinal pigment epithelial cell	360	0.01%	Camk2d	1.774610610235305	0.10898546421142355	21	5.83333
eye	retinal pigment epithelial cell	360	0.06%	Cfl1	1.9060262044270833	0.15075023376489283	192	53.3333
eye	retinal pigment epithelial cell	360	0.00%	Cplx3	1.8104710049099393	0.12038214151516059	9	2.5
eye	retinal pigment epithelial cell	360	0.01%	Cplx4	1.961946578252883	0.16852210886496752	21	5.83333
eye	retinal pigment epithelial cell	360	0.01%	Ctbp2	1.7665060424804688	0.10640977746212309	25	6.94444
eye	retinal pigment epithelial cell	360	0.01%	Dag1	1.7480635506766182	0.10054862814482422	35	9.72222
eye	retinal pigment epithelial cell	360	0.00%	Dlg4	2.0427491664886475	0.19420172092124885	8	2.22222
eye	retinal pigment epithelial cell	360	0.01%	Dmd	2.275970317699291	0.268320988845365	27	7.5
eye	retinal pigment epithelial cell	360	0.01%	Dmxl2	1.7291347279268152	0.09453291954550604	17	4.72222
eye	retinal pigment epithelial cell	360	0.00%	Dnm1	1.9122074672154017	0.15271468111599495	7	1.94444
eye	retinal pigment epithelial cell	360	0.00%	Egflam	2.1988205909729004	0.2438022810188138	2	0.555556
eye	retinal pigment epithelial cell	360	0.02%	Gnao1	1.8035788399832589	0.11819176462984785	70	19.4444
eye	retinal pigment epithelial cell	360	0.00%	Gnb3	1.8348369598388672	0.12812580769736287	7	1.94444
eye	retinal pigment epithelial cell	360	0.01%	Gnb5	1.860960841178894	0.13642815484815982	32	8.88889
eye	retinal pigment epithelial cell	360		Gpr179				0
eye	retinal pigment epithelial cell	360	0.00%	Grm6	2.087798833847046	0.20851881157746313	1	0.277778
eye	retinal pigment epithelial cell	360	0.01%	Kcnb1	1.9526386260986328	0.16556397836966513	24	6.66667
eye	retinal pigment epithelial cell	360	0.00%	Kcnv2	1.9838523864746094	0.17548392369287724	4	1.11111
eye	retinal pigment epithelial cell	360	0.00%	Lrit3	2.163119316101074	0.23245617307053676	1	0.277778
eye	retinal pigment epithelial cell	360	0.00%	Nfasc	2.705610990524292	0.40486371653069375	2	0.555556
eye	retinal pigment epithelial cell	360	0.00%	Pacsin1	1.9784901142120361	0.17377975710057383	4	1.11111
eye	retinal pigment epithelial cell	360	0.00%	Pclo	2.447411378224691	0.32280612380124124	3	0.833333
eye	retinal pigment epithelial cell	360	0.00%	Pcp2	1.9761677980422974	0.17304170922843246	1	0.277778
eye	retinal pigment epithelial cell	360	0.01%	Rab3a	1.74695149174443	0.1001952082533847	27	7.5
eye	retinal pigment epithelial cell	360	0.00%	Rgs7	1.5298492908477783	0.031198652359358866	2	0.555556
eye	retinal pigment epithelial cell	360	0.00%	Rgs9bp	2.0717249783602627	0.20341043099013656	11	3.05556
eye	retinal pigment epithelial cell	360	0.00%	Rph3a	1.6654713153839111	0.07430025408297616	1	0.277778
eye	retinal pigment epithelial cell	360	0.03%	Slc12a2	1.9147832185319327	0.15353327240132578	103	28.6111
eye	retinal pigment epithelial cell	360	0.00%	Slc12a5	2.0920630863734653	0.20987402003030325	7	1.94444
eye	retinal pigment epithelial cell	360	0.00%	Slc1a2	1.656521987915039	0.07145609695158939	10	2.77778
eye	retinal pigment epithelial cell	360	0.00%	Slc1a3	1.7429807980855305	0.09893329480505109	3	0.833333
eye	retinal pigment epithelial cell	360	0.01%	Snap25	1.9801455046001233	0.17430585142373758	19	5.27778
eye	retinal pigment epithelial cell	360	0.01%	Stx3	1.7953439107755336	0.1155746481242688	41	11.3889
eye	retinal pigment epithelial cell	360	0.00%	Stxbp1	2.153437614440918	0.22937926244049553	7	1.94444
eye	retinal pigment epithelial cell	360	0.01%	Stxbp3	1.7346251114555027	0.0962778007694281	23	6.38889
eye	retinal pigment epithelial cell	360	0.00%	Sv2a	1.9456903457641601	0.16335576762613138	10	2.77778
eye	retinal pigment epithelial cell	360	0.04%	Sv2b	1.9150072733561199	0.15360447854818432	120	33.3333
eye	retinal pigment epithelial cell	360	0.00%	Synj1	1.9490554809570313	0.16442523047573382	10	2.77778
eye	retinal pigment epithelial cell	360	0.01%	Syt1	2.1923150727243135	0.24173478307727103	33	9.16667
eye	retinal pigment epithelial cell	360	0.00%	Syt7	1.55250883102417	0.03840000832837355	2	0.555556
eye	retinal pigment epithelial cell	360	0.08%	Unc119	2.1659159506520917	0.23334496254995019	248	68.8889
eye	retinal pigment epithelial cell	360	0.02%	Vamp2	1.7960651622099035	0.11580386673513329	68	18.8889
eye	neuron	306350	4.94%	Bsn	1.8092152708476268	0.11998306069027471	16033	5.23356
eye	neuron	306350	5.46%	Cabp4	2.1095811264124293	0.215441372289793	17700	5.77771
eye	neuron	306350	38.68%	Cacna2d4	2.196988969269401	0.24322017918511393	125445	40.9483
eye	neuron	306350	61.16%	Camk2d	2.150076156878759	0.22831096836694403	198357	64.7485
eye	neuron	306350	53.67%	Cfl1	2.1644836909686314	0.23288978068216398	174060	56.8174
eye	neuron	306350	46.86%	Cplx3	2.4878250838926173	0.3356498743043933	151980	49.6099
eye	neuron	306350	18.36%	Cplx4	2.2356278651911805	0.2554998830809745	59551	19.4389
eye	neuron	306350	10.58%	Ctbp2	1.8938803222314555	0.14689018980250199	34296	11.195
eye	neuron	306350	2.69%	Dag1	1.8402673448960005	0.12985162099899286	8726	2.84838
eye	neuron	306350	13.06%	Dlg4	1.986884783840578	0.17644764019823664	42353	13.825
eye	neuron	306350	38.02%	Dmd	3.0154194579163356	0.5033229543853722	123302	40.2487
eye	neuron	306350	14.97%	Dmxl2	1.8803387697022766	0.14258659231655965	48535	15.843
eye	neuron	306350	21.11%	Dnm1	1.8193990068643202	0.12321952125301343	68470	22.3503
eye	neuron	306350	5.21%	Egflam	2.1358590929936683	0.22379268877813613	16899	5.51624
eye	neuron	306350	53.55%	Gnao1	2.1930454431604223	0.2419668997689038	173673	56.691
eye	neuron	306350	38.50%	Gnb3	2.7085765067911716	0.4058061777679237	124868	40.7599
eye	neuron	306350	35.90%	Gnb5	2.0198180223470406	0.18691404736498898	116436	38.0075
eye	neuron	306350	20.71%	Gpr179	2.1004557359532994	0.21254126114274896	67151	21.9197
eye	neuron	306350	24.15%	Grm6	2.1754825493801153	0.236385292685378	78321	25.5659
eye	neuron	306350	15.07%	Kcnb1	2.286685713774268	0.271726414590292	48881	15.9559
eye	neuron	306350	3.11%	Kcnv2	2.023114789557904	0.18796178240495856	10077	3.28937
eye	neuron	306350	0.91%	Lrit3	1.8717504097927242	0.1398571531303603	2955	0.964583
eye	neuron	306350	19.81%	Nfasc	2.0000054711938	0.18061748386907786	64257	20.975
eye	neuron	306350	42.81%	Pacsin1	1.9178716887774945	0.15451480924915525	138846	45.3227
eye	neuron	306350	50.99%	Pclo	2.0556042888673884	0.19828716623716974	165370	53.9807
eye	neuron	306350	32.50%	Pcp2	3.7192804802254527	0.7270147740297771	105388	34.4012
eye	neuron	306350	64.91%	Rab3a	2.385346943792576	0.30308162445650627	210506	68.7142
eye	neuron	306350	40.17%	Rgs7	2.219092810808736	0.2502449303481269	130265	42.5216
eye	neuron	306350	5.63%	Rgs9bp	2.040686737262628	0.1935462668872371	18273	5.96475
eye	neuron	306350	22.70%	Rph3a	1.889542159060038	0.14551149204403663	73620	24.0313
eye	neuron	306350	1.86%	Slc12a2	1.8460759179622892	0.1316976250218793	6046	1.97356
eye	neuron	306350	49.81%	Slc12a5	2.0462761923922126	0.19532263373968156	161545	52.7322
eye	neuron	306350	27.80%	Slc1a2	2.0305230865224626	0.1903161895619732	90150	29.4271
eye	neuron	306350	0.91%	Slc1a3	2.045319205153807	0.19501849668712373	2942	0.960339
eye	neuron	306350	86.72%	Snap25	3.0409744692955942	0.5114445107939175	281230	91.8002
eye	neuron	306350	28.76%	Stx3	2.004258545908794	0.18196913993742994	93261	30.4426
eye	neuron	306350	43.33%	Stxbp1	1.9047417013555341	0.15034200995322183	140535	45.874
eye	neuron	306350	2.23%	Stxbp3	1.8784473832831325	0.14198549684978545	7221	2.35711
eye	neuron	306350	26.62%	Sv2a	1.893391297296045	0.1467347743523118	86318	28.1763
eye	neuron	306350	27.26%	Sv2b	2.0076987784878133	0.18306246924706582	88415	28.8608
eye	neuron	306350	11.87%	Synj1	1.8272679290632714	0.12572031824209662	38485	12.5624
eye	neuron	306350	90.57%	Syt1	3.0847771560954187	0.5253653025482641	293737	95.8828
eye	neuron	306350	5.35%	Syt7	1.7853626833362148	0.11240254616462184	17352	5.66411
eye	neuron	306350	49.06%	Unc119	2.546736327609398	0.35437226819585993	159098	51.9334
eye	neuron	306350	59.61%	Vamp2	2.140523490679246	0.2252750660838279	193332	63.1082
eye	retina horizontal cell	200	0.00%	Bsn	1.730646014213562	0.09501321660525366	8	4
eye	retina horizontal cell	200	0.00%	Cabp4	1.8355696201324463	0.12835865212127237	1	0.5
eye	retina horizontal cell	200	0.00%	Cacna2d4	1.7752846479415894	0.10919967797841557	1	0.5
eye	retina horizontal cell	200	0.06%	Camk2d	2.2604932731756286	0.26340227884085643	179	89.5
eye	retina horizontal cell	200	0.05%	Cfl1	2.319657175164474	0.2822049692494408	171	85.5
eye	retina horizontal cell	200	0.01%	Cplx3	1.9100135354434742	0.15201743467858306	17	8.5
eye	retina horizontal cell	200	0.00%	Cplx4	2.04036808013916	0.19344499548630445	1	0.5
eye	retina horizontal cell	200	0.00%	Ctbp2	1.6964467366536458	0.08414445361734949	9	4.5
eye	retina horizontal cell	200	0.00%	Dag1	1.988224744796753	0.17687348890279464	2	1
eye	retina horizontal cell	200	0.01%	Dlg4	1.7342399148380054	0.09615538266477705	17	8.5
eye	retina horizontal cell	200	0.04%	Dmd	2.0308059331938977	0.1904060801577134	127	63.5
eye	retina horizontal cell	200	0.00%	Dmxl2	1.7735516684395927	0.1086489253071903	14	7
eye	retina horizontal cell	200	0.00%	Dnm1	1.622063398361206	0.06050492284851286	8	4
eye	retina horizontal cell	200		Egflam				0
eye	retina horizontal cell	200	0.02%	Gnao1	1.7391109714260349	0.0977034375750952	77	38.5
eye	retina horizontal cell	200	0.00%	Gnb3	1.9379688501358032	0.16090182380378842	2	1
eye	retina horizontal cell	200	0.01%	Gnb5	1.6729581015450614	0.0766796056404499	28	14
eye	retina horizontal cell	200	0.00%	Gpr179	1.9891268014907837	0.17716016865478343	1	0.5
eye	retina horizontal cell	200		Grm6				0
eye	retina horizontal cell	200	0.00%	Kcnb1	1.6908559799194336	0.08236767310610263	3	1.5
eye	retina horizontal cell	200		Kcnv2				0
eye	retina horizontal cell	200		Lrit3				0
eye	retina horizontal cell	200	0.02%	Nfasc	1.7086181640625	0.08801261602222929	51	25.5
eye	retina horizontal cell	200	0.06%	Pacsin1	2.3003083082733964	0.27605576776542723	189	94.5
eye	retina horizontal cell	200	0.02%	Pclo	1.7170782574152543	0.09070129122437456	59	29.5
eye	retina horizontal cell	200	0.00%	Pcp2	2.114910840988159	0.2171351918278022	4	2
eye	retina horizontal cell	200	0.05%	Rab3a	2.1493317360101742	0.22807438635231742	172	86
eye	retina horizontal cell	200	0.04%	Rgs7	1.833388118420617	0.12766535604149296	118	59
eye	retina horizontal cell	200	0.00%	Rgs9bp	1.78990638256073	0.1138465646785527	2	1
eye	retina horizontal cell	200	0.00%	Rph3a	1.7703616802509015	0.10763512536664023	13	6.5
eye	retina horizontal cell	200	0.04%	Slc12a2	1.858919127913546	0.13577928448733276	121	60.5
eye	retina horizontal cell	200	0.02%	Slc12a5	1.8147688908363455	0.12174803889124752	67	33.5
eye	retina horizontal cell	200	0.00%	Slc1a2	2.215202569961548	0.24900858535049136	1	0.5
eye	retina horizontal cell	200	0.00%	Slc1a3	1.7752846479415894	0.10919967797841557	1	0.5
eye	retina horizontal cell	200	0.06%	Snap25	3.8215924072265626	0.7595302002244566	200	100
eye	retina horizontal cell	200	0.00%	Stx3	1.82521653175354	0.12506837022610615	4	2
eye	retina horizontal cell	200	0.01%	Stxbp1	1.7678531847502057	0.10683790843696912	19	9.5
eye	retina horizontal cell	200		Stxbp3				0
eye	retina horizontal cell	200	0.03%	Sv2a	1.747249225993733	0.1002898302226174	91	45.5
eye	retina horizontal cell	200		Sv2b				0
eye	retina horizontal cell	200	0.00%	Synj1	1.6663101196289063	0.07456683177649989	10	5
eye	retina horizontal cell	200	0.06%	Syt1	2.3724607437375993	0.2989863024437274	189	94.5
eye	retina horizontal cell	200	0.00%	Syt7	1.8728182315826416	0.14019651415714218	1	0.5
eye	retina horizontal cell	200	0.00%	Unc119	1.7346216348501353	0.09627669588059896	13	6.5
eye	retina horizontal cell	200	0.04%	Vamp2	1.81094384765625	0.12053241415560446	125	62.5
eye	amacrine cell	43157	1.15%	Bsn	1.834430721199007	0.1279967022949042	3726	8.63359
eye	amacrine cell	43157	0.02%	Cabp4	1.8763478597005208	0.14131825397698078	72	0.166833
eye	amacrine cell	43157	0.25%	Cacna2d4	1.7795366559709822	0.11055099504682939	812	1.8815
eye	amacrine cell	43157	5.58%	Camk2d	1.9866667098535102	0.1763783348020886	18090	41.9167
eye	amacrine cell	43157	10.79%	Cfl1	2.44811328337096	0.3230291940301787	34993	81.083
eye	amacrine cell	43157	8.60%	Cplx3	2.6339970607211987	0.3821043226137149	27898	64.643
eye	amacrine cell	43157	0.05%	Cplx4	1.7766179463949547	0.10962340929427097	166	0.384642
eye	amacrine cell	43157	1.09%	Ctbp2	1.7594099087952488	0.10415457791821413	3536	8.19334
eye	amacrine cell	43157	0.46%	Dag1	1.8133203711328385	0.12128768947851083	1499	3.47336
eye	amacrine cell	43157	1.69%	Dlg4	1.8152667192914462	0.1219062521598654	5483	12.7048
eye	amacrine cell	43157	2.09%	Dmd	2.0764084730691055	0.20489887745969526	6765	15.6753
eye	amacrine cell	43157	1.06%	Dmxl2	1.8160945600257397	0.12216934557512846	3448	7.98943
eye	amacrine cell	43157	3.78%	Dnm1	1.8323429595708225	0.12733319745120616	12256	28.3986
eye	amacrine cell	43157	0.13%	Egflam	1.741954051665146	0.0986069878100484	411	0.952337
eye	amacrine cell	43157	3.70%	Gnao1	1.8241275661734055	0.12472228955900048	11995	27.7939
eye	amacrine cell	43157	0.46%	Gnb3	1.807869971714262	0.11955551547670232	1497	3.46873
eye	amacrine cell	43157	2.60%	Gnb5	1.7973708003879412	0.11621880742738004	8442	19.5611
eye	amacrine cell	43157	0.13%	Gpr179	1.7121567323983433	0.08913719710413673	415	0.961605
eye	amacrine cell	43157	0.06%	Grm6	1.7326164041610963	0.09563941993063033	187	0.433302
eye	amacrine cell	43157	1.05%	Kcnb1	1.820729139866951	0.12364224656709806	3401	7.88053
eye	amacrine cell	43157	0.01%	Kcnv2	1.7668501046987681	0.10651912277496592	26	0.0602452
eye	amacrine cell	43157	0.00%	Lrit3	1.6662704761211689	0.07455423280013694	13	0.0301226
eye	amacrine cell	43157	1.22%	Nfasc	1.801678945806962	0.11758796533999172	3950	9.15263
eye	amacrine cell	43157	9.04%	Pacsin1	2.1438009516662686	0.2263166654745648	29317	67.931
eye	amacrine cell	43157	5.60%	Pclo	1.9603343227217698	0.16800972309269765	18172	42.1067
eye	amacrine cell	43157	0.36%	Pcp2	1.8284873406705227	0.12610785554374554	1167	2.70408
eye	amacrine cell	43157	11.17%	Rab3a	2.5241364768462304	0.34718988192829825	36236	83.9632
eye	amacrine cell	43157	4.09%	Rgs7	1.9239937089870267	0.15646042890582756	13258	30.7204
eye	amacrine cell	43157	0.02%	Rgs9bp	1.8214813232421876	0.12388129555912913	55	0.127442
eye	amacrine cell	43157	4.77%	Rph3a	2.0137994419859164	0.18500130159560516	15479	35.8667
eye	amacrine cell	43157	0.17%	Slc12a2	1.7952889785906079	0.11555719030232157	547	1.26747
eye	amacrine cell	43157	4.94%	Slc12a5	1.9717847243910056	0.1716487386140399	16010	37.0971
eye	amacrine cell	43157	0.16%	Slc1a2	1.791398860924158	0.11432088445236238	527	1.22112
eye	amacrine cell	43157	0.65%	Slc1a3	2.0348673097439547	0.1916968132455649	2109	4.88681
eye	amacrine cell	43157	12.73%	Snap25	3.090098476636306	0.527056454404915	41282	95.6554
eye	amacrine cell	43157	1.14%	Stx3	1.8086523964659245	0.11980417538382437	3705	8.58493
eye	amacrine cell	43157	5.33%	Stxbp1	1.9138324284000925	0.1532311048313792	17301	40.0885
eye	amacrine cell	43157	0.13%	Stxbp3	1.809904755741717	0.12020218367860326	415	0.961605
eye	amacrine cell	43157	7.60%	Sv2a	1.9995097964608954	0.18045995506802082	24639	57.0915
eye	amacrine cell	43157	0.80%	Sv2b	1.8834249269464838	0.14356739407682856	2588	5.99671
eye	amacrine cell	43157	1.24%	Synj1	1.7987297173616281	0.11665068048321776	4029	9.33568
eye	amacrine cell	43157	12.81%	Syt1	3.157898754090865	0.5486038436699866	41556	96.2903
eye	amacrine cell	43157	2.52%	Syt7	1.9020386563455658	0.14948296386642915	8175	18.9425
eye	amacrine cell	43157	2.46%	Unc119	1.856837574469915	0.1351177526469059	7994	18.5231
eye	amacrine cell	43157	11.23%	Vamp2	2.575006951882673	0.36335686485021884	36411	84.3687
eye	retinal ganglion cell	81442	0.71%	Bsn	1.652264988111413	0.07010319346337669	2300	2.8241
eye	retinal ganglion cell	81442	0.01%	Cabp4	1.8212858501233553	0.12381917287260827	19	0.0233295
eye	retinal ganglion cell	81442	0.01%	Cacna2d4	1.628227127922906	0.062463798020957244	18	0.0221016
eye	retinal ganglion cell	81442	17.11%	Camk2d	1.9391539412973344	0.16127845383438413	55483	68.1258
eye	retinal ganglion cell	81442	21.36%	Cfl1	2.21490340548226	0.2489135088444428	69278	85.0642
eye	retinal ganglion cell	81442	0.35%	Cplx3	1.8974989055033666	0.14804020017525013	1151	1.41328
eye	retinal ganglion cell	81442	0.01%	Cplx4	2.042962970155658	0.19426966918064156	33	0.0405196
eye	retinal ganglion cell	81442	0.13%	Ctbp2	1.646929240942552	0.06840745672624446	433	0.531667
eye	retinal ganglion cell	81442	0.28%	Dag1	1.6436681362545544	0.06737105547857215	892	1.09526
eye	retinal ganglion cell	81442	1.11%	Dlg4	1.6157276858731209	0.058491390332457247	3592	4.4105
eye	retinal ganglion cell	81442	3.42%	Dmd	1.752083098829356	0.10182606788354491	11105	13.6355
eye	retinal ganglion cell	81442	1.09%	Dmxl2	1.6293338059168783	0.06281550781363755	3546	4.35402
eye	retinal ganglion cell	81442	7.49%	Dnm1	1.7085089342668422	0.08797790205032911	24299	29.836
eye	retinal ganglion cell	81442	0.06%	Egflam	1.6486053466796875	0.06894013452821487	180	0.221016
eye	retinal ganglion cell	81442	17.02%	Gnao1	1.8534896843120912	0.13405377038671998	55189	67.7648
eye	retinal ganglion cell	81442	0.04%	Gnb3	1.7853817287966502	0.11240859894147086	139	0.170674
eye	retinal ganglion cell	81442	4.70%	Gnb5	1.6257469073706812	0.06167556706219995	15253	18.7287
eye	retinal ganglion cell	81442	0.00%	Gpr179	1.814530849456787	0.12167238772197352	8	0.00982294
eye	retinal ganglion cell	81442	0.00%	Grm6	1.6003162860870361	0.053593542671981624	4	0.00491147
eye	retinal ganglion cell	81442	1.23%	Kcnb1	1.6309830060008774	0.0633396348160637	3989	4.89796
eye	retinal ganglion cell	81442	0.00%	Kcnv2	1.6587442398071288	0.0721623437157858	10	0.0122787
eye	retinal ganglion cell	81442	0.00%	Lrit3	1.507306734720866	0.024034474716843262	3	0.0036836
eye	retinal ganglion cell	81442	2.51%	Nfasc	1.6560771008032313	0.07131470880190875	8139	9.99362
eye	retinal ganglion cell	81442	14.83%	Pacsin1	1.786314385238234	0.11270500350133197	48104	59.0653
eye	retinal ganglion cell	81442	11.56%	Pclo	1.7793441818048443	0.11048982544786981	37488	46.0303
eye	retinal ganglion cell	81442	0.03%	Pcp2	2.3441394539766534	0.28998560395282535	86	0.105597
eye	retinal ganglion cell	81442	24.28%	Rab3a	2.7189256353833255	0.4090952012159307	78732	96.6725
eye	retinal ganglion cell	81442	12.26%	Rgs7	1.796771816037736	0.11602844612736607	39750	48.8077
eye	retinal ganglion cell	81442	0.00%	Rgs9bp	1.870769060575045	0.1395452736751106	13	0.0159623
eye	retinal ganglion cell	81442	15.22%	Rph3a	1.8299921742037442	0.12658610187453953	49356	60.6026
eye	retinal ganglion cell	81442	0.13%	Slc12a2	1.638229553076289	0.06564263675829334	417	0.512021
eye	retinal ganglion cell	81442	11.36%	Slc12a5	1.8413698111798882	0.13020199228156562	36834	45.2273
eye	retinal ganglion cell	81442	0.10%	Slc1a2	1.6652871641085913	0.07424172955532014	339	0.416247
eye	retinal ganglion cell	81442	0.02%	Slc1a3	1.7000462266265368	0.08528839600982108	61	0.0748999
eye	retinal ganglion cell	81442	25.03%	Snap25	3.621119062138123	0.6958184077943036	81174	99.6709
eye	retinal ganglion cell	81442	0.23%	Stx3	1.6747081969081565	0.07723579784873226	754	0.925812
eye	retinal ganglion cell	81442	14.13%	Stxbp1	1.7596823563601038	0.10424116360716187	45809	56.2474
eye	retinal ganglion cell	81442	0.07%	Stxbp3	1.626454290942611	0.06190037837206964	214	0.262764
eye	retinal ganglion cell	81442	10.79%	Sv2a	1.805000169734999	0.1186434728910021	34981	42.952
eye	retinal ganglion cell	81442	0.67%	Sv2b	1.6432335203403634	0.06723293158534553	2187	2.68535
eye	retinal ganglion cell	81442	3.90%	Synj1	1.6418215480053824	0.06678419717487444	12634	15.5129
eye	retinal ganglion cell	81442	24.98%	Syt1	3.0334774863600455	0.5090619186321946	81012	99.472
eye	retinal ganglion cell	81442	2.59%	Syt7	1.6585113909852627	0.07208834277665947	8414	10.3313
eye	retinal ganglion cell	81442	1.09%	Unc119	1.6399989063383766	0.06620494925784293	3536	4.34174
eye	retinal ganglion cell	81442	19.35%	Vamp2	2.0405619780959667	0.19350661757562132	62751	77.0499
eye	microglial cell	6081	0.01%	Bsn	1.5571293464073768	0.039868439539941035	26	0.427561
eye	microglial cell	6081	0.01%	Cabp4	1.508669926570012	0.024467706357174098	26	0.427561
eye	microglial cell	6081	0.01%	Cacna2d4	1.6329362392425537	0.06396038562364091	32	0.526229
eye	microglial cell	6081	0.66%	Camk2d	1.8458721892498833	0.13163287865157683	2143	35.2409
eye	microglial cell	6081	1.66%	Cfl1	2.3452928887038933	0.2903521733533171	5368	88.275
eye	microglial cell	6081	0.11%	Cplx3	1.6054731347095008	0.055232424234431976	348	5.72274
eye	microglial cell	6081	0.01%	Cplx4	1.5431386507474458	0.03542210131255359	39	0.641342
eye	microglial cell	6081	0.14%	Ctbp2	1.607742032137784	0.05595349526725339	440	7.23565
eye	microglial cell	6081	0.03%	Dag1	1.6481601675761115	0.06879865358156452	97	1.59513
eye	microglial cell	6081	0.04%	Dlg4	1.6316138958108837	0.0635401358881822	145	2.38448
eye	microglial cell	6081	0.02%	Dmd	1.7659478759765626	0.10623238835125325	75	1.23335
eye	microglial cell	6081	0.05%	Dmxl2	1.6188638978085275	0.05948809981399677	177	2.91071
eye	microglial cell	6081	0.03%	Dnm1	1.6016539087835349	0.05401864826171273	106	1.74313
eye	microglial cell	6081	0.01%	Egflam	1.5323820616069592	0.032003584131265535	19	0.312449
eye	microglial cell	6081	0.03%	Gnao1	1.6266293912320524	0.061956026434860395	111	1.82536
eye	microglial cell	6081	0.02%	Gnb3	1.6834803819656372	0.08002365791708468	64	1.05246
eye	microglial cell	6081	0.06%	Gnb5	1.558764005962171	0.040387945463299935	190	3.12449
eye	microglial cell	6081	0.01%	Gpr179	1.6214845320757698	0.060320955206299584	17	0.279559
eye	microglial cell	6081	0.00%	Grm6	1.5665260553359985	0.042854777541747734	16	0.263115
eye	microglial cell	6081	0.03%	Kcnb1	1.5846390419817986	0.048611207878949174	94	1.5458
eye	microglial cell	6081	0.00%	Kcnv2	1.462045669555664	0.009650200399971694	12	0.197336
eye	microglial cell	6081		Lrit3				0
eye	microglial cell	6081	0.01%	Nfasc	1.5782092503138951	0.0465677763597421	35	0.575563
eye	microglial cell	6081	0.06%	Pacsin1	1.5691306072732676	0.04368252186021378	184	3.02582
eye	microglial cell	6081	0.02%	Pclo	1.6141673278808595	0.057995497950974646	50	0.822233
eye	microglial cell	6081	0.03%	Pcp2	1.797263523317733	0.11618471404490766	106	1.74313
eye	microglial cell	6081	0.32%	Rab3a	1.7347736137714165	0.09632499581534666	1036	17.0367
eye	microglial cell	6081	0.02%	Rgs7	1.686187998453776	0.08088415685072924	60	0.98668
eye	microglial cell	6081	0.01%	Rgs9bp	1.5516558254466337	0.038128917354789134	34	0.559119
eye	microglial cell	6081	0.03%	Rph3a	1.571815341126685	0.04453574853692574	102	1.67736
eye	microglial cell	6081	0.08%	Slc12a2	1.6557001853475766	0.07119492250680903	245	4.02894
eye	microglial cell	6081	0.03%	Slc12a5	1.5970349519149116	0.05255071235667892	92	1.51291
eye	microglial cell	6081	0.01%	Slc1a2	1.6253380611025054	0.06154563293772887	29	0.476895
eye	microglial cell	6081	0.08%	Slc1a3	1.6470523596683264	0.0684465846945903	273	4.48939
eye	microglial cell	6081	0.62%	Snap25	1.9027124521683674	0.14969710076120538	2009	33.0373
eye	microglial cell	6081	0.06%	Stx3	1.5838231795873396	0.048351921261546714	195	3.20671
eye	microglial cell	6081	0.07%	Stxbp1	1.5994541101288378	0.053319537289057674	228	3.74938
eye	microglial cell	6081	0.08%	Stxbp3	1.5823921790489783	0.04789713955863607	260	4.27561
eye	microglial cell	6081	0.04%	Sv2a	1.5799267275113587	0.047113602293160056	141	2.3187
eye	microglial cell	6081	0.01%	Sv2b	1.6079676011029411	0.05602518261840941	34	0.559119
eye	microglial cell	6081	0.12%	Synj1	1.6372062467364235	0.06531742304427463	389	6.39697
eye	microglial cell	6081	0.14%	Syt1	1.7018033541165865	0.08584682307587303	468	7.6961
eye	microglial cell	6081	0.01%	Syt7	1.5349254608154297	0.03281189369663742	28	0.460451
eye	microglial cell	6081	0.15%	Unc119	1.6495333307993387	0.06923505419239075	501	8.23878
eye	microglial cell	6081	0.21%	Vamp2	1.680825294097724	0.07917985293617973	692	11.3797
eye	pericyte	401	0.00%	Bsn	1.498424768447876	0.02121172543161178	1	0.249377
eye	pericyte	401		Cabp4				0
eye	pericyte	401	0.00%	Cacna2d4	1.8065289088657923	0.11912931658327941	14	3.49127
eye	pericyte	401	0.05%	Camk2d	1.9459280716745477	0.1634313185371575	152	37.9052
eye	pericyte	401	0.07%	Cfl1	2.0061076361418775	0.18255679338863004	237	59.1022
eye	pericyte	401	0.01%	Cplx3	1.8846185857599431	0.14394674696547316	22	5.48628
eye	pericyte	401	0.00%	Cplx4	1.5635577610560827	0.04191143343308241	7	1.74564
eye	pericyte	401	0.00%	Ctbp2	1.7569826126098633	0.1033831666831616	10	2.49377
eye	pericyte	401	0.03%	Dag1	1.895351063121449	0.1473576012594239	110	27.4314
eye	pericyte	401	0.00%	Dlg4	1.7631173133850098	0.10533281630982295	16	3.99002
eye	pericyte	401	0.09%	Dmd	2.515056345722463	0.3443041545058281	303	75.5611
eye	pericyte	401	0.00%	Dmxl2	1.74706974029541	0.10023278844706025	10	2.49377
eye	pericyte	401	0.00%	Dnm1	1.7270429929097493	0.0938681519317996	12	2.99252
eye	pericyte	401	0.06%	Egflam	2.0919063702300567	0.209824214574147	199	49.6259
eye	pericyte	401	0.01%	Gnao1	1.8154103415352958	0.121951896285694	28	6.98254
eye	pericyte	401	0.01%	Gnb3	1.6941610637464022	0.08341805122322929	19	4.73815
eye	pericyte	401	0.01%	Gnb5	1.9060054355197482	0.15074363326489842	18	4.48878
eye	pericyte	401	0.00%	Gpr179	1.847585950578962	0.13217752365675156	7	1.74564
eye	pericyte	401	0.00%	Grm6	1.8689429759979248	0.13896493157783046	8	1.99501
eye	pericyte	401	0.00%	Kcnb1	1.6351384249600498	0.0646602552210872	11	2.74314
eye	pericyte	401		Kcnv2				0
eye	pericyte	401		Lrit3				0
eye	pericyte	401	0.00%	Nfasc	1.7233625139508928	0.09269847068880561	7	1.74564
eye	pericyte	401	0.00%	Pacsin1	1.727500597635905	0.09401358182580886	6	1.49626
eye	pericyte	401	0.00%	Pclo	1.9005283942589393	0.14900299230444505	13	3.2419
eye	pericyte	401	0.01%	Pcp2	1.976511796315511	0.17315103421909217	24	5.98504
eye	pericyte	401	0.02%	Rab3a	1.8068990586679192	0.11924695270767673	79	19.7007
eye	pericyte	401	0.01%	Rgs7	2.1703253353343293	0.234746294988911	17	4.2394
eye	pericyte	401	0.00%	Rgs9bp	2.5189478397369385	0.3455408977685499	1	0.249377
eye	pericyte	401	0.00%	Rph3a	1.6264873504638673	0.06191088491275311	5	1.24688
eye	pericyte	401	0.06%	Slc12a2	2.1088398412330864	0.2152057868185324	194	48.3791
eye	pericyte	401	0.00%	Slc12a5	1.7556555271148682	0.10296140988772878	8	1.99501
eye	pericyte	401	0.00%	Slc1a2	1.515799840291341	0.026733641426286724	3	0.74813
eye	pericyte	401		Slc1a3				0
eye	pericyte	401	0.01%	Snap25	2.1481341407412575	0.22769378243135777	42	10.4738
eye	pericyte	401	0.00%	Stx3	1.7814558574131556	0.11116093031708418	14	3.49127
eye	pericyte	401	0.01%	Stxbp1	1.8129465987042683	0.1211689020587934	41	10.2244
eye	pericyte	401	0.01%	Stxbp3	1.7953826904296875	0.1155869725620881	20	4.98753
eye	pericyte	401	0.00%	Sv2a	1.64464537302653	0.06768162797060971	3	0.74813
eye	pericyte	401	0.00%	Sv2b	1.5806631360735213	0.04734763794231628	7	1.74564
eye	pericyte	401	0.00%	Synj1	1.73396609379695	0.09606836047575223	13	3.2419
eye	pericyte	401	0.01%	Syt1	2.2702948252360025	0.26651727874315456	36	8.97756
eye	pericyte	401		Syt7				0
eye	pericyte	401	0.01%	Unc119	1.943131991795131	0.162542705336151	28	6.98254
eye	pericyte	401	0.01%	Vamp2	1.84523351141747	0.13142990249297332	47	11.7207
eye	Mueller cell	7927	0.01%	Bsn	1.895065160898062	0.14726673958849346	26	0.327993
eye	Mueller cell	7927	0.01%	Cabp4	2.104576587677002	0.21385089584525843	32	0.403684
eye	Mueller cell	7927	0.03%	Cacna2d4	2.031379271089361	0.1905882908399963	89	1.12275
eye	Mueller cell	7927	1.30%	Camk2d	1.925305924803068	0.15687746001616446	4221	53.2484
eye	Mueller cell	7927	1.07%	Cfl1	1.860383523239259	0.136244679280772	3468	43.7492
eye	Mueller cell	7927	0.05%	Cplx3	2.207691318941432	0.24662145869445995	151	1.90488
eye	Mueller cell	7927	0.03%	Cplx4	2.1099705696105957	0.21556513998666044	96	1.21105
eye	Mueller cell	7927	0.09%	Ctbp2	1.7922016390793616	0.11457601280954736	278	3.507
eye	Mueller cell	7927	0.17%	Dag1	1.7422132579558487	0.0986893653320205	545	6.87524
eye	Mueller cell	7927	0.07%	Dlg4	1.7998368377057614	0.11700253085778752	243	3.06547
eye	Mueller cell	7927	0.44%	Dmd	1.839690777972028	0.12966838410949003	1430	18.0396
eye	Mueller cell	7927	0.04%	Dmxl2	1.8682963053385417	0.138759415244459	129	1.62735
eye	Mueller cell	7927	0.04%	Dnm1	1.8665525181086984	0.13820522780382385	127	1.60212
eye	Mueller cell	7927	0.01%	Egflam	1.9356109982445127	0.16015248243766977	21	0.264917
eye	Mueller cell	7927	0.50%	Gnao1	1.8041005775806083	0.1183575763864715	1636	20.6383
eye	Mueller cell	7927	0.04%	Gnb3	2.1540633307562933	0.2295781193408369	144	1.81658
eye	Mueller cell	7927	0.10%	Gnb5	1.8621079344186724	0.13679270888080966	322	4.06207
eye	Mueller cell	7927	0.09%	Gpr179	1.861205027159617	0.13650575881347157	297	3.74669
eye	Mueller cell	7927	0.02%	Grm6	2.0897406375769414	0.2091359300084676	66	0.832597
eye	Mueller cell	7927	0.04%	Kcnb1	1.875277837117513	0.1409781935231878	144	1.81658
eye	Mueller cell	7927	0.01%	Kcnv2	1.9418220520019531	0.16212639756135863	21	0.264917
eye	Mueller cell	7927	0.03%	Lrit3	1.7059178785844282	0.0871544469334401	88	1.11013
eye	Mueller cell	7927	0.06%	Nfasc	1.7302910299862133	0.09490040020365753	204	2.57348
eye	Mueller cell	7927	0.04%	Pacsin1	1.829300044133113	0.1263661382311172	130	1.63996
eye	Mueller cell	7927	0.11%	Pclo	1.822448909457478	0.12418880103862152	341	4.30175
eye	Mueller cell	7927	0.04%	Pcp2	2.8925322404144502	0.46426856094296604	141	1.77873
eye	Mueller cell	7927	0.10%	Rab3a	2.028605270385742	0.18970669455121236	320	4.03684
eye	Mueller cell	7927	0.04%	Rgs7	1.954822706139606	0.16625809385998097	138	1.74089
eye	Mueller cell	7927	0.01%	Rgs9bp	1.9195162455240886	0.1550374605673761	18	0.227072
eye	Mueller cell	7927	0.03%	Rph3a	1.8948164263975273	0.1471876900726524	103	1.29936
eye	Mueller cell	7927	0.05%	Slc12a2	1.7428764858128833	0.09890014365540631	163	2.05626
eye	Mueller cell	7927	0.05%	Slc12a5	1.9425718245967742	0.16236468039097862	155	1.95534
eye	Mueller cell	7927	0.94%	Slc1a2	1.9340491062295417	0.15965610253333765	3055	38.5392
eye	Mueller cell	7927	2.26%	Slc1a3	2.6226919065054495	0.3785114677208765	7340	92.5949
eye	Mueller cell	7927	0.17%	Snap25	2.3071176114879894	0.27821981063512013	562	7.08969
eye	Mueller cell	7927	0.04%	Stx3	1.956178453233507	0.16668895950646528	144	1.81658
eye	Mueller cell	7927	0.07%	Stxbp1	1.8612191535566496	0.13651024827851807	219	2.76271
eye	Mueller cell	7927	0.09%	Stxbp3	1.7076929364885602	0.08771857240702698	280	3.53223
eye	Mueller cell	7927	0.05%	Sv2a	1.8406897760206653	0.1299858724832428	155	1.95534
eye	Mueller cell	7927	0.13%	Sv2b	1.7711639404296875	0.10789008910739711	432	5.44973
eye	Mueller cell	7927	0.06%	Synj1	1.7485150242351113	0.10069210951205398	191	2.40949
eye	Mueller cell	7927	0.14%	Syt1	2.1690513627389505	0.2343414178341817	461	5.81557
eye	Mueller cell	7927	0.01%	Syt7	1.7457733154296875	0.0998207758081243	30	0.378453
eye	Mueller cell	7927	0.30%	Unc119	1.914928315733308	0.1535793852786868	981	12.3754
eye	Mueller cell	7927	0.23%	Vamp2	1.8085394965277777	0.11976829501568162	738	9.30995
eye	glial cell	15967	0.02%	Bsn	1.7113665494051846	0.08888607157510565	55	0.34446
eye	glial cell	15967	0.02%	Cabp4	1.829279073079427	0.12635947348763774	60	0.375775
eye	glial cell	15967	0.04%	Cacna2d4	1.9197522915475738	0.1551124775989202	123	0.770339
eye	glial cell	15967	2.34%	Camk2d	1.912420052632446	0.15278224220726336	7588	47.523
eye	glial cell	15967	3.20%	Cfl1	2.134315221968239	0.22330203606683582	10390	65.0717
eye	glial cell	15967	0.17%	Cplx3	1.7784882971434222	0.11021781948184663	553	3.46339
eye	glial cell	15967	0.04%	Cplx4	1.9452296347513687	0.16320935053310437	137	0.85802
eye	glial cell	15967	0.25%	Ctbp2	1.6696515220232522	0.0756287521813311	801	5.0166
eye	glial cell	15967	0.24%	Dag1	1.703128110071656	0.08626783952767496	785	4.91639
eye	glial cell	15967	0.13%	Dlg4	1.7303902762276786	0.09493194133414008	420	2.63043
eye	glial cell	15967	0.66%	Dmd	1.8313488820606694	0.12701727285804681	2151	13.4715
eye	glial cell	15967	0.10%	Dmxl2	1.7141124619049923	0.08975874124169865	323	2.02292
eye	glial cell	15967	0.08%	Dnm1	1.7320633853774472	0.09546366680026637	249	1.55947
eye	glial cell	15967	0.01%	Egflam	1.731578645252046	0.09530961309183696	42	0.263043
eye	glial cell	15967	0.57%	Gnao1	1.780035980273752	0.11070968370600931	1863	11.6678
eye	glial cell	15967	0.07%	Gnb3	2.004112029744086	0.18192257610387186	214	1.34026
eye	glial cell	15967	0.18%	Gnb5	1.7311542960168607	0.09517475201901902	569	3.5636
eye	glial cell	15967	0.13%	Gpr179	1.776514956825658	0.10959067850874628	437	2.73689
eye	glial cell	15967	0.03%	Grm6	1.987650057164634	0.17669084926502346	82	0.513559
eye	glial cell	15967	0.08%	Kcnb1	1.7572974077603112	0.1034832107228044	247	1.54694
eye	glial cell	15967	0.01%	Kcnv2	1.769547181970933	0.1073762722740998	34	0.212939
eye	glial cell	15967	0.03%	Lrit3	1.7059178785844282	0.0871544469334401	88	0.551137
eye	glial cell	15967	0.09%	Nfasc	1.6838117900647616	0.08012898166479672	304	1.90393
eye	glial cell	15967	0.10%	Pacsin1	1.6711438573049213	0.07610302648278476	334	2.09181
eye	glial cell	15967	0.13%	Pclo	1.7833071108217593	0.11174927124017568	432	2.70558
eye	glial cell	15967	0.08%	Pcp2	2.370703585642689	0.2984278656512426	265	1.65967
eye	glial cell	15967	0.47%	Rab3a	1.7802367210388184	0.1107734804863271	1536	9.61984
eye	glial cell	15967	0.07%	Rgs7	1.83463524782806	0.12806170224854355	241	1.50936
eye	glial cell	15967	0.02%	Rgs9bp	1.6642940588164747	0.07392611393966457	57	0.356986
eye	glial cell	15967	0.07%	Rph3a	1.7301866763106017	0.0948672358958691	214	1.34026
eye	glial cell	15967	0.13%	Slc12a2	1.6925499639351018	0.08290603274657572	417	2.61164
eye	glial cell	15967	0.08%	Slc12a5	1.798587990543557	0.11660563873659176	259	1.6221
eye	glial cell	15967	1.03%	Slc1a2	1.9116819460567704	0.15254766691786506	3338	20.9056
eye	glial cell	15967	2.90%	Slc1a3	2.5509714598157394	0.35571822201294045	9416	58.9716
eye	glial cell	15967	0.94%	Snap25	1.9579517854588917	0.16725253654761046	3059	19.1583
eye	glial cell	15967	0.12%	Stx3	1.7214137812207762	0.09207915017440872	401	2.51143
eye	glial cell	15967	0.16%	Stxbp1	1.715301755874876	0.09013670695337085	504	3.15651
eye	glial cell	15967	0.18%	Stxbp3	1.6473034411877185	0.06852638010898568	572	3.58239
eye	glial cell	15967	0.10%	Sv2a	1.7047876818426724	0.08679526272277001	319	1.99787
eye	glial cell	15967	0.17%	Sv2b	1.739062341172456	0.09768798254978757	538	3.36945
eye	glial cell	15967	0.19%	Synj1	1.670240258388832	0.07581585660213756	610	3.82038
eye	glial cell	15967	0.33%	Syt1	1.9389941221818934	0.16122766223261353	1059	6.63243
eye	glial cell	15967	0.02%	Syt7	1.6364769474152596	0.0650856467602557	62	0.388301
eye	glial cell	15967	0.57%	Unc119	1.792942808412554	0.11481156146411349	1854	11.6114
eye	glial cell	15967	0.51%	Vamp2	1.734214754971591	0.09614738668812559	1650	10.3338
eye	astrocyte	1959	0.00%	Bsn	1.4560343424479167	0.0077397597638382935	3	0.153139
eye	astrocyte	1959	0.00%	Cabp4	1.5924361944198608	0.051089195949936515	2	0.102093
eye	astrocyte	1959	0.00%	Cacna2d4	1.5414087772369385	0.034872335746546586	2	0.102093
eye	astrocyte	1959	0.38%	Camk2d	1.9844962724673203	0.17568855504024256	1224	62.4809
eye	astrocyte	1959	0.48%	Cfl1	2.0168557578225546	0.1859726195536059	1554	79.3262
eye	astrocyte	1959	0.02%	Cplx3	1.693296644422743	0.08314333288350544	54	2.75651
eye	astrocyte	1959	0.00%	Cplx4	1.8784329891204834	0.14198092228700504	2	0.102093
eye	astrocyte	1959	0.03%	Ctbp2	1.5873775252376694	0.04948151648129488	83	4.23686
eye	astrocyte	1959	0.04%	Dag1	1.5914537123033217	0.050776956451724586	143	7.29964
eye	astrocyte	1959	0.01%	Dlg4	1.6506115198135376	0.06957770999355377	32	1.63349
eye	astrocyte	1959	0.20%	Dmd	1.8204759532822175	0.12356178214862126	646	32.976
eye	astrocyte	1959	0.01%	Dmxl2	1.5358336953555836	0.03310053681013789	17	0.86779
eye	astrocyte	1959	0.00%	Dnm1	1.5285186767578125	0.030775774152447418	16	0.816743
eye	astrocyte	1959	0.00%	Egflam	1.481605052947998	0.015866305459746176	2	0.102093
eye	astrocyte	1959	0.04%	Gnao1	1.5874356236951104	0.04949998056618038	116	5.92139
eye	astrocyte	1959	0.00%	Gnb3	1.8253506024678547	0.1251109788108914	6	0.306279
eye	astrocyte	1959	0.02%	Gnb5	1.5660152769925302	0.04269244871053819	57	2.90965
eye	astrocyte	1959	0.04%	Gpr179	1.5934463128810976	0.0514102184664401	123	6.27871
eye	astrocyte	1959		Grm6				0
eye	astrocyte	1959	0.00%	Kcnb1	1.672928704155816	0.07667026295022461	9	0.459418
eye	astrocyte	1959	0.00%	Kcnv2	1.841795802116394	0.13033737509822793	1	0.0510465
eye	astrocyte	1959		Lrit3				0
eye	astrocyte	1959	0.02%	Nfasc	1.5948015653170071	0.051840926907250694	65	3.31802
eye	astrocyte	1959	0.01%	Pacsin1	1.5816493034362793	0.04766104863683885	20	1.02093
eye	astrocyte	1959	0.01%	Pclo	1.6640306798423208	0.07384241031051447	41	2.0929
eye	astrocyte	1959	0.01%	Pcp2	1.6599719789293077	0.07255252755831175	18	0.918836
eye	astrocyte	1959	0.06%	Rab3a	1.6003580729166667	0.0536068228106183	180	9.18836
eye	astrocyte	1959	0.01%	Rgs7	1.6560527003088663	0.07130695415885888	43	2.195
eye	astrocyte	1959	0.00%	Rgs9bp	1.511435317993164	0.025346566558076423	5	0.255232
eye	astrocyte	1959	0.00%	Rph3a	1.6409680048624675	0.06651293535935686	9	0.459418
eye	astrocyte	1959	0.00%	Slc12a2	1.7842180464002821	0.11203877276203877	9	0.459418
eye	astrocyte	1959	0.00%	Slc12a5	1.484038511912028	0.016639675267763193	12	0.612557
eye	astrocyte	1959	0.08%	Slc1a2	1.6753524419829602	0.07744054331482866	254	12.9658
eye	astrocyte	1959	0.56%	Slc1a3	2.395863935541459	0.30642399595731035	1803	92.0368
eye	astrocyte	1959	0.15%	Snap25	1.78324827600698	0.11173057313592034	488	24.9107
eye	astrocyte	1959	0.02%	Stx3	1.6088985320060485	0.05632103879040786	62	3.16488
eye	astrocyte	1959	0.02%	Stxbp1	1.618062604937637	0.059233443490267476	57	2.90965
eye	astrocyte	1959	0.01%	Stxbp3	1.646298885345459	0.06820712543062281	32	1.63349
eye	astrocyte	1959	0.01%	Sv2a	1.554376685101053	0.03899362505674055	23	1.17407
eye	astrocyte	1959	0.02%	Sv2b	1.6083588070339627	0.056149510523766086	72	3.67534
eye	astrocyte	1959	0.01%	Synj1	1.6002315521240233	0.053566613642285064	30	1.53139
eye	astrocyte	1959	0.04%	Syt1	1.9770620492788462	0.17332590835295084	130	6.63604
eye	astrocyte	1959	0.00%	Syt7	1.5276141166687012	0.030488298804477156	4	0.204186
eye	astrocyte	1959	0.11%	Unc119	1.664395240045363	0.07395827002230944	372	18.9893
eye	astrocyte	1959	0.07%	Vamp2	1.6528230146928267	0.07028053810592678	220	11.2302

## Sheet: Rods & RBCs
Gene	Expression in rods %	Scaled expression in rods	Expression in RBCs %	Scaled expression in RBCs	Other
Bsn	5.35	0.17	4.04	0.13
Cabp4	47.78	0.23	0.08	0.16
Cacna2d4	49.28	0.25	77	0.28
Camk2d	81.66	0.37	73.53	0.29
Cfl1	23.73	0.17	35.06	0.18
Cplx3	4.19	0.18	90.96	0.4
Cplx4	79.61	0.38	0.3	0.21
Ctbp2	16.57	0.16	12.77	0.18
Dag1	4.6	0.17	2.99	0.14
Dlg4	51.09	0.25	8.37	0.15
Dmd	97.99	0.76	3.03	0.19
Dmxl2	34.67	0.22	24.99	0.14
Dnm1	17.97	0.19	17.39	0.15
Egflam	42.45	0.24	0.1	0.1
Gnao1	4.83	0.2	91.5	0.42
Gnb3	10.61	0.2	90.82	0.41
Gnb5	73.98	0.32	46.6	0.18
Gpr179	0.16	0.26	73.97	0.26
Grm6	0.24	0.21	67.86	0.24
Kcnb1	81.98	0.39	15.88	0.15
Kcnv2	29.85	0.19	0.02	0.12
Lrit3	6.23	0.16	0.04	0.21
Nfasc	28.84	0.22	66.63	0.24
Pacsin1	24.78	0.19	27.34	0.15
Pclo	48.64	0.25	56.94	0.22
Pcp2	2.12	0.25	99.78	1
Rab3a	20.66	0.17	56.02	0.2
Rgs7	0.54	0.27	82.89	0.49
Rgs9bp	38.46	0.22	3.66	0.16
Rph3a	0.89	0.28	18.78	0.18
Slc12a2	3.55	0.17	2.89	0.15
Slc12a5	26.94	0.2	58.36	0.2
Slc1a2	38.4	0.21	39.8	0.16
Slc1a3	0.28	0.21	0.52	0.23
Snap25	65.08	0.3	97.48	0.55	High expression in all neurons
Stx3	58.07	0.26	50.62	0.19
Stxbp1	45.63	0.23	35.24	0.17
Stxbp3	8.08	0.15	3.55	0.16
Sv2a	2.72	0.18	13.81	0.18
Sv2b	46.04	0.25	54.4	0.2
Synj1	27.53	0.21	9.68	0.15
Syt1	92.19	0.52	91.12	0.47	High expression in all neurons
Syt7	0.41	0.27	0.07	0.19
Unc119	89.18	0.61	70.65	0.26
Vamp2	33.97	0.19	56.08	0.21
