# Supplementary material for: Presynaptic Changes in Mouse Rod Photoreceptors During Early Retinitis Pigmentosa
Source: Invest Ophthalmol Vis Sci. 2025 Dec 1;66(15):4. doi: 10.1167/iovs.66.15.4 (PMC12697692; doi:10.1167/iovs.66.15.4)
Supplement: Supplement 9 [file iovs-66-15-4_s009.xlsx]

## Sheet: Functions of selected proteins
Protein	Detected in this article´s proteomics dataset	Relevance	Source
BSN	Yes	Active zone scaffold, anchors the ribbon to the active zone	https://pubmed.ncbi.nlm.nih.gov/12628168/
CABP4	Yes	Modulation of calcium channels	https://pubmed.ncbi.nlm.nih.gov/15452577/
CACNA1F	No	Voltage-dependent L-type calcium channel subunit alpha-1F (Cav1.4), high expression in rods and cones. Mediates neurotransmitter release at retinal ribbon synapses. Suggested to play a role in assebly and localization of synaptic ribbon to the active zone.	https://pubmed.ncbi.nlm.nih.gov/16332266/ https://pubmed.ncbi.nlm.nih.gov/16155113/
CACNA1S	No	Functional assembly and/or maintenance and synaptic functions of photoreceptor ribbon synapses. Contributes to the light response of ON bipolar cells.	https://academic.oup.com/hmg/article/14/20/3035/626206 https://pmc.ncbi.nlm.nih.gov/articles/PMC3954003/
CACNA2D4	Yes	Structural and functional integrity of rod and cone synapses	https://pmc.ncbi.nlm.nih.gov/articles/PMC6031576/
CAMK2D	Yes	Postsynaptic activation of CaMKII induces a structural remodeling of presynaptic inputs that favors the retention of active presynaptic partners. Presynaptic CaMKII either enhances or inhibits neurotransmitter release and synaptic plasticity depending on experimental or physiological conditions and properties of specific synapses	https://www.cell.com/neuron/fulltext/S0896-6273(03)00422-7
CAMK4	No	A key sensory/effector in excitatory synaptic scaling that senses perturbations in firing through changes in calcium influx	https://www.jneurosci.org/content/37/28/6778.abstract
CFL1	Yes	Actin cytoskeletal dynamics and rod communication with connecting cells	https://iovs.arvojournals.org/article.aspx?articleid=2798548
CPLX3	Yes	Exocytosis, fusion clamp	https://pubmed.ncbi.nlm.nih.gov/22694764/ https://pubmed.ncbi.nlm.nih.gov/19386896/
CPLX4	Yes	Exocytosis, fusion clamp	https://pubmed.ncbi.nlm.nih.gov/15911881/ https://pubmed.ncbi.nlm.nih.gov/19386896/
CTBP2	Yes	Ribbon scaffold, docking?, priming?	https://pubmed.ncbi.nlm.nih.gov/26929012/
DAG1 (DYSTROGLYCAN)	Yes	Formation of proper photoreceptor ribbon synaptic structures and normal retinal electrophysiology, strengthening of rod-RBC synapse	https://www.jneurosci.org/content/32/18/6126
DLG4 (PSD95)	Yes	Regulates plasma membrane Ca(2+) pump localization at the photoreceptor synapse	https://pubmed.ncbi.nlm.nih.gov/19233278/
DMD (DYSTROPHIN)	Yes	Strengthening of rod-RBC transsynaptic complex. "In retinae from wild type and mdx3Cv mice, dystrophin and β-dystroglycan were concentrated in small extensions of rod and cone photoreceptor terminals protruding into the outer plexiform layer. Beta-dystroglycan but not dystrophin was also clustered around the inner limiting membrane and the capillary basal laminae." (Blank et al. 2008)	https://www.nature.com/articles/ng0593-82 https://iovs.arvojournals.org/article.aspx?articleid=2186657 https://pubmed.ncbi.nlm.nih.gov/10336681/
DMXL2	Yes	Docking, vesicle loading?	https://pubmed.ncbi.nlm.nih.gov/37371135/ https://pubmed.ncbi.nlm.nih.gov/22875945/
DNM1	Yes	Vesicle endocytosis	https://pubmed.ncbi.nlm.nih.gov/23785143/
EGFLAM (PIKACHURIN)	Yes	Strengthening of rod-RBC connectivity	https://www.science.org/doi/10.1126/scisignal.add9539 https://pmc.ncbi.nlm.nih.gov/articles/PMC6622127/
GNAO1	Yes	Role in connecting the mGluR6 macromolecular complex to the presynaptic rod terminal? Mediates the light response of rod bipolar cells	https://pmc.ncbi.nlm.nih.gov/articles/PMC4899192/
GNB3	Yes	Essential in phototransduction and ON-bipolar cell signaling	https://pubmed.ncbi.nlm.nih.gov/22895717/
GNB5	Yes	Required for normal light responses and morphology of retinal ON-bipolar cells	https://pubmed.ncbi.nlm.nih.gov/18094259/
GPR179	Yes	Transmembrane protein required for depolarizing bipolar cell function. Recruits RGS7 and RGS11.	https://pubmed.ncbi.nlm.nih.gov/22325362/ https://pubmed.ncbi.nlm.nih.gov/24790204/
GRM6	Yes	Essential in synaptic transmission to the RBCs, controls synaptic gain between rods and RBC	https://pubmed.ncbi.nlm.nih.gov/7889569/
GRM8	No	A presynaptic autoreceptor in rod photoreceptors	https://pubmed.ncbi.nlm.nih.gov/15623786/
KCNB1	Yes	Heterotetrameric Kv voltage-gated K+ channels are formed by two subunits, Kv8.2 and Kv2.1, encoded, respectively, by the KCNV2 gene and KCNB1 gene.	https://pmc.ncbi.nlm.nih.gov/articles/PMC6393689/
KCNV2	Yes	In the Kv8.2 KO, the b-wave response becomes enhanced at higher stimulus intensities (ERG phenotype resembles P23H het)	https://pmc.ncbi.nlm.nih.gov/articles/PMC6393689/
LRIT3	Yes	Acts as a transsynaptic organizer of the postsynaptic complex. Expressed presynaptically in rods.	https://pmc.ncbi.nlm.nih.gov/articles/PMC6628893/
LRRTM4	No	A member of the transsynaptic complex between rod photoreceptors and bipolar cells expressed primarily at RBC dendritic tips.	https://pmc.ncbi.nlm.nih.gov/articles/PMC7652719/
NFASC	Yes	Strengthening of rod-RBC connectivity	https://iovs.arvojournals.org/article.aspx?articleid=2775577 https://pubmed.ncbi.nlm.nih.gov/33643000/
NYX	No	Binds with TRPM1 and interacts with mGluR6. Localizes TRPM1 to RBC dendrites.	https://pubmed.ncbi.nlm.nih.gov/21832182/ https://pubmed.ncbi.nlm.nih.gov/21734298/
PACSIN1	Yes	Cooperates with dynamin to facilitate vesicle fission during endocytosis	https://www.annualreviews.org/content/journals/10.1146/annurev-vision-101322-111204 https://pubmed.ncbi.nlm.nih.gov/21734298/
PCLO	Yes	Active zone scaffold
PCP2	Yes	Interacts with Gnao1, PCP2-null mice showed a normal a-wave but a slower falling phase of the b-wave	https://pubmed.ncbi.nlm.nih.gov/18768681/
PICCOLINO	No	Active zone scaffold, ribbon specific splice variant of Piccolino	https://www.jneurosci.org/content/39/14/2606
RAB3A	Yes	Docking?, priming	https://pubmed.ncbi.nlm.nih.gov/22593061/
RGS7	Yes	The key GTPase accelerating proteins in the mGluR6 pathway of retinal rod ON bipolar cells that set the sensitivity and time course of light-evoked responses	https://pubmed.ncbi.nlm.nih.gov/22547806/
RGS11	No
RGS9BP	Yes	Accelerates the deactivation of G–proteins (transducins) in the rod and cone phototransduction cascades. R9AP is required for stable expression of RGS11-Gbeta5 in ON-bipolar cell dendrites	https://iovs.arvojournals.org/article.aspx?articleid=2406227 https://pubmed.ncbi.nlm.nih.gov/20100392/
RIMS2	No	Active zone, docking? A role in stabilizing vesicles near the membrane?	https://pubmed.ncbi.nlm.nih.gov/15728193/
RPH3A	Yes	Docking? Regulates various steps of the vesicle fusion process	https://www.pnas.org/doi/10.1073/pnas.1702542114
SLC1A2 (EAAT2, GLT-1)	Yes	Glutamate transporter in rods	https://pubmed.ncbi.nlm.nih.gov/9539795/ https://pubmed.ncbi.nlm.nih.gov/28612046/
SLC1A3 (EAAT1, GLAST)	Yes	Glutamate transporter expressed in Müller cells	https://pubmed.ncbi.nlm.nih.gov/15390100/
SLC1A7 (EAAT5)	No	Glutamate transporter in rods	https://pubmed.ncbi.nlm.nih.gov/37477643/
SLC12A2 (NKCC1)	Yes	The NKCC1 subtype is a major Cl(-) uptake transporter in mouse retina. Strong labeling of NKCC1 was present in horizontal cells and rod-bipolar dendrites in adult mice. Interestingly, we also found that a diffuse labeling pattern was present in photoreceptor terminals. Localization on RBC dendrites uncertain?	https://pubmed.ncbi.nlm.nih.gov/18442435/ https://pubmed.ncbi.nlm.nih.gov/17493914/
SLC12A5 (KCC2)	Yes	"KCC2 is expressed throughout all major rod DBC compartments (Vu et al., 2000; Zhang et al., 2007). Our own coimmunostaining of KCC2 with the rod DBC-specific marker PKCα revealed the most abundant KCC2 staining in rod DBC axons and cell bodies (Figure 4C), consistent with Vu et al. (2000) and Zhang et al. (2007). -- inactivation of KCC2 in WT mice should shift the chloride equilibrium potential …	https://www.cell.com/neuron/fulltext/S0896-6273(11)00687-8 https://pubmed.ncbi.nlm.nih.gov/17493914/
SNAP25	Yes	t-SNARE, exocytosis	https://pubmed.ncbi.nlm.nih.gov/11830673/ https://www.nature.com/articles/s42003-023-05760-8
STX3	Yes	t-SNARE, exocytosis	https://www.annualreviews.org/content/journals/10.1146/annurev-vision-101322-111204
STXBP1 (MUNC-18A)	Yes	Priming	https://iovs.arvojournals.org/article.aspx?articleid=2637111
STXBP2 (MUNC18-B)	No	Priming
STXBP3 (MUNC18-C)	Yes	Priming	https://pubmed.ncbi.nlm.nih.gov/35167762/
SV2A	Yes	Vesicle associated protein, structural support to other transmembrane vesicle proteins	https://pubmed.ncbi.nlm.nih.gov/31394034/
SV2B	Yes	The major isoform in rods	https://pubmed.ncbi.nlm.nih.gov/15466855/ https://pubmed.ncbi.nlm.nih.gov/19381277/
SYNJ1	Yes	Helps uncoat clathrin-coated synaptic vesicles and plays a role in ultrafast endocytic retrieval	https://pubmed.ncbi.nlm.nih.gov/19827152/ https://pubmed.ncbi.nlm.nih.gov/29953872/
SYT1	Yes	Calcium triggering of exocytosis, endocytosis, docking?	https://www.annualreviews.org/content/journals/10.1146/annurev-vision-101322-111204#right-ref-B200
SYT7	Yes	Calcium triggering of exocytosis, endocytosis, docking?	https://www.annualreviews.org/content/journals/10.1146/annurev-vision-101322-111204#right-ref-B200 https://pubmed.ncbi.nlm.nih.gov/26245964/ https://pubmed.ncbi.nlm.nih.gov/36280223/
TRPM1	No	The transduction cation channel of retinal ON BCs in the downstream of mGluR6 cascade. Negatively regulated by Go in the mGluR6 cascade	https://www.pnas.org/doi/10.1073/pnas.0908711106 https://www.nature.com/articles/srep20940
UNC119	Yes	Lipid-binding chaperone. Interacts with Ribeye and CABP4 (and perhaps Complexin 4). Elimination induces diminished RBC light sensitivity.	https://pubmed.ncbi.nlm.nih.gov/37175812/ https://pubmed.ncbi.nlm.nih.gov/18296658/
UNC13A	No	Docking, priming	https://pmc.ncbi.nlm.nih.gov/articles/PMC6596913/ https://pubmed.ncbi.nlm.nih.gov/35167762/
UNC13B	No	Docking, priming	https://pubmed.ncbi.nlm.nih.gov/22674279/
VAMP1	No	v-SNARE, exocytosis. VAMP-1 expression in the mouse retina is not restricted to presynaptic terminals. In the OPL, VAMP-1 is co-expressed with VAMP-2 presynaptically in photoreceptor terminals.	https://pubmed.ncbi.nlm.nih.gov/35167762/
VAMP2	Yes	v-SNARE, exocytosis. The predominant isoform and is widely expressed at ribbon and conventional synapses in both plexiform layers
