# Supplementary material for: Presynaptic Changes in Mouse Rod Photoreceptors During Early Retinitis Pigmentosa
Source: Invest Ophthalmol Vis Sci. 2025 Dec 1;66(15):4. doi: 10.1167/iovs.66.15.4 (PMC12697692; doi:10.1167/iovs.66.15.4)
Supplement: Supplement 10 [file iovs-66-15-4_s010.xlsx]

## Sheet: Sheet1
	Protein	S3	S4	S7	S13	S14	S1	S2	S5	S6	S8	S9	S10	S11	S12	S15	Regulation %, Δ P23H/Gnat2-/-
SNARE proteins	SNAP25a (P60879-2)	1.84133	0.843583	0.53565	1.30757	0.471864	1.40196	0.401964	1.3267	0.764769	0.86232	2.76474	3.02704	0.734843	1.24746	1.54852	40.8031
	SNAP25b (P60879-1)	0.500779	0.967474	0.966323	1.57299	0.992432	0.662373	1.05377	0.737449	0.696893	1.0004	0.949865	1.16727	0.931688	1.03679	1.00611	-7.574
	SNAP25-a&b (P60879-1 & P60879-2)	0.614285	0.901925	1.07938	1.22139	1.18302	1.09257	1.06124	1.0389	0.832403	0.962854	1.00032	1.10029	0.971944	1.07005	1.13363	2.642
	STX3	0.660993	1.0061	1.16831	1.01412	1.15048	0.932227	1.0563	0.93936	0.823533	1.00639	0.976148	0.943348	0.936581	1.01942	1.023	-3.43691
	VAMP2	1.11444	0.327148	0.912637	1.53476	1.11101	1.42262	2.06399	1.30116	1.364	0.873928	0.502029	0.970498	0.626445	0.922734	0.974996	10.224
SNARE-accessory proteins	CPLX3	0.823973	0.795162	0.951708	1.41842	1.01073	1.31478	1.26372	1.28608	0.776197	0.959786	0.739432	1.11203	0.920318	0.940032	1.01988	3.32257
	CPLX4	0.836961	0.965044	0.996934	1.37746	0.823602	1.06166	0.778095	0.772328	0.656782	0.751269	0.622979	1.11105	0.706775	0.90407	0.793193	-18.418
	STXBP1-1 (O08599-1)	0.992104	0.950075	1.00444	1.06074	0.992639	0.897672	0.98977	0.895514	1.0582	1.00965	1.02191	0.914831	0.979317	0.981203	1.02408	-2.27849
	STXBP1-2 (O08599-2)	0.269385	1.04492	1.43387	1.11934	1.13248	0.557857	1.4096	0.717498	1.22592	1.64791	1.51013	1.95788	1.40585	2.43716	1.91787	47.8768
	STXBP1-1&2 (O08599-1 & O08599-2)	0.962024	0.983457	1.06971	0.980908	1.0039	0.984377	1.04027	0.977387	1.0804	1.02906	1.04853	0.906682	1.01604	0.971779	0.977998	0.325175
	STXBP3	1.0806	0.770706	0.966798		1.1819	1.17737	0.980534	1.57502	2.08205	1.11822	1.04262	1.44842	0.86238	0.95256	1.19214	24.3131
Active zone proteins	BSN	1.03769	1.1328	0.836525	0.976578	1.0164	1.28669	0.32866	1.17489	1.02501	1.00063	0.96641	1.32973	0.984761	0.593234	1.01508	-2.94911
	CTBP2	0.717179	1.022	1.11317	1.01989	1.12776	1.04405	0.945061	1.02061	0.881598	1.00023	1.11082	1.11456	0.969593	1.00372	1.11927	2.09516
	PCLO	1.50343	1.27835	0.670814	0.775119	0.772285	0.974881	1.77476	0.923869	1.81182	1.15336	0.749869	0.872388	1.11107	0.509198	0.917866	7.99096
	RPH3A	1.02457	0.967599	0.971826	1.00433	1.03168	1.25828	0.755749	1.15614	1.0632	1.08386	1.12212	1.21154	1.15019	1.10739	1.15486	10.6333
Vesicle proteins	RAB3A	0.960083	1.05262	1.00017	0.938943	1.04818	1.24464	1.11395	1.17599	0.935221	1.01465	1.14299	1.15717	1.175	1.06032	1.0737	10.9363
	SV2A	0.957117	0.991389	1.00112	0.979156	1.07122	1.10948	1.20193	1.24924	1.09907	1.14293	1.14	1.12487	1.31438	1.03985	1.21921	16.4096
	SV2B	1.07761	1.00503	0.916877	1.06799	0.932501	0.821922	1.02552	0.940308	0.857069	0.960739	1.04295	0.93538	0.973419	1.03551	0.953393	-4.53787
	SYT1	1.05378	0.956822	0.978987	1.07975	0.93066	1.01302	1.09381	1.05528	1.05309	1.11586	1.10125	1.1073	1.1381	1.09083	1.1247	8.93243
	SYT7	1.02641	0.889929		1.40801	0.675647	2.28379	2.8005			1.3688	2.28606	2.54447	2.2499	1.69778	2.59549	122.835
Endocytosis	DNM1-3 (P39053-3)	0.802236	1.05766	1.07225	0.955592	1.11227	0.844234	0.89994	0.987329	0.824464	1.04179	1.03064	1.01378	1.11054	1.15776	1.05562	-0.339041
	DNM1-6 (P39053-6)	0.696091	0.913583	1.19228	0.999517	1.19853	0.848061	1.10654	0.965364	1.21302	1.13287	1.01889	0.868511	1.13471	1.14646	1.35394	7.8836
	DNM1-3&6 (P39053-3 & P39053-6)	1.01724	1.00402	1.03173	0.934318	1.01269	0.964703	0.946697	1.01613	0.969504	0.991278	0.993717	0.973924	1.05559	1.00316	1.03439	-0.509136
	PACSIN1	1.04075	1.02346	0.951671	1.02432	0.959801	1.02891	0.751275	0.986687	1.03693	1.04597	1.00696	0.970863	1.05399	0.993293	1.04467	-0.804617
	SYNJ1	0.99679	1.06445	1.01927	0.922813	0.996683	0.955596	1.00873	1.09376	0.886168	0.970145	0.957057	0.952358	1.05324	0.982778	0.974304	-1.6586
Calcium and potassium channels and associated proteins	CABP4	0.547961	1.523	0.816808	0.779933	1.3323	0.693169		0.493135	0.275644	0.258335	0.33478	0.689091	0.764948	0.650641	0.646969	-46.5921
	CACNA2D4	0.448565	0.951067	1.05869	1.23951	1.30217	1.02902	0.682358	0.567193	0.467574	0.900328	0.2752	1.21065	1.2718	1.34728	0.783607	-14.6499
	KCNB1	0.724671	1.03845	1.06522	0.951359	1.22029	0.638701	0.632534	0.662818	0.794609	0.49327	0.697428	0.7272	0.840195	0.81505	0.868969	-28.2923
	KCNV2	0.725798	1.17214	1.20342	0.636335	1.2623	0.650421	0.584416	0.803838	0.771936	0.702538	0.948452	0.629186	1.04724	0.877821	0.734783	-22.4937
Other proteins	CAMK2D	0.838172	1.03498	1.08967	1.02641	1.01077	0.882003	0.921812	0.792529	1.04833	0.993438	0.907209	0.949268	0.919002	0.878573	0.983436	-7.24404
	CFL1	1.08766	0.899643	0.954536	1.12958	0.928582	1.2734	0.698519	1.27956	0.975108	1.09832	0.997813	1.1299	1.06429	1.09705	1.13581	7.49762
	DLG4 (PSD95)	0.820996	1.08735	1.11567	0.963427	1.01255	0.854531	0.809157	0.628006	0.841566	0.848542	0.933723	0.853206	0.751886	0.784801	0.871426	-18.2316
	DMXL2	0.854648	1.13125	0.953464	0.954388	1.10625	0.920512	1.09583	0.950059	0.714509	0.961716	1.07216	0.932135	1.05407	1.07026	1.09869	-1.30056
	RGS9BP	0.819761	1.03269	1.00691	0.983413	1.15723	0.689689	0.740316	0.84218	0.750168	0.735871	0.819682	0.713786	0.80091	0.874717	0.749205	-22.8348
	SLC1A2 (EAAT2)	0.906377	0.989589	1.07703	1.00618	1.02083	1.84443	0.875148	1.47314	1.15799	1.19636	1.20421	1.24468	1.14251	0.99347	1.22794	23.5988
	SLC1A3 (EAAT1)	1.04248	1.22081	0.862372	1.16347	0.71086	1.2926	0.659783	1.01271	0.547444	1.25336	1.56365	1.53521	1.01717	1.35533	0.763776	10.0104
	UNC119	0.957941	1.00866	1.06728	0.907925	1.05819	0.72624	0.559493	0.804398	0.713546	0.749842	0.778267	0.719168	0.770871	0.74184	0.76146	-26.7488
Matrix-associated / Transsynaptic complex proteins	DAG1 (DYSTROGLYCAN)	0.708706	0.701884	1.07116	1.42684	1.09141	1.78151	1.46217	2.30262	0.635374	1.45623	1.59819	1.96593	1.58164	1.01163	0.560465	43.5575
	DMD (DYSTROPHIN)	1.26963	0.85178	0.578318		1.30027	1.91822	1.29338	1.49271	1.49317	0.849346	1.17977	1.95783	1.15069		1.72594	45.1229
	EGFLAM (PIKACHURIN)	0.94062	1.63007	1.24772	0.698777	0.48281	0.774089	0.677282	0.530126		2.04685	0.596632	0.730795	0.692765	0.479421	0.739817	-19.2469
	LRIT3	0.881994			0.895647	1.22236											NA
	NFASC	1.08414	0.954559	1.04916	0.962653	0.949491	1.1573	1.25961	1.24109	1.31031	1.26359	1.20004	1.09712	1.14629	1.15216	1.14863	19.7613
RBC proteins	GNAO1-Alpha1 (P18872-1)	0.947505	0.962079	1.04984	1.00467	1.0359	1.14246	1.23476	1.21318	1.1186	1.18134	1.13609	1.10916	1.17795	1.1017	1.26326	16.7849
	GNAO1-Alpha1&2 (P18872-1 & P18872-2)	0.515183	1.97324	0.887439	0.861717	0.762425	1.24151	1.51544	0.816255	0.260798	0.660072	2.40891	1.73607	1.30713	1.12648	1.80362	28.7628
	GNB3	0.963209	0.964891	1.12823	1.03104	0.912631	1.487	1.58428	1.34511	1.36802	1.59963	1.41325	1.40477	1.44383	1.61427	1.77406	50.3423
	GNB5	0.786198	1.05166	1.13847	0.929698	1.09398	0.189035	0.895711	0.607557	0.808806	0.772255	0.781127	0.848151	0.843237	0.933129	0.801855	-25.1914
	GPR179	1.07244	0.402131	2.38793	0.291142	0.84636	1.70651	1.1987	0.648475	0.609998	1.53788	0.405119	0.149022		1.20158	0.342325	-13.3377
	GRM6	0.826224	0.819113	1.41116	0.790326	1.15318	1.65619	1.11366	0.830279	1.01898	0.765493	0.955414	1.21412	1.01281	0.652192	1.20969	4.2883
	PCP2	1.11753	0.733969	1.14781	1.32821	0.672478	1.18956	0.931372	0.402489	0.732995	0.749813	0.88195	1.19102	0.690037	0.914684	0.315535	-20.0055
	RGS7	0.946267	1.07094	0.892139	1.06689	1.02377	1.1035	0.814559	0.888563	0.796177	0.681045	0.985277	1.09496	1.02432	1.09362	0.817863	-7.00113
	SLC12A2 (NKCC1)	1.02358	0.524166	1.35065		1.10161	1.25436	1.31876	2.43434	1.97592	1.50435	1.66672	1.70199	1.77225	2.06503	1.34222	70.3593
	SLC12A5 (KCC2)	0.880326	1.03028	1.03897		1.04004	1.37705	1.30634	1.26065	1.22744	1.28672	1.40843	1.12662	1.40957	1.13701	1.31301	28.8627
