# Supplementary material for: Presynaptic Changes in Mouse Rod Photoreceptors During Early Retinitis Pigmentosa
Source: Invest Ophthalmol Vis Sci. 2025 Dec 1;66(15):4. doi: 10.1167/iovs.66.15.4 (PMC12697692; doi:10.1167/iovs.66.15.4)
Supplement: Supplement 11 [file iovs-66-15-4_s011.xlsx]

## Sheet: ONL cell count
	Gnat2-/-						P23H/Gnat2-/-
µm from ONH/middle point	#1	#2	#3	#4	#5		#6	#7	#8	#9	#10	#11	#12
-1800	10	9	11	10	10		9	9	8	8	7	10	8
-1600	13	11	12	11	10		9	8	8	8	9	10	8
-1400	13	10	12	13	12		11	9	9	8	8	11	10
-1200	12	13	14	12	13		11	8	10	9	9	12	10
-1000	14	13	14	12	14		11	10	10	8	9	13	11
-800	13	14	13	12	13		11	11	10	9	11	11	11
-600	12	13	13	14	12		10	11	9	10	9	11	11
-400	12	13	12	14	13		11	10	9	10	8	11	11
-200	11	13	12	14	13		9	10	9	9	9	11	10
0
200	12	13	12	12	12		9	9	9	10	7	9	9
400	13	14	13	14	12		10	9	10	12	7	10	10
600	12	14	14	13	13		10	10	9	13	8	10	10
800	13	14	14	13	14		11	10	10	12	8	11	7
1000	13	12	13	12	13		11	10	10	10	9	11	7
1200	13	13	12	12	13			11	10	11	10	12	9
1400	12	12		12	12			9	10	10	9	12	9
1600	13	12		11	11			9	10	10	9	10	9
1800	11	11	10	11	11		10	8	8	11	8		9

## Sheet: SYT1 analysis
Gnat2-/-										P23H/Gnat2-/-
Biological replicate	Technical replicate	Technical replicate mean intensity (pixels 0-255)	Area (pixels 1-255)	Technical replicate mean intensity (pixels 1-255)	Biological replicate mean intensity (pixels 1-255)	Gnat2-/- mean area (pixels 1-255)	Gnat2-/- mean intensity (pixels 1-255)		Biological replicate	Technical replicate	Technical replicate mean intensity (pixels 0-255)	Area (pixels 1-255)	Technical replicate mean intensity (pixels 1-255)	Biological replicate mean intensity (pixels 1-255)	P23H/Gnat2-/- mean area (pixels 1-255)	P23H/Gnat2-/- mean intensity (pixels 1-255)
#1	1	42.59	253085	42.618	48.2094	331181	40.6758		#6	1	29.923	339876	29.991	39.001	320233	38.2936
	2	44.574	281753	44.595						2	26.578	293602	26.845
	4	53.241	303978	53.275						3	23.651	355244	23.796
	5	47.121	329870	47.23						4	38.599	350718	39.001
	6	53.316	303646	53.329						5	32.971	355098	33.414
										6	32.371	306910	32.645
	1	35.4	300152	35.498	36.6143
#2	2	36.821	349435	36.877					#7	1	34.227	290096	34.413	40.8508
	3	30.113	328164	30.173						2	32.252	304764	32.339
	4	46.173	358253	46.218						3	53.626	326655	54.001
	5	29.059	303893	29.109						4	49.354	331673	49.61
	6	41.759	341591	41.811						5	33.79	281059	33.891
	1	47.097	322993	47.155	45.0533				#8	1	24.175	261774	24.212	29.1415
#3	2	33.136	318800	33.228						2	22.829	274934	22.875
	3	45.983	328576	46.076						3	26.856	287696	26.914
	4	50.663	351320	50.771						4	40.107	347417	40.315
	5	38.564	328327	38.635						5	37.068	337373	37.205
	6	39.141	306765	39.184						6	22.833	232315	23.328
	7	48.87	352652	49.075
	8	45.792	396743	46.035					#9	1	49.618	366844	49.776	41.7362
	9	53.117	365094	53.481						2	37.919	335779	38.127
	10	45.537	388870	45.9						3	44.69	359589	44.951
	11	47.926	424311	48.3						4	39.275	322518	39.433
	12	42.5	346005	42.8						5	45.046	351632	45.274
										6	48.021	374627	48.298
	1	38.265	347976	38.579	39.6077					7	37.143	316314	37.275
#4	2	41.41	332413	41.614						8	27.398	308762	27.638
	3	34.072	297415	34.364						9	43.429	345072	43.626
	4	41.518	360221	41.841						10	43.782	332994	43.942
	5	38.262	355718	38.662						11	39.245	329562	39.424
	6	42.049	378879	42.586						12	42.907	334956	43.071
	1	28.864	279336	28.933	33.8945				#10	1	41.342	288534	41.379	42.068
#5	2	28.218	259850	28.361						2	48.906	290204	48.941
	3	30.19	287308	30.305						3	47.58	313463	47.635
	4	39.944	358434	40.177						4	31.189	256724	31.417
	5	37.333	330027	37.499						5	39.237	299817	39.687
	6	37.895	319480	38.092						6	34.718	334492	35.293
										7	45.772	316114	45.923
										8	49.345	292302	49.459
										9	57.371	345493	57.688
										10	36.251	303942	36.307
										11	31.815	281670	31.859
										12	39.055	329574	39.228
									#11	1	32.526	315715	32.857	31.0312
										2	30.192	315339	30.516
										3	27.2	326874	27.675
										4	28.313	373233	28.734
										5	34.763	376770	35.374
									#12	1	43.37	284468	43.484	44.2263
										2	45.464	339311	45.695
										3	43.249	351520	43.5

## Sheet: SYT1 normalization
Average P23H/Gnat2-/-/ Gnat2-/- ONL nucleus number ratio	Mean pixel intensity	Gnat2-/- mean intensity		P23H/Gnat2-/- mean intensity
0.779546		Pixels 0-255	Pixels 1-255	Pixels 0-255	Pixels 1-255
		40	40.7	37.7	38.3
	Normalized mean pixel intensity	All pixel values (0-255)		Pixel values 1-255
		Gnat2-/-	P23H/Gnat2-/-	Gnat2-/-	P23H/Gnat2-/-
		1	1.20904	1	1.20715

## Sheet: SYT1 Gnat2-- 
#1 technical replicate 1								#1 technical replicate 2								#1 technical replicate 4								#1 technical replicate 5								#1 technical replicate 6								#2 technical replicate 1								#2 technical replicate 2
Pixel value	Pixels	Pixel value x pixels	Pixel value x pixels sum (total signal)	Total number of pixels	Pixel value (% of total pixels)	Mean pixel value (1-255)		Pixel value	Pixels	Pixel value x pixels	Pixel value x pixels sum (total signal)	Total number of pixels	Pixel value (% of total pixels)	Mean pixel value (1-255)		Pixel value	Pixels	Pixel value x pixels	Pixel value x pixels sum (total signal)	Total number of pixels	Pixel value (% of total pixels)	Mean pixel value (1-255)		Pixel value	Pixels	Pixel value x pixels	Pixel value x pixels sum (total signal)	Total number of pixels	Pixel value (% of total pixels)	Mean pixel value (1-255)		Pixel value	Pixels	Pixel value x pixels	Pixel value x pixels sum (total signal)	Total number of pixels	Pixel value (% of total pixels)	Mean pixel value (1-255)		Pixel value	Pixels	Pixel value x pixels	Pixel value x pixels sum (total signal)	Total number of pixels	Pixel value (% of total pixels)	Mean pixel value (1-255)		Pixel value	Pixels
0	171	0	10786090	253256	0.0675206	42.6184		0	132	0	12564712	281885	0.0468276	44.5948		0	194	0	16194362	304172	0.0637797	53.2748		0	764	0	15579765	330634	0.231071	47.23		0	70	0	16193022	303716	0.0230478	53.3286		0	833	0	10654732	300985	0.276758	35.4978		0	531
1	6946	6946			2.74268			1	7517	7517			2.66669			1	7400	7400			2.43283			1	9207	9207			2.78465			1	7244	7244			2.38512			1	7760	7760			2.5782			1	8709
2	6615	13230			2.61198			2	6834	13668			2.42439			2	6880	13760			2.26188			2	8669	17338			2.62193			2	6812	13624			2.24288			2	7279	14558			2.41839			2	8109
3	6038	18114			2.38415			3	6408	19224			2.27327			3	6378	19134			2.09684			3	8264	24792			2.49944			3	6347	19041			2.08978			3	6869	20607			2.28217			3	7840
4	5592	22368			2.20804			4	6008	24032			2.13137			4	5822	23288			1.91405			4	7610	30440			2.30164			4	5807	23228			1.91198			4	6424	25696			2.13433			4	7288
5	5332	26660			2.10538			5	5603	28015			1.98769			5	5344	26720			1.7569			5	6859	34295			2.0745			5	5337	26685			1.75723			5	6194	30970			2.05791			5	6978
6	4994	29964			1.97192			6	5273	31638			1.87062			6	5232	31392			1.72008			6	6582	39492			1.99072			6	5224	31344			1.72003			6	5773	34638			1.91804			6	6688
7	4677	32739			1.84675			7	5004	35028			1.77519			7	4990	34930			1.64052			7	6073	42511			1.83677			7	4987	34909			1.64199			7	5691	39837			1.89079			7	6301
8	4324	34592			1.70736			8	4498	35984			1.59569			8	4578	36624			1.50507			8	5809	46472			1.75693			8	4577	36616			1.507			8	5291	42328			1.75789			8	5826
9	4360	39240			1.72158			9	4391	39519			1.55773			9	4460	40140			1.46628			9	5648	50832			1.70823			9	4458	40122			1.46782			9	5113	46017			1.69876			9	5677
10	4107	41070			1.62168			10	4369	43690			1.54992			10	4239	42390			1.39362			10	5284	52840			1.59814			10	4236	42360			1.39472			10	4878	48780			1.62068			10	5542
11	3877	42647			1.53086			11	3999	43989			1.41866			11	4064	44704			1.33609			11	5026	55286			1.52011			11	4061	44671			1.3371			11	4757	52327			1.58048			11	5310
12	3754	45048			1.48229			12	4003	48036			1.42008			12	3914	46968			1.28677			12	4781	57372			1.44601			12	3910	46920			1.28739			12	4530	54360			1.50506			12	5211
13	3683	47879			1.45426			13	3876	50388			1.37503			13	3689	47957			1.2128			13	4553	59189			1.37705			13	3688	47944			1.21429			13	4434	57642			1.47316			13	4919
14	3459	48426			1.36581			14	3682	51548			1.30621			14	3511	49154			1.15428			14	4444	62216			1.34408			14	3509	49126			1.15536			14	4275	59850			1.42034			14	4799
15	3367	50505			1.32948			15	3490	52350			1.23809			15	3345	50175			1.09971			15	4081	61215			1.2343			15	3345	50175			1.10136			15	4096	61440			1.36087			15	4689
16	3327	53232			1.31369			16	3305	52880			1.17246			16	3327	53232			1.09379			16	4077	65232			1.23309			16	3324	53184			1.09444			16	4155	66480			1.38047			16	4487
17	3113	52921			1.22919			17	3341	56797			1.18524			17	3144	53448			1.03363			17	3907	66419			1.18167			17	3141	53397			1.03419			17	4137	70329			1.37449			17	4450
18	3033	54594			1.1976			18	3069	55242			1.08874			18	3114	56052			1.02376			18	3802	68436			1.14991			18	3112	56016			1.02464			18	3915	70470			1.30073			18	4374
19	2938	55822			1.16009			19	3052	57988			1.08271			19	3040	57760			0.999435			19	3700	70300			1.11906			19	3039	57741			1.00061			19	3946	74974			1.31103			19	4302
20	2960	59200			1.16878			20	3093	61860			1.09726			20	2992	59840			0.983654			20	3537	70740			1.06976			20	2991	59820			0.984802			20	3732	74640			1.23993			20	4278
21	2941	61761			1.16128			21	2997	62937			1.0632			21	2826	59346			0.92908			21	3470	72870			1.0495			21	2821	59241			0.928828			21	3740	78540			1.24259			21	4160
22	2730	60060			1.07796			22	2907	63954			1.03127			22	2801	61622			0.920861			22	3442	75724			1.04103			22	2799	61578			0.921585			22	3710	81620			1.23262			22	4058
23	2682	61686			1.05901			23	2765	63595			0.980896			23	2756	63388			0.906066			23	3160	72680			0.95574			23	2755	63365			0.907097			23	3666	84318			1.218			23	4077
24	2683	64392			1.0594			24	2888	69312			1.02453			24	2721	65304			0.89456			24	3279	78696			0.991731			24	2720	65280			0.895573			24	3729	89496			1.23893			24	4120
25	2645	66125			1.0444			25	2792	69800			0.990475			25	2731	68275			0.897847			25	3202	80050			0.968442			25	2728	68200			0.898208			25	3708	92700			1.23196			25	4144
26	2662	69212			1.05111			26	2728	70928			0.967771			26	2721	70746			0.89456			26	3098	80548			0.936988			26	2719	70694			0.895244			26	3827	99502			1.27149			26	4082
27	2552	68904			1.00768			27	2773	74871			0.983735			27	2636	71172			0.866615			27	3045	82215			0.920958			27	2635	71145			0.867587			27	3815	103005			1.26751			27	4264
28	2627	73556			1.03729			28	2691	75348			0.954645			28	2619	73332			0.861026			28	3125	87500			0.945154			28	2618	73304			0.861989			28	3816	106848			1.26784			28	4218
29	2598	75342			1.02584			29	2764	80156			0.980542			29	2539	73631			0.834725			29	2983	86507			0.902206			29	2539	73631			0.835978			29	3734	108286			1.24059			29	4216
30	2556	76680			1.00926			30	2635	79050			0.934778			30	2461	73830			0.809082			30	2897	86910			0.876195			30	2460	73800			0.809967			30	3686	110580			1.22465			30	4052
31	2566	79546			1.0132			31	2652	82212			0.940809			31	2534	78554			0.833081			31	2894	89714			0.875288			31	2533	78523			0.834003			31	3903	120993			1.29674			31	4169
32	2556	81792			1.00926			32	2632	84224			0.933714			32	2418	77376			0.794945			32	2913	93216			0.881035			32	2418	77376			0.796138			32	3884	124288			1.29043			32	4466
33	2497	82401			0.985959			33	2675	88275			0.948969			33	2428	80124			0.798233			33	2917	96261			0.882244			33	2428	80124			0.799431			33	4017	132561			1.33462			33	4280
34	2519	85646			0.994646			34	2571	87414			0.912074			34	2344	79696			0.770617			34	2847	96798			0.861073			34	2344	79696			0.771774			34	3953	134402			1.31335			34	4408
35	2505	87675			0.989118			35	2606	91210			0.92449			35	2419	84665			0.795274			35	2872	100520			0.868634			35	2419	84665			0.796468			35	3932	137620			1.30638			35	4381
36	2408	86688			0.950817			36	2560	92160			0.908172			36	2375	85500			0.780808			36	2778	100008			0.840204			36	2375	85500			0.781981			36	4018	144648			1.33495			36	4504
37	2334	86358			0.921597			37	2579	95423			0.914912			37	2349	86913			0.77226			37	2807	103859			0.848975			37	2349	86913			0.77342			37	4087	151219			1.35787			37	4471
38	2392	90896			0.944499			38	2565	97470			0.909946			38	2284	86792			0.750891			38	2663	101194			0.805422			38	2284	86792			0.752018			38	4143	157434			1.37648			38	4345
39	2339	91221			0.923571			39	2625	102375			0.931231			39	2374	92586			0.780479			39	2567	100113			0.776387			39	2374	92586			0.781651			39	4124	160836			1.37017			39	4601
40	2469	98760			0.974903			40	2548	101920			0.903915			40	2303	92120			0.757137			40	2644	105760			0.799676			40	2303	92120			0.758274			40	4021	160840			1.33595			40	4550
41	2299	94259			0.907777			41	2570	105370			0.911719			41	2379	97539			0.782123			41	2718	111438			0.822057			41	2379	97539			0.783298			41	4108	168428			1.36485			41	4499
42	2314	97188			0.9137			42	2526	106092			0.89611			42	2262	95004			0.743658			42	2600	109200			0.786368			42	2262	95004			0.744775			42	4085	171570			1.35721			42	4473
43	2392	102856			0.944499			43	2570	110510			0.911719			43	2262	97266			0.743658			43	2601	111843			0.78667			43	2262	97266			0.744775			43	3935	169205			1.30737			43	4650
44	2283	100452			0.901459			44	2518	110792			0.893272			44	2280	100320			0.749576			44	2554	112376			0.772455			44	2280	100320			0.750701			44	3941	173404			1.30937			44	4467
45	2200	99000			0.868686			45	2596	116820			0.920943			45	2278	102510			0.748918			45	2473	111285			0.747957			45	2278	102510			0.750043			45	3896	175320			1.29442			45	4402
46	2236	102856			0.882901			46	2582	118772			0.915976			46	2277	104742			0.74859			46	2518	115828			0.761567			46	2277	104742			0.749714			46	3737	171902			1.24159			46	4621
47	2310	108570			0.912121			47	2468	115996			0.875534			47	2234	104998			0.734453			47	2529	118863			0.764894			47	2234	104998			0.735556			47	3792	178224			1.25986			47	4600
48	2175	104400			0.858815			48	2331	111888			0.826933			48	2257	108336			0.742014			48	2521	121008			0.762475			48	2257	108336			0.743128			48	3769	180912			1.25222			48	4287
49	2091	102459			0.825647			49	2515	123235			0.892208			49	2243	109907			0.737412			49	2447	119903			0.740093			49	2243	109907			0.738519			49	3542	173558			1.1768			49	4375
50	2155	107750			0.850918			50	2400	120000			0.851411			50	2218	110900			0.729193			50	2423	121150			0.732834			50	2218	110900			0.730288			50	3606	180300			1.19807			50	4292
51	2074	105774			0.818934			51	2488	126888			0.882629			51	2249	114699			0.739384			51	2396	122196			0.724668			51	2249	114699			0.740494			51	3490	177990			1.15953			51	4184
52	2037	105924			0.804324			52	2390	124280			0.847863			52	2200	114400			0.723275			52	2432	126464			0.735557			52	2200	114400			0.724361			52	3449	179348			1.1459			52	4060
53	1991	105523			0.786161			53	2342	124126			0.830835			53	2121	112413			0.697303			53	2252	119356			0.681116			53	2121	112413			0.69835			53	3252	172356			1.08045			53	3935
54	2096	113184			0.827621			54	2429	131166			0.861699			54	2133	115182			0.701248			54	2266	122364			0.68535			54	2133	115182			0.702301			54	3241	175014			1.0768			54	3923
55	2014	110770			0.795243			55	2378	130790			0.843606			55	2237	123035			0.735439			55	2348	129140			0.710151			55	2237	123035			0.736543			55	3149	173195			1.04623			55	3875
56	2006	112336			0.792084			56	2395	134120			0.849637			56	2115	118440			0.69533			56	2301	128856			0.695936			56	2115	118440			0.696374			56	3084	172704			1.02464			56	3778
57	2001	114057			0.79011			57	2384	135888			0.845735			57	2190	124830			0.719987			57	2298	130986			0.695028			57	2190	124830			0.721068			57	2900	165300			0.963503			57	3683
58	1975	114550			0.779843			58	2314	134212			0.820902			58	2121	123018			0.697303			58	2255	130790			0.682023			58	2121	123018			0.69835			58	2890	167620			0.960181			58	3595
59	1952	115168			0.770762			59	2292	135228			0.813098			59	2135	125965			0.701906			59	2226	131334			0.673252			59	2135	125965			0.702959			59	2754	162486			0.914996			59	3419
60	1861	111660			0.73483			60	2276	136560			0.807421			60	2086	125160			0.685796			60	2168	130080			0.65571			60	2086	125160			0.686826			60	2716	162960			0.902371			60	3291
61	1932	117852			0.762864			61	2301	140361			0.81629			61	2146	130906			0.705522			61	2215	135115			0.669925			61	2146	130906			0.706581			61	2569	156709			0.853531			61	3237
62	1883	116746			0.743516			62	2227	138074			0.790038			62	2046	126852			0.672646			62	2251	139562			0.680813			62	2046	126852			0.673656			62	2490	154380			0.827284			62	3007
63	1922	121086			0.758916			63	2191	138033			0.777267			63	2076	130788			0.682509			63	2169	136647			0.656012			63	2076	130788			0.683533			63	2311	145593			0.767812			63	3034
64	1862	119168			0.735224			64	2134	136576			0.757046			64	2129	136256			0.699933			64	2100	134400			0.635143			64	2129	136256			0.700984			64	2270	145280			0.75419			64	2899
65	1781	115765			0.703241			65	2172	141180			0.770527			65	2037	132405			0.669687			65	2120	137800			0.641192			65	2037	132405			0.670692			65	2192	142480			0.728275			65	2761
66	1747	115302			0.689816			66	2143	141438			0.760239			66	2073	136818			0.681522			66	2211	145926			0.668715			66	2073	136818			0.682546			66	2131	140646			0.708009			66	2591
67	1707	114369			0.674022			67	2094	140298			0.742856			67	1998	133866			0.656865			67	2134	142978			0.645427			67	1998	133866			0.657851			67	2033	136211			0.675449			67	2557
68	1716	116688			0.677575			68	2076	141168			0.736471			68	1998	135864			0.656865			68	2059	140012			0.622743			68	1998	135864			0.657851			68	1932	131376			0.641892			68	2476
69	1741	120129			0.687447			69	2088	144072			0.740728			69	1887	130203			0.620373			69	2050	141450			0.620021			69	1887	130203			0.621304			69	1836	126684			0.609997			69	2339
70	1704	119280			0.672837			70	2042	142940			0.724409			70	2041	142870			0.671002			70	2060	144200			0.623045			70	2041	142870			0.672009			70	1766	123620			0.58674			70	2308
71	1744	123824			0.688631			71	1974	140154			0.700286			71	1914	135894			0.629249			71	2015	143065			0.609435			71	1914	135894			0.630194			71	1621	115091			0.538565			71	2164
72	1669	120168			0.659017			72	1983	142776			0.703478			72	1954	140688			0.6424			72	1989	143208			0.601572			72	1954	140688			0.643364			72	1556	112032			0.516969			72	2035
73	1604	117092			0.633351			73	1976	144248			0.700995			73	1957	142861			0.643386			73	1968	143664			0.59522			73	1957	142861			0.644352			73	1461	106653			0.485406			73	1908
74	1613	119362			0.636905			74	1956	144744			0.6939			74	1973	146002			0.648646			74	1910	141340			0.577678			74	1973	146002			0.64962			74	1427	105598			0.47411			74	1848
75	1561	117075			0.616372			75	1936	145200			0.686805			75	1825	136875			0.599989			75	2011	150825			0.608225			75	1825	136875			0.60089			75	1314	98550			0.436567			75	1782
76	1486	112936			0.586758			76	1861	141436			0.660198			76	1903	144628			0.625633			76	1910	145160			0.577678			76	1903	144628			0.626572			76	1288	97888			0.427928			76	1743
77	1534	118118			0.605711			77	1905	146685			0.675808			77	1918	147686			0.630564			77	1831	140987			0.553785			77	1918	147686			0.631511			77	1189	91553			0.395036			77	1571
78	1507	117546			0.59505			78	1839	143442			0.652394			78	1794	139932			0.589798			78	1940	151320			0.586752			78	1794	139932			0.590683			78	1064	82992			0.353506			78	1447
79	1430	112970			0.564646			79	1841	145439			0.653103			79	1856	146624			0.610181			79	1864	147256			0.563765			79	1856	146624			0.611097			79	1063	83977			0.353174			79	1431
80	1376	110080			0.543324			80	1701	136080			0.603438			80	1936	154880			0.636482			80	1838	147040			0.555902			80	1936	154880			0.637438			80	987	78960			0.327923			80	1319
81	1395	112995			0.550826			81	1668	135108			0.591731			81	1858	150498			0.610839			81	1802	145962			0.545014			81	1858	150498			0.611756			81	929	75249			0.308653			81	1299
82	1324	108568			0.522791			82	1779	145878			0.631108			82	1853	151946			0.609195			82	1895	155390			0.573141			82	1853	151946			0.610109			82	896	73472			0.297689			82	1255
83	1289	106987			0.508971			83	1589	131887			0.563705			83	1809	150147			0.594729			83	1765	146495			0.533823			83	1809	150147			0.595622			83	800	66400			0.265794			83	1177
84	1264	106176			0.4991			84	1645	138180			0.583571			84	1776	149184			0.58388			84	1770	148680			0.535335			84	1776	149184			0.584757			84	782	65688			0.259814			84	1109
85	1203	102255			0.475013			85	1650	140250			0.585345			85	1833	155805			0.60262			85	1745	148325			0.527774			85	1833	155805			0.603524			85	702	59670			0.233234			85	990
86	1259	108274			0.497125			86	1635	140610			0.580024			86	1724	148264			0.566785			86	1728	148608			0.522632			86	1724	148264			0.567636			86	731	62866			0.242869			86	977
87	1214	105618			0.479357			87	1556	135372			0.551998			87	1735	150945			0.570401			87	1647	143289			0.498134			87	1735	150945			0.571257			87	686	59682			0.227918			87	872
88	1199	105512			0.473434			88	1543	135784			0.547386			88	1740	153120			0.572045			88	1687	148456			0.510232			88	1740	153120			0.572904			88	626	55088			0.207984			88	896
89	1103	98167			0.435528			89	1422	126558			0.504461			89	1704	151656			0.560209			89	1672	148808			0.505695			89	1704	151656			0.56105			89	579	51531			0.192368			89	835
90	1189	107010			0.469485			90	1391	125190			0.493464			90	1704	153360			0.560209			90	1548	139320			0.468191			90	1704	153360			0.56105			90	540	48600			0.179411			90	779
91	1066	97006			0.420918			91	1336	121576			0.473952			91	1678	152698			0.551662			91	1578	143598			0.477265			91	1678	152698			0.55249			91	529	48139			0.175756			91	790
92	1073	98716			0.423682			92	1325	121900			0.47005			92	1668	153456			0.548374			92	1540	141680			0.465772			92	1668	153456			0.549197			92	510	46920			0.169444			92	696
93	1082	100626			0.427236			93	1295	120435			0.459407			93	1681	156333			0.552648			93	1598	148614			0.483314			93	1681	156333			0.553478			93	462	42966			0.153496			93	656
94	954	89676			0.376694			94	1264	118816			0.44841			94	1577	148238			0.518457			94	1504	141376			0.454884			94	1577	148238			0.519235			94	456	42864			0.151503			94	598
95	1034	98230			0.408283			95	1196	113620			0.424286			95	1570	149150			0.516155			95	1460	138700			0.441576			95	1570	149150			0.51693			95	457	43415			0.151835			95	594
96	965	92640			0.381037			96	1231	118176			0.436703			96	1559	149664			0.512539			96	1489	142944			0.450347			96	1559	149664			0.513308			96	385	36960			0.127913			96	564
97	990	96030			0.390909			97	1200	116400			0.425706			97	1543	149671			0.507279			97	1401	135897			0.423731			97	1543	149671			0.50804			97	364	35308			0.120936			97	521
98	964	94472			0.380643			98	1113	109074			0.394842			98	1519	148862			0.499389			98	1411	138278			0.426756			98	1519	148862			0.500138			98	336	32928			0.111633			98	466
99	913	90387			0.360505			99	1083	107217			0.384199			99	1530	151470			0.503005			99	1330	131670			0.402257			99	1530	151470			0.50376			99	324	32076			0.107647			99	449
100	843	84300			0.332865			100	1067	106700			0.378523			100	1491	149100			0.490183			100	1317	131700			0.398326			100	1491	149100			0.490919			100	300	30000			0.0996727			100	404
101	842	85042			0.33247			101	1022	103222			0.362559			101	1452	146652			0.477361			101	1284	129684			0.388345			101	1452	146652			0.478078			101	252	25452			0.0837251			101	392
102	813	82926			0.321019			102	892	90984			0.316441			102	1402	143004			0.460923			102	1222	124644			0.369593			102	1402	143004			0.461615			102	269	27438			0.0893732			102	374
103	767	79001			0.302856			103	926	95378			0.328503			103	1339	137917			0.440211			103	1138	117214			0.344187			103	1339	137917			0.440872			103	249	25647			0.0827284			103	331
104	787	81848			0.310753			104	889	92456			0.315377			104	1377	143208			0.452704			104	1128	117312			0.341163			104	1377	143208			0.453384			104	211	21944			0.0701032			104	300
105	758	79590			0.299302			105	815	85575			0.289125			105	1326	139230			0.435938			105	1181	124005			0.357193			105	1326	139230			0.436592			105	213	22365			0.0707676			105	296
106	747	79182			0.294958			106	820	86920			0.290899			106	1282	135892			0.421472			106	1136	120416			0.343582			106	1282	135892			0.422105			106	207	21942			0.0687742			106	292
107	662	70834			0.261396			107	826	88382			0.293027			107	1294	138458			0.425417			107	1158	123906			0.350236			107	1294	138458			0.426056			107	193	20651			0.0641228			107	246
108	647	69876			0.255473			108	731	78948			0.259326			108	1307	141156			0.429691			108	1139	123012			0.34449			108	1307	141156			0.430336			108	152	16416			0.0505009			108	222
109	623	67907			0.245996			109	701	76409			0.248683			109	1188	129492			0.390568			109	1048	114232			0.316967			109	1188	129492			0.391155			109	163	17767			0.0541555			109	232
110	617	67870			0.243627			110	678	74580			0.240524			110	1217	133870			0.400103			110	1042	114620			0.315152			110	1217	133870			0.400703			110	153	16830			0.0508331			110	228
111	560	62160			0.22112			111	655	72705			0.232364			111	1154	128094			0.379391			111	966	107226			0.292166			111	1154	128094			0.37996			111	135	14985			0.0448527			111	178
112	553	61936			0.218356			112	681	76272			0.241588			112	1168	130816			0.383993			112	977	109424			0.295493			112	1168	130816			0.38457			112	137	15344			0.0455172			112	190
113	497	56161			0.196244			113	593	67009			0.210369			113	1098	124074			0.36098			113	912	103056			0.275834			113	1098	124074			0.361522			113	95	10735			0.031563			113	155
114	489	55746			0.193085			114	569	64866			0.201855			114	1149	130986			0.377747			114	912	103968			0.275834			114	1149	130986			0.378314			114	119	13566			0.0395369			114	181
115	489	56235			0.193085			115	555	63825			0.196889			115	1061	122015			0.348816			115	962	110630			0.290956			115	1061	122015			0.34934			115	98	11270			0.0325598			115	150
116	471	54636			0.185978			116	519	60204			0.184118			116	1027	119132			0.337638			116	792	91872			0.23954			116	1027	119132			0.338145			116	113	13108			0.0375434			116	136
117	430	50310			0.169789			117	428	50076			0.151835			117	1020	119340			0.335337			117	850	99450			0.257082			117	1020	119340			0.33584			117	99	11583			0.032892			117	109
118	403	47554			0.159128			118	435	51330			0.154318			118	1011	119298			0.332378			118	816	96288			0.246799			118	1011	119298			0.332877			118	75	8850			0.0249182			118	116
119	383	45577			0.15123			119	418	49742			0.148287			119	932	110908			0.306406			119	798	94962			0.241354			119	932	110908			0.306866			119	73	8687			0.0242537			119	96
120	346	41520			0.136621			120	432	51840			0.153254			120	909	109080			0.298844			120	786	94320			0.237725			120	909	109080			0.299293			120	69	8280			0.0229247			120	96
121	327	39567			0.129118			121	381	46101			0.135162			121	928	112288			0.305091			121	717	86757			0.216856			121	928	112288			0.305549			121	60	7260			0.0199345			121	85
122	325	39650			0.128329			122	378	46116			0.134097			122	891	108702			0.292926			122	716	87352			0.216554			122	891	108702			0.293366			122	56	6832			0.0186056			122	73
123	299	36777			0.118062			123	368	45264			0.13055			123	866	106518			0.284707			123	681	83763			0.205968			123	866	106518			0.285135			123	53	6519			0.0176089			123	71
124	298	36952			0.117667			124	314	38936			0.111393			124	842	104408			0.276817			124	656	81344			0.198407			124	842	104408			0.277233			124	55	6820			0.0182733			124	68
125	273	34125			0.107796			125	314	39250			0.111393			125	770	96250			0.253146			125	652	81500			0.197197			125	770	96250			0.253526			125	47	5875			0.0156154			125	68
126	263	33138			0.103847			126	318	40068			0.112812			126	787	99162			0.258735			126	626	78876			0.189333			126	787	99162			0.259124			126	59	7434			0.0196023			126	52
127	228	28956			0.0900275			127	252	32004			0.0893982			127	788	100076			0.259064			127	605	76835			0.182982			127	788	100076			0.259453			127	43	5461			0.0142864			127	52
128	195	24960			0.0769972			128	242	30976			0.0858506			128	673	86144			0.221256			128	511	65408			0.154552			128	673	86144			0.221589			128	47	6016			0.0156154			128	44
129	198	25542			0.0781818			129	240	30960			0.0851411			129	712	91848			0.234078			129	599	77271			0.181167			129	712	91848			0.23443			129	48	6192			0.0159476			129	35
130	190	24700			0.0750229			130	230	29900			0.0815936			130	656	85280			0.215667			130	542	70460			0.163927			130	656	85280			0.215991			130	42	5460			0.0139542			130	30
131	154	20174			0.060808			131	206	26986			0.0730794			131	628	82268			0.206462			131	530	69430			0.160298			131	628	82268			0.206772			131	36	4716			0.0119607			131	28
132	154	20328			0.060808			132	193	25476			0.0684676			132	631	83292			0.207448			132	479	63228			0.144873			132	631	83292			0.20776			132	24	3168			0.00797382			132	27
133	175	23275			0.0691			133	192	25536			0.0681129			133	613	81529			0.201531			133	505	67165			0.152737			133	613	81529			0.201833			133	30	3990			0.00996727			133	17
134	148	19832			0.0584389			134	167	22378			0.059244			134	584	78256			0.191997			134	437	58558			0.13217			134	584	78256			0.192285			134	22	2948			0.00730933			134	24
135	141	19035			0.0556749			135	145	19575			0.0514394			135	504	68040			0.165696			135	423	57105			0.127936			135	504	68040			0.165945			135	26	3510			0.0086383			135	22
136	127	17272			0.0501469			136	147	19992			0.0521489			136	508	69088			0.167011			136	435	59160			0.131565			136	508	69088			0.167262			136	35	4760			0.0116285			136	21
137	126	17262			0.049752			137	134	18358			0.0475371			137	522	71514			0.171613			137	382	52334			0.115536			137	522	71514			0.171871			137	22	3014			0.00730933			137	19
138	122	16836			0.0481726			138	147	20286			0.0521489			138	518	71484			0.170298			138	367	50646			0.110999			138	518	71484			0.170554			138	29	4002			0.00963503			138	18
139	111	15429			0.0438292			139	93	12927			0.0329922			139	429	59631			0.141039			139	356	49484			0.107672			139	429	59631			0.14125			139	23	3197			0.00764158			139	24
140	94	13160			0.0371166			140	91	12740			0.0322827			140	450	63000			0.147943			140	328	45920			0.0992033			140	450	63000			0.148165			140	19	2660			0.00631261			140	20
141	83	11703			0.0327732			141	99	13959			0.0351207			141	427	60207			0.140381			141	343	48363			0.10374			141	427	60207			0.140592			141	15	2115			0.00498364			141	19
142	83	11786			0.0327732			142	87	12354			0.0308637			142	437	62054			0.143669			142	303	43026			0.0916421			142	437	62054			0.143884			142	10	1420			0.00332242			142	15
143	79	11297			0.0311937			143	80	11440			0.0283804			143	404	57772			0.13282			143	274	39182			0.0828711			143	404	57772			0.133019			143	11	1573			0.00365467			143	10
144	79	11376			0.0311937			144	90	12960			0.0319279			144	373	53712			0.122628			144	289	41616			0.0874078			144	373	53712			0.122812			144	11	1584			0.00365467			144	13
145	69	10005			0.0272452			145	77	11165			0.0273161			145	375	54375			0.123286			145	253	36685			0.0765197			145	375	54375			0.123471			145	10	1450			0.00332242			145	10
146	71	10366			0.0280349			146	81	11826			0.0287351			146	374	54604			0.122957			146	244	35624			0.0737976			146	374	54604			0.123141			146	13	1898			0.00431915			146	9
147	56	8232			0.022112			147	69	10143			0.0244781			147	384	56448			0.126244			147	215	31605			0.0650266			147	384	56448			0.126434			147	16	2352			0.00531588			147	14
148	52	7696			0.0205326			148	71	10508			0.0251876			148	328	48544			0.107834			148	225	33300			0.0680511			148	328	48544			0.107996			148	9	1332			0.00299018			148	8
149	60	8940			0.0236914			149	58	8642			0.0205758			149	334	49766			0.109806			149	238	35462			0.0719829			149	334	49766			0.109971			149	8	1192			0.00265794			149	5
150	38	5700			0.0150046			150	48	7200			0.0170282			150	289	43350			0.095012			150	164	24600			0.0496017			150	289	43350			0.0951547			150	11	1650			0.00365467			150	7
151	45	6795			0.0177686			151	43	6493			0.0152544			151	287	43337			0.0943545			151	219	33069			0.0662364			151	287	43337			0.0944962			151	9	1359			0.00299018			151	6
152	50	7600			0.0197429			152	52	7904			0.0184472			152	295	44840			0.0969846			152	198	30096			0.0598849			152	295	44840			0.0971302			152	7	1064			0.0023257			152	2
153	39	5967			0.0153994			153	39	5967			0.0138354			153	266	40698			0.0874505			153	178	27234			0.053836			153	266	40698			0.0875818			153	10	1530			0.00332242			153	6
154	28	4312			0.011056			154	40	6160			0.0141902			154	254	39116			0.0835054			154	164	25256			0.0496017			154	254	39116			0.0836308			154	4	616			0.00132897			154	4
155	27	4185			0.0106611			155	40	6200			0.0141902			155	245	37975			0.0805465			155	183	28365			0.0553482			155	245	37975			0.0806675			155	3	465			0.000996727			155	7
156	38	5928			0.0150046			156	45	7020			0.015964			156	232	36192			0.0762726			156	168	26208			0.0508115			156	232	36192			0.0763872			156	2	312			0.000664485			156	6
157	27	4239			0.0106611			157	32	5024			0.0113521			157	211	33127			0.0693686			157	142	22294			0.0429478			157	211	33127			0.0694728			157	5	785			0.00166121			157	6
158	15	2370			0.00592286			158	25	3950			0.00886886			158	225	35550			0.0739713			158	127	20066			0.0384111			158	225	35550			0.0740824			158	6	948			0.00199345			158	4
159	26	4134			0.0102663			159	31	4929			0.0109974			159	208	33072			0.0683824			159	149	23691			0.0450649			159	208	33072			0.068485			159	9	1431			0.00299018			159	1
160	13	2080			0.00513315			160	30	4800			0.0106426			160	164	26240			0.0539169			160	122	19520			0.0368988			160	164	26240			0.0539978			160	5	800			0.00166121			160	2
161	14	2254			0.005528			161	37	5957			0.0131259			161	170	27370			0.0558894			161	112	18032			0.0338743			161	170	27370			0.0559733			161	8	1288			0.00265794			161	4
162	23	3726			0.00908172			162	24	3888			0.00851411			162	159	25758			0.0522731			162	126	20412			0.0381086			162	159	25758			0.0523515			162	6	972			0.00199345			162	3
163	13	2119			0.00513315			163	34	5542			0.0120617			163	177	28851			0.0581908			163	100	16300			0.0302449			163	177	28851			0.0582781			163	4	652			0.00132897			163	1
164	10	1640			0.00394857			164	25	4100			0.00886886			164	164	26896			0.0539169			164	73	11972			0.0220788			164	164	26896			0.0539978			164	5	820			0.00166121			164	1
165	11	1815			0.00434343			165	14	2310			0.00496656			165	141	23265			0.0463554			165	106	17490			0.0320596			165	141	23265			0.0464249			165	3	495			0.000996727			165	1
166	11	1826			0.00434343			166	17	2822			0.00603083			166	158	26228			0.0519443			166	98	16268			0.02964			166	158	26228			0.0520223			166	8	1328			0.00265794			166	1
167	8	1336			0.00315886			167	18	3006			0.00638558			167	157	26219			0.0516155			167	98	16366			0.02964			167	157	26219			0.051693			167	4	668			0.00132897			167	1
168	16	2688			0.00631772			168	18	3024			0.00638558			168	115	19320			0.0378076			168	85	14280			0.0257082			168	115	19320			0.0378643			168	1	168			0.000332242			168	1
169	8	1352			0.00315886			169	19	3211			0.00674034			169	136	22984			0.0447115			169	91	15379			0.0275229			169	136	22984			0.0447787			169	6	1014			0.00199345			169	3
170	11	1870			0.00434343			170	9	1530			0.00319279			170	111	18870			0.0364925			170	72	12240			0.0217763			170	111	18870			0.0365473			170	5	850			0.00166121			170	0
171	7	1197			0.002764			171	15	2565			0.00532132			171	113	19323			0.03715			171	74	12654			0.0223812			171	113	19323			0.0372058			171	2	342			0.000664485			171	2
172	5	860			0.00197429			172	9	1548			0.00319279			172	115	19780			0.0378076			172	71	12212			0.0214739			172	115	19780			0.0378643			172	4	688			0.00132897			172	2
173	9	1557			0.00355372			173	16	2768			0.00567607			173	93	16089			0.0305748			173	54	9342			0.0163323			173	93	16089			0.0306207			173	5	865			0.00166121			173	1
174	8	1392			0.00315886			174	13	2262			0.00461181			174	86	14964			0.0282735			174	62	10788			0.0187519			174	86	14964			0.0283159			174	4	696			0.00132897			174	1
175	6	1050			0.00236914			175	7	1225			0.00248328			175	88	15400			0.028931			175	60	10500			0.018147			175	88	15400			0.0289744			175	4	700			0.00132897			175	2
176	5	880			0.00197429			176	12	2112			0.00425706			176	73	12848			0.0239996			176	65	11440			0.0196592			176	73	12848			0.0240356			176	3	528			0.000996727			176	1
177	5	885			0.00197429			177	10	1770			0.00354755			177	64	11328			0.0210407			177	48	8496			0.0145176			177	64	11328			0.0210723			177	1	177			0.000332242			177	0
178	3	534			0.00118457			178	7	1246			0.00248328			178	80	14240			0.0263009			178	55	9790			0.0166347			178	80	14240			0.0263404			178	3	534			0.000996727			178	0
179	3	537			0.00118457			179	13	2327			0.00461181			179	73	13067			0.0239996			179	72	12888			0.0217763			179	73	13067			0.0240356			179	3	537			0.000996727			179	0
180	4	720			0.00157943			180	7	1260			0.00248328			180	58	10440			0.0190682			180	45	8100			0.0136102			180	58	10440			0.0190968			180	3	540			0.000996727			180	0
181	1	181			0.000394857			181	12	2172			0.00425706			181	64	11584			0.0210407			181	43	7783			0.0130053			181	64	11584			0.0210723			181	1	181			0.000332242			181	0
182	4	728			0.00157943			182	6	1092			0.00212853			182	70	12740			0.0230133			182	47	8554			0.0142151			182	70	12740			0.0230478			182	1	182			0.000332242			182	0
183	3	549			0.00118457			183	10	1830			0.00354755			183	51	9333			0.0167668			183	43	7869			0.0130053			183	51	9333			0.016792			183	3	549			0.000996727			183	0
184	0	0			0			184	7	1288			0.00248328			184	45	8280			0.0147943			184	34	6256			0.0102833			184	45	8280			0.0148165			184	2	368			0.000664485			184	1
185	1	185			0.000394857			185	7	1295			0.00248328			185	43	7955			0.0141367			185	51	9435			0.0154249			185	43	7955			0.014158			185	0	0			0			185	1
186	4	744			0.00157943			186	10	1860			0.00354755			186	50	9300			0.0164381			186	38	7068			0.0114931			186	50	9300			0.0164627			186	1	186			0.000332242			186	0
187	4	748			0.00157943			187	9	1683			0.00319279			187	50	9350			0.0164381			187	22	4114			0.00665388			187	50	9350			0.0164627			187	0	0			0			187	0
188	3	564			0.00118457			188	4	752			0.00141902			188	40	7520			0.0131505			188	43	8084			0.0130053			188	40	7520			0.0131702			188	0	0			0			188	0
189	1	189			0.000394857			189	6	1134			0.00212853			189	29	5481			0.00953408			189	34	6426			0.0102833			189	29	5481			0.00954839			189	2	378			0.000664485			189	0
190	2	380			0.000789715			190	7	1330			0.00248328			190	38	7220			0.0124929			190	28	5320			0.00846858			190	38	7220			0.0125117			190	1	190			0.000332242			190	0
191	1	191			0.000394857			191	6	1146			0.00212853			191	35	6685			0.0115066			191	29	5539			0.00877103			191	35	6685			0.0115239			191	0	0			0			191	0
192	2	384			0.000789715			192	8	1536			0.00283804			192	38	7296			0.0124929			192	22	4224			0.00665388			192	38	7296			0.0125117			192	1	192			0.000332242			192	0
193	2	386			0.000789715			193	2	386			0.000709509			193	32	6176			0.0105204			193	22	4246			0.00665388			193	32	6176			0.0105362			193	2	386			0.000664485			193	0
194	1	194			0.000394857			194	5	970			0.00177377			194	27	5238			0.00887656			194	27	5238			0.00816613			194	27	5238			0.00888988			194	3	582			0.000996727			194	0
195	2	390			0.000789715			195	4	780			0.00141902			195	28	5460			0.00920532			195	26	5070			0.00786368			195	28	5460			0.00921914			195	2	390			0.000664485			195	0
196	0	0			0			196	7	1372			0.00248328			196	32	6272			0.0105204			196	14	2744			0.00423429			196	32	6272			0.0105362			196	1	196			0.000332242			196	0
197	0	0			0			197	5	985			0.00177377			197	26	5122			0.0085478			197	23	4531			0.00695633			197	26	5122			0.00856063			197	4	788			0.00132897			197	0
198	0	0			0			198	1	198			0.000354755			198	20	3960			0.00657523			198	19	3762			0.00574654			198	20	3960			0.0065851			198	1	198			0.000332242			198	0
199	0	0			0			199	9	1791			0.00319279			199	21	4179			0.00690399			199	25	4975			0.00756123			199	21	4179			0.00691435			199	1	199			0.000332242			199	0
200	0	0			0			200	2	400			0.000709509			200	20	4000			0.00657523			200	26	5200			0.00786368			200	20	4000			0.0065851			200	1	200			0.000332242			200	0
201	0	0			0			201	3	603			0.00106426			201	12	2412			0.00394514			201	17	3417			0.00514164			201	12	2412			0.00395106			201	1	201			0.000332242			201	0
202	1	202			0.000394857			202	3	606			0.00106426			202	18	3636			0.0059177			202	17	3434			0.00514164			202	18	3636			0.00592659			202	1	202			0.000332242			202	0
203	0	0			0			203	2	406			0.000709509			203	21	4263			0.00690399			203	14	2842			0.00423429			203	21	4263			0.00691435			203	3	609			0.000996727			203	0
204	1	204			0.000394857			204	1	204			0.000354755			204	11	2244			0.00361637			204	15	3060			0.00453674			204	11	2244			0.0036218			204	0	0			0			204	0
205	0	0			0			205	3	615			0.00106426			205	22	4510			0.00723275			205	13	2665			0.00393184			205	22	4510			0.00724361			205	1	205			0.000332242			205	0
206	1	206			0.000394857			206	1	206			0.000354755			206	12	2472			0.00394514			206	13	2678			0.00393184			206	12	2472			0.00395106			206	0	0			0			206	0
207	0	0			0			207	3	621			0.00106426			207	21	4347			0.00690399			207	9	1863			0.00272204			207	21	4347			0.00691435			207	1	207			0.000332242			207	0
208	0	0			0			208	2	416			0.000709509			208	11	2288			0.00361637			208	16	3328			0.00483919			208	11	2288			0.0036218			208	0	0			0			208	0
209	0	0			0			209	2	418			0.000709509			209	12	2508			0.00394514			209	9	1881			0.00272204			209	12	2508			0.00395106			209	0	0			0			209	0
210	0	0			0			210	1	210			0.000354755			210	12	2520			0.00394514			210	9	1890			0.00272204			210	12	2520			0.00395106			210	0	0			0			210	0
211	0	0			0			211	3	633			0.00106426			211	17	3587			0.00558894			211	9	1899			0.00272204			211	17	3587			0.00559733			211	0	0			0			211	0
212	0	0			0			212	2	424			0.000709509			212	11	2332			0.00361637			212	9	1908			0.00272204			212	11	2332			0.0036218			212	0	0			0			212	0
213	0	0			0			213	3	639			0.00106426			213	8	1704			0.00263009			213	9	1917			0.00272204			213	8	1704			0.00263404			213	0	0			0			213	0
214	0	0			0			214	2	428			0.000709509			214	9	1926			0.00295885			214	5	1070			0.00151225			214	9	1926			0.00296329			214	1	214			0.000332242			214	0
215	0	0			0			215	1	215			0.000354755			215	8	1720			0.00263009			215	10	2150			0.00302449			215	8	1720			0.00263404			215	3	645			0.000996727			215	0
216	0	0			0			216	2	432			0.000709509			216	11	2376			0.00361637			216	6	1296			0.0018147			216	11	2376			0.0036218			216	1	216			0.000332242			216	0
217	0	0			0			217	1	217			0.000354755			217	10	2170			0.00328761			217	9	1953			0.00272204			217	10	2170			0.00329255			217	1	217			0.000332242			217	0
218	0	0			0			218	0	0			0			218	9	1962			0.00295885			218	6	1308			0.0018147			218	9	1962			0.00296329			218	0	0			0			218	0
219	0	0			0			219	0	0			0			219	12	2628			0.00394514			219	6	1314			0.0018147			219	12	2628			0.00395106			219	0	0			0			219	0
220	0	0			0			220	1	220			0.000354755			220	10	2200			0.00328761			220	3	660			0.000907348			220	10	2200			0.00329255			220	1	220			0.000332242			220	0
221	0	0			0			221	1	221			0.000354755			221	7	1547			0.00230133			221	7	1547			0.00211714			221	7	1547			0.00230478			221	0	0			0			221	0
222	0	0			0			222	1	222			0.000354755			222	9	1998			0.00295885			222	2	444			0.000604898			222	9	1998			0.00296329			222	0	0			0			222	0
223	0	0			0			223	0	0			0			223	4	892			0.00131505			223	9	2007			0.00272204			223	4	892			0.00131702			223	0	0			0			223	0
224	0	0			0			224	3	672			0.00106426			224	11	2464			0.00361637			224	4	896			0.0012098			224	11	2464			0.0036218			224	0	0			0			224	0
225	0	0			0			225	0	0			0			225	4	900			0.00131505			225	4	900			0.0012098			225	4	900			0.00131702			225	0	0			0			225	0
226	0	0			0			226	0	0			0			226	1	226			0.000328761			226	7	1582			0.00211714			226	1	226			0.000329255			226	1	226			0.000332242			226	0
227	0	0			0			227	3	681			0.00106426			227	3	681			0.000986284			227	1	227			0.000302449			227	3	681			0.000987765			227	1	227			0.000332242			227	0
228	0	0			0			228	1	228			0.000354755			228	3	684			0.000986284			228	6	1368			0.0018147			228	3	684			0.000987765			228	0	0			0			228	0
229	0	0			0			229	0	0			0			229	5	1145			0.00164381			229	2	458			0.000604898			229	5	1145			0.00164627			229	2	458			0.000664485			229	0
230	0	0			0			230	0	0			0			230	5	1150			0.00164381			230	0	0			0			230	5	1150			0.00164627			230	0	0			0			230	0
231	0	0			0			231	1	231			0.000354755			231	8	1848			0.00263009			231	3	693			0.000907348			231	8	1848			0.00263404			231	0	0			0			231	0
232	0	0			0			232	3	696			0.00106426			232	4	928			0.00131505			232	4	928			0.0012098			232	4	928			0.00131702			232	0	0			0			232	0
233	0	0			0			233	0	0			0			233	3	699			0.000986284			233	2	466			0.000604898			233	3	699			0.000987765			233	1	233			0.000332242			233	0
234	0	0			0			234	0	0			0			234	4	936			0.00131505			234	3	702			0.000907348			234	4	936			0.00131702			234	0	0			0			234	0
235	0	0			0			235	1	235			0.000354755			235	0	0			0			235	4	940			0.0012098			235	0	0			0			235	0	0			0			235	0
236	0	0			0			236	0	0			0			236	2	472			0.000657523			236	2	472			0.000604898			236	2	472			0.00065851			236	0	0			0			236	0
237	0	0			0			237	0	0			0			237	4	948			0.00131505			237	3	711			0.000907348			237	4	948			0.00131702			237	2	474			0.000664485			237	0
238	0	0			0			238	0	0			0			238	10	2380			0.00328761			238	5	1190			0.00151225			238	10	2380			0.00329255			238	0	0			0			238	0
239	0	0			0			239	1	239			0.000354755			239	3	717			0.000986284			239	2	478			0.000604898			239	3	717			0.000987765			239	0	0			0			239	0
240	0	0			0			240	2	480			0.000709509			240	1	240			0.000328761			240	2	480			0.000604898			240	1	240			0.000329255			240	0	0			0			240	0
241	0	0			0			241	0	0			0			241	0	0			0			241	4	964			0.0012098			241	0	0			0			241	0	0			0			241	0
242	0	0			0			242	1	242			0.000354755			242	2	484			0.000657523			242	1	242			0.000302449			242	2	484			0.00065851			242	1	242			0.000332242			242	0
243	0	0			0			243	0	0			0			243	0	0			0			243	0	0			0			243	0	0			0			243	0	0			0			243	0
244	0	0			0			244	0	0			0			244	0	0			0			244	4	976			0.0012098			244	0	0			0			244	0	0			0			244	0
245	0	0			0			245	1	245			0.000354755			245	2	490			0.000657523			245	4	980			0.0012098			245	2	490			0.00065851			245	0	0			0			245	0
246	0	0			0			246	0	0			0			246	1	246			0.000328761			246	1	246			0.000302449			246	1	246			0.000329255			246	0	0			0			246	0
247	0	0			0			247	0	0			0			247	2	494			0.000657523			247	0	0			0			247	2	494			0.00065851			247	0	0			0			247	0
248	0	0			0			248	1	248			0.000354755			248	0	0			0			248	2	496			0.000604898			248	0	0			0			248	1	248			0.000332242			248	0
249	0	0			0			249	0	0			0			249	0	0			0			249	0	0			0			249	0	0			0			249	0	0			0			249	0
250	0	0			0			250	0	0			0			250	3	750			0.000986284			250	0	0			0			250	3	750			0.000987765			250	0	0			0			250	0
251	0	0			0			251	1	251			0.000354755			251	4	1004			0.00131505			251	2	502			0.000604898			251	4	1004			0.00131702			251	1	251			0.000332242			251	0
252	0	0			0			252	0	0			0			252	0	0			0			252	1	252			0.000302449			252	0	0			0			252	0	0			0			252	0
253	0	0			0			253	0	0			0			253	0	0			0			253	1	253			0.000302449			253	0	0			0			253	0	0			0			253	0
254	0	0			0			254	1	254			0.000354755			254	0	0			0			254	1	254			0.000302449			254	0	0			0			254	0	0			0			254	0
255	0	0			0			255	10	2550			0.00354755			255	9	2295			0.00295885			255	24	6120			0.00725878			255	9	2295			0.00296329			255	2	510			0.000664485			255	0
[truncated: 201 more columns]

## Sheet: SYT1 P23H-Gnat2-- 
#6 technical replicate 1								#6 technical replicate 2								#6 technical replicate 3								#6 technical replicate 4								#6 technical replicate 5								#6 technical replicate 6								#7 technical replicate 1
Pixel value	Pixels	Pixel value x pixels	Pixel value x pixels sum (total signal)	Total number of pixels	Pixel value (% of total pixels)	Mean pixel value (1-255)		Pixel value	Pixels	Pixel value x pixels	Pixel value x pixels sum (total signal)	Total number of pixels	Pixel value (% of total pixels)	Mean pixel value (1-255)		Pixel value	Pixels	Pixel value x pixels	Pixel value x pixels sum (total signal)	Total number of pixels	Pixel value (% of total pixels)	Mean pixel value (1-255)		Pixel value	Pixels	Pixel value x pixels	Pixel value x pixels sum (total signal)	Total number of pixels	Pixel value (% of total pixels)	Mean pixel value (1-255)		Pixel value	Pixels	Pixel value x pixels	Pixel value x pixels sum (total signal)	Total number of pixels	Pixel value (% of total pixels)	Mean pixel value (1-255)		Pixel value	Pixels	Pixel value x pixels	Pixel value x pixels sum (total signal)	Total number of pixels	Pixel value (% of total pixels)	Mean pixel value (1-255)		Pixel value	Pixels
0	2678	0	10193066	342554	0.781775	29.9905		0	2947	0	7881701	296549	0.993765	26.8448		0	2451	0	8453475	357695	0.685221	23.7962		0	3647	0	13678205	354365	1.02916	39.0006		0	4771	0	11865151	359869	1.32576	33.4137		0	2593	0	10018947	309503	0.837795	32.6446		0	1127
1	11135	11135			3.25058			1	10279	10279			3.46621			1	12906	12906			3.6081			1	11552	11552			3.25992			1	12014	12014			3.33844			1	9862	9862			3.1864			1	9239
2	10555	21110			3.08127			2	9828	19656			3.31412			2	12665	25330			3.54073			2	11042	22084			3.116			2	11551	23102			3.20978			2	9474	18948			3.06104			2	8597
3	9908	29724			2.89239			3	9337	28011			3.14855			3	12094	36282			3.38109			3	10292	30876			2.90435			3	11050	33150			3.07056			3	8917	26751			2.88107			3	7945
4	9517	38068			2.77825			4	8708	34832			2.93645			4	11619	46476			3.2483			4	9629	38516			2.71725			4	10398	41592			2.88938			4	8155	32620			2.63487			4	7701
5	8934	44670			2.60806			5	8507	42535			2.86867			5	10905	54525			3.04869			5	8810	44050			2.48614			5	10005	50025			2.78018			5	7561	37805			2.44295			5	7028
6	8424	50544			2.45917			6	7931	47586			2.67443			6	10740	64440			3.00256			6	8138	48828			2.2965			6	9236	55416			2.56649			6	7408	44448			2.39351			6	6745
7	8172	57204			2.38561			7	7549	52843			2.54562			7	10366	72562			2.898			7	7760	54320			2.18983			7	8630	60410			2.39809			7	7015	49105			2.26654			7	6337
8	7765	62120			2.2668			8	7086	56688			2.38949			8	9720	77760			2.7174			8	6984	55872			1.97085			8	7904	63232			2.19635			8	6450	51600			2.08399			8	5998
9	7534	67806			2.19936			9	6826	61434			2.30181			9	9721	87489			2.71768			9	6894	62046			1.94545			9	7638	68742			2.12244			9	6157	55413			1.98932			9	5749
10	7077	70770			2.06595			10	6667	66670			2.2482			10	9386	93860			2.62402			10	6497	64970			1.83342			10	7144	71440			1.98517			10	5973	59730			1.92987			10	5651
11	6916	76076			2.01895			11	6545	71995			2.20706			11	9135	100485			2.55385			11	6177	67947			1.74312			11	6935	76285			1.92709			11	5640	62040			1.82228			11	5408
12	6733	80796			1.96553			12	6437	77244			2.17064			12	8740	104880			2.44342			12	5855	70260			1.65225			12	6479	77748			1.80038			12	5512	66144			1.78092			12	5201
13	6645	86385			1.93984			13	5981	77753			2.01687			13	8493	110409			2.37437			13	5394	70122			1.52216			13	6165	80145			1.71312			13	5352	69576			1.72922			13	4980
14	6331	88634			1.84818			14	6043	84602			2.03777			14	8238	115332			2.30308			14	5214	72996			1.47136			14	5942	83188			1.65116			14	5035	70490			1.6268			14	4839
15	6092	91380			1.77841			15	5542	83130			1.86883			15	7862	117930			2.19796			15	4892	73380			1.3805			15	5709	85635			1.58641			15	4783	71745			1.54538			15	4665
16	6027	96432			1.75943			16	5583	89328			1.88266			16	7577	121232			2.11829			16	4857	77712			1.37062			16	5594	89504			1.55445			16	4672	74752			1.50952			16	4512
17	5785	98345			1.68878			17	5449	92633			1.83747			17	7456	126752			2.08446			17	4710	80070			1.32914			17	5302	90134			1.47331			17	4517	76789			1.45944			17	4443
18	5651	101718			1.64967			18	5217	93906			1.75924			18	7127	128286			1.99248			18	4421	79578			1.24758			18	5151	92718			1.43135			18	4413	79434			1.42583			18	4306
19	5528	105032			1.61376			19	5190	98610			1.75013			19	6894	130986			1.92734			19	4276	81244			1.20667			19	5064	96216			1.40718			19	4281	81339			1.38319			19	4146
20	5304	106080			1.54837			20	5011	100220			1.68977			20	6742	134840			1.88485			20	4210	84200			1.18804			20	4933	98660			1.37078			20	4167	83340			1.34635			20	4044
21	5135	107835			1.49903			21	4961	104181			1.67291			21	6491	136311			1.81467			21	3948	82908			1.11411			21	4770	100170			1.32548			21	3956	83076			1.27818			21	3979
22	5299	116578			1.54691			22	4959	109098			1.67224			22	6316	138952			1.76575			22	4009	88198			1.13132			22	4525	99550			1.2574			22	4050	89100			1.30855			22	3846
23	4897	112631			1.42956			23	4660	107180			1.57141			23	6056	139288			1.69306			23	3841	88343			1.08391			23	4351	100073			1.20905			23	3819	87837			1.23391			23	3546
24	5134	123216			1.49874			24	4489	107736			1.51375			24	5887	141288			1.64582			24	3776	90624			1.06557			24	4573	109752			1.27074			24	3796	91104			1.22648			24	3489
25	4757	118925			1.38869			25	4558	113950			1.53701			25	5717	142925			1.59829			25	3556	88900			1.00349			25	4275	106875			1.18793			25	3940	98500			1.27301			25	3637
26	4846	125996			1.41467			26	4389	114114			1.48003			26	5518	143468			1.54266			26	3701	96226			1.0444			26	4261	110786			1.18404			26	4001	104026			1.29272			26	3510
27	4716	127332			1.37672			27	4423	119421			1.49149			27	5460	147420			1.52644			27	3661	98847			1.03312			27	4190	113130			1.16431			27	3746	101142			1.21033			27	3391
28	4566	127848			1.33293			28	4427	123956			1.49284			28	5355	149940			1.49709			28	3644	102032			1.02832			28	4086	114408			1.13541			28	3865	108220			1.24878			28	3471
29	4808	139432			1.40357			29	4363	126527			1.47126			29	5217	151293			1.45851			29	3558	103182			1.00405			29	3896	112984			1.08262			29	3718	107822			1.20128			29	3447
30	4461	133830			1.30228			30	4056	121680			1.36773			30	4946	148380			1.38274			30	3394	101820			0.95777			30	3937	118110			1.09401			30	3567	107010			1.15249			30	3206
31	4585	142135			1.33848			31	4128	127968			1.39201			31	4901	151931			1.37016			31	3507	108717			0.989658			31	3899	120869			1.08345			31	3726	115506			1.20387			31	3389
32	4499	143968			1.31337			32	4041	129312			1.36268			32	4786	153152			1.33801			32	3318	106176			0.936323			32	3872	123904			1.07595			32	3618	115776			1.16897			32	3347
33	4244	140052			1.23893			33	4029	132957			1.35863			33	4656	153648			1.30167			33	3468	114444			0.978652			33	3857	127281			1.07178			33	3723	122859			1.2029			33	3315
34	4302	146268			1.25586			34	3938	133892			1.32794			34	4640	157760			1.29719			34	3327	113118			0.938862			34	3738	127092			1.03871			34	3692	125528			1.19288			34	3350
35	4255	148925			1.24214			35	3823	133805			1.28916			35	4431	155085			1.23876			35	3286	115010			0.927292			35	3752	131320			1.0426			35	3673	128555			1.18674			35	3284
36	4153	149508			1.21236			36	3720	133920			1.25443			36	4339	156204			1.21304			36	3281	118116			0.925882			36	3606	129816			1.00203			36	3564	128304			1.15152			36	3308
37	4086	151182			1.1928			37	3731	138047			1.25814			37	4176	154512			1.16748			37	3270	120990			0.922777			37	3679	136123			1.02232			37	3523	130351			1.13828			37	3204
38	4010	152380			1.17062			38	3472	131936			1.1708			38	3879	147402			1.08444			38	3137	119206			0.885245			38	3462	131556			0.962017			38	3437	130606			1.11049			38	3152
39	3848	150072			1.12333			39	3475	135525			1.17181			39	3891	151749			1.0878			39	3203	124917			0.90387			39	3464	135096			0.962572			39	3515	137085			1.13569			39	3133
40	3750	150000			1.09472			40	3232	129280			1.08987			40	3699	147960			1.03412			40	3146	125840			0.887785			40	3464	138560			0.962572			40	3537	141480			1.1428			40	3197
41	3657	149937			1.06757			41	3314	135874			1.11752			41	3616	148256			1.01092			41	3133	128453			0.884117			41	3405	139605			0.946178			41	3469	142229			1.12083			41	3003
42	3554	149268			1.0375			42	3167	133014			1.06795			42	3563	149646			0.9961			42	3187	133854			0.899355			42	3363	141246			0.934507			42	3458	145236			1.11728			42	2927
43	3456	148608			1.00889			43	3101	133343			1.0457			43	3291	141513			0.920058			43	3111	133773			0.877908			43	3275	140825			0.910053			43	3393	145899			1.09627			43	2970
44	3467	152548			1.0121			44	2926	128744			0.986683			44	3232	142208			0.903563			44	2945	129580			0.831064			44	3345	147180			0.929505			44	3356	147664			1.08432			44	2836
45	3222	144990			0.940582			45	2940	132300			0.991404			45	2968	133560			0.829757			45	3021	135945			0.852511			45	3179	143055			0.883377			45	3208	144360			1.0365			45	2829
46	3320	152720			0.96919			46	2772	127512			0.934753			46	2984	137264			0.83423			46	3034	139564			0.856179			46	3240	149040			0.900328			46	3324	152904			1.07398			46	2720
47	3172	149084			0.925985			47	2766	130002			0.932729			47	2853	134091			0.797607			47	2972	139684			0.838683			47	3110	146170			0.864203			47	3125	146875			1.00968			47	2727
48	3110	149280			0.907886			48	2677	128496			0.902718			48	2694	129312			0.753156			48	2905	139440			0.819776			48	3112	149376			0.864759			48	3112	149376			1.00548			48	2691
49	3004	147196			0.876942			49	2502	122598			0.843705			49	2454	120246			0.686059			49	2804	137396			0.791275			49	3092	151508			0.859202			49	3139	153811			1.01421			49	2586
50	2929	146450			0.855048			50	2366	118300			0.797845			50	2468	123400			0.689973			50	2841	142050			0.801716			50	2909	145450			0.80835			50	3176	158800			1.02616			50	2547
51	2811	143361			0.820601			51	2336	119136			0.787728			51	2292	116892			0.640769			51	2856	145656			0.805949			51	3044	155244			0.845863			51	3023	154173			0.976727			51	2476
52	2840	147680			0.829066			52	2202	114504			0.742542			52	2108	109616			0.589329			52	2750	143000			0.776036			52	3001	156052			0.833915			52	2976	154752			0.961542			52	2484
53	2667	141351			0.778563			53	2022	107166			0.681843			53	1931	102343			0.539845			53	2768	146704			0.781116			53	2827	149831			0.785564			53	2848	150944			0.920185			53	2366
54	2580	139320			0.753166			54	2063	111402			0.695669			54	1854	100116			0.518319			54	2792	150768			0.787888			54	2795	150930			0.776672			54	2808	151632			0.907261			54	2429
55	2579	141845			0.752874			55	1880	103400			0.633959			55	1784	98120			0.498749			55	2711	149105			0.76503			55	2752	151360			0.764723			55	2792	153560			0.902091			55	2345
56	2373	132888			0.692737			56	1873	104888			0.631599			56	1756	98336			0.490921			56	2696	150976			0.760797			56	2700	151200			0.750273			56	2727	152712			0.88109			56	2321
57	2429	138453			0.709085			57	1709	97413			0.576296			57	1585	90345			0.443115			57	2661	151677			0.750921			57	2698	153786			0.749717			57	2556	145692			0.82584			57	2171
58	2309	133922			0.674054			58	1602	92916			0.540214			58	1564	90712			0.437244			58	2608	151264			0.735964			58	2604	151032			0.723597			58	2544	147552			0.821963			58	2288
59	2296	135464			0.670259			59	1567	92453			0.528412			59	1475	87025			0.412362			59	2574	151866			0.72637			59	2571	151689			0.714427			59	2520	148680			0.814209			59	2151
60	2205	132300			0.643694			60	1438	86280			0.484911			60	1279	76740			0.357567			60	2498	149880			0.704923			60	2446	146760			0.679692			60	2349	140940			0.758959			60	2070
61	2000	122000			0.58385			61	1396	85156			0.470749			61	1296	79056			0.36232			61	2549	155489			0.719315			61	2325	141825			0.646068			61	2243	136823			0.72471			61	2044
62	1980	122760			0.578011			62	1380	85560			0.465353			62	1191	73842			0.332965			62	2388	148056			0.673881			62	2382	147684			0.661908			62	2200	136400			0.710817			62	2021
63	1881	118503			0.549111			63	1232	77616			0.415446			63	1039	65457			0.290471			63	2488	156744			0.702101			63	2287	144081			0.635509			63	2085	131355			0.673661			63	1960
64	1719	110016			0.501819			64	1212	77568			0.408701			64	1045	66880			0.292148			64	2379	152256			0.671342			64	2316	148224			0.643568			64	2088	133632			0.67463			64	1945
65	1675	108875			0.488974			65	1134	73710			0.382399			65	958	62270			0.267826			65	2310	150150			0.65187			65	2169	140985			0.602719			65	1917	124605			0.61938			65	1799
66	1652	109032			0.48226			66	1084	71544			0.365538			66	958	63228			0.267826			66	2321	153186			0.654974			66	2054	135564			0.570763			66	1905	125730			0.615503			66	1771
67	1712	114704			0.499775			67	1033	69211			0.34834			67	887	59429			0.247977			67	2252	150884			0.635503			67	2080	139360			0.577988			67	1825	122275			0.589655			67	1666
68	1519	103292			0.443434			68	950	64600			0.320352			68	782	53176			0.218622			68	2099	142732			0.592327			68	1985	134980			0.55159			68	1686	114648			0.544744			68	1586
69	1457	100533			0.425334			69	914	63066			0.308212			69	739	50991			0.206601			69	2118	146142			0.597689			69	1953	134757			0.542697			69	1667	115023			0.538605			69	1684
70	1413	98910			0.41249			70	860	60200			0.290003			70	704	49280			0.196816			70	2107	147490			0.594585			70	1924	134680			0.534639			70	1584	110880			0.511788			70	1629
71	1363	96773			0.397893			71	812	57652			0.273816			71	664	47144			0.185633			71	2084	147964			0.588094			71	1865	132415			0.518244			71	1523	108133			0.492079			71	1529
72	1334	96048			0.389428			72	779	56088			0.262688			72	572	41184			0.159913			72	2052	147744			0.579064			72	1747	125784			0.485454			72	1435	103320			0.463647			72	1504
73	1196	87308			0.349142			73	703	51319			0.23706			73	570	41610			0.159354			73	1931	140963			0.544918			73	1691	123443			0.469893			73	1364	99572			0.440707			73	1465
74	1214	89836			0.354397			74	655	48470			0.220874			74	577	42698			0.161311			74	1924	142376			0.542943			74	1626	120324			0.451831			74	1349	99826			0.43586			74	1375
75	1104	82800			0.322285			75	643	48225			0.216828			75	485	36375			0.13559			75	1797	134775			0.507104			75	1587	119025			0.440994			75	1235	92625			0.399027			75	1379
76	1063	80788			0.310316			76	564	42864			0.190188			76	489	37164			0.136709			76	1828	138928			0.515852			76	1494	113544			0.415151			76	1213	92188			0.391919			76	1390
77	998	76846			0.291341			77	554	42658			0.186816			77	445	34265			0.124408			77	1833	141141			0.517263			77	1460	112420			0.405703			77	1188	91476			0.383841			77	1321
78	1016	79248			0.296596			78	487	37986			0.164222			78	400	31200			0.111827			78	1838	143364			0.518674			78	1480	115440			0.411261			78	1111	86658			0.358963			78	1250
79	927	73233			0.270614			79	448	35392			0.151071			79	334	26386			0.0933756			79	1749	138171			0.493559			79	1362	107598			0.378471			79	1095	86505			0.353793			79	1155
80	900	72000			0.262732			80	482	38560			0.162536			80	317	25360			0.088623			80	1672	133760			0.47183			80	1266	101280			0.351795			80	1023	81840			0.33053			80	1158
81	823	66663			0.240254			81	405	32805			0.136571			81	300	24300			0.0838703			81	1699	137619			0.479449			81	1279	103599			0.355407			81	906	73386			0.292727			81	1133
82	780	63960			0.227701			82	407	33374			0.137245			82	298	24436			0.0833112			82	1519	124558			0.428654			82	1264	103648			0.351239			82	891	73062			0.287881			82	1020
83	737	61171			0.215149			83	385	31955			0.129827			83	244	20252			0.0682145			83	1516	125828			0.427807			83	1146	95118			0.318449			83	823	68309			0.26591			83	1001
84	643	54012			0.187708			84	365	30660			0.123083			84	257	21588			0.0718489			84	1542	129528			0.435145			84	1073	90132			0.298164			84	813	68292			0.262679			84	992
85	560	47600			0.163478			85	353	30005			0.119036			85	238	20230			0.0665371			85	1421	120785			0.400999			85	1031	87635			0.286493			85	775	65875			0.250401			85	967
86	624	53664			0.182161			86	332	28552			0.111955			86	209	17974			0.0584297			86	1492	128312			0.421035			86	1018	87548			0.282881			86	772	66392			0.249432			86	950
87	579	50373			0.169024			87	270	23490			0.0910473			87	194	16878			0.0542362			87	1442	125454			0.406925			87	926	80562			0.257316			87	671	58377			0.216799			87	849
88	512	45056			0.149465			88	271	23848			0.0913846			88	188	16544			0.0525587			88	1350	118800			0.380963			88	949	83512			0.263707			88	653	57464			0.210983			88	800
89	563	50107			0.164354			89	272	24208			0.0917218			89	158	14062			0.0441717			89	1347	119883			0.380117			89	876	77964			0.243422			89	577	51353			0.186428			89	831
90	471	42390			0.137497			90	238	21420			0.0802566			90	159	14310			0.0444513			90	1243	111870			0.350768			90	767	69030			0.213133			90	565	50850			0.182551			90	778
91	441	40131			0.128739			91	207	18837			0.069803			91	149	13559			0.0416556			91	1191	108381			0.336094			91	829	75439			0.230362			91	536	48776			0.173181			91	706
92	406	37352			0.118521			92	220	20240			0.0741867			92	142	13064			0.0396986			92	1158	106536			0.326782			92	712	65504			0.19785			92	527	48484			0.170273			92	658
93	414	38502			0.120857			93	181	16833			0.0610354			93	129	11997			0.0360642			93	1119	104067			0.315776			93	705	65565			0.195905			93	491	45663			0.158641			93	648
94	372	34968			0.108596			94	186	17484			0.0627215			94	98	9212			0.0273976			94	1042	97948			0.294047			94	705	66270			0.195905			94	416	39104			0.134409			94	616
95	371	35245			0.108304			95	160	15200			0.053954			95	93	8835			0.0259998			95	1052	99940			0.296869			95	668	63460			0.185623			95	444	42180			0.143456			95	575
96	331	31776			0.0966271			96	166	15936			0.0559773			96	109	10464			0.0304729			96	958	91968			0.270343			96	639	61344			0.177565			96	409	39264			0.132147			96	545
97	284	27548			0.0829066			97	154	14938			0.0519307			97	108	10476			0.0301933			97	944	91568			0.266392			97	587	56939			0.163115			97	377	36569			0.121808			97	512
98	264	25872			0.0770681			98	145	14210			0.0488958			98	86	8428			0.0240428			98	921	90258			0.259902			98	570	55860			0.158391			98	344	33712			0.111146			98	504
99	264	26136			0.0770681			99	140	13860			0.0472097			99	69	6831			0.0192902			99	922	91278			0.260184			99	583	57717			0.162003			99	358	35442			0.115669			99	464
100	248	24800			0.0723973			100	94	9400			0.031698			100	53	5300			0.0148171			100	923	92300			0.260466			100	508	50800			0.141162			100	288	28800			0.0930524			100	403
101	229	23129			0.0668508			101	101	10201			0.0340585			101	67	6767			0.018731			101	891	89991			0.251436			101	529	53429			0.146998			101	251	25351			0.0810978			101	452
102	214	21828			0.0624719			102	82	8364			0.0276514			102	72	7344			0.0201289			102	879	89658			0.248049			102	426	43452			0.118376			102	269	27438			0.0869135			102	397
103	207	21321			0.0604284			103	92	9476			0.0310235			103	62	6386			0.0173332			103	815	83945			0.229989			103	449	46247			0.124768			103	239	24617			0.0772206			103	352
104	183	19032			0.0534222			104	71	7384			0.0239421			104	56	5824			0.0156558			104	746	77584			0.210517			104	426	44304			0.118376			104	229	23816			0.0739896			104	358
105	195	20475			0.0569253			105	86	9030			0.0290003			105	47	4935			0.0131397			105	669	70245			0.188788			105	380	39900			0.105594			105	207	21735			0.0668814			105	320
106	194	20564			0.0566334			106	86	9116			0.0290003			106	48	5088			0.0134193			106	695	73670			0.196125			106	367	38902			0.101982			106	202	21412			0.0652659			106	336
107	191	20437			0.0557576			107	63	6741			0.0212444			107	46	4922			0.0128601			107	672	71904			0.189635			107	327	34989			0.0908664			107	183	19581			0.0591271			107	291
108	174	18792			0.0507949			108	64	6912			0.0215816			108	38	4104			0.0106236			108	613	66204			0.172985			108	362	39096			0.100592			108	194	20952			0.0626811			108	263
109	161	17549			0.0469999			109	64	6976			0.0215816			109	47	5123			0.0131397			109	613	66817			0.172985			109	356	38804			0.0989249			109	165	17985			0.0533113			109	248
110	140	15400			0.0408695			110	64	7040			0.0215816			110	47	5170			0.0131397			110	606	66660			0.17101			110	298	32780			0.0828079			110	143	15730			0.0462031			110	247
111	110	12210			0.0321117			111	55	6105			0.0185467			111	36	3996			0.0100644			111	532	59052			0.150128			111	288	31968			0.0800291			111	140	15540			0.0452338			111	230
112	126	14112			0.0367825			112	54	6048			0.0182095			112	28	3136			0.0078279			112	514	57568			0.145048			112	260	29120			0.0722485			112	126	14112			0.0407104			112	242
113	115	12995			0.0335713			113	47	5311			0.015849			113	27	3051			0.00754833			113	496	56048			0.139969			113	276	31188			0.0766946			113	126	14238			0.0407104			113	216
114	97	11058			0.0283167			114	35	3990			0.0118024			114	31	3534			0.0086666			114	507	57798			0.143073			114	255	29070			0.0708591			114	118	13452			0.0381256			114	193
115	120	13800			0.035031			115	47	5405			0.015849			115	23	2645			0.00643006			115	485	55775			0.136865			115	249	28635			0.0691918			115	86	9890			0.0277865			115	181
116	97	11252			0.0283167			116	41	4756			0.0138257			116	20	2320			0.00559136			116	472	54752			0.133196			116	228	26448			0.0633564			116	103	11948			0.0332792			116	202
117	91	10647			0.0265652			117	35	4095			0.0118024			117	26	3042			0.00726876			117	435	50895			0.122755			117	221	25857			0.0614112			117	105	12285			0.0339254			117	148
118	86	10148			0.0251055			118	25	2950			0.00843031			118	28	3304			0.0078279			118	415	48970			0.117111			118	200	23600			0.0555758			118	78	9204			0.0252017			118	136
119	78	9282			0.0227701			119	34	4046			0.0114652			119	16	1904			0.00447308			119	373	44387			0.105259			119	209	24871			0.0580767			119	74	8806			0.0239093			119	138
120	60	7200			0.0175155			120	28	3360			0.00944195			120	19	2280			0.00531179			120	354	42480			0.099897			120	195	23400			0.0541864			120	72	8640			0.0232631			120	132
121	62	7502			0.0180993			121	37	4477			0.0124769			121	15	1815			0.00419352			121	383	46343			0.108081			121	164	19844			0.0455721			121	64	7744			0.0206783			121	115
122	48	5856			0.0140124			122	23	2806			0.00775589			122	12	1464			0.00335481			122	354	43188			0.099897			122	138	16836			0.0383473			122	48	5856			0.0155087			122	92
123	59	7257			0.0172236			123	23	2829			0.00775589			123	12	1476			0.00335481			123	299	36777			0.0843763			123	140	17220			0.038903			123	43	5289			0.0138932			123	100
124	44	5456			0.0128447			124	18	2232			0.00606982			124	11	1364			0.00307525			124	325	40300			0.0917133			124	129	15996			0.0358464			124	45	5580			0.0145394			124	108
125	37	4625			0.0108012			125	26	3250			0.00876752			125	7	875			0.00195697			125	300	37500			0.0846585			125	124	15500			0.034457			125	50	6250			0.0161549			125	87
126	35	4410			0.0102174			126	18	2268			0.00606982			126	10	1260			0.00279568			126	303	38178			0.0855051			126	140	17640			0.038903			126	54	6804			0.0174473			126	84
127	41	5207			0.0119689			127	16	2032			0.0053954			127	7	889			0.00195697			127	251	31877			0.0708309			127	161	20447			0.0447385			127	37	4699			0.0119546			127	79
128	40	5120			0.011677			128	13	1664			0.00438376			128	12	1536			0.00335481			128	245	31360			0.0691378			128	125	16000			0.0347349			128	24	3072			0.00775437			128	71
129	29	3741			0.00846582			129	22	2838			0.00741867			129	7	903			0.00195697			129	262	33798			0.0739351			129	112	14448			0.0311224			129	33	4257			0.0106623			129	62
130	28	3640			0.00817389			130	4	520			0.00134885			130	10	1300			0.00279568			130	235	30550			0.0663158			130	102	13260			0.0283436			130	16	2080			0.00516958			130	66
131	33	4323			0.00963352			131	12	1572			0.00404655			131	8	1048			0.00223654			131	206	26986			0.0581322			131	80	10480			0.0222303			131	23	3013			0.00743127			131	59
132	22	2904			0.00642235			132	7	924			0.00236049			132	6	792			0.00167741			132	218	28776			0.0615185			132	91	12012			0.025287			132	25	3300			0.00807747			132	53
133	28	3724			0.00817389			133	8	1064			0.0026977			133	7	931			0.00195697			133	223	29659			0.0629295			133	88	11704			0.0244533			133	26	3458			0.00840056			133	58
134	25	3350			0.00729812			134	8	1072			0.0026977			134	7	938			0.00195697			134	198	26532			0.0558746			134	92	12328			0.0255649			134	23	3082			0.00743127			134	58
135	19	2565			0.00554657			135	5	675			0.00168606			135	4	540			0.00111827			135	178	24030			0.0502307			135	74	9990			0.020563			135	17	2295			0.00549268			135	47
136	25	3400			0.00729812			136	5	680			0.00168606			136	5	680			0.00139784			136	192	26112			0.0541814			136	73	9928			0.0202852			136	18	2448			0.00581578			136	55
137	16	2192			0.0046708			137	2	274			0.000674425			137	7	959			0.00195697			137	189	25893			0.0533348			137	68	9316			0.0188958			137	22	3014			0.00710817			137	43
138	18	2484			0.00525465			138	4	552			0.00134885			138	9	1242			0.00251611			138	180	24840			0.0507951			138	64	8832			0.0177842			138	18	2484			0.00581578			138	28
139	13	1807			0.00379502			139	7	973			0.00236049			139	4	556			0.00111827			139	137	19043			0.0386607			139	48	6672			0.0133382			139	6	834			0.00193859			139	31
140	9	1260			0.00262732			140	10	1400			0.00337212			140	4	560			0.00111827			140	151	21140			0.0426114			140	55	7700			0.0152833			140	13	1820			0.00420028			140	39
141	14	1974			0.00408695			141	5	705			0.00168606			141	1	141			0.000279568			141	138	19458			0.0389429			141	66	9306			0.01834			141	16	2256			0.00516958			141	29
142	18	2556			0.00525465			142	4	568			0.00134885			142	7	994			0.00195697			142	161	22862			0.0454334			142	48	6816			0.0133382			142	9	1278			0.00290789			142	33
143	14	2002			0.00408695			143	5	715			0.00168606			143	5	715			0.00139784			143	143	20449			0.0403539			143	57	8151			0.0158391			143	13	1859			0.00420028			143	28
144	11	1584			0.00321117			144	4	576			0.00134885			144	1	144			0.000279568			144	138	19872			0.0389429			144	57	8208			0.0158391			144	6	864			0.00193859			144	23
145	10	1450			0.00291925			145	5	725			0.00168606			145	4	580			0.00111827			145	112	16240			0.0316058			145	41	5945			0.011393			145	10	1450			0.00323099			145	17
146	8	1168			0.0023354			146	5	730			0.00168606			146	1	146			0.000279568			146	131	19126			0.0369675			146	39	5694			0.0108373			146	5	730			0.00161549			146	20
147	11	1617			0.00321117			147	1	147			0.000337212			147	1	147			0.000279568			147	117	17199			0.0330168			147	45	6615			0.0125046			147	4	588			0.00129239			147	25
148	7	1036			0.00204347			148	3	444			0.00101164			148	0	0			0			148	108	15984			0.0304771			148	39	5772			0.0108373			148	5	740			0.00161549			148	20
149	14	2086			0.00408695			149	0	0			0			149	3	447			0.000838703			149	120	17880			0.0338634			149	40	5960			0.0111152			149	7	1043			0.00226169			149	13
150	5	750			0.00145962			150	4	600			0.00134885			150	2	300			0.000559136			150	89	13350			0.0251153			150	34	5100			0.00944788			150	1	150			0.000323099			150	15
151	5	755			0.00145962			151	3	453			0.00101164			151	1	151			0.000279568			151	95	14345			0.0268085			151	30	4530			0.00833637			151	4	604			0.00129239			151	12
152	2	304			0.00058385			152	0	0			0			152	1	152			0.000279568			152	86	13072			0.0242688			152	24	3648			0.00666909			152	3	456			0.000969296			152	15
153	6	918			0.00175155			153	1	153			0.000337212			153	2	306			0.000559136			153	88	13464			0.0248332			153	34	5202			0.00944788			153	2	306			0.000646197			153	13
154	5	770			0.00145962			154	2	308			0.000674425			154	1	154			0.000279568			154	84	12936			0.0237044			154	24	3696			0.00666909			154	1	154			0.000323099			154	5
155	4	620			0.0011677			155	4	620			0.00134885			155	2	310			0.000559136			155	77	11935			0.021729			155	31	4805			0.00861425			155	7	1085			0.00226169			155	13
156	5	780			0.00145962			156	3	468			0.00101164			156	1	156			0.000279568			156	87	13572			0.024551			156	16	2496			0.00444606			156	2	312			0.000646197			156	11
157	5	785			0.00145962			157	0	0			0			157	0	0			0			157	64	10048			0.0180605			157	18	2826			0.00500182			157	0	0			0			157	7
158	1	158			0.000291925			158	1	158			0.000337212			158	0	0			0			158	60	9480			0.0169317			158	15	2370			0.00416818			158	2	316			0.000646197			158	5
159	3	477			0.000875774			159	2	318			0.000674425			159	2	318			0.000559136			159	55	8745			0.0155207			159	15	2385			0.00416818			159	2	318			0.000646197			159	8
160	3	480			0.000875774			160	3	480			0.00101164			160	0	0			0			160	66	10560			0.0186249			160	10	1600			0.00277879			160	2	320			0.000646197			160	3
161	2	322			0.00058385			161	5	805			0.00168606			161	2	322			0.000559136			161	60	9660			0.0169317			161	13	2093			0.00361243			161	0	0			0			161	8
162	6	972			0.00175155			162	1	162			0.000337212			162	0	0			0			162	56	9072			0.0158029			162	12	1944			0.00333455			162	1	162			0.000323099			162	3
163	0	0			0			163	1	163			0.000337212			163	1	163			0.000279568			163	49	7987			0.0138276			163	17	2771			0.00472394			163	0	0			0			163	3
164	4	656			0.0011677			164	1	164			0.000337212			164	4	656			0.00111827			164	38	6232			0.0107234			164	13	2132			0.00361243			164	1	164			0.000323099			164	8
165	3	495			0.000875774			165	0	0			0			165	0	0			0			165	43	7095			0.0121344			165	10	1650			0.00277879			165	0	0			0			165	4
166	0	0			0			166	1	166			0.000337212			166	0	0			0			166	42	6972			0.0118522			166	13	2158			0.00361243			166	0	0			0			166	4
167	2	334			0.00058385			167	0	0			0			167	1	167			0.000279568			167	44	7348			0.0124166			167	16	2672			0.00444606			167	0	0			0			167	3
168	0	0			0			168	1	168			0.000337212			168	2	336			0.000559136			168	31	5208			0.00874804			168	6	1008			0.00166727			168	0	0			0			168	5
169	3	507			0.000875774			169	1	169			0.000337212			169	0	0			0			169	34	5746			0.00959463			169	3	507			0.000833637			169	2	338			0.000646197			169	5
170	0	0			0			170	0	0			0			170	1	170			0.000279568			170	34	5780			0.00959463			170	8	1360			0.00222303			170	1	170			0.000323099			170	4
171	0	0			0			171	1	171			0.000337212			171	3	513			0.000838703			171	23	3933			0.00649048			171	5	855			0.00138939			171	1	171			0.000323099			171	6
172	2	344			0.00058385			172	1	172			0.000337212			172	0	0			0			172	23	3956			0.00649048			172	6	1032			0.00166727			172	0	0			0			172	1
173	1	173			0.000291925			173	0	0			0			173	1	173			0.000279568			173	32	5536			0.00903024			173	7	1211			0.00194515			173	0	0			0			173	2
174	4	696			0.0011677			174	0	0			0			174	0	0			0			174	32	5568			0.00903024			174	1	174			0.000277879			174	0	0			0			174	3
175	0	0			0			175	0	0			0			175	0	0			0			175	26	4550			0.00733707			175	6	1050			0.00166727			175	3	525			0.000969296			175	2
176	0	0			0			176	1	176			0.000337212			176	1	176			0.000279568			176	23	4048			0.00649048			176	6	1056			0.00166727			176	0	0			0			176	1
177	2	354			0.00058385			177	0	0			0			177	1	177			0.000279568			177	26	4602			0.00733707			177	4	708			0.00111152			177	0	0			0			177	1
178	3	534			0.000875774			178	1	178			0.000337212			178	1	178			0.000279568			178	24	4272			0.00677268			178	3	534			0.000833637			178	0	0			0			178	3
179	1	179			0.000291925			179	1	179			0.000337212			179	0	0			0			179	24	4296			0.00677268			179	3	537			0.000833637			179	0	0			0			179	0
180	1	180			0.000291925			180	0	0			0			180	0	0			0			180	18	3240			0.00507951			180	4	720			0.00111152			180	0	0			0			180	1
181	2	362			0.00058385			181	0	0			0			181	0	0			0			181	19	3439			0.0053617			181	0	0			0			181	0	0			0			181	3
182	3	546			0.000875774			182	0	0			0			182	0	0			0			182	15	2730			0.00423292			182	2	364			0.000555758			182	0	0			0			182	2
183	2	366			0.00058385			183	0	0			0			183	0	0			0			183	14	2562			0.00395073			183	3	549			0.000833637			183	0	0			0			183	1
184	1	184			0.000291925			184	0	0			0			184	1	184			0.000279568			184	21	3864			0.00592609			184	2	368			0.000555758			184	0	0			0			184	0
185	4	740			0.0011677			185	0	0			0			185	0	0			0			185	18	3330			0.00507951			185	1	185			0.000277879			185	0	0			0			185	0
186	0	0			0			186	1	186			0.000337212			186	0	0			0			186	18	3348			0.00507951			186	1	186			0.000277879			186	0	0			0			186	4
187	1	187			0.000291925			187	0	0			0			187	1	187			0.000279568			187	12	2244			0.00338634			187	0	0			0			187	0	0			0			187	1
188	1	188			0.000291925			188	0	0			0			188	0	0			0			188	14	2632			0.00395073			188	1	188			0.000277879			188	0	0			0			188	2
189	0	0			0			189	1	189			0.000337212			189	0	0			0			189	12	2268			0.00338634			189	3	567			0.000833637			189	0	0			0			189	3
190	0	0			0			190	0	0			0			190	1	190			0.000279568			190	11	2090			0.00310414			190	4	760			0.00111152			190	0	0			0			190	1
191	0	0			0			191	0	0			0			191	0	0			0			191	13	2483			0.00366853			191	0	0			0			191	0	0			0			191	2
192	0	0			0			192	0	0			0			192	1	192			0.000279568			192	13	2496			0.00366853			192	2	384			0.000555758			192	0	0			0			192	1
193	0	0			0			193	0	0			0			193	1	193			0.000279568			193	6	1158			0.00169317			193	2	386			0.000555758			193	0	0			0			193	3
194	0	0			0			194	0	0			0			194	0	0			0			194	7	1358			0.00197536			194	1	194			0.000277879			194	0	0			0			194	4
195	2	390			0.00058385			195	0	0			0			195	0	0			0			195	9	1755			0.00253975			195	0	0			0			195	0	0			0			195	0
196	1	196			0.000291925			196	1	196			0.000337212			196	2	392			0.000559136			196	6	1176			0.00169317			196	0	0			0			196	0	0			0			196	0
197	0	0			0			197	0	0			0			197	0	0			0			197	13	2561			0.00366853			197	1	197			0.000277879			197	0	0			0			197	0
198	0	0			0			198	0	0			0			198	0	0			0			198	6	1188			0.00169317			198	0	0			0			198	0	0			0			198	2
199	1	199			0.000291925			199	0	0			0			199	1	199			0.000279568			199	6	1194			0.00169317			199	1	199			0.000277879			199	0	0			0			199	2
200	0	0			0			200	0	0			0			200	0	0			0			200	5	1000			0.00141097			200	0	0			0			200	0	0			0			200	1
201	0	0			0			201	0	0			0			201	0	0			0			201	10	2010			0.00282195			201	0	0			0			201	0	0			0			201	1
202	0	0			0			202	0	0			0			202	0	0			0			202	9	1818			0.00253975			202	0	0			0			202	0	0			0			202	1
203	0	0			0			203	0	0			0			203	0	0			0			203	3	609			0.000846585			203	1	203			0.000277879			203	0	0			0			203	1
204	0	0			0			204	0	0			0			204	0	0			0			204	3	612			0.000846585			204	1	204			0.000277879			204	0	0			0			204	0
205	0	0			0			205	0	0			0			205	0	0			0			205	5	1025			0.00141097			205	1	205			0.000277879			205	0	0			0			205	1
206	0	0			0			206	0	0			0			206	2	412			0.000559136			206	4	824			0.00112878			206	0	0			0			206	0	0			0			206	1
207	0	0			0			207	0	0			0			207	0	0			0			207	3	621			0.000846585			207	0	0			0			207	0	0			0			207	1
208	0	0			0			208	0	0			0			208	0	0			0			208	5	1040			0.00141097			208	0	0			0			208	0	0			0			208	0
209	0	0			0			209	0	0			0			209	0	0			0			209	5	1045			0.00141097			209	1	209			0.000277879			209	0	0			0			209	0
210	0	0			0			210	0	0			0			210	1	210			0.000279568			210	2	420			0.00056439			210	0	0			0			210	0	0			0			210	0
211	0	0			0			211	0	0			0			211	0	0			0			211	3	633			0.000846585			211	1	211			0.000277879			211	0	0			0			211	1
212	0	0			0			212	0	0			0			212	0	0			0			212	6	1272			0.00169317			212	0	0			0			212	0	0			0			212	2
213	0	0			0			213	0	0			0			213	0	0			0			213	4	852			0.00112878			213	0	0			0			213	0	0			0			213	0
214	0	0			0			214	0	0			0			214	0	0			0			214	4	856			0.00112878			214	1	214			0.000277879			214	0	0			0			214	0
215	0	0			0			215	0	0			0			215	1	215			0.000279568			215	3	645			0.000846585			215	0	0			0			215	0	0			0			215	1
216	0	0			0			216	0	0			0			216	0	0			0			216	5	1080			0.00141097			216	0	0			0			216	0	0			0			216	0
217	0	0			0			217	0	0			0			217	0	0			0			217	2	434			0.00056439			217	0	0			0			217	0	0			0			217	0
218	0	0			0			218	0	0			0			218	0	0			0			218	4	872			0.00112878			218	1	218			0.000277879			218	0	0			0			218	0
219	0	0			0			219	0	0			0			219	0	0			0			219	5	1095			0.00141097			219	1	219			0.000277879			219	0	0			0			219	0
220	0	0			0			220	0	0			0			220	0	0			0			220	4	880			0.00112878			220	0	0			0			220	0	0			0			220	0
221	0	0			0			221	0	0			0			221	0	0			0			221	4	884			0.00112878			221	0	0			0			221	0	0			0			221	0
222	0	0			0			222	0	0			0			222	0	0			0			222	3	666			0.000846585			222	1	222			0.000277879			222	0	0			0			222	0
223	0	0			0			223	0	0			0			223	0	0			0			223	1	223			0.000282195			223	0	0			0			223	0	0			0			223	0
224	0	0			0			224	0	0			0			224	0	0			0			224	3	672			0.000846585			224	0	0			0			224	0	0			0			224	0
225	0	0			0			225	0	0			0			225	0	0			0			225	2	450			0.00056439			225	0	0			0			225	0	0			0			225	0
226	0	0			0			226	0	0			0			226	0	0			0			226	2	452			0.00056439			226	0	0			0			226	0	0			0			226	0
227	0	0			0			227	0	0			0			227	0	0			0			227	1	227			0.000282195			227	0	0			0			227	0	0			0			227	0
228	0	0			0			228	0	0			0			228	0	0			0			228	0	0			0			228	0	0			0			228	0	0			0			228	0
229	0	0			0			229	0	0			0			229	0	0			0			229	1	229			0.000282195			229	0	0			0			229	0	0			0			229	0
230	0	0			0			230	0	0			0			230	0	0			0			230	0	0			0			230	0	0			0			230	0	0			0			230	0
231	0	0			0			231	0	0			0			231	0	0			0			231	3	693			0.000846585			231	0	0			0			231	0	0			0			231	0
232	0	0			0			232	0	0			0			232	0	0			0			232	1	232			0.000282195			232	0	0			0			232	0	0			0			232	0
233	0	0			0			233	0	0			0			233	0	0			0			233	2	466			0.00056439			233	0	0			0			233	0	0			0			233	0
234	0	0			0			234	0	0			0			234	0	0			0			234	1	234			0.000282195			234	0	0			0			234	0	0			0			234	0
235	0	0			0			235	0	0			0			235	0	0			0			235	5	1175			0.00141097			235	0	0			0			235	0	0			0			235	0
236	0	0			0			236	0	0			0			236	0	0			0			236	0	0			0			236	0	0			0			236	0	0			0			236	0
237	0	0			0			237	0	0			0			237	0	0			0			237	0	0			0			237	0	0			0			237	0	0			0			237	0
238	0	0			0			238	0	0			0			238	0	0			0			238	1	238			0.000282195			238	0	0			0			238	0	0			0			238	0
239	0	0			0			239	0	0			0			239	0	0			0			239	0	0			0			239	0	0			0			239	0	0			0			239	0
240	0	0			0			240	0	0			0			240	0	0			0			240	0	0			0			240	0	0			0			240	0	0			0			240	0
241	0	0			0			241	0	0			0			241	0	0			0			241	0	0			0			241	0	0			0			241	0	0			0			241	0
242	0	0			0			242	0	0			0			242	0	0			0			242	1	242			0.000282195			242	0	0			0			242	0	0			0			242	0
243	0	0			0			243	0	0			0			243	0	0			0			243	4	972			0.00112878			243	0	0			0			243	0	0			0			243	0
244	0	0			0			244	0	0			0			244	0	0			0			244	0	0			0			244	0	0			0			244	0	0			0			244	0
245	0	0			0			245	0	0			0			245	0	0			0			245	0	0			0			245	0	0			0			245	0	0			0			245	0
246	0	0			0			246	0	0			0			246	0	0			0			246	0	0			0			246	0	0			0			246	0	0			0			246	0
247	0	0			0			247	0	0			0			247	0	0			0			247	0	0			0			247	0	0			0			247	0	0			0			247	0
248	0	0			0			248	0	0			0			248	0	0			0			248	1	248			0.000282195			248	0	0			0			248	0	0			0			248	0
249	0	0			0			249	0	0			0			249	0	0			0			249	0	0			0			249	0	0			0			249	0	0			0			249	0
250	0	0			0			250	0	0			0			250	0	0			0			250	0	0			0			250	0	0			0			250	0	0			0			250	0
251	0	0			0			251	0	0			0			251	0	0			0			251	0	0			0			251	0	0			0			251	0	0			0			251	0
252	0	0			0			252	0	0			0			252	0	0			0			252	1	252			0.000282195			252	0	0			0			252	0	0			0			252	0
253	0	0			0			253	0	0			0			253	0	0			0			253	0	0			0			253	0	0			0			253	0	0			0			253	0
254	0	0			0			254	0	0			0			254	0	0			0			254	0	0			0			254	0	0			0			254	0	0			0			254	0
255	0	0			0			255	0	0			0			255	0	0			0			255	20	5100			0.0056439			255	0	0			0			255	0	0			0			255	0
[truncated: 299 more columns]

## Sheet: SNAP25 analysis
Gnat2-/-									P23H/Gnat2-/-
Biological replicate	Technical replicate	Technical replicate mean intensity (pixels 0-255)	Area (pixels 1-255)	Technical replicate mean intensity (pixels 1-255)	Biological replicate mean intensity (pixels 1-255)	Gnat2-/- mean area (pixels 1-255)	Gnat2-/- mean intensity (pixels 1-255)		Biological replicate	Technical replicate	Technical replicate mean intensity (pixels 0-255)	Area (pixels 1-255)	Technical replicate mean intensity (pixels 1-255)	Biological replicate mean intensity (pixels 1-255)	P23H/Gnat2-/- mean area (pixels 1-255)	P23H/Gnat2-/- mean intensity (pixels 1-255)
#1	1	35.897	267113	36.538	41.6456	400744	42.6808		#6	1	33.525	348360	34.095	34.804	380788	42.0309
	2	40.553	304036	41.383						2	32.447	310592	33.213
	3	46.714	348870	47.604						3	40.201	368047	40.924
	4	43.642	358362	44.383						4	32.992	328992	33.762
	5	37.64	318653	38.32						5	31.477	319600	32.026
#2	1	NA							#7	1	29.263	319834	29.96	32.9514
	2									2	25.914	335594	26.59
	3									3	34.219	341255	35.094
	4									4	46.479	342322	47.513
	5									5	24.992	299696	25.6
	6
									#8	1	40.105	337181	40.518	37.5995
#3	1	36.991	340878	37.983	44.1009					2	34.272	331918	34.681
	2	28.713	382779	29.32
	3	39.572	382373	40.578					#9	1	43.907	446275	45.115	51.1371
	4	54.98	452192	56.465						2	39.169	392474	39.959
	5	42.822	409762	43.748						3	35.354	418514	36.641
	6	48.204	417061	49.229						4	40.152	410383	41.302
	7	40.404	425334	42.067	#REF!					5	45.118	446472	46.3
	8	42.037	467265	43.006						6	53.419	469913	55.143
	9	46.339	430679	47.648						7	49.669	387800	50.928
	10	45.448	449441	47.123						8	61.827	426703	62.962
	11	47.164	493948	48.624						9	60.951	423638	62.089
	12	42.034	412827	43.42						10	54.101	411943	54.884
										11	65.948	398883	67.185
#4	1	36.23	396798	37.262	39.744
	2	48.928	393064	50.256					#10	1	53.722	345483	54.786	55.7019
	3	38.333	354677	39.39						2	53.468	335062	54.64
	4	37.176	464239	37.841						3	50.907	401324	52.224
	5	34.036	392206	34.971						4	53.502	346310	54.706
	6	37.625	432248	38.744						5	66.418	369433	67.437
										6	63.577	324624	64.481
#5	1	38.371	425898	39.818	45.2328					7	49.898	371012	51.235
	2	37.616	385218	38.973						8	62.621	355177	64.161
	3	41.942	419485	43.248						9	47.998	351339	48.754
	4	37.442	414560	38.791						10	38.305	323675	39.097
	5	55.38	463831	57.209						11	60.387	358634	61.2
	6	51.87	417782	53.358
									#11	1	39.743	497503	42.278	39.9912
										2	37.049	443723	38.965
										3	35.574	444918	37.928
										4	35.436	504374	37.507
										5	40.993	461766	43.278
									#12	NA

## Sheet: SNAP25 normalization
Average P23H/Gnat2-/-/ Gnat2-/- ONL nucleus number ratio	Mean pixel intensity	Gnat2-/- mean intensity		P23H/Gnat2-/- mean intensity
0.779546		Pixels 0-255	Pixels 1-255	Pixels 0-255	Pixels 1-255
		41.7	42.7	44.7	42
	Normalized mean pixel intensity	All pixel values (0-255)		Pixel values 1-255
		Gnat2-/-	P23H/Gnat2-/-	Gnat2-/-	P23H/Gnat2-/-
		1	1.37509	1	1.26177

## Sheet: SNAP25 Gnat2--
#1 technical replicate 1								#1 technical replicate 2								#1 technical replicate 3								#1 technical replicate 4								#1 technical replicate 5								#3 technical replicate 1								#3 technical replicate 2
Pixel value	Pixels	Pixel value x pixels	Pixel value x pixels sum (total signal)	Total number of pixels	Pixel value (% of total pixels)	Mean pixel value (1-255)		Pixel value	Pixels	Pixel value x pixels	Pixel value x pixels sum (total signal)	Total number of pixels	Pixel value (% of total pixels)	Mean pixel value (1-255)		Pixel value	Pixels	Pixel value x pixels	Pixel value x pixels sum (total signal)	Total number of pixels	Pixel value (% of total pixels)	Mean pixel value (1-255)		Pixel value	Pixels	Pixel value x pixels	Pixel value x pixels sum (total signal)	Total number of pixels	Pixel value (% of total pixels)	Mean pixel value (1-255)		Pixel value	Pixels	Pixel value x pixels	Pixel value x pixels sum (total signal)	Total number of pixels	Pixel value (% of total pixels)	Mean pixel value (1-255)		Pixel value	Pixels	Pixel value x pixels	Pixel value x pixels sum (total signal)	Total number of pixels	Pixel value (% of total pixels)	Mean pixel value (1-255)		Pixel value	Pixels
0	4774	0	9759802	271887	1.75588	36.5381		0	6219	0	12581862	310255	2.00448	41.3828		0	6652	0	16607726	355522	1.87105	47.6043		0	6092	0	15905343	364454	1.67154	44.3835		0	5758	0	12210798	324411	1.77491	38.32		0	9139	0	12947401	350017	2.61102	37.9825		0	8091
1	5507	5507			2.02547			1	5222	5222			1.68313			1	5342	5342			1.50258			1	5931	5931			1.62737			1	6049	6049			1.86461			1	6112	6112			1.7462			1	8328
2	5227	10454			1.92249			2	5096	10192			1.64252			2	5120	10240			1.44014			2	5993	11986			1.64438			2	6063	12126			1.86893			2	6278	12556			1.79363			2	8349
3	5165	15495			1.89969			3	5073	15219			1.63511			3	5247	15741			1.47586			3	5756	17268			1.57935			3	5807	17421			1.79001			3	5957	17871			1.70192			3	8275
4	5170	20680			1.90153			4	5067	20268			1.63317			4	5054	20216			1.42157			4	5763	23052			1.58127			4	5718	22872			1.76258			4	5944	23776			1.6982			4	8450
5	5008	25040			1.84194			5	5014	25070			1.61609			5	4868	24340			1.36925			5	5708	28540			1.56618			5	5733	28665			1.7672			5	6023	30115			1.72077			5	8304
6	5030	30180			1.85003			6	4964	29784			1.59997			6	4841	29046			1.36166			6	5508	33048			1.5113			6	5526	33156			1.70339			6	5861	35166			1.67449			6	8205
7	4829	33803			1.77611			7	4709	32963			1.51778			7	4741	33187			1.33353			7	5251	36757			1.44079			7	5347	37429			1.64822			7	5816	40712			1.66163			7	8231
8	4787	38296			1.76066			8	4547	36376			1.46557			8	4587	36696			1.29022			8	5297	42376			1.45341			8	5330	42640			1.64298			8	5631	45048			1.60878			8	8095
9	4576	41184			1.68305			9	4566	41094			1.47169			9	4589	41301			1.29078			9	5102	45918			1.3999			9	5308	47772			1.6362			9	5679	51111			1.62249			9	8367
10	4463	44630			1.64149			10	4441	44410			1.4314			10	4540	45400			1.277			10	4915	49150			1.34859			10	5152	51520			1.58811			10	5539	55390			1.58249			10	8189
11	4527	49797			1.66503			11	4392	48312			1.41561			11	4417	48587			1.2424			11	4973	54703			1.36451			11	5169	56859			1.59335			11	5664	62304			1.61821			11	7839
12	4479	53748			1.64738			12	4320	51840			1.3924			12	4304	51648			1.21061			12	4860	58320			1.3335			12	4982	59784			1.53571			12	5429	65148			1.55107			12	7911
13	4193	54509			1.54218			13	4310	56030			1.38918			13	4184	54392			1.17686			13	4694	61022			1.28795			13	4883	63479			1.50519			13	5413	70369			1.5465			13	7846
14	4239	59346			1.5591			14	4161	58254			1.34115			14	4140	57960			1.16448			14	4738	66332			1.30003			14	4875	68250			1.50272			14	5331	74634			1.52307			14	7740
15	4095	61425			1.50614			15	4110	61650			1.32472			15	3933	58995			1.10626			15	4468	67020			1.22594			15	4932	73980			1.52029			15	5268	79020			1.50507			15	7712
16	4095	65520			1.50614			16	4021	64336			1.29603			16	3967	63472			1.11582			16	4509	72144			1.23719			16	4681	74896			1.44292			16	5366	85856			1.53307			16	7466
17	4113	69921			1.51276			17	3989	67813			1.28572			17	4016	68272			1.12961			17	4423	75191			1.2136			17	4679	79543			1.44231			17	5367	91239			1.53335			17	7559
18	3830	68940			1.40867			18	3917	70506			1.26251			18	3940	70920			1.10823			18	4286	77148			1.17601			18	4561	82098			1.40593			18	5193	93474			1.48364			18	7226
19	3935	74765			1.44729			19	3937	74803			1.26896			19	3837	72903			1.07926			19	4327	82213			1.18726			19	4702	89338			1.4494			19	5062	96178			1.44622			19	7260
20	3689	73780			1.35681			20	3862	77240			1.24478			20	3886	77720			1.09304			20	4165	83300			1.14281			20	4506	90120			1.38898			20	5052	101040			1.44336			20	7124
21	3728	78288			1.37116			21	3713	77973			1.19676			21	3868	81228			1.08798			21	3941	82761			1.08134			21	4454	93534			1.37295			21	5029	105609			1.43679			21	7019
22	3701	81422			1.36123			22	3656	80432			1.17839			22	3820	84040			1.07448			22	4130	90860			1.1332			22	4452	97944			1.37233			22	4899	107778			1.39965			22	7129
23	3614	83122			1.32923			23	3844	88412			1.23898			23	3789	87147			1.06576			23	4000	92000			1.09753			23	4356	100188			1.34274			23	4838	111274			1.38222			23	6889
24	3460	83040			1.27259			24	3607	86568			1.16259			24	3591	86184			1.01006			24	4048	97152			1.1107			24	4316	103584			1.33041			24	4863	116712			1.38936			24	6705
25	3485	87125			1.28178			25	3626	90650			1.16872			25	3678	91950			1.03454			25	3859	96475			1.05884			25	4345	108625			1.33935			25	4907	122675			1.40193			25	6719
26	3533	91858			1.29944			26	3702	96252			1.19321			26	3639	94614			1.02357			26	3921	101946			1.07586			26	4297	111722			1.32455			26	4757	123682			1.35908			26	6525
27	3467	93609			1.27516			27	3550	95850			1.14422			27	3447	93069			0.96956			27	3891	105057			1.06762			27	4176	112752			1.28726			27	4720	127440			1.34851			27	6637
28	3393	95004			1.24794			28	3578	100184			1.15324			28	3549	99372			0.99825			28	3915	109620			1.07421			28	4319	120932			1.33134			28	4729	132412			1.35108			28	6361
29	3434	99586			1.26302			29	3493	101297			1.12585			29	3531	102399			0.993187			29	3898	113042			1.06955			29	4250	123250			1.31007			29	4611	133719			1.31736			29	6486
30	3431	102930			1.26192			30	3553	106590			1.14519			30	3519	105570			0.989812			30	3914	117420			1.07394			30	4223	126690			1.30174			30	4566	136980			1.30451			30	6117
31	3335	103385			1.22661			31	3434	106454			1.10683			31	3493	108283			0.982499			31	3912	121272			1.07339			31	4060	125860			1.2515			31	4519	140089			1.29108			31	6248
32	3376	108032			1.24169			32	3519	112608			1.13423			32	3444	110208			0.968716			32	3945	126240			1.08244			32	4069	130208			1.25427			32	4613	147616			1.31794			32	6036
33	3278	108174			1.20565			33	3456	114048			1.11392			33	3436	113388			0.966466			33	3794	125202			1.04101			33	4125	136125			1.27154			33	4515	148995			1.28994			33	5864
34	3230	109820			1.18799			34	3432	116688			1.10619			34	3481	118354			0.979124			34	3810	129540			1.0454			34	3966	134844			1.22252			34	4438	150892			1.26794			34	5679
35	3246	113610			1.19388			35	3496	122360			1.12682			35	3496	122360			0.983343			35	3830	134050			1.05089			35	4028	140980			1.24163			35	4430	155050			1.26565			35	5582
36	3341	120276			1.22882			36	3448	124128			1.11134			36	3440	123840			0.967591			36	3888	139968			1.0668			36	4000	144000			1.233			36	4353	156708			1.24365			36	5566
37	3278	121286			1.20565			37	3381	125097			1.08975			37	3468	128316			0.975467			37	3813	141081			1.04622			37	4059	150183			1.25119			37	4404	162948			1.25822			37	5377
38	3255	123690			1.19719			38	3290	125020			1.06042			38	3402	129276			0.956903			38	3838	145844			1.05308			38	3804	144552			1.17259			38	4279	162602			1.22251			38	5176
39	3264	127296			1.2005			39	3368	131352			1.08556			39	3468	135252			0.975467			39	3664	142896			1.00534			39	3815	148785			1.17598			39	4196	163644			1.1988			39	4981
40	3194	127760			1.17475			40	3363	134520			1.08395			40	3428	137120			0.964216			40	3711	148440			1.01824			40	3851	154040			1.18707			40	4232	169280			1.20908			40	4993
41	3271	134111			1.20307			41	3269	134029			1.05365			41	3363	137883			0.945933			41	3792	155472			1.04046			41	3721	152561			1.147			41	4050	166050			1.15709			41	4713
42	3102	130284			1.14092			42	3412	143304			1.09974			42	3463	145446			0.974061			42	3865	162330			1.06049			42	3733	156786			1.1507			42	4073	171066			1.16366			42	4592
43	3201	137643			1.17733			43	3264	140352			1.05204			43	3414	146802			0.960278			43	3738	160734			1.02564			43	3683	158369			1.13529			43	3994	171742			1.14109			43	4480
44	3120	137280			1.14754			44	3291	144804			1.06074			44	3373	148412			0.948746			44	3778	166232			1.03662			44	3639	160116			1.12173			44	3922	172568			1.12052			44	4302
45	3053	137385			1.12289			45	3281	147645			1.05752			45	3381	152145			0.950996			45	3749	168705			1.02866			45	3527	158715			1.0872			45	3796	170820			1.08452			45	4024
46	3048	140208			1.12105			46	3300	151800			1.06364			46	3407	156722			0.958309			46	3858	177468			1.05857			46	3504	161184			1.08011			46	3841	176686			1.09738			46	3994
47	3071	144337			1.12951			47	3352	157544			1.0804			47	3498	164406			0.983905			47	3744	175968			1.02729			47	3488	163936			1.07518			47	3764	176908			1.07538			47	3896
48	3158	151584			1.16151			48	3351	160848			1.08008			48	3533	169584			0.99375			48	3860	185280			1.05912			48	3536	169728			1.08998			48	3740	179520			1.06852			48	3835
49	2945	144305			1.08317			49	3191	156359			1.02851			49	3438	168462			0.967029			49	3702	181398			1.01577			49	3384	165816			1.04312			49	3496	171304			0.998809			49	3492
50	2959	147950			1.08832			50	3309	165450			1.06654			50	3571	178550			1.00444			50	3639	181950			0.99848			50	3290	164500			1.01415			50	3393	169650			0.969381			50	3338
51	2878	146778			1.05853			51	3261	166311			1.05107			51	3440	175440			0.967591			51	3671	187221			1.00726			51	3219	164169			0.99226			51	3318	169218			0.947954			51	3199
52	2834	147368			1.04234			52	3274	170248			1.05526			52	3518	182936			0.989531			52	3685	191620			1.0111			52	3194	166088			0.984554			52	3285	170820			0.938526			52	3051
53	2687	142411			0.988278			53	3243	171879			1.04527			53	3542	187726			0.996282			53	3770	199810			1.03442			53	2963	157039			0.913348			53	3253	172409			0.929383			53	2900
54	2817	152118			1.03609			54	3180	171720			1.02496			54	3521	190134			0.990375			54	3790	204660			1.03991			54	3103	167562			0.956503			54	3197	172638			0.913384			54	2828
55	2694	148170			0.990853			55	3103	170665			1.00015			55	3475	191125			0.977436			55	3625	199375			0.994639			55	3033	166815			0.934925			55	3039	167145			0.868244			55	2650
56	2635	147560			0.969153			56	3268	183008			1.05333			56	3500	196000			0.984468			56	3674	205744			1.00808			56	2797	156632			0.862178			56	3021	169176			0.863101			56	2524
57	2699	153843			0.992692			57	3108	177156			1.00176			57	3347	190779			0.941433			57	3692	210444			1.01302			57	2797	159429			0.862178			57	2900	165300			0.828531			57	2479
58	2593	150394			0.953705			58	3196	185368			1.03012			58	3511	203638			0.987562			58	3620	209960			0.993267			58	2674	155092			0.824263			58	2820	163560			0.805675			58	2314
59	2520	148680			0.926856			59	3077	181543			0.991765			59	3423	201957			0.96281			59	3503	206677			0.961164			59	2710	159890			0.83536			59	2708	159772			0.773677			59	2235
60	2401	144060			0.883087			60	2975	178500			0.958889			60	3501	210060			0.984749			60	3422	205320			0.938939			60	2727	163620			0.8406			60	2628	157680			0.750821			60	2164
61	2411	147071			0.886765			61	3176	193736			1.02367			61	3444	210084			0.968716			61	3478	212158			0.954304			61	2592	158112			0.798986			61	2653	161833			0.757963			61	2055
62	2356	146072			0.866536			62	3051	189162			0.983385			62	3393	210366			0.954371			62	3311	205282			0.908482			62	2561	158782			0.789431			62	2524	156488			0.721108			62	1895
63	2308	145404			0.848882			63	3022	190386			0.974037			63	3373	212499			0.948746			63	3309	208467			0.907934			63	2520	158760			0.776792			63	2403	151389			0.686538			63	1749
64	2167	138688			0.797022			64	2970	190080			0.957277			64	3290	210560			0.9254			64	3158	202112			0.866502			64	2426	155264			0.747817			64	2295	146880			0.655682			64	1695
65	2085	135525			0.766863			65	2829	183885			0.911831			65	3370	219050			0.947902			65	3241	210665			0.889275			65	2359	153335			0.727164			65	2279	148135			0.651111			65	1649
66	1917	126522			0.705072			66	2673	176418			0.861549			66	3158	208428			0.888271			66	3248	214368			0.891196			66	2275	150150			0.701271			66	2212	145992			0.631969			66	1515
67	1958	131186			0.720152			67	2623	175741			0.845434			67	3302	221234			0.928775			67	3174	212658			0.870892			67	2293	153631			0.706819			67	2223	148941			0.635112			67	1466
68	1887	128316			0.694038			68	2611	177548			0.841566			68	3137	213316			0.882365			68	3008	204544			0.825344			68	2186	148648			0.673837			68	2172	147696			0.620541			68	1410
69	1730	119370			0.636294			69	2527	174363			0.814491			69	3060	211140			0.860706			69	3069	211761			0.842082			69	2035	140415			0.627291			69	2072	142968			0.591971			69	1260
70	1723	120610			0.633719			70	2502	175140			0.806433			70	3114	217980			0.875895			70	2895	202650			0.794339			70	2005	140350			0.618043			70	1968	137760			0.562258			70	1338
71	1683	119493			0.619007			71	2401	170471			0.77388			71	3027	214917			0.851424			71	2831	201001			0.776778			71	1928	136888			0.594308			71	1874	133054			0.535403			71	1135
72	1593	114696			0.585905			72	2293	165096			0.739069			72	2975	214200			0.836798			72	2802	201744			0.768821			72	1900	136800			0.585677			72	1801	129672			0.514546			72	1081
73	1472	107456			0.541401			73	2328	169944			0.750351			73	2925	213525			0.822734			73	2709	197757			0.743304			73	1959	143007			0.603864			73	1798	131254			0.513689			73	1115
74	1543	114182			0.567515			74	2133	157842			0.687499			74	2831	209494			0.796294			74	2579	190846			0.707634			74	1700	125800			0.524027			74	1716	126984			0.490262			74	1047
75	1382	103650			0.508299			75	2018	151350			0.650433			75	2777	208275			0.781105			75	2567	192525			0.704341			75	1705	127875			0.525568			75	1642	123150			0.46912			75	928
76	1345	102220			0.494691			76	2063	156788			0.664937			76	2784	211584			0.783074			76	2467	187492			0.676903			76	1604	121904			0.494435			76	1633	124108			0.466549			76	899
77	1298	99946			0.477404			77	1944	149688			0.626581			77	2697	207669			0.758603			77	2383	183491			0.653855			77	1536	118272			0.473473			77	1530	117810			0.437122			77	834
78	1119	87282			0.411568			78	1894	147732			0.610466			78	2561	199758			0.720349			78	2394	186732			0.656873			78	1484	115752			0.457444			78	1429	111462			0.408266			78	876
79	1131	89349			0.415982			79	1763	139277			0.568242			79	2546	201134			0.71613			79	2306	182174			0.632727			79	1412	111548			0.43525			79	1455	114945			0.415694			79	745
80	1046	83680			0.384719			80	1790	143200			0.576945			80	2449	195920			0.688846			80	2226	178080			0.610777			80	1444	115520			0.445114			80	1349	107920			0.38541			80	677
81	1036	83916			0.381041			81	1674	135594			0.539556			81	2478	200718			0.697003			81	2204	178524			0.60474			81	1392	112752			0.429085			81	1384	112104			0.395409			81	637
82	952	78064			0.350145			82	1604	131528			0.516994			82	2319	190158			0.65228			82	2087	171134			0.572637			82	1260	103320			0.388396			82	1332	109224			0.380553			82	616
83	890	73870			0.327342			83	1524	126492			0.491209			83	2251	186833			0.633154			83	1999	165917			0.548492			83	1281	106323			0.394869			83	1251	103833			0.357411			83	615
84	851	71484			0.312998			84	1498	125832			0.482829			84	2203	185052			0.619652			84	2003	168252			0.549589			84	1194	100296			0.368052			84	1231	103404			0.351697			84	577
85	764	64940			0.280999			85	1384	117640			0.446085			85	2187	185895			0.615152			85	1856	157760			0.509255			85	1113	94605			0.343083			85	1156	98260			0.33027			85	524
86	735	63210			0.270333			86	1328	114208			0.428035			86	2092	179912			0.588431			86	1834	157724			0.503219			86	1048	90128			0.323047			86	1116	95976			0.318842			86	472
87	699	60813			0.257092			87	1273	110751			0.410308			87	1962	170694			0.551865			87	1739	151293			0.477152			87	1033	89871			0.318423			87	1105	96135			0.315699			87	419
88	711	62568			0.261506			88	1220	107360			0.393225			88	1900	167200			0.534425			88	1766	155408			0.48456			88	967	85096			0.298079			88	1036	91168			0.295986			88	452
89	646	57494			0.237599			89	1146	101994			0.369374			89	1885	167765			0.530206			89	1681	149609			0.461238			89	933	83037			0.287598			89	999	88911			0.285415			89	385
90	570	51300			0.209646			90	1100	99000			0.354547			90	1838	165420			0.516986			90	1520	136800			0.417062			90	867	78030			0.267254			90	1011	90990			0.288843			90	368
91	555	50505			0.204129			91	1013	92183			0.326506			91	1781	162071			0.500954			91	1467	133497			0.40252			91	823	74893			0.253691			91	868	78988			0.247988			91	366
92	511	47012			0.187946			92	1005	92460			0.323927			92	1695	155940			0.476764			92	1504	138368			0.412672			92	789	72588			0.24321			92	918	84456			0.262273			92	326
93	495	46035			0.182061			93	942	87606			0.303621			93	1675	155775			0.471138			93	1357	126201			0.372338			93	784	72912			0.241669			93	845	78585			0.241417			93	341
94	445	41830			0.163671			94	890	83660			0.286861			94	1637	153878			0.46045			94	1327	124738			0.364106			94	778	73132			0.239819			94	809	76046			0.231132			94	289
95	446	42370			0.164039			95	805	76475			0.259464			95	1622	154090			0.456231			95	1256	119320			0.344625			95	711	67545			0.219166			95	801	76095			0.228846			95	255
96	409	39264			0.15043			96	792	76032			0.255274			96	1492	143232			0.419665			96	1229	117984			0.337217			96	676	64896			0.208378			96	764	73344			0.218275			96	235
97	350	33950			0.12873			97	754	73138			0.243026			97	1465	142105			0.41207			97	1150	111550			0.315541			97	577	55969			0.177861			97	705	68385			0.201419			97	236
98	347	34006			0.127627			98	768	75264			0.247538			98	1387	135926			0.390131			98	1143	112014			0.31362			98	596	58408			0.183718			98	697	68306			0.199133			98	205
99	316	31284			0.116225			99	661	65439			0.213051			99	1316	130284			0.37016			99	1013	100287			0.27795			99	591	58509			0.182176			99	664	65736			0.189705			99	200
100	315	31500			0.115857			100	626	62600			0.20177			100	1311	131100			0.368754			100	976	97600			0.267798			100	493	49300			0.151968			100	636	63600			0.181705			100	200
101	246	24846			0.0904788			101	597	60297			0.192422			101	1195	120695			0.336125			101	940	94940			0.25792			101	525	53025			0.161832			101	613	61913			0.175134			101	175
102	297	30294			0.109237			102	548	55896			0.176629			102	1163	118626			0.327125			102	919	93738			0.252158			102	519	52938			0.159982			102	576	58752			0.164563			102	141
103	255	26265			0.093789			103	540	55620			0.17405			103	1075	110725			0.302372			103	801	82503			0.219781			103	443	45629			0.136555			103	510	52530			0.145707			103	131
104	218	22672			0.0801804			104	473	49192			0.152455			104	1096	113984			0.308279			104	813	84552			0.223073			104	430	44720			0.132548			104	475	49400			0.135708			104	135
105	253	26565			0.0930534			105	486	51030			0.156645			105	1059	111195			0.297872			105	740	77700			0.203043			105	417	43785			0.128541			105	473	49665			0.135136			105	118
106	204	21624			0.0750312			106	434	46004			0.139885			106	980	103880			0.275651			106	752	79712			0.206336			106	409	43354			0.126075			106	446	47276			0.127422			106	117
107	171	18297			0.0628938			107	398	42586			0.128282			107	914	97798			0.257087			107	717	76719			0.196733			107	400	42800			0.1233			107	423	45261			0.120851			107	101
108	176	19008			0.0647328			108	406	43848			0.13086			108	921	99468			0.259056			108	669	72252			0.183562			108	334	36072			0.102956			108	374	40392			0.106852			108	98
109	150	16350			0.05517			109	323	35207			0.104108			109	856	93304			0.240773			109	584	63656			0.16024			109	304	33136			0.0937083			109	408	44472			0.116566			109	94
110	143	15730			0.0525954			110	325	35750			0.104753			110	802	88220			0.225584			110	576	63360			0.158045			110	292	32120			0.0900093			110	347	38170			0.099138			110	86
111	156	17316			0.0573768			111	283	31413			0.0912153			111	749	83139			0.210676			111	573	63603			0.157221			111	296	32856			0.0912423			111	321	35631			0.0917098			111	93
112	131	14672			0.0481818			112	286	32032			0.0921822			112	764	85568			0.214895			112	537	60144			0.147344			112	270	30240			0.0832278			112	317	35504			0.090567			112	60
113	105	11865			0.038619			113	251	28363			0.0809012			113	710	80230			0.199706			113	503	56839			0.138015			113	277	31301			0.0853855			113	306	34578			0.0874243			113	64
114	108	12312			0.0397224			114	250	28500			0.0805789			114	623	71022			0.175235			114	502	57228			0.13774			114	242	27588			0.0745967			114	302	34428			0.0862815			114	58
115	115	13225			0.042297			115	189	21735			0.0609176			115	585	67275			0.164547			115	464	53360			0.127314			115	219	25185			0.067507			115	278	31970			0.0794247			115	46
116	98	11368			0.0360444			116	206	23896			0.066397			116	583	67628			0.163984			116	451	52316			0.123747			116	188	21808			0.0579512			116	262	30392			0.0748535			116	33
117	106	12402			0.0389868			117	180	21060			0.0580168			117	572	66924			0.16089			117	403	47151			0.110576			117	204	23868			0.0628832			117	197	23049			0.056283			117	57
118	86	10148			0.0316308			118	174	20532			0.0560829			118	513	60534			0.144295			118	371	43778			0.101796			118	210	24780			0.0647327			118	228	26904			0.0651397			118	45
119	70	8330			0.025746			119	169	20111			0.0544713			119	487	57953			0.136982			119	343	40817			0.0941134			119	177	21063			0.0545604			119	231	27489			0.0659968			119	43
120	77	9240			0.0283206			120	154	18480			0.0496366			120	442	53040			0.124324			120	323	38760			0.0886257			120	202	24240			0.0622667			120	196	23520			0.0559973			120	28
121	62	7502			0.0228036			121	138	16698			0.0444795			121	399	48279			0.112229			121	367	44407			0.100699			121	176	21296			0.0542522			121	200	24200			0.0571401			121	32
122	62	7564			0.0228036			122	123	15006			0.0396448			122	395	48190			0.111104			122	310	37820			0.0850587			122	146	17812			0.0450046			122	191	23302			0.0545688			122	35
123	63	7749			0.0231714			123	133	16359			0.042868			123	359	44157			0.100978			123	278	34194			0.0762785			123	148	18204			0.0456211			123	187	23001			0.053426			123	29
124	52	6448			0.0191256			124	107	13268			0.0344878			124	332	41168			0.0933838			124	264	32736			0.0724371			124	119	14756			0.0366819			124	162	20088			0.0462835			124	12
125	51	6375			0.0187578			125	89	11125			0.0286861			125	350	43750			0.0984468			125	233	29125			0.0639313			125	116	14500			0.0357571			125	173	21625			0.0494262			125	20
126	43	5418			0.0158154			126	107	13482			0.0344878			126	306	38556			0.0860706			126	229	28854			0.0628337			126	123	15498			0.0379149			126	142	17892			0.0405695			126	25
127	38	4826			0.0139764			127	79	10033			0.0254629			127	299	37973			0.0841017			127	231	29337			0.0633825			127	115	14605			0.0354489			127	168	21336			0.0479977			127	25
128	28	3584			0.0102984			128	67	8576			0.0215951			128	253	32384			0.071163			128	240	30720			0.0658519			128	85	10880			0.0262013			128	137	17536			0.039141			128	26
129	37	4773			0.0136086			129	72	9288			0.0232067			129	279	35991			0.0784762			129	214	27606			0.058718			129	99	12771			0.0305168			129	128	16512			0.0365697			129	14
130	33	4290			0.0121374			130	71	9230			0.0228844			130	254	33020			0.0714442			130	224	29120			0.0614618			130	93	12090			0.0286673			130	97	12610			0.0277129			130	17
131	29	3799			0.0106662			131	60	7860			0.0193389			131	231	30261			0.0649749			131	196	25676			0.0537791			131	76	9956			0.0234271			131	108	14148			0.0308556			131	19
132	30	3960			0.011034			132	58	7656			0.0186943			132	224	29568			0.0630059			132	175	23100			0.048017			132	97	12804			0.0299003			132	104	13728			0.0297128			132	10
133	38	5054			0.0139764			133	46	6118			0.0148265			133	190	25270			0.0534425			133	161	21413			0.0441757			133	83	11039			0.0255848			133	113	15029			0.0322841			133	15
134	24	3216			0.0088272			134	47	6298			0.0151488			134	191	25594			0.0537238			134	138	18492			0.0378649			134	73	9782			0.0225023			134	100	13400			0.02857			134	10
135	23	3105			0.0084594			135	51	6885			0.0164381			135	174	23490			0.0489421			135	153	20655			0.0419806			135	63	8505			0.0194198			135	74	9990			0.0211418			135	11
136	21	2856			0.0077238			136	38	5168			0.012248			136	170	23120			0.047817			136	142	19312			0.0389624			136	62	8432			0.0191116			136	95	12920			0.0271415			136	6
137	19	2603			0.0069882			137	46	6302			0.0148265			137	141	19317			0.03966			137	106	14522			0.0290846			137	52	7124			0.016029			137	85	11645			0.0242845			137	8
138	19	2622			0.0069882			138	41	5658			0.0132149			138	133	18354			0.0374098			138	104	14352			0.0285358			138	56	7728			0.0172621			138	66	9108			0.0188562			138	9
139	21	2919			0.0077238			139	35	4865			0.011281			139	139	19321			0.0390974			139	125	17375			0.0342979			139	37	5143			0.0114053			139	63	8757			0.0179991			139	8
140	21	2940			0.0077238			140	34	4760			0.0109587			140	107	14980			0.0300966			140	122	17080			0.0334747			140	44	6160			0.013563			140	69	9660			0.0197133			140	8
141	19	2679			0.0069882			141	35	4935			0.011281			141	110	15510			0.0309404			141	96	13536			0.0263408			141	57	8037			0.0175703			141	45	6345			0.0128565			141	4
142	16	2272			0.0058848			142	26	3692			0.0083802			142	94	13348			0.02644			142	73	10366			0.02003			142	43	6106			0.0132548			142	38	5396			0.0108566			142	3
143	14	2002			0.0051492			143	22	3146			0.00709094			143	106	15158			0.0298153			143	93	13299			0.0255176			143	42	6006			0.0129465			143	49	7007			0.0139993			143	6
144	20	2880			0.007356			144	27	3888			0.00870252			144	81	11664			0.0227834			144	91	13104			0.0249689			144	30	4320			0.00924753			144	35	5040			0.00999951			144	2
145	14	2030			0.0051492			145	23	3335			0.00741326			145	79	11455			0.0222208			145	70	10150			0.0192068			145	47	6815			0.0144878			145	45	6525			0.0128565			145	3
146	11	1606			0.0040458			146	23	3358			0.00741326			146	68	9928			0.0191268			146	62	9052			0.0170117			146	35	5110			0.0107888			146	38	5548			0.0108566			146	1
147	14	2058			0.0051492			147	18	2646			0.00580168			147	64	9408			0.0180017			147	63	9261			0.0172861			147	30	4410			0.00924753			147	35	5145			0.00999951			147	2
148	8	1184			0.0029424			148	21	3108			0.00676863			148	69	10212			0.0194081			148	78	11544			0.0214019			148	26	3848			0.00801452			148	19	2812			0.00542831			148	2
149	8	1192			0.0029424			149	17	2533			0.00547936			149	62	9238			0.0174391			149	65	9685			0.0178349			149	32	4768			0.00986403			149	34	5066			0.00971381			149	6
150	5	750			0.001839			150	13	1950			0.0041901			150	43	6450			0.0120949			150	53	7950			0.0145423			150	32	4800			0.00986403			150	24	3600			0.00685681			150	1
151	5	755			0.001839			151	9	1359			0.00290084			151	58	8758			0.016314			151	60	9060			0.016463			151	36	5436			0.011097			151	25	3775			0.00714251			151	0
152	5	760			0.001839			152	14	2128			0.00451242			152	49	7448			0.0137826			152	61	9272			0.0167374			152	20	3040			0.00616502			152	17	2584			0.00485691			152	0
153	6	918			0.0022068			153	12	1836			0.00386779			153	37	5661			0.0104072			153	50	7650			0.0137192			153	20	3060			0.00616502			153	18	2754			0.00514261			153	3
154	6	924			0.0022068			154	5	770			0.00161158			154	32	4928			0.00900085			154	41	6314			0.0112497			154	23	3542			0.00708977			154	23	3542			0.00657111			154	3
155	13	2015			0.0047814			155	11	1705			0.00354547			155	42	6510			0.0118136			155	43	6665			0.0117985			155	25	3875			0.00770627			155	17	2635			0.00485691			155	1
156	10	1560			0.003678			156	10	1560			0.00322316			156	32	4992			0.00900085			156	41	6396			0.0112497			156	22	3432			0.00678152			156	18	2808			0.00514261			156	2
157	2	314			0.0007356			157	7	1099			0.00225621			157	33	5181			0.00928213			157	37	5809			0.0101522			157	18	2826			0.00554852			157	11	1727			0.0031427			157	1
158	6	948			0.0022068			158	8	1264			0.00257852			158	18	2844			0.00506298			158	40	6320			0.0109753			158	20	3160			0.00616502			158	7	1106			0.0019999			158	1
159	5	795			0.001839			159	8	1272			0.00257852			159	21	3339			0.00590681			159	24	3816			0.00658519			159	16	2544			0.00493202			159	15	2385			0.00428551			159	0
160	9	1440			0.0033102			160	7	1120			0.00225621			160	22	3520			0.00618808			160	44	7040			0.0120729			160	17	2720			0.00524027			160	5	800			0.0014285			160	2
161	6	966			0.0022068			161	6	966			0.00193389			161	20	3220			0.00562553			161	30	4830			0.00823149			161	23	3703			0.00708977			161	4	644			0.0011428			161	0
162	5	810			0.001839			162	5	810			0.00161158			162	22	3564			0.00618808			162	29	4698			0.00795711			162	18	2916			0.00554852			162	15	2430			0.00428551			162	1
163	9	1467			0.0033102			163	2	326			0.000644631			163	13	2119			0.0036566			163	18	2934			0.00493889			163	26	4238			0.00801452			163	7	1141			0.0019999			163	0
164	5	820			0.001839			164	2	328			0.000644631			164	22	3608			0.00618808			164	17	2788			0.00466451			164	16	2624			0.00493202			164	12	1968			0.0034284			164	0
165	5	825			0.001839			165	3	495			0.000966947			165	21	3465			0.00590681			165	25	4125			0.00685958			165	14	2310			0.00431551			165	6	990			0.0017142			165	0
166	7	1162			0.0025746			166	5	830			0.00161158			166	14	2324			0.00393787			166	17	2822			0.00466451			166	17	2822			0.00524027			166	4	664			0.0011428			166	2
167	7	1169			0.0025746			167	5	835			0.00161158			167	10	1670			0.00281277			167	16	2672			0.00439013			167	18	3006			0.00554852			167	7	1169			0.0019999			167	1
168	9	1512			0.0033102			168	4	672			0.00128926			168	12	2016			0.00337532			168	17	2856			0.00466451			168	9	1512			0.00277426			168	10	1680			0.002857			168	0
169	9	1521			0.0033102			169	2	338			0.000644631			169	7	1183			0.00196894			169	13	2197			0.00356698			169	9	1521			0.00277426			169	6	1014			0.0017142			169	2
170	8	1360			0.0029424			170	2	340			0.000644631			170	10	1700			0.00281277			170	16	2720			0.00439013			170	11	1870			0.00339076			170	9	1530			0.0025713			170	1
171	8	1368			0.0029424			171	2	342			0.000644631			171	11	1881			0.00309404			171	17	2907			0.00466451			171	14	2394			0.00431551			171	8	1368			0.0022856			171	0
172	3	516			0.0011034			172	1	172			0.000322316			172	4	688			0.00112511			172	9	1548			0.00246945			172	10	1720			0.00308251			172	4	688			0.0011428			172	0
173	4	692			0.0014712			173	3	519			0.000966947			173	7	1211			0.00196894			173	11	1903			0.00301821			173	7	1211			0.00215776			173	5	865			0.0014285			173	0
174	8	1392			0.0029424			174	3	522			0.000966947			174	5	870			0.00140638			174	5	870			0.00137192			174	15	2610			0.00462376			174	5	870			0.0014285			174	1
175	5	875			0.001839			175	1	175			0.000322316			175	1	175			0.000281277			175	9	1575			0.00246945			175	8	1400			0.00246601			175	1	175			0.0002857			175	0
176	4	704			0.0014712			176	2	352			0.000644631			176	3	528			0.00084383			176	8	1408			0.00219506			176	6	1056			0.00184951			176	4	704			0.0011428			176	0
177	4	708			0.0014712			177	3	531			0.000966947			177	4	708			0.00112511			177	8	1416			0.00219506			177	5	885			0.00154125			177	1	177			0.0002857			177	0
178	4	712			0.0014712			178	1	178			0.000322316			178	5	890			0.00140638			178	5	890			0.00137192			178	4	712			0.001233			178	0	0			0			178	1
179	3	537			0.0011034			179	0	0			0			179	3	537			0.00084383			179	3	537			0.000823149			179	4	716			0.001233			179	2	358			0.000571401			179	0
180	2	360			0.0007356			180	0	0			0			180	6	1080			0.00168766			180	6	1080			0.0016463			180	4	720			0.001233			180	1	180			0.0002857			180	0
181	2	362			0.0007356			181	1	181			0.000322316			181	2	362			0.000562553			181	6	1086			0.0016463			181	5	905			0.00154125			181	3	543			0.000857101			181	0
182	0	0			0			182	1	182			0.000322316			182	6	1092			0.00168766			182	1	182			0.000274383			182	4	728			0.001233			182	2	364			0.000571401			182	1
183	5	915			0.001839			183	0	0			0			183	5	915			0.00140638			183	4	732			0.00109753			183	4	732			0.001233			183	2	366			0.000571401			183	0
184	3	552			0.0011034			184	0	0			0			184	2	368			0.000562553			184	3	552			0.000823149			184	4	736			0.001233			184	0	0			0			184	0
185	0	0			0			185	0	0			0			185	5	925			0.00140638			185	5	925			0.00137192			185	6	1110			0.00184951			185	1	185			0.0002857			185	0
186	4	744			0.0014712			186	0	0			0			186	6	1116			0.00168766			186	2	372			0.000548766			186	2	372			0.000616502			186	0	0			0			186	0
187	0	0			0			187	1	187			0.000322316			187	4	748			0.00112511			187	3	561			0.000823149			187	4	748			0.001233			187	1	187			0.0002857			187	1
188	0	0			0			188	0	0			0			188	0	0			0			188	7	1316			0.00192068			188	2	376			0.000616502			188	2	376			0.000571401			188	0
189	0	0			0			189	1	189			0.000322316			189	4	756			0.00112511			189	2	378			0.000548766			189	7	1323			0.00215776			189	2	378			0.000571401			189	0
190	3	570			0.0011034			190	0	0			0			190	2	380			0.000562553			190	3	570			0.000823149			190	3	570			0.000924753			190	2	380			0.000571401			190	0
191	2	382			0.0007356			191	0	0			0			191	0	0			0			191	5	955			0.00137192			191	3	573			0.000924753			191	3	573			0.000857101			191	0
192	1	192			0.0003678			192	0	0			0			192	3	576			0.00084383			192	2	384			0.000548766			192	5	960			0.00154125			192	1	192			0.0002857			192	0
193	3	579			0.0011034			193	0	0			0			193	1	193			0.000281277			193	1	193			0.000274383			193	3	579			0.000924753			193	1	193			0.0002857			193	1
194	0	0			0			194	0	0			0			194	0	0			0			194	1	194			0.000274383			194	4	776			0.001233			194	0	0			0			194	0
195	0	0			0			195	0	0			0			195	2	390			0.000562553			195	3	585			0.000823149			195	3	585			0.000924753			195	1	195			0.0002857			195	0
196	0	0			0			196	0	0			0			196	2	392			0.000562553			196	2	392			0.000548766			196	1	196			0.000308251			196	0	0			0			196	0
197	0	0			0			197	0	0			0			197	2	394			0.000562553			197	1	197			0.000274383			197	0	0			0			197	0	0			0			197	0
198	0	0			0			198	0	0			0			198	1	198			0.000281277			198	1	198			0.000274383			198	0	0			0			198	0	0			0			198	0
199	0	0			0			199	0	0			0			199	0	0			0			199	1	199			0.000274383			199	4	796			0.001233			199	1	199			0.0002857			199	0
200	1	200			0.0003678			200	0	0			0			200	0	0			0			200	2	400			0.000548766			200	2	400			0.000616502			200	0	0			0			200	0
201	1	201			0.0003678			201	0	0			0			201	1	201			0.000281277			201	1	201			0.000274383			201	0	0			0			201	0	0			0			201	0
202	0	0			0			202	0	0			0			202	1	202			0.000281277			202	3	606			0.000823149			202	0	0			0			202	0	0			0			202	0
203	2	406			0.0007356			203	0	0			0			203	2	406			0.000562553			203	2	406			0.000548766			203	2	406			0.000616502			203	1	203			0.0002857			203	0
204	1	204			0.0003678			204	0	0			0			204	0	0			0			204	2	408			0.000548766			204	2	408			0.000616502			204	1	204			0.0002857			204	0
205	0	0			0			205	0	0			0			205	2	410			0.000562553			205	2	410			0.000548766			205	2	410			0.000616502			205	0	0			0			205	0
206	0	0			0			206	0	0			0			206	1	206			0.000281277			206	2	412			0.000548766			206	0	0			0			206	1	206			0.0002857			206	0
207	0	0			0			207	0	0			0			207	0	0			0			207	1	207			0.000274383			207	1	207			0.000308251			207	1	207			0.0002857			207	0
208	0	0			0			208	0	0			0			208	3	624			0.00084383			208	0	0			0			208	0	0			0			208	0	0			0			208	0
209	0	0			0			209	0	0			0			209	0	0			0			209	1	209			0.000274383			209	0	0			0			209	1	209			0.0002857			209	0
210	0	0			0			210	0	0			0			210	1	210			0.000281277			210	0	0			0			210	1	210			0.000308251			210	0	0			0			210	0
211	0	0			0			211	0	0			0			211	1	211			0.000281277			211	0	0			0			211	0	0			0			211	0	0			0			211	0
212	0	0			0			212	0	0			0			212	0	0			0			212	0	0			0			212	1	212			0.000308251			212	0	0			0			212	0
213	0	0			0			213	0	0			0			213	0	0			0			213	0	0			0			213	0	0			0			213	0	0			0			213	0
214	0	0			0			214	0	0			0			214	1	214			0.000281277			214	0	0			0			214	0	0			0			214	0	0			0			214	0
215	0	0			0			215	0	0			0			215	0	0			0			215	0	0			0			215	2	430			0.000616502			215	0	0			0			215	0
216	0	0			0			216	0	0			0			216	1	216			0.000281277			216	0	0			0			216	0	0			0			216	0	0			0			216	0
217	3	651			0.0011034			217	0	0			0			217	1	217			0.000281277			217	0	0			0			217	1	217			0.000308251			217	0	0			0			217	0
218	0	0			0			218	0	0			0			218	0	0			0			218	0	0			0			218	0	0			0			218	0	0			0			218	0
219	0	0			0			219	0	0			0			219	1	219			0.000281277			219	1	219			0.000274383			219	0	0			0			219	0	0			0			219	0
220	1	220			0.0003678			220	0	0			0			220	0	0			0			220	1	220			0.000274383			220	0	0			0			220	0	0			0			220	0
221	0	0			0			221	0	0			0			221	0	0			0			221	0	0			0			221	0	0			0			221	0	0			0			221	0
222	0	0			0			222	0	0			0			222	0	0			0			222	1	222			0.000274383			222	0	0			0			222	0	0			0			222	0
223	0	0			0			223	0	0			0			223	2	446			0.000562553			223	1	223			0.000274383			223	0	0			0			223	0	0			0			223	0
224	0	0			0			224	0	0			0			224	0	0			0			224	0	0			0			224	0	0			0			224	0	0			0			224	0
225	0	0			0			225	0	0			0			225	1	225			0.000281277			225	0	0			0			225	0	0			0			225	0	0			0			225	0
226	0	0			0			226	0	0			0			226	0	0			0			226	0	0			0			226	2	452			0.000616502			226	0	0			0			226	0
227	0	0			0			227	0	0			0			227	0	0			0			227	0	0			0			227	0	0			0			227	0	0			0			227	0
228	0	0			0			228	0	0			0			228	0	0			0			228	0	0			0			228	0	0			0			228	0	0			0			228	0
229	0	0			0			229	0	0			0			229	0	0			0			229	0	0			0			229	0	0			0			229	0	0			0			229	0
230	0	0			0			230	0	0			0			230	0	0			0			230	0	0			0			230	0	0			0			230	0	0			0			230	0
231	0	0			0			231	0	0			0			231	0	0			0			231	0	0			0			231	0	0			0			231	0	0			0			231	0
232	0	0			0			232	0	0			0			232	0	0			0			232	0	0			0			232	1	232			0.000308251			232	0	0			0			232	0
233	0	0			0			233	0	0			0			233	0	0			0			233	0	0			0			233	0	0			0			233	0	0			0			233	0
234	0	0			0			234	0	0			0			234	0	0			0			234	0	0			0			234	0	0			0			234	0	0			0			234	0
235	0	0			0			235	0	0			0			235	0	0			0			235	0	0			0			235	0	0			0			235	0	0			0			235	0
236	1	236			0.0003678			236	0	0			0			236	0	0			0			236	0	0			0			236	0	0			0			236	0	0			0			236	0
237	0	0			0			237	0	0			0			237	0	0			0			237	0	0			0			237	1	237			0.000308251			237	0	0			0			237	0
238	0	0			0			238	0	0			0			238	1	238			0.000281277			238	0	0			0			238	0	0			0			238	0	0			0			238	0
239	1	239			0.0003678			239	0	0			0			239	0	0			0			239	0	0			0			239	0	0			0			239	0	0			0			239	0
240	0	0			0			240	0	0			0			240	0	0			0			240	0	0			0			240	0	0			0			240	0	0			0			240	0
241	0	0			0			241	0	0			0			241	0	0			0			241	0	0			0			241	0	0			0			241	0	0			0			241	0
242	0	0			0			242	0	0			0			242	0	0			0			242	0	0			0			242	0	0			0			242	0	0			0			242	0
243	0	0			0			243	0	0			0			243	0	0			0			243	0	0			0			243	0	0			0			243	0	0			0			243	0
244	0	0			0			244	0	0			0			244	0	0			0			244	0	0			0			244	0	0			0			244	0	0			0			244	0
245	0	0			0			245	0	0			0			245	0	0			0			245	0	0			0			245	0	0			0			245	0	0			0			245	0
246	0	0			0			246	0	0			0			246	0	0			0			246	0	0			0			246	0	0			0			246	0	0			0			246	0
247	0	0			0			247	0	0			0			247	0	0			0			247	0	0			0			247	0	0			0			247	0	0			0			247	0
248	0	0			0			248	0	0			0			248	0	0			0			248	0	0			0			248	0	0			0			248	0	0			0			248	0
249	0	0			0			249	0	0			0			249	0	0			0			249	0	0			0			249	0	0			0			249	0	0			0			249	0
250	1	250			0.0003678			250	0	0			0			250	0	0			0			250	0	0			0			250	0	0			0			250	0	0			0			250	0
251	0	0			0			251	0	0			0			251	0	0			0			251	0	0			0			251	0	0			0			251	0	0			0			251	0
252	0	0			0			252	0	0			0			252	0	0			0			252	0	0			0			252	0	0			0			252	0	0			0			252	0
253	0	0			0			253	0	0			0			253	0	0			0			253	0	0			0			253	1	253			0.000308251			253	0	0			0			253	0
254	1	254			0.0003678			254	0	0			0			254	0	0			0			254	0	0			0			254	0	0			0			254	0	0			0			254	0
255	4	1020			0.0014712			255	0	0			0			255	0	0			0			255	0	0			0			255	0	0			0			255	0	0			0			255	0
[truncated: 159 more columns]

## Sheet: SNAP25 P23H-Gnat2--
#6 technical replicate 1								#6 technical replicate 2								#6 technical replicate 3								#6 technical replicate 4								#6 technical replicate 5								#7 technical replicate 1								#7 technical replicate 2
Pixel value	Pixels	Pixel value x pixels	Pixel value x pixels sum (total signal)	Total number of pixels	Pixel value (% of total pixels)	Mean pixel value (1-255)		Pixel value	Pixels	Pixel value x pixels	Pixel value x pixels sum (total signal)	Total number of pixels	Pixel value (% of total pixels)	Mean pixel value (1-255)		Pixel value	Pixels	Pixel value x pixels	Pixel value x pixels sum (total signal)	Total number of pixels	Pixel value (% of total pixels)	Mean pixel value (1-255)		Pixel value	Pixels	Pixel value x pixels	Pixel value x pixels sum (total signal)	Total number of pixels	Pixel value (% of total pixels)	Mean pixel value (1-255)		Pixel value	Pixels	Pixel value x pixels	Pixel value x pixels sum (total signal)	Total number of pixels	Pixel value (% of total pixels)	Mean pixel value (1-255)		Pixel value	Pixels	Pixel value x pixels	Pixel value x pixels sum (total signal)	Total number of pixels	Pixel value (% of total pixels)	Mean pixel value (1-255)		Pixel value	Pixels
0	5916	0	11877195	354276	1.66988	34.0946		0	7333	0	10315584	317925	2.30652	33.2127		0	6624	0	15062013	374671	1.76795	40.9242		0	7682	0	11107540	336674	2.28173	33.7623		0	5575	0	10235613	325175	1.71446	32.0263		0	7621	0	9582169	327455	2.32734	29.9598		0	8748
1	6749	6749			1.90501			1	6106	6106			1.92058			1	6596	6596			1.76048			1	6216	6216			1.8463			1	6666	6666			2.04997			1	7735	7735			2.36216			1	8377
2	6753	13506			1.90614			2	6073	12146			1.9102			2	6467	12934			1.72605			2	6421	12842			1.90719			2	6766	13532			2.08073			2	7456	14912			2.27695			2	8486
3	6853	20559			1.93437			3	6181	18543			1.94417			3	6427	19281			1.71537			3	6286	18858			1.86709			3	6738	20214			2.07212			3	7365	22095			2.24916			3	8258
4	6828	27312			1.92731			4	6122	24488			1.92561			4	6313	25252			1.68494			4	6157	24628			1.82877			4	6565	26260			2.01891			4	7500	30000			2.29039			4	8222
5	6638	33190			1.87368			5	6144	30720			1.93253			5	6135	30675			1.63744			5	6234	31170			1.85164			5	6736	33680			2.0715			5	7403	37015			2.26077			5	8229
6	6704	40224			1.89231			6	6112	36672			1.92247			6	6336	38016			1.69108			6	6249	37494			1.8561			6	6327	37962			1.94572			6	7160	42960			2.18656			6	8249
7	6612	46284			1.86634			7	5944	41608			1.86962			7	6085	42595			1.62409			7	6205	43435			1.84303			7	6319	44233			1.94326			7	7030	49210			2.14686			7	7915
8	6748	53984			1.90473			8	5946	47568			1.87025			8	5947	47576			1.58726			8	6010	48080			1.78511			8	6305	50440			1.93896			8	7003	56024			2.13861			8	7766
9	6507	58563			1.8367			9	5956	53604			1.8734			9	5733	51597			1.53014			9	6148	55332			1.8261			9	6299	56691			1.93711			9	6762	60858			2.06502			9	7888
10	6307	63070			1.78025			10	5903	59030			1.85673			10	5643	56430			1.50612			10	6007	60070			1.78422			10	6244	62440			1.9202			10	6505	65050			1.98653			10	7695
11	6459	71049			1.82315			11	5977	65747			1.88			11	5716	62876			1.52561			11	6047	66517			1.7961			11	6039	66429			1.85715			11	6622	72842			2.02226			11	7605
12	6263	75156			1.76783			12	5624	67488			1.76897			12	5549	66588			1.48103			12	5731	68772			1.70224			12	5811	69732			1.78704			12	6543	78516			1.99814			12	7473
13	6225	80925			1.7571			13	5703	74139			1.79382			13	5396	70148			1.4402			13	5768	74984			1.71323			13	5912	76856			1.8181			13	6212	80756			1.89705			13	7501
14	6163	86282			1.7396			14	5839	81746			1.8366			14	5425	75950			1.44794			14	5683	79562			1.68798			14	5791	81074			1.78089			14	6267	87738			1.91385			14	7395
15	6075	91125			1.71476			15	5535	83025			1.74098			15	5333	79995			1.42338			15	5624	84360			1.67046			15	5701	85515			1.75321			15	6036	90540			1.84331			15	7322
16	5938	95008			1.67609			16	5549	88784			1.74538			16	5213	83408			1.39135			16	5691	91056			1.69036			16	5607	89712			1.7243			16	5908	94528			1.80422			16	7145
17	6000	102000			1.69359			17	5413	92021			1.7026			17	5416	92072			1.44553			17	5666	96322			1.68293			17	5622	95574			1.72892			17	5944	101048			1.81521			17	7126
18	5933	106794			1.67468			18	5334	96012			1.67775			18	5066	91188			1.35212			18	5509	99162			1.6363			18	5530	99540			1.70062			18	5823	104814			1.77826			18	7101
19	5782	109858			1.63206			19	5261	99959			1.65479			19	4959	94221			1.32356			19	5416	102904			1.60868			19	5316	101004			1.63481			19	5634	107046			1.72054			19	6959
20	5784	115680			1.63263			20	5322	106440			1.67398			20	4980	99600			1.32917			20	5375	107500			1.5965			20	5364	107280			1.64957			20	5658	113160			1.72787			20	6894
21	5701	119721			1.6092			21	5171	108591			1.62648			21	4913	103173			1.31128			21	5300	111300			1.57422			21	5249	110229			1.61421			21	5563	116823			1.69886			21	6827
22	5501	121022			1.55274			22	5201	114422			1.63592			22	4933	108526			1.31662			22	5234	115148			1.55462			22	5193	114246			1.59699			22	5518	121396			1.68512			22	6525
23	5518	126914			1.55754			23	5118	117714			1.60981			23	4813	110699			1.28459			23	5258	120934			1.56175			23	5242	120566			1.61206			23	5412	124476			1.65275			23	6584
24	5418	130032			1.52932			24	4981	119544			1.56672			24	4736	113664			1.26404			24	5240	125760			1.5564			24	5196	124704			1.59791			24	5303	127272			1.61946			24	6473
25	5423	135575			1.53073			25	4992	124800			1.57018			25	4756	118900			1.26938			25	5187	129675			1.54066			25	5213	130325			1.60314			25	5396	134900			1.64786			25	6401
26	5250	136500			1.4819			26	4791	124566			1.50696			26	4647	120822			1.24029			26	5054	131404			1.50116			26	5089	132314			1.565			26	5141	133666			1.56999			26	6268
27	5211	140697			1.47089			27	4866	131382			1.53055			27	4740	127980			1.26511			27	5116	138132			1.51957			27	5003	135081			1.53856			27	5055	136485			1.54372			27	5979
28	4937	138236			1.39355			28	4722	132216			1.48526			28	4703	131684			1.25523			28	4959	138852			1.47294			28	4886	136808			1.50258			28	5018	140504			1.53242			28	5899
29	5248	152192			1.48133			29	4651	134879			1.46292			29	4587	133023			1.22427			29	4950	143550			1.47027			29	4924	142796			1.51426			29	5076	147204			1.55014			29	5827
30	4858	145740			1.37125			30	4569	137070			1.43713			30	4539	136170			1.21146			30	4860	145800			1.44353			30	4807	144210			1.47828			30	4784	143520			1.46096			30	5509
31	4956	153636			1.39891			31	4456	138136			1.40159			31	4528	140368			1.20853			31	4901	151931			1.45571			31	4692	145452			1.44292			31	4810	149110			1.4689			31	5433
32	4743	151776			1.33879			32	4475	143200			1.40756			32	4469	143008			1.19278			32	4780	152960			1.41977			32	4863	155616			1.4955			32	4718	150976			1.44081			32	5250
33	4784	157872			1.35036			33	4419	145827			1.38995			33	4467	147411			1.19225			33	4793	158169			1.42363			33	4624	152592			1.422			33	4591	151503			1.40202			33	5143
34	4668	158712			1.31762			34	4238	144092			1.33302			34	4458	151572			1.18984			34	4662	158508			1.38472			34	4690	159460			1.4423			34	4461	151674			1.36232			34	5046
35	4606	161210			1.30012			35	4265	149275			1.34151			35	4336	151760			1.15728			35	4592	160720			1.36393			35	4436	155260			1.36419			35	4492	157220			1.37179			35	4873
36	4512	162432			1.27358			36	4138	148968			1.30156			36	4373	157428			1.16716			36	4525	162900			1.34403			36	4558	164088			1.40171			36	4382	157752			1.3382			36	4836
37	4561	168757			1.28741			37	4125	152625			1.29748			37	4211	155807			1.12392			37	4480	165760			1.33066			37	4442	164354			1.36603			37	4368	161616			1.33392			37	4525
38	4448	169024			1.25552			38	4031	153178			1.26791			38	4182	158916			1.11618			38	4417	167846			1.31195			38	4390	166820			1.35004			38	4152	157776			1.26796			38	4376
39	4266	166374			1.20415			39	3939	153621			1.23897			39	4212	164268			1.12419			39	4440	173160			1.31878			39	4382	170898			1.34758			39	4093	159627			1.24994			39	4204
40	4217	168680			1.19031			40	3932	157280			1.23677			40	4107	164280			1.09616			40	4376	175040			1.29977			40	4250	170000			1.30699			40	3970	158800			1.21238			40	4076
41	4296	176136			1.21261			41	3742	153422			1.17701			41	4049	166009			1.08068			41	4338	177858			1.28849			41	4034	165394			1.24056			41	3794	155554			1.15863			41	3902
42	4051	170142			1.14346			42	3822	160524			1.20217			42	4014	168588			1.07134			42	4222	177324			1.25403			42	4022	168924			1.23687			42	3760	157920			1.14825			42	3806
43	4102	176386			1.15785			43	3695	158885			1.16222			43	3970	170710			1.0596			43	4057	174451			1.20502			43	3903	167829			1.20028			43	3550	152650			1.08412			43	3521
44	3968	174592			1.12003			44	3615	159060			1.13706			44	3868	170192			1.03237			44	3934	173096			1.16849			44	3885	170940			1.19474			44	3467	152548			1.05877			44	3348
45	3836	172620			1.08277			45	3509	157905			1.10372			45	3893	175185			1.03904			45	3916	176220			1.16314			45	3726	167670			1.14584			45	3442	154890			1.05114			45	3185
46	3862	177652			1.09011			46	3446	158516			1.0839			46	3952	181792			1.05479			46	3875	178250			1.15097			46	3575	164450			1.09941			46	3284	151064			1.00289			46	3139
47	3688	173336			1.041			47	3290	154630			1.03484			47	3883	182501			1.03638			47	3692	173524			1.09661			47	3550	166850			1.09172			47	3240	152280			0.989449			47	2960
48	3716	178368			1.0489			48	3281	157488			1.032			48	3848	184704			1.02703			48	3679	176592			1.09275			48	3501	168048			1.07665			48	3097	148656			0.945779			48	2744
49	3436	168364			0.969865			49	3219	157731			1.0125			49	3776	185024			1.00782			49	3533	173117			1.04938			49	3226	158074			0.992081			49	2970	145530			0.906995			49	2594
50	3535	176750			0.99781			50	3051	152550			0.95966			50	3676	183800			0.981127			50	3350	167500			0.995028			50	3219	160950			0.989929			50	2831	141550			0.864546			50	2458
51	3476	177276			0.981156			51	3033	154683			0.953999			51	3624	184824			0.967249			51	3307	168657			0.982256			51	3037	154887			0.933959			51	2765	141015			0.844391			51	2333
52	3385	176020			0.95547			52	2959	153868			0.930723			52	3519	182988			0.939224			52	3165	164580			0.940079			52	2877	149604			0.884754			52	2613	135876			0.797972			52	2155
53	3381	179193			0.954341			53	2772	146916			0.871904			53	3388	179564			0.90426			53	3242	171826			0.962949			53	2876	152428			0.884447			53	2668	141404			0.814768			53	2105
54	3176	171504			0.896476			54	2765	149310			0.869702			54	3456	186624			0.922409			54	3011	162594			0.894337			54	2784	150336			0.856154			54	2543	137322			0.776595			54	2028
55	3106	170830			0.876718			55	2547	140085			0.801132			55	3507	192885			0.936021			55	2856	157080			0.848298			55	2606	143330			0.801415			55	2393	131615			0.730787			55	1839
56	2950	165200			0.832684			56	2571	143976			0.808681			56	3363	188328			0.897587			56	2835	158760			0.842061			56	2616	146496			0.80449			56	2438	136528			0.74453			56	1745
57	2900	165300			0.818571			57	2381	135717			0.748919			57	3325	189525			0.887445			57	2671	152247			0.793349			57	2438	138966			0.74975			57	2201	125457			0.672153			57	1680
58	2726	158108			0.769457			58	2360	136880			0.742313			58	3171	183918			0.846343			58	2642	153236			0.784735			58	2329	135082			0.71623			58	2189	126962			0.668489			58	1533
59	2718	160362			0.767198			59	2308	136172			0.725957			59	3166	186794			0.845008			59	2506	147854			0.74434			59	2359	139181			0.725456			59	2151	126909			0.656884			59	1558
60	2635	158100			0.74377			60	2128	127680			0.66934			60	3072	184320			0.819919			60	2270	136200			0.674243			60	2127	127620			0.654109			60	2064	123840			0.630316			60	1383
61	2528	154208			0.713568			61	2136	130296			0.671857			61	3056	186416			0.815649			61	2270	138470			0.674243			61	1975	120475			0.607365			61	1913	116693			0.584202			61	1266
62	2506	155372			0.707358			62	1986	123132			0.624676			62	2975	184450			0.79403			62	2183	135346			0.648402			62	1960	121520			0.602752			62	1809	112158			0.552442			62	1274
63	2357	148491			0.665301			63	2005	126315			0.630652			63	2863	180369			0.764137			63	2123	133749			0.63058			63	1783	112329			0.54832			63	1798	113274			0.549083			63	1135
64	2252	144128			0.635663			64	1857	118848			0.5841			64	2888	184832			0.77081			64	2072	132608			0.615432			64	1721	110144			0.529253			64	1749	111936			0.534119			64	1146
65	2196	142740			0.619856			65	1808	117520			0.568688			65	2742	178230			0.731842			65	1963	127595			0.583057			65	1699	110435			0.522488			65	1581	102765			0.482814			65	1039
66	2138	141108			0.603484			66	1664	109824			0.523394			66	2743	181038			0.732109			66	1824	120384			0.54177			66	1698	112068			0.52218			66	1491	98406			0.45533			66	943
67	1979	132593			0.558604			67	1546	103582			0.486278			67	2646	177282			0.70622			67	1800	120600			0.534642			67	1564	104788			0.480972			67	1506	100902			0.459911			67	948
68	1892	128656			0.534047			68	1514	102952			0.476213			68	2643	179724			0.705419			68	1739	118252			0.516523			68	1541	104788			0.473899			68	1305	88740			0.398528			68	901
69	1783	123027			0.50328			69	1450	100050			0.456082			69	2498	172362			0.666718			69	1640	113160			0.487118			69	1398	96462			0.429922			69	1203	83007			0.367379			69	801
70	1767	123690			0.498764			70	1312	91840			0.412676			70	2453	171710			0.654708			70	1517	106190			0.450584			70	1415	99050			0.43515			70	1212	84840			0.370127			70	785
71	1682	119422			0.474771			71	1313	93223			0.41299			71	2337	165927			0.623747			71	1446	102666			0.429496			71	1351	95921			0.415469			71	1060	75260			0.323709			71	759
72	1663	119736			0.469408			72	1318	94896			0.414563			72	2237	161064			0.597057			72	1379	99288			0.409595			72	1215	87480			0.373645			72	1010	72720			0.308439			72	689
73	1472	107456			0.415495			73	1242	90666			0.390658			73	2266	165418			0.604797			73	1313	95849			0.389992			73	1114	81322			0.342585			73	1023	74679			0.312409			73	602
74	1427	105598			0.402793			74	1153	85322			0.362664			74	2210	163540			0.589851			74	1322	97828			0.392665			74	1111	82214			0.341662			74	945	69930			0.288589			74	572
75	1379	103425			0.389245			75	1044	78300			0.328379			75	2116	158700			0.564762			75	1149	86175			0.34128			75	1060	79500			0.325978			75	901	67575			0.275152			75	522
76	1331	101156			0.375696			76	1055	80180			0.331839			76	2162	164312			0.57704			76	1141	86716			0.338904			76	984	74784			0.302606			76	849	64524			0.259272			76	521
77	1264	97328			0.356784			77	1064	81928			0.33467			77	2059	158543			0.549549			77	1068	82236			0.317221			77	933	71841			0.286922			77	834	64218			0.254691			77	504
78	1204	93912			0.339848			78	903	70434			0.284029			78	1949	152022			0.52019			78	1025	79950			0.304449			78	902	70356			0.277389			78	724	56472			0.221099			78	444
79	1089	86031			0.307387			79	867	68493			0.272706			79	2052	162108			0.54768			79	976	77104			0.289895			79	848	66992			0.260783			79	664	52456			0.202776			79	437
80	1048	83840			0.295815			80	855	68400			0.268931			80	1776	142080			0.474016			80	903	72240			0.268212			80	787	62960			0.242024			80	628	50240			0.191782			80	402
81	956	77436			0.269846			81	755	61155			0.237477			81	1773	143613			0.473215			81	863	69903			0.256331			81	741	60021			0.227877			81	619	50139			0.189034			81	366
82	1023	83886			0.288758			82	767	62894			0.241252			82	1692	138744			0.451596			82	818	67076			0.242965			82	676	55432			0.207888			82	579	47478			0.176818			82	339
83	920	76360			0.259685			83	683	56689			0.214831			83	1645	136535			0.439052			83	707	58681			0.209995			83	683	56689			0.210041			83	538	44654			0.164297			83	371
84	899	75516			0.253757			84	728	61152			0.228985			84	1638	137592			0.437184			84	689	57876			0.204649			84	615	51660			0.189129			84	498	41832			0.152082			84	310
85	857	72845			0.241902			85	673	57205			0.211685			85	1558	132430			0.415831			85	659	56015			0.195738			85	571	48535			0.175598			85	491	41735			0.149944			85	314
86	794	68284			0.224119			86	624	53664			0.196273			86	1432	123152			0.382202			86	659	56674			0.195738			86	546	46956			0.16791			86	449	38614			0.137118			86	303
87	733	63771			0.206901			87	559	48633			0.175828			87	1403	122061			0.374462			87	594	51678			0.176432			87	565	49155			0.173753			87	431	37497			0.131621			87	247
88	717	63096			0.202385			88	560	49280			0.176142			88	1366	120208			0.364587			88	574	50512			0.170491			88	477	41976			0.14669			88	385	33880			0.117573			88	240
89	657	58473			0.185449			89	559	49751			0.175828			89	1363	121307			0.363786			89	562	50018			0.166927			89	468	41652			0.143923			89	310	27590			0.0946695			89	231
90	619	55710			0.174723			90	530	47700			0.166706			90	1284	115560			0.342701			90	520	46800			0.154452			90	422	37980			0.129776			90	332	29880			0.101388			90	210
91	589	53599			0.166255			91	439	39949			0.138083			91	1215	110565			0.324285			91	498	45318			0.147918			91	432	39312			0.132852			91	311	28301			0.0949749			91	230
92	555	51060			0.156658			92	442	40664			0.139026			92	1147	105524			0.306135			92	452	41584			0.134255			92	408	37536			0.125471			92	315	28980			0.0961964			92	184
93	565	52545			0.15948			93	427	39711			0.134308			93	1103	102579			0.294392			93	401	37293			0.119106			93	368	34224			0.11317			93	268	24924			0.0818433			93	161
94	498	46812			0.140568			94	439	41266			0.138083			94	1090	102460			0.290922			94	405	38070			0.120294			94	339	31866			0.104252			94	257	24158			0.0784841			94	160
95	518	49210			0.146214			95	394	37430			0.123929			95	1061	100795			0.283182			95	362	34390			0.107522			95	318	30210			0.0977935			95	220	20900			0.0671848			95	163
96	440	42240			0.124197			96	361	34656			0.113549			96	1035	99360			0.276242			96	371	35616			0.110196			96	295	28320			0.0907204			96	223	21408			0.068101			96	149
97	457	44329			0.128995			97	367	35599			0.115436			97	996	96612			0.265833			97	380	36860			0.112869			97	287	27839			0.0882602			97	223	21631			0.068101			97	156
98	374	36652			0.105567			98	345	33810			0.108516			98	908	88984			0.242346			98	307	30086			0.0911861			98	258	25284			0.0793419			98	185	18130			0.0564963			98	139
99	371	36729			0.104721			99	316	31284			0.0993945			99	893	88407			0.238342			99	311	30789			0.0923742			99	215	21285			0.0661182			99	189	18711			0.0577179			99	124
100	347	34700			0.0979462			100	259	25900			0.0814658			100	815	81500			0.217524			100	282	28200			0.0837606			100	223	22300			0.0685785			100	161	16100			0.0491671			100	134
101	311	31411			0.0877847			101	290	29290			0.0912165			101	804	81204			0.214588			101	277	27977			0.0822754			101	230	23230			0.0707311			101	151	15251			0.0461132			101	109
102	336	34272			0.0948413			102	250	25500			0.0786349			102	773	78846			0.206314			102	274	27948			0.0813844			102	182	18564			0.0559699			102	167	17034			0.0509994			102	102
103	309	31827			0.0872201			103	237	24411			0.0745459			103	723	74469			0.192969			103	272	28016			0.0807903			103	184	18952			0.0565849			103	124	12772			0.0378678			103	117
104	267	27768			0.075365			104	221	22984			0.0695132			104	704	73216			0.187898			104	221	22984			0.0656421			104	159	16536			0.0488967			104	142	14768			0.0433647			104	86
105	253	26565			0.0714132			105	208	21840			0.0654242			105	693	72765			0.184962			105	223	23415			0.0662362			105	164	17220			0.0504344			105	110	11550			0.0335924			105	86
106	239	25334			0.0674615			106	222	23532			0.0698278			106	622	65932			0.166012			106	220	23320			0.0653451			106	141	14946			0.0433613			106	113	11978			0.0345086			106	72
107	226	24182			0.0637921			107	178	19046			0.055988			107	616	65912			0.164411			107	194	20758			0.0576225			107	114	12198			0.035058			107	101	10807			0.0308439			107	75
108	225	24300			0.0635098			108	193	20844			0.0607061			108	602	65016			0.160674			108	167	18036			0.0496029			108	152	16416			0.0467441			108	74	7992			0.0225985			108	84
109	192	20928			0.054195			109	158	17222			0.0496973			109	493	53737			0.131582			109	180	19620			0.0534642			109	107	11663			0.0329054			109	108	11772			0.0329816			109	61
110	168	18480			0.0474207			110	144	15840			0.0452937			110	525	57750			0.140123			110	177	19470			0.0525731			110	137	15070			0.0421312			110	76	8360			0.0232093			110	62
111	167	18537			0.0471384			111	119	13209			0.0374302			111	486	53946			0.129714			111	134	14874			0.0398011			111	109	12099			0.0335204			111	76	8436			0.0232093			111	65
112	190	21280			0.0536305			112	129	14448			0.0405756			112	479	53648			0.127845			112	130	14560			0.038613			112	102	11424			0.0313677			112	69	7728			0.0210716			112	50
113	154	17402			0.0434689			113	118	13334			0.0371157			113	471	53223			0.12571			113	131	14803			0.03891			113	101	11413			0.0310602			113	79	8927			0.0241255			113	60
114	127	14478			0.0358478			114	118	13452			0.0371157			114	443	50502			0.118237			114	122	13908			0.0362368			114	92	10488			0.0282925			114	69	7866			0.0210716			114	53
115	143	16445			0.040364			115	126	14490			0.039632			115	403	46345			0.107561			115	126	14490			0.0374249			115	84	9660			0.0258322			115	66	7590			0.0201554			115	44
116	157	18212			0.0443157			116	103	11948			0.0323976			116	364	42224			0.0971519			116	113	13108			0.0335636			116	84	9744			0.0258322			116	57	6612			0.017407			116	37
117	148	17316			0.0417753			117	100	11700			0.031454			117	356	41652			0.0950167			117	119	13923			0.0353458			117	75	8775			0.0230645			117	50	5850			0.0152693			117	33
118	117	13806			0.0330251			118	96	11328			0.0301958			118	344	40592			0.0918139			118	82	9676			0.0243559			118	69	8142			0.0212193			118	54	6372			0.0164908			118	31
119	100	11900			0.0282266			119	74	8806			0.0232759			119	365	43435			0.0974188			119	116	13804			0.0344547			119	56	6664			0.0172215			119	52	6188			0.01588			119	34
120	77	9240			0.0217345			120	90	10800			0.0283086			120	323	38760			0.086209			120	86	10320			0.025544			120	50	6000			0.0153763			120	45	5400			0.0137423			120	29
121	78	9438			0.0220167			121	75	9075			0.0235905			121	298	36058			0.0795364			121	89	10769			0.0264351			121	52	6292			0.0159914			121	25	3025			0.00763464			121	30
122	60	7320			0.0169359			122	70	8540			0.0220178			122	297	36234			0.0792695			122	93	11346			0.0276232			122	46	5612			0.0141462			122	30	3660			0.00916156			122	31
123	76	9348			0.0214522			123	60	7380			0.0188724			123	289	35547			0.0771343			123	83	10209			0.0246529			123	60	7380			0.0184516			123	26	3198			0.00794002			123	35
124	79	9796			0.022299			124	58	7192			0.0182433			124	260	32240			0.0693942			124	81	10044			0.0240589			124	34	4216			0.0104559			124	32	3968			0.00977234			124	30
125	76	9500			0.0214522			125	51	6375			0.0160415			125	252	31500			0.067259			125	80	10000			0.0237619			125	34	4250			0.0104559			125	31	3875			0.00946695			125	17
126	66	8316			0.0186295			126	47	5922			0.0147834			126	219	27594			0.0584513			126	55	6930			0.0163363			126	41	5166			0.0126086			126	24	3024			0.00732925			126	25
127	75	9525			0.0211699			127	56	7112			0.0176142			127	221	28067			0.0589851			127	60	7620			0.0178214			127	32	4064			0.00984085			127	30	3810			0.00916156			127	27
128	64	8192			0.018065			128	47	6016			0.0147834			128	193	24704			0.0515119			128	66	8448			0.0196035			128	26	3328			0.00799569			128	27	3456			0.00824541			128	19
129	60	7740			0.0169359			129	54	6966			0.0169851			129	212	27348			0.056583			129	54	6966			0.0160393			129	25	3225			0.00768817			129	30	3870			0.00916156			129	22
130	53	6890			0.0149601			130	38	4940			0.0119525			130	193	25090			0.0515119			130	42	5460			0.012475			130	27	3510			0.00830322			130	20	2600			0.00610771			130	17
131	32	4192			0.00903251			131	29	3799			0.00912165			131	198	25938			0.0528464			131	45	5895			0.013366			131	19	2489			0.00584301			131	19	2489			0.00580232			131	14
132	40	5280			0.0112906			132	39	5148			0.012267			132	153	20196			0.0408358			132	51	6732			0.0151482			132	25	3300			0.00768817			132	17	2244			0.00519155			132	11
133	37	4921			0.0104438			133	38	5054			0.0119525			133	164	21812			0.0437717			133	52	6916			0.0154452			133	26	3458			0.00799569			133	16	2128			0.00488617			133	12
134	39	5226			0.0110084			134	32	4288			0.0100653			134	148	19832			0.0395013			134	45	6030			0.013366			134	26	3484			0.00799569			134	10	1340			0.00305385			134	14
135	44	5940			0.0124197			135	33	4455			0.0103798			135	146	19710			0.0389675			135	40	5400			0.0118809			135	9	1215			0.00276774			135	12	1620			0.00366463			135	14
136	32	4352			0.00903251			136	27	3672			0.00849257			136	145	19720			0.0387006			136	53	7208			0.0157422			136	16	2176			0.00492043			136	17	2312			0.00519155			136	14
137	31	4247			0.00875024			137	29	3973			0.00912165			137	100	13700			0.0266901			137	31	4247			0.00920772			137	16	2192			0.00492043			137	8	1096			0.00244308			137	11
138	31	4278			0.00875024			138	29	4002			0.00912165			138	146	20148			0.0389675			138	40	5520			0.0118809			138	22	3036			0.00676559			138	10	1380			0.00305385			138	5
139	31	4309			0.00875024			139	22	3058			0.00691987			139	110	15290			0.0293591			139	35	4865			0.0103958			139	16	2224			0.00492043			139	8	1112			0.00244308			139	5
140	25	3500			0.00705665			140	14	1960			0.00440355			140	92	12880			0.0245549			140	30	4200			0.0089107			140	9	1260			0.00276774			140	5	700			0.00152693			140	9
141	26	3666			0.00733891			141	24	3384			0.00754895			141	97	13677			0.0258894			141	14	1974			0.00415833			141	10	1410			0.00307527			141	10	1410			0.00305385			141	7
142	23	3266			0.00649211			142	28	3976			0.00880711			142	86	12212			0.0229535			142	21	2982			0.00623749			142	13	1846			0.00399785			142	8	1136			0.00244308			142	5
143	35	5005			0.0098793			143	21	3003			0.00660533			143	99	14157			0.0264232			143	21	3003			0.00623749			143	6	858			0.00184516			143	10	1430			0.00305385			143	5
144	20	2880			0.00564532			144	19	2736			0.00597625			144	92	13248			0.0245549			144	27	3888			0.00801963			144	13	1872			0.00399785			144	1	144			0.000305385			144	4
145	20	2900			0.00564532			145	26	3770			0.00817803			145	64	9280			0.0170817			145	25	3625			0.00742558			145	5	725			0.00153763			145	4	580			0.00122154			145	2
146	19	2774			0.00536305			146	37	5402			0.011638			146	82	11972			0.0218859			146	24	3504			0.00712856			146	7	1022			0.00215269			146	7	1022			0.0021377			146	2
147	22	3234			0.00620985			147	9	1323			0.00283086			147	91	13377			0.024288			147	14	2058			0.00415833			147	14	2058			0.00430537			147	5	735			0.00152693			147	2
148	18	2664			0.00508078			148	29	4292			0.00912165			148	68	10064			0.0181493			148	27	3996			0.00801963			148	3	444			0.00092258			148	3	444			0.000916156			148	4
149	12	1788			0.00338719			149	21	3129			0.00660533			149	67	9983			0.0178824			149	19	2831			0.00564344			149	5	745			0.00153763			149	5	745			0.00152693			149	2
150	14	2100			0.00395172			150	16	2400			0.00503263			150	51	7650			0.0136119			150	21	3150			0.00623749			150	7	1050			0.00215269			150	5	750			0.00152693			150	1
151	13	1963			0.00366946			151	12	1812			0.00377448			151	50	7550			0.013345			151	23	3473			0.00683153			151	6	906			0.00184516			151	7	1057			0.0021377			151	0
152	16	2432			0.00451625			152	19	2888			0.00597625			152	49	7448			0.0130781			152	11	1672			0.00326726			152	5	760			0.00153763			152	4	608			0.00122154			152	3
153	9	1377			0.00254039			153	12	1836			0.00377448			153	42	6426			0.0112098			153	21	3213			0.00623749			153	7	1071			0.00215269			153	3	459			0.000916156			153	1
154	14	2156			0.00395172			154	14	2156			0.00440355			154	43	6622			0.0114767			154	18	2772			0.00534642			154	8	1232			0.00246021			154	2	308			0.000610771			154	0
155	13	2015			0.00366946			155	10	1550			0.0031454			155	43	6665			0.0114767			155	20	3100			0.00594046			155	5	775			0.00153763			155	5	775			0.00152693			155	0
156	14	2184			0.00395172			156	10	1560			0.0031454			156	38	5928			0.0101422			156	8	1248			0.00237619			156	2	312			0.000615053			156	1	156			0.000305385			156	1
157	11	1727			0.00310492			157	9	1413			0.00283086			157	27	4239			0.00720632			157	10	1570			0.00297023			157	5	785			0.00153763			157	3	471			0.000916156			157	0
158	11	1738			0.00310492			158	9	1422			0.00283086			158	35	5530			0.00934153			158	11	1738			0.00326726			158	3	474			0.00092258			158	1	158			0.000305385			158	1
159	14	2226			0.00395172			159	13	2067			0.00408901			159	23	3657			0.00613872			159	12	1908			0.00356428			159	5	795			0.00153763			159	1	159			0.000305385			159	0
160	6	960			0.00169359			160	13	2080			0.00408901			160	28	4480			0.00747322			160	11	1760			0.00326726			160	2	320			0.000615053			160	2	320			0.000610771			160	0
161	7	1127			0.00197586			161	17	2737			0.00534717			161	20	3220			0.00533802			161	8	1288			0.00237619			161	1	161			0.000307527			161	3	483			0.000916156			161	1
162	9	1458			0.00254039			162	17	2754			0.00534717			162	30	4860			0.00800702			162	18	2916			0.00534642			162	1	162			0.000307527			162	2	324			0.000610771			162	0
163	7	1141			0.00197586			163	11	1793			0.00345994			163	18	2934			0.00480421			163	8	1304			0.00237619			163	3	489			0.00092258			163	2	326			0.000610771			163	0
164	10	1640			0.00282266			164	9	1476			0.00283086			164	32	5248			0.00854083			164	9	1476			0.00267321			164	3	492			0.00092258			164	1	164			0.000305385			164	0
165	6	990			0.00169359			165	7	1155			0.00220178			165	22	3630			0.00587182			165	8	1320			0.00237619			165	4	660			0.00123011			165	2	330			0.000610771			165	0
166	7	1162			0.00197586			166	21	3486			0.00660533			166	29	4814			0.00774012			166	10	1660			0.00297023			166	3	498			0.00092258			166	1	166			0.000305385			166	0
167	11	1837			0.00310492			167	7	1169			0.00220178			167	19	3173			0.00507112			167	8	1336			0.00237619			167	4	668			0.00123011			167	1	167			0.000305385			167	1
168	8	1344			0.00225813			168	7	1176			0.00220178			168	14	2352			0.00373661			168	9	1512			0.00267321			168	2	336			0.000615053			168	0	0			0			168	0
169	6	1014			0.00169359			169	9	1521			0.00283086			169	15	2535			0.00400351			169	13	2197			0.0038613			169	4	676			0.00123011			169	3	507			0.000916156			169	0
170	5	850			0.00141133			170	5	850			0.0015727			170	9	1530			0.00240211			170	7	1190			0.00207916			170	0	0			0			170	2	340			0.000610771			170	0
171	4	684			0.00112906			171	4	684			0.00125816			171	13	2223			0.00346971			171	6	1026			0.00178214			171	1	171			0.000307527			171	0	0			0			171	0
172	4	688			0.00112906			172	3	516			0.000943619			172	10	1720			0.00266901			172	7	1204			0.00207916			172	3	516			0.00092258			172	1	172			0.000305385			172	0
173	6	1038			0.00169359			173	5	865			0.0015727			173	8	1384			0.00213521			173	6	1038			0.00178214			173	0	0			0			173	3	519			0.000916156			173	2
174	2	348			0.000564532			174	8	1392			0.00251632			174	7	1218			0.00186831			174	6	1044			0.00178214			174	2	348			0.000615053			174	1	174			0.000305385			174	0
175	3	525			0.000846797			175	9	1575			0.00283086			175	7	1225			0.00186831			175	6	1050			0.00178214			175	2	350			0.000615053			175	1	175			0.000305385			175	0
176	2	352			0.000564532			176	10	1760			0.0031454			176	11	1936			0.00293591			176	7	1232			0.00207916			176	2	352			0.000615053			176	0	0			0			176	0
177	3	531			0.000846797			177	6	1062			0.00188724			177	9	1593			0.00240211			177	4	708			0.00118809			177	2	354			0.000615053			177	1	177			0.000305385			177	0
178	4	712			0.00112906			178	3	534			0.000943619			178	11	1958			0.00293591			178	4	712			0.00118809			178	1	178			0.000307527			178	1	178			0.000305385			178	0
179	4	716			0.00112906			179	4	716			0.00125816			179	6	1074			0.0016014			179	0	0			0			179	1	179			0.000307527			179	2	358			0.000610771			179	0
180	1	180			0.000282266			180	3	540			0.000943619			180	9	1620			0.00240211			180	4	720			0.00118809			180	1	180			0.000307527			180	0	0			0			180	1
181	1	181			0.000282266			181	5	905			0.0015727			181	6	1086			0.0016014			181	11	1991			0.00326726			181	0	0			0			181	0	0			0			181	0
182	4	728			0.00112906			182	2	364			0.000629079			182	14	2548			0.00373661			182	9	1638			0.00267321			182	4	728			0.00123011			182	0	0			0			182	0
183	3	549			0.000846797			183	3	549			0.000943619			183	8	1464			0.00213521			183	3	549			0.00089107			183	2	366			0.000615053			183	1	183			0.000305385			183	0
184	3	552			0.000846797			184	5	920			0.0015727			184	4	736			0.0010676			184	1	184			0.000297023			184	0	0			0			184	1	184			0.000305385			184	0
185	2	370			0.000564532			185	5	925			0.0015727			185	4	740			0.0010676			185	5	925			0.00148512			185	3	555			0.00092258			185	0	0			0			185	0
186	3	558			0.000846797			186	2	372			0.000629079			186	5	930			0.0013345			186	3	558			0.00089107			186	0	0			0			186	0	0			0			186	0
187	1	187			0.000282266			187	1	187			0.00031454			187	4	748			0.0010676			187	4	748			0.00118809			187	1	187			0.000307527			187	0	0			0			187	0
188	1	188			0.000282266			188	3	564			0.000943619			188	9	1692			0.00240211			188	4	752			0.00118809			188	0	0			0			188	2	376			0.000610771			188	0
189	1	189			0.000282266			189	4	756			0.00125816			189	5	945			0.0013345			189	3	567			0.00089107			189	1	189			0.000307527			189	2	378			0.000610771			189	0
190	1	190			0.000282266			190	4	760			0.00125816			190	7	1330			0.00186831			190	0	0			0			190	1	190			0.000307527			190	0	0			0			190	0
191	2	382			0.000564532			191	2	382			0.000629079			191	5	955			0.0013345			191	1	191			0.000297023			191	1	191			0.000307527			191	0	0			0			191	0
192	2	384			0.000564532			192	3	576			0.000943619			192	3	576			0.000800702			192	0	0			0			192	1	192			0.000307527			192	0	0			0			192	0
193	1	193			0.000282266			193	2	386			0.000629079			193	4	772			0.0010676			193	2	386			0.000594046			193	0	0			0			193	1	193			0.000305385			193	0
194	1	194			0.000282266			194	1	194			0.00031454			194	2	388			0.000533802			194	1	194			0.000297023			194	1	194			0.000307527			194	0	0			0			194	0
195	2	390			0.000564532			195	0	0			0			195	2	390			0.000533802			195	2	390			0.000594046			195	0	0			0			195	1	195			0.000305385			195	0
196	0	0			0			196	1	196			0.00031454			196	0	0			0			196	2	392			0.000594046			196	0	0			0			196	0	0			0			196	0
197	2	394			0.000564532			197	1	197			0.00031454			197	1	197			0.000266901			197	1	197			0.000297023			197	0	0			0			197	2	394			0.000610771			197	0
198	2	396			0.000564532			198	4	792			0.00125816			198	0	0			0			198	1	198			0.000297023			198	2	396			0.000615053			198	1	198			0.000305385			198	0
199	0	0			0			199	1	199			0.00031454			199	2	398			0.000533802			199	2	398			0.000594046			199	0	0			0			199	0	0			0			199	0
200	1	200			0.000282266			200	1	200			0.00031454			200	2	400			0.000533802			200	2	400			0.000594046			200	0	0			0			200	1	200			0.000305385			200	0
201	1	201			0.000282266			201	1	201			0.00031454			201	1	201			0.000266901			201	0	0			0			201	0	0			0			201	0	0			0			201	0
202	1	202			0.000282266			202	0	0			0			202	1	202			0.000266901			202	0	0			0			202	0	0			0			202	0	0			0			202	0
203	0	0			0			203	3	609			0.000943619			203	0	0			0			203	1	203			0.000297023			203	0	0			0			203	0	0			0			203	0
204	0	0			0			204	1	204			0.00031454			204	0	0			0			204	1	204			0.000297023			204	0	0			0			204	0	0			0			204	0
205	1	205			0.000282266			205	4	820			0.00125816			205	0	0			0			205	0	0			0			205	1	205			0.000307527			205	1	205			0.000305385			205	0
206	2	412			0.000564532			206	1	206			0.00031454			206	0	0			0			206	1	206			0.000297023			206	1	206			0.000307527			206	1	206			0.000305385			206	0
207	1	207			0.000282266			207	3	621			0.000943619			207	1	207			0.000266901			207	0	0			0			207	0	0			0			207	0	0			0			207	0
208	1	208			0.000282266			208	0	0			0			208	1	208			0.000266901			208	0	0			0			208	0	0			0			208	1	208			0.000305385			208	0
209	0	0			0			209	1	209			0.00031454			209	0	0			0			209	0	0			0			209	1	209			0.000307527			209	0	0			0			209	0
210	0	0			0			210	0	0			0			210	0	0			0			210	0	0			0			210	0	0			0			210	0	0			0			210	0
211	1	211			0.000282266			211	1	211			0.00031454			211	1	211			0.000266901			211	0	0			0			211	0	0			0			211	1	211			0.000305385			211	0
212	0	0			0			212	2	424			0.000629079			212	1	212			0.000266901			212	0	0			0			212	0	0			0			212	0	0			0			212	0
213	0	0			0			213	0	0			0			213	0	0			0			213	0	0			0			213	0	0			0			213	0	0			0			213	0
214	0	0			0			214	2	428			0.000629079			214	1	214			0.000266901			214	0	0			0			214	2	428			0.000615053			214	0	0			0			214	0
215	0	0			0			215	2	430			0.000629079			215	0	0			0			215	0	0			0			215	0	0			0			215	0	0			0			215	0
216	0	0			0			216	1	216			0.00031454			216	0	0			0			216	2	432			0.000594046			216	0	0			0			216	1	216			0.000305385			216	0
217	0	0			0			217	2	434			0.000629079			217	0	0			0			217	0	0			0			217	0	0			0			217	0	0			0			217	0
218	1	218			0.000282266			218	0	0			0			218	0	0			0			218	0	0			0			218	0	0			0			218	0	0			0			218	0
219	2	438			0.000564532			219	1	219			0.00031454			219	0	0			0			219	0	0			0			219	0	0			0			219	0	0			0			219	0
220	0	0			0			220	1	220			0.00031454			220	0	0			0			220	0	0			0			220	0	0			0			220	0	0			0			220	0
221	0	0			0			221	5	1105			0.0015727			221	0	0			0			221	0	0			0			221	0	0			0			221	1	221			0.000305385			221	0
222	0	0			0			222	0	0			0			222	1	222			0.000266901			222	0	0			0			222	0	0			0			222	0	0			0			222	0
223	1	223			0.000282266			223	0	0			0			223	0	0			0			223	0	0			0			223	1	223			0.000307527			223	0	0			0			223	0
224	0	0			0			224	0	0			0			224	0	0			0			224	0	0			0			224	0	0			0			224	1	224			0.000305385			224	0
225	0	0			0			225	2	450			0.000629079			225	0	0			0			225	0	0			0			225	0	0			0			225	0	0			0			225	0
226	0	0			0			226	0	0			0			226	0	0			0			226	0	0			0			226	0	0			0			226	1	226			0.000305385			226	0
227	1	227			0.000282266			227	2	454			0.000629079			227	0	0			0			227	0	0			0			227	0	0			0			227	0	0			0			227	0
228	0	0			0			228	0	0			0			228	0	0			0			228	0	0			0			228	0	0			0			228	0	0			0			228	0
229	0	0			0			229	0	0			0			229	0	0			0			229	0	0			0			229	1	229			0.000307527			229	0	0			0			229	0
230	0	0			0			230	2	460			0.000629079			230	0	0			0			230	0	0			0			230	0	0			0			230	0	0			0			230	0
231	0	0			0			231	1	231			0.00031454			231	0	0			0			231	0	0			0			231	1	231			0.000307527			231	0	0			0			231	0
232	0	0			0			232	0	0			0			232	0	0			0			232	0	0			0			232	0	0			0			232	0	0			0			232	0
233	0	0			0			233	1	233			0.00031454			233	0	0			0			233	0	0			0			233	0	0			0			233	0	0			0			233	0
234	0	0			0			234	0	0			0			234	0	0			0			234	0	0			0			234	0	0			0			234	0	0			0			234	0
235	0	0			0			235	0	0			0			235	0	0			0			235	0	0			0			235	0	0			0			235	0	0			0			235	0
236	0	0			0			236	1	236			0.00031454			236	0	0			0			236	0	0			0			236	0	0			0			236	0	0			0			236	0
237	0	0			0			237	0	0			0			237	0	0			0			237	0	0			0			237	0	0			0			237	0	0			0			237	0
238	0	0			0			238	1	238			0.00031454			238	0	0			0			238	0	0			0			238	0	0			0			238	0	0			0			238	0
239	1	239			0.000282266			239	0	0			0			239	0	0			0			239	0	0			0			239	1	239			0.000307527			239	0	0			0			239	0
240	0	0			0			240	0	0			0			240	0	0			0			240	0	0			0			240	0	0			0			240	0	0			0			240	0
241	0	0			0			241	1	241			0.00031454			241	0	0			0			241	0	0			0			241	0	0			0			241	0	0			0			241	0
242	0	0			0			242	0	0			0			242	0	0			0			242	0	0			0			242	0	0			0			242	0	0			0			242	0
243	0	0			0			243	2	486			0.000629079			243	0	0			0			243	0	0			0			243	0	0			0			243	0	0			0			243	0
244	0	0			0			244	0	0			0			244	0	0			0			244	0	0			0			244	0	0			0			244	0	0			0			244	0
245	0	0			0			245	0	0			0			245	0	0			0			245	0	0			0			245	0	0			0			245	0	0			0			245	0
246	0	0			0			246	2	492			0.000629079			246	0	0			0			246	0	0			0			246	0	0			0			246	0	0			0			246	0
247	0	0			0			247	0	0			0			247	0	0			0			247	0	0			0			247	1	247			0.000307527			247	0	0			0			247	0
248	0	0			0			248	1	248			0.00031454			248	0	0			0			248	0	0			0			248	0	0			0			248	0	0			0			248	0
249	0	0			0			249	0	0			0			249	0	0			0			249	0	0			0			249	1	249			0.000307527			249	0	0			0			249	0
250	0	0			0			250	0	0			0			250	0	0			0			250	0	0			0			250	0	0			0			250	0	0			0			250	0
251	0	0			0			251	0	0			0			251	0	0			0			251	0	0			0			251	0	0			0			251	0	0			0			251	0
252	0	0			0			252	0	0			0			252	0	0			0			252	0	0			0			252	0	0			0			252	0	0			0			252	0
253	0	0			0			253	0	0			0			253	0	0			0			253	0	0			0			253	0	0			0			253	0	0			0			253	0
254	0	0			0			254	0	0			0			254	0	0			0			254	0	0			0			254	0	0			0			254	0	0			0			254	0
255	3	765			0.000846797			255	20	5100			0.00629079			255	0	0			0			255	0	0			0			255	5	1275			0.00153763			255	2	510			0.000610771			255	0
[truncated: 229 more columns]
